# Supplementary material for: Transcriptomic analysis of submergence-tolerant and sensitive Brachypodium distachyon ecotypes reveals oxidative stress as a major tolerance factor
Source: Sci Rep. 2016 Jun 10;6:27686. doi: 10.1038/srep27686 (PMC4901394; doi:10.1038/srep27686)
Supplement: Supplementary Information [file srep27686-s2.xls]

## Sheet: Sheet1
Supplementary Table S1. RNA sequence-by-synthesis statistical information for GEO Submission GSE74222.
Sample	Code	File	Total reads	TopHat2_Mapped reads	Tophat2_multiple alignment	TopHat2_overall read mapping rate
Bd2-3 control (tolerant)	tol_1	1a_1.fastq	22657172	22123299	492074	0.976
Bd2-3 control (tolerant)	tol_2	1b_1.fastq	20694207	20132974	421053	0.973
Bd2-3 control (tolerant)	tol_3	1c_1.fastq	24106564	23587783	495241	0.978
Bd2-3 submerged three hours before nightime (16h light, 8h dark) for 48h	tol_sub_1	2a_1.fastq	27863585	27202192	850581	0.976
Bd2-3 submerged three hours before nightime (16h light, 8h dark) for 48h	tol_sub_2	2b_1.fastq	24638068	24176244	749762	0.981
Bd2-3 submerged three hours before nightime (16h light, 8h dark) for 48h	tol_sub_3	2c_1.fastq	25868320	25303361	813111	0.978
Bd21 control (intolerant, available genome)	intol_1	3a_1.fastq	27939283	27574208	618314	0.987
Bd21 control (intolerant, available genome)	intol_2	3b_1.fastq	24044761	23624347	510261	0.983
Bd21 control (intolerant, available genome)	intol_3	3c_1.fastq	31054133	30613780	704754	0.986
Bd21 same submergence conditions.	intol_sub_1	4a_1.fastq	15025614	14514147	362271	0.966
Bd21 same submergence conditions.	intol_sub_2	4b_1.fastq	21799278	21108243	592812	0.968
Bd21 same submergence conditions.	intol_sub_3	4c_1.fastq	25551723	24809901	785762	0.971
			291242708
