# Supplementary material for: Transcriptomic analysis of submergence-tolerant and sensitive Brachypodium distachyon ecotypes reveals oxidative stress as a major tolerance factor
Source: Sci Rep. 2016 Jun 10;6:27686. doi: 10.1038/srep27686 (PMC4901394; doi:10.1038/srep27686)
Supplement: Supplementary Information [file srep27686-s3.xls]

## Sheet: edgeR_all_comparisons
Supplementary Table S2. Brachypodium distachyon ecotypes Bd21 (submergence sensitive) and Bd2-3 (submergence tolerant) differential gene expression analysis by edgeR with GLM (generalized linear model) and FDR < 0.05.
GeneID in green background indicate transcripts with homology to hypoxia core genes defined by Lee et al, (2011) in Arabdiopsis thaliana ecotype Col-0,
Additional tabs show groups belonging to Bd21-Bd2-3 grouping as constitutive (cons), up- (up) and down-regulated (dwn).
	MAPMAN	Log2FC	Log2FC	Log2FC	Log2FC	FDR	FDR	FDR	FDR	CPM	CPM	CPM	CPM	CPM	CPM	CPM	CPM	CPM	CPM	CPM	CPM
GeneID	Name	Bd21_submerged-Bd21_control	Bd21_control-Bd2_3_control	Bd21_submerged-Bd2_3_submerged	Bd2_3_submerged-Bd2_3_control	Bd21_submerged-Bd21_control	Bd21_control-Bd2_3_control	Bd21_submerged-Bd2_3_submerged	Bd2_3_submerged-Bd2_3_control	Bd21_control	Bd21_control	Bd21_control	Bd21_submerged	Bd21_submerged	Bd21_submerged	Bd2_3_control	Bd2_3_control	Bd2_3_control	Bd2_3_submerged	Bd2_3_submerged	Bd2_3_submerged
Bradi0011s00200	#N/A	-1.62098	1.33819	-1.08392	0.801134	6.5583e-10	2.75063e-07	0.000323016	0.00305098	10.5379	7.56865	9.08134	1.96861	3.60273	3.12265	3.54658	2.45063	4.70968	5.1114	6.75615	6.90604
Bradi0015s00100	#N/A	0.0259845	-0.0992335	0.170009	-0.243258	0.848505	0.463875	0.287272	0.0508897	162.561	139.41	145.242	155.205	148.035	152.217	152.997	161.064	165.061	142.071	140.528	122.162
Bradi0022s00200	#N/A	-0.240575	0.307811	0.485353	-0.418116	0.391072	0.278086	0.195671	0.169364	2.42435	2.07527	2.70952	2.28358	2.09711	1.81766	1.66105	1.82494	2.35484	1.7038	1.54426	1.1199
Bradi0022s00500	#N/A	-0.565223	0.445716	0.148672	-0.26818	0.00381792	0.0246871	0.642216	0.224634	6.30332	5.73752	7.41395	4.17345	4.24799	4.70727	4.93827	5.00554	4.39866	4.01922	3.76414	4.1063
Bradi1g00210	moderately similar to ( 353) AT1G71840 | Symbols: | transducin family protein / WD-40 repeat family protein | chr1:27022424-27024380 FORWARDmoderately similar to ( 482) loc_os03g48090 12003.m09820 protein vegetatible incompatibility protein HET-E-1, putative, expressed WD40 COG2319 no original description	9.17817	-9.19409	7.26238	-7.2783	2.32799e-38	7.59073e-39	3.88219e-30	1.04997e-31	0	0	0	4.64591	2.63483	2.51676	3.18743	3.70201	2.84358	0.0436872	0	0
Bradi1g00219	#N/A	-1.54835	1.06052	-0.609707	0.121871	3.21658e-08	6.3323e-05	0.126605	0.724042	3.81432	2.84842	2.97749	1.10242	0.967897	1.21177	1.93041	1.19924	1.46622	1.61643	1.88207	1.53986
Bradi1g00222	#N/A	0.0334431	-0.169147	0.00177264	-0.137477	0.912522	0.575315	0.99777	0.656052	4.68708	7.89418	4.40669	5.11838	7.58186	4.56745	5.47699	6.77833	6.75351	5.67934	6.32183	5.27286
Bradi1g00247	weakly similar to ( 108) AT2G24440 | Symbols: | selenium binding | chr2:10391124-10392492 FORWARDweakly similar to ( 129) loc_os11g47770 12011.m08576 protein selT/selW/selH selenoprotein domain containing protein, expressed no original description	-0.93525	1.17118	-1.29722	1.53316	0.00430728	0.000447319	0.00033349	2.6034e-06	4.07291	4.51677	4.13871	1.18116	2.79615	2.51676	2.64871	0.990679	1.95496	6.98995	4.48801	4.85289
Bradi1g00260	moderately similar to ( 419) AT4G29990 | Symbols: | light repressible receptor protein kinase | chr4:14665802-14669438 REVERSEweakly similar to ( 114) PSKR_DAUCA Phytosulfokine receptor precursor (EC 2.7.11.1) (Phytosulfokine LRR receptor kinase) - Daucus carota (Carrot)highly similar to ( 714) loc_os05g15720 12005.m05980 protein protein kinase domain containing protein, expressed TyrKc Pkinase_T…	0.455249	-0.378128	0.102335	-0.0252134	0.00211347	0.0142166	0.654795	0.891603	31.258	25.8799	28.7626	40.2383	36.6726	40.9672	33.1313	39.5229	39.0992	31.28	43.1428	35.4168
Bradi1g00266	#N/A	0.458668	-0.0154333	0.477501	-0.0342659	0.0133096	0.949005	0.0352113	0.885177	4.52546	4.96438	5.53813	6.53577	6.56019	7.50367	5.34231	4.64055	5.19842	5.06772	5.11537	4.66624
Bradi1g00284	#N/A	0.33315	0.172025	0.397525	0.107651	0.0557628	0.373517	0.057942	0.59172	40.6322	26.4903	36.2063	46.5379	40.4366	43.4374	31.8294	31.3368	28.658	26.955	38.6066	33.4103
Bradi1g00341	#N/A	-1.14257	0.410615	-0.677204	-0.0547479	2.35886e-06	0.105887	0.0221878	0.854602	10.3116	12.8993	8.5454	3.46475	5.10835	5.5928	9.65207	6.04836	8.08643	7.20839	9.26558	6.48608
Bradi1g00362	#N/A	0.411222	0.552171	-0.422599	1.38599	0.263217	0.172139	0.369763	0.000128774	1.13137	1.54628	0.803922	1.18116	1.98957	1.35159	0.80808	0.625692	0.888619	2.27173	2.41291	1.44654
Bradi1g00364	#N/A	0.547487	0.253615	-0.207658	1.00876	0.0815216	0.480632	0.657451	0.00138576	3.68502	3.25533	2.64997	4.25219	4.24799	5.45298	4.26487	1.82494	1.91053	5.32984	6.61138	4.24628
Bradi1g00366	#N/A	8.25339	-8.79913	8.25339	-8.79913	2.26505e-26	5.56327e-34	2.12698e-21	3.05916e-29	0	0	0	2.04735	1.29053	1.77105	2.24467	3.12846	2.04382	0	0	0
Bradi1g00370	weakly similar to ( 170) loc_os11g09940 12011.m05191 protein expressed protein no original description	0.8418	-0.729373	1.02297	-0.910545	0.00173255	0.00823605	0.00111521	0.00122192	2.06878	2.64496	1.63762	4.56717	3.49519	3.35568	4.30976	3.28488	2.84358	1.52905	1.97859	2.05315
Bradi1g00410	moderately similar to ( 474) loc_os01g56900 12001.m11847 protein expressed protein no original description	1.69826	-1.2571	1.99227	-1.55111	6.18418e-23	7.836e-13	2.4583e-28	4.00068e-18	7.49934	7.28381	6.81845	26.4581	22.6918	21.1594	16.8799	18.1972	16.5727	4.98034	7.67306	4.99288
Bradi1g00417	moderately similar to ( 283) loc_os07g49050 12007.m09114 protein hypothetical proteinDUF1668 no original description	-1.59552	1.67453	-1.65213	1.73115	2.86631e-06	1.10013e-06	9.84493e-06	4.10202e-07	4.97801	4.96438	5.06173	0.866187	2.09711	1.86427	1.75084	0.573551	2.31041	4.58716	6.17705	4.85289
Bradi1g00427	highly similar to ( 778) AT1G03190 | Symbols: ATXPD, UVH6 | UVH6 (ULTRAVIOLET HYPERSENSITIVE 6); ATP binding / ATP-dependent DNA helicase/ ATP-dependent helicase/ DNA binding / hydrolase, acting on acid anhydrides, in phosphorus-containing anhydrides / nucleic acid binding | chr1:775822-779863 FORWARDhighly similar to ( 897) loc_os05g05260 12005.m05053 protein DNA repair helicase UVH6, putative, …	-0.506013	0.801559	-0.837846	1.13339	0.0370865	0.00105836	0.00192235	1.99981e-06	13.2208	9.07424	11.0167	7.63819	8.76485	7.08421	7.36251	5.10982	6.62021	9.87331	18.4829	13.6721
Bradi1g00450	highly similar to ( 578) AT4G27100 | Symbols: | RAB GTPase activator | chr4:13595845-13598620 FORWARDhighly similar to ( 773) loc_os11g37690 12011.m07614 protein TBC domain containing protein, expressed TBC COG5210 TBC no original description	0.0637718	0.109627	-0.288463	0.461862	0.618382	0.402598	0.0382391	6.6468e-05	53.3681	50.539	49.0988	53.0736	49.6316	57.1397	48.2155	48.6997	44.9197	69.4627	62.7839	63.041
Bradi1g00460	nearly identical (1726) AT2G36380 | Symbols: PDR6, ATPDR6 | PDR6; ATPase, coupled to transmembrane movement of substances | chr2:15257583-15263627 FORWARDnearly identical (2080) PDR5_ORYSA Pleiotropic drug resistance protein 5 - Oryza sativa (Rice)nearly identical (1562) loc_os01g42380 12001.m10504 protein PDR5-like ABC transporter, putative, expressed ABC_PDR_domain2 ABCG_EPDR ABCG_White ABC2_me…	1.08405	-0.315722	0.103401	0.664925	1.78874e-12	0.0610024	0.669575	2.46856e-05	29.4155	28.3214	27.78	54.1761	57.2673	69.6303	37.8451	35.0909	33.5009	43.5998	67.5132	57.7214
Bradi1g00470	moderately similar to ( 320) AT5G41210 | Symbols: ATGSTT1, GST10, GSTU12 | ATGSTT1 (GLUTATHIONE S-TRANSFERASE THETA 1); glutathione transferase | chr5:16492550-16493884 REVERSEmoderately similar to ( 395) loc_os11g37730 12011.m080028 protein glutathione S-transferase theta-1, putative, expressed GST_C_Theta GST_N_Theta no original description	-0.0445522	-0.287007	-0.13858	-0.19298	0.75378	0.0291273	0.439405	0.153069	85.6282	100.956	87.3893	83.7052	87.3259	94.3319	105.499	118.829	109.878	109.131	86.9613	96.1713
Bradi1g00480	moderately similar to ( 435) AT5G23890 | Symbols: | LOCATED IN: mitochondrion, chloroplast thylakoid membrane, chloroplast, plastid, chloroplast envelope; EXPRESSED IN: 24 plant structures; EXPRESSED DURING: 14 growth stages; CONTAINS InterPro DOMAIN/s: S-layer homology region (InterPro:IPR001119); BEST Arabidopsis thaliana protein match is: unknown protein (TAIR:AT5G52410.2); Has 47782 Blast hit…	0.0232254	0.00167843	-0.0590634	0.0839672	0.857573	0.991752	0.744606	0.515494	78.2581	70.1524	76.4322	72.9172	73.9904	81.4684	77.6655	75.9173	71.0895	75.8847	80.7843	81.4726
Bradi1g00491	#N/A	0.367845	-0.186339	0.389428	-0.207923	0.280015	0.621638	0.403982	0.58783	2.10111	1.54628	1.45897	2.75605	1.3443	2.56337	2.10999	2.45063	1.2885	1.52905	1.78555	1.72651
Bradi1g00497	moderately similar to ( 229) AT4G00755 | Symbols: | F-box family protein | chr4:325294-326787 FORWARDmoderately similar to ( 419) loc_os03g64360 12003.m11297 protein F-box domain containing protein, expressed no original description	0.290813	-0.218683	0.0938972	-0.0217673	0.0272693	0.118792	0.636437	0.89345	174.198	229.338	180.972	246.47	240.684	227.813	224.736	219.305	235.928	229.402	221.553	218.847
Bradi1g00510	moderately similar to ( 283) AT5G51410 | Symbols: | LUC7 N_terminus domain-containing protein | chr5:20881821-20883577 REVERSEmoderately similar to ( 319) loc_os07g27300 12007.m079674 protein cisplatin resistance-associated overexpressed protein, putative, expressed LUC7 LUC7 no original description	0.418835	-0.216031	0.364909	-0.162105	0.00102446	0.116875	0.0167999	0.253649	18.0049	19.2878	18.2222	24.332	24.5738	25.2142	20.0224	23.0985	21.3713	19.3971	18.869	19.3183
Bradi1g00517	moderately similar to ( 287) AT2G44710 | Symbols: | RNA recognition motif (RRM)-containing protein | chr2:18432902-18436629 FORWARDmoderately similar to ( 311) loc_os04g45930 12004.m101600 protein water-stress protein, putative, expressed no original description	0.214871	-0.16004	0.216835	-0.162004	0.0892947	0.237149	0.176639	0.229678	56.6329	48.301	51.2724	64.0978	55.2239	62.1733	56.9248	62.7778	54.9611	48.0122	55.2074	52.8685
Bradi1g00530	moderately similar to ( 422) AT1G17850 | Symbols: | FUNCTIONS IN: molecular_function unknown; INVOLVED IN: biological_process unknown; LOCATED IN: chloroplast; EXPRESSED IN: 22 plant structures; EXPRESSED DURING: 13 growth stages; CONTAINS InterPro DOMAIN/s: Rhodanese-like (InterPro:IPR001763); BEST Arabidopsis thaliana protein match is: rhodanese-like domain-containing protein (TAIR:AT2G40760.1)…	0.952231	-0.748935	0.557758	-0.354463	5.4213e-13	2.90837e-08	0.000173106	0.0111147	22.8859	22.7059	20.3065	44.5693	41.8885	41.1071	33.8945	39.4708	37.3664	24.9454	32.14	29.5373
Bradi1g00540	very weakly similar to (87.8) AT5G24580 | Symbols: | copper-binding family protein | chr5:8410394-8412087 REVERSEweakly similar to ( 130) loc_os03g64340 12003.m11295 protein copper ion binding protein, putative, expressed no original description	0.302454	-0.439249	-0.212397	0.0756031	0.134293	0.0306848	0.444391	0.743465	9.98834	13.5096	9.05157	12.2841	15.7552	11.9313	13.1089	15.4859	15.4175	16.1643	17.2764	12.9255
Bradi1g00560	moderately similar to ( 244) AT5G43310	-1.44515	1.35422	-0.390083	0.299156	2.56813e-10	5.06333e-09	0.200373	0.23909	64.7141	29.7049	66.3385	21.1822	19.7881	18.1766	23.3445	20.6478	18.9276	25.6881	26.4938	25.2444
Bradi1g00567	moderately similar to ( 365) AT2G32700 | Symbols: LUH | WD-40 repeat family protein | chr2:13867235-13871844 FORWARDnearly identical (1086) loc_os03g64300 12003.m11291 protein transcriptional corepressor LEUNIG, putative, expressed WD40 COG2319 no original description	0.47546	-0.481926	0.0868558	-0.0933215	2.19096e-05	2.51027e-05	0.614136	0.470055	72.8599	74.1809	65.6239	101.659	90.606	103.374	92.8395	101.101	102.991	92.0926	94.5378	91.6917
Bradi1g00580	moderately similar to ( 333) AT1G16270 | Symbols: | protein kinase family protein | chr1:5563890-5568145 FORWARDnearly identical (1108) loc_os07g25680 12007.m06846 protein protein kinase domain containing protein, expressed Pkinase_Tyr TyrKc PTKc S_TKc S_TKc Pkinase PTKc_Btk_Bmx PTKc_Tec_like PTKc_Src_like PTKc_Csk_like PTKc_Jak_rpt2 PTKc_EphR PTKc_Frk_like PTKc_Tec_Rlk PTKc_EGFR_like PTKc_Trk PT…	0.514868	-0.30298	0.096012	0.115875	0.00034659	0.0487105	0.668801	0.484154	72.2457	60.5899	72.1744	100.32	83.992	108.733	86.7789	86.8669	79.3981	74.7488	97.5781	101.911
Bradi1g00587	moderately similar to ( 379) AT4G28720 | Symbols: | flavin-containing monooxygenase family protein / FMO family protein | chr4:14192688-14193968 FORWARDmoderately similar to ( 422) loc_os07g25540 12007.m06832 protein disulfide oxidoreductase/ monooxygenase/ oxidoreductase, putative, expressed TrkA FMO-like no original description	-0.610344	1.77082	0.468964	0.691515	0.0635549	1.41187e-07	0.295361	0.0560196	9.27719	3.49948	9.46842	4.17345	5.64607	4.75388	2.60381	1.82494	2.08825	3.01442	4.05369	3.49968
Bradi1g00600	weakly similar to ( 171) AT1G04560 | Symbols: | AWPM-19-like membrane family protein | chr1:1245070-1245888 FORWARDmoderately similar to ( 212) loc_os07g24000 12007.m06678 protein plasma membrane associated protein, putative, expressedAWPM-19 no original description	-5.20878	-3.31991	-3.59959	-4.92909	0.000419724	4.29209e-10	0.114154	3.42076e-14	0.0969742	0.4883	0.0595498	0	0	0	1.66105	2.24206	2.22155	0.0436872	0.0965164	0.0466624
Bradi1g00620	moderately similar to ( 262) AT1G63800 | Symbols: UBC5 | UBC5 (ubiquitin-conjugating enzyme 5); ubiquitin-protein ligase | chr1:23667888-23669003 REVERSEmoderately similar to ( 290) UBC4_WHEAT Ubiquitin-conjugating enzyme E2-23 kDa (EC 6.3.2.19) (Ubiquitin-protein ligase) (Ubiquitin carrier protein) - Triticum aestivum (Wheat)moderately similar to ( 269) loc_os10g31000 12010.m21788 protein ubiqui…	-0.441995	0.136433	-0.125888	-0.179674	0.028006	0.548963	0.68822	0.421494	17.1321	20.1017	20.7829	13.3078	15.1637	14.1684	14.4557	16.1637	22.1266	19.6156	13.0297	13.9054
Bradi1g00642	#N/A	-0.310689	-0.640521	-0.0908214	-0.860388	0.516278	0.116576	0.917416	0.0437518	0.387897	0.813833	0.655048	0.472466	0.430177	0.55928	0.763187	1.04282	1.06634	0.393185	0.53084	0.653274
Bradi1g00666	#N/A	2.25834	-0.76521	0.0383468	1.45478	2.59092e-22	0.00271515	0.926412	1.84338e-10	2.29506	3.62156	1.99492	15.1189	10.9695	11.5584	3.90572	5.57909	3.86549	13.2809	11.2924	11.8989
Bradi1g00678	#N/A	0.741811	0.195379	-0.0262856	0.963475	5.38148e-08	0.21124	0.918328	2.81281e-12	17.1968	16.9277	17.8649	29.4504	27.9615	29.5952	13.5578	15.0166	16.8393	26.3434	32.1882	30.0973
Bradi1g00690	moderately similar to ( 444) AT2G39840 | Symbols: TOPP4 | TOPP4; protein serine/threonine phosphatase | chr2:16627430-16628789 FORWARDmoderately similar to ( 453) PP1_ORYSA Serine/threonine-protein phosphatase PP1 (EC 3.1.3.16) - Oryza sativa (Rice)moderately similar to ( 453) loc_os03g16110 12003.m34828 protein serine/threonine-protein phosphatase PP1, putative, expressed PP2Ac PP2Ac Metallophos…	-0.118887	0.941361	0.243153	0.579321	0.604521	1.20987e-05	0.419312	0.0100614	10.3116	7.85349	9.76617	7.32322	9.03371	9.27472	5.4321	5.05768	4.08765	5.59196	7.48002	8.72588
Bradi1g00700	highly similar to ( 749) AT3G54700 | Symbols: | carbohydrate transmembrane transporter/ phosphate transmembrane transporter/ sugar:hydrogen symporter | chr3:20248463-20250070 REVERSEhighly similar to ( 762) loc_os08g45000 12008.m08471 protein inorganic phosphate transporter 1-7, putative, expressed Sugar_tr no original description	0.964871	-0.0485999	-0.326516	1.24279	2.33414e-15	0.750312	0.0278209	1.88521e-24	114.3	132.573	102.426	232.532	227.402	221.661	120.18	123.522	117.431	272.433	276.037	306.152
Bradi1g00710	moderately similar to ( 291) AT5G60720	-1.62962	0.834381	-0.328171	-0.467071	5.74909e-12	0.000305245	0.357606	0.0677455	8.59838	8.09764	10.0937	2.28358	3.97913	2.33033	5.74635	4.79697	4.48753	3.18917	4.34324	3.3597
Bradi1g00720	moderately similar to ( 290) AT5G04250 | Symbols: | OTU-like cysteine protease family protein | chr5:1176397-1178492 FORWARDmoderately similar to ( 374) loc_os03g64219 12003.m35648 protein cysteine-type peptidase, putative, expressed OTU no original description	0.511062	-0.363807	0.0685653	0.0786892	0.0033288	0.0474794	0.816317	0.702508	8.79232	12.2482	9.91504	15.4339	14.5185	14.1218	11.8967	14.0781	13.7736	11.8829	15.7804	14.3254
Bradi1g00730	highly similar to ( 750) AT2G28000 | Symbols: CPN60A, CH-CPN60A, SLP | CPN60A (CHAPERONIN-60ALPHA); ATP binding / protein binding | chr2:11926603-11929184 FORWARDhighly similar to ( 771) RUBA_PEA RuBisCO large subunit-binding protein subunit alpha, chloroplast precursor (60 kDa chaperonin subunit alpha) (CPN-60 alpha) - Pisum sativum (Garden pea)highly similar to ( 839) loc_os03g64210 12003.m1011…	0.162869	-0.00848552	-0.165498	0.319882	0.154875	0.952744	0.262768	0.00452774	40.3089	40.8137	41.804	47.4828	45.061	45.2084	39.3715	43.6942	40.6543	51.2451	52.2154	50.9087
Bradi1g00740	#N/A	-0.0734724	0.392018	0.302337	0.0162085	0.650278	0.00958557	0.101263	0.929975	38.2078	35.1983	44.573	36.3799	40.4366	35.3744	33.4904	28.469	27.9915	34.1197	26.6868	30.1439
Bradi1g00750	moderately similar to ( 331) AT2G36990 | Symbols: SIGF, SIG6, ATSIG6, SOLDAT8 | SIGF (RNA POLYMERASE SIGMA-SUBUNIT F); DNA binding / DNA-directed RNA polymerase/ sigma factor/ transcription factor | chr2:15537502-15540016 REVERSEhighly similar to ( 663) loc_os08g14450 12008.m05569 protein RNA polymerase sigma factor rpoD1, putative, expressedPRK07406 RpoD PRK05901 PRK07405 PRK05949 PRK07598 PRK07…	-0.804247	0.162033	0.0297067	-0.671921	1.42489e-09	0.272029	0.907876	6.38779e-07	44.6081	47.6092	48.414	24.5682	27.4238	28.3368	44.8036	44.9456	35.9891	25.9502	24.3221	28.6041
Bradi1g00760	highly similar to ( 813) AT2G28070 | Symbols: | ABC transporter family protein | chr2:11956432-11959782 FORWARDweakly similar to ( 124) PDR15_ORYSA Pleiotropic drug resistance protein 15 - Oryza sativa (Rice)highly similar to ( 932) loc_os03g64200 12003.m101582 protein ATPase, coupled to transmembrane movement of substances, putative, expressed ABCG_EPDR ABCG_White ABC_PDR_domain2 CcmA ABC_PDR_do…	0.258354	-0.120328	0.264482	-0.126456	0.190985	0.583751	0.313996	0.570501	6.72354	5.16784	6.81845	7.95317	7.36677	7.22403	6.46464	7.45617	6.53135	5.54828	5.98402	7.18602
Bradi1g00780	moderately similar to ( 315) AT4G22790 | Symbols: | MATE efflux family protein | chr4:11975153-11976628 REVERSEmoderately similar to ( 412) loc_os03g64150 12003.m11278 protein antiporter/ drug transporter/ transporter, putative, expressed NorM PRK01766 MatE no original description	-1.8708	0.919113	-0.200307	-0.751385	0.000278455	0.0558483	0.851343	0.197312	0.711144	1.13937	1.28032	0.0787443	0.537721	0.186427	0.628507	0.625692	0.399879	0.174749	0.289549	0.513287
Bradi1g00790	moderately similar to ( 241) AT1G75900 | Symbols: | family II extracellular lipase 3 (EXL3) | chr1:28499179-28500943 FORWARDweakly similar to ( 154) APG_BRANA Anter-specific proline-rich protein APG (Protein CEX) (Fragment) - Brassica napus (Rape)moderately similar to ( 394) loc_os03g64170 12003.m101141 protein anther-specific proline-rich protein APG precursor, putative, expressedSGNH_plant_lipa…	-1.97598	-0.673391	0.253817	-2.90319	5.96884e-12	0.0031108	0.668261	3.08994e-26	3.62037	2.84842	2.67974	0.55121	0.806581	0.885526	4.66891	5.10982	4.84297	0.611621	0.772131	0.559949
Bradi1g00807	moderately similar to ( 279) AT1G75900 | Symbols: | family II extracellular lipase 3 (EXL3) | chr1:28499179-28500943 FORWARDmoderately similar to ( 218) APG_BRANA Anter-specific proline-rich protein APG (Protein CEX) (Fragment) - Brassica napus (Rape)moderately similar to ( 439) loc_os03g64170 12003.m101141 protein anther-specific proline-rich protein APG precursor, putative, expressedSGNH_plant_…	-2.65366	1.12088	0.656892	-2.18967	3.55629e-08	0.00770307	0.498427	7.21868e-05	2.52133	1.34282	1.72694	0.55121	0.26886	0.13982	0.763187	0.782115	1.02191	0.349498	0.193033	0
Bradi1g00820	very weakly similar to (88.2) AT5G66100 | Symbols: | La domain-containing protein | chr5:26427639-26429772 FORWARDweakly similar to ( 183) loc_os03g64190 12003.m34960 protein la domain containing protein, expressedLA no original description	0.237953	-0.158594	0.143419	-0.0640595	0.0863028	0.288973	0.462507	0.690699	32.9389	31.007	35.1939	39.8446	38.6084	38.5903	35.7351	36.9158	38.0773	29.2267	39.3304	37.4233
Bradi1g00830	moderately similar to ( 243) AT3G60810	-0.551458	0.00862763	1.02236	-1.56519	0.00615685	0.972843	2.75839e-05	8.93492e-14	6.98214	6.38859	8.36675	5.11838	5.37721	4.42763	6.95847	7.2476	7.4644	2.92704	2.0751	2.28646
Bradi1g00840	moderately similar to ( 243) AT5G51670	0.0171314	-0.0448454	0.217195	-0.244909	0.94502	0.86216	0.486587	0.297939	5.8831	6.02237	7.74147	7.55945	6.77528	5.73262	6.95847	7.61259	5.77602	5.63565	6.70789	4.80623
Bradi1g00847	moderately similar to ( 492) AT4G00090	0.194763	-0.0411447	-0.139781	0.293399	0.0896272	0.762188	0.36759	0.010766	62.7423	72.5125	68.3036	76.3819	76.4639	79.977	69.3153	68.4612	71.5783	89.6898	86.8648	80.0261
Bradi1g00860	moderately similar to ( 367) AT1G50510 | Symbols: | indigoidine synthase A family protein | chr1:18716578-18719060 FORWARDmoderately similar to ( 494) loc_os08g39420 12008.m07923 protein uncharacterized enzyme involved in pigment biosynthesis, putative, expressed Indigoidine_A IndA no original description	0.455139	-0.284679	0.0708601	0.0996001	3.38225e-05	0.0138623	0.683439	0.427499	41.6342	43.1332	40.9405	60.0031	56.1381	56.3008	47.991	52.5582	52.5618	57.0992	53.7597	53.1485
Bradi1g00880	no original description	-0.508661	0.936387	-0.905922	1.33365	0.116001	0.00428419	0.0134246	2.63568e-05	2.32738	2.52288	1.54829	0.866187	1.93579	1.53802	1.25701	0.834256	1.19964	2.4028	3.18504	2.79975
Bradi1g00887	nearly identical (1741) AT5G17020 | Symbols: XPO1A, ATCRM1, ATXPO1, XPO1 | XPO1A; protein binding / protein transporter/ receptor | chr5:5594904-5602467 FORWARDnearly identical (1995) loc_os03g64080 12003.m11273 protein retrotransposon protein, putative, unclassified CRM1 CRM1_C Xpo1 no original description	0.390093	-0.349343	0.454874	-0.414123	0.0182415	0.0433923	0.0186072	0.0145357	97.3297	67.5482	87.7466	111.659	96.8435	122.669	103.883	116.118	102.013	64.0891	93.0418	84.5523
Bradi1g00900	weakly similar to ( 186) AT5G06300 | Symbols: | carboxy-lyase | chr5:1922042-1925278 REVERSEweakly similar to ( 174) loc_os03g01880 12003.m34975 protein carboxy-lyase, putative, expressedLysine_decarbox COG1611 no original description	0.0964872	-0.670833	-0.244107	-0.330239	0.574075	1.68703e-05	0.237817	0.0414031	33.8763	43.0111	35.4321	42.7581	39.8989	37.4717	57.9124	49.899	70.7785	54.3032	42.3225	45.4492
Bradi1g00910	weakly similar to ( 112) AT1G65000	0.168413	0.0961328	-0.0386932	0.303239	0.337017	0.621606	0.898918	0.084186	33.8763	52.0446	39.9877	51.0263	50.3844	40.1283	38.6083	36.603	42.4316	54.7838	43.7702	46.6158
Bradi1g00920	moderately similar to ( 231) AT4G34215 | Symbols: | hydrolase | chr4:16380203-16381192 REVERSEmoderately similar to ( 317) loc_os03g64050 12003.m11270 protein receptor protein kinase-like protein, putative, expressed no original description	-1.3917	0.839029	-0.127924	-0.424746	2.79519e-09	0.000347344	0.750861	0.0963256	12.8329	11.475	13.0414	4.56717	6.34511	3.35568	8.21548	5.83979	6.79794	6.50939	4.68105	4.33961
Bradi1g00931	#N/A	-0.456805	0.956388	-0.333591	0.833174	0.0993237	0.000621739	0.392743	0.00397187	3.16782	2.23804	2.82862	2.20484	2.20466	1.67784	1.25701	1.25138	1.73281	2.92704	2.6542	2.00649
Bradi1g00940	moderately similar to ( 402) AT4G22890	-2.2339	0.632652	0.816681	-2.41793	1.13554e-44	6.65515e-05	8.01524e-06	5.84969e-50	87.5677	90.8645	93.7612	17.8749	20.9173	18.9689	73.9843	53.9138	47.63	9.52381	11.5337	11.8056
Bradi1g00950	moderately similar to ( 434) AT4G25420 | Symbols: GA5, GA20OX1, AT2301, ATGA20OX1 | GA20OX1; gibberellin 20-oxidase | chr4:12990982-12992409 REVERSEhighly similar to ( 613) GAO1D_WHEAT Gibberellin 20 oxidase 1-D (EC 1.14.11.-) (Gibberellin C-20 oxidase 1-D) (GA 20-oxidase 1-D) (Ta20ox1D) (TaGA20ox1-D) (Protein Wga20) - Triticum aestivum (Wheat)highly similar to ( 506) loc_os03g63970 12003.m11264 …	-3.21415	1.77262	-0.476318	-0.965218	5.65444e-20	1.7795e-07	0.313389	0.00571224	34.8784	53.5502	45.7342	3.70098	5.10835	5.54619	22.4018	6.62191	10.1747	7.64526	5.01885	7.41933
Bradi1g00960	moderately similar to ( 258) AT3G14460 | Symbols: | disease resistance protein (NBS-LRR class), putative | chr3:4851990-4856264 REVERSEhighly similar to ( 529) loc_os12g03750 12012.m04372 protein NB-ARC domain containing protein, expressed NB-ARC no original description	-0.401368	-0.0481048	-0.00533106	-0.444142	0.032118	0.831085	0.989483	0.0201823	22.7243	18.2299	22.2716	16.3788	12.9591	18.5494	25.3647	20.9086	19.1497	13.1062	17.566	17.4518
Bradi1g00980	moderately similar to ( 244) AT5G24490 | Symbols: | 30S ribosomal protein, putative | chr5:8365690-8367178 FORWARDmoderately similar to ( 249) RR30_SPIOL Plastid-specific 30S ribosomal protein 1, chloroplast precursor (PSRP-1) (CS-S5) (CS5) (S22) (Ribosomal protein 1) - Spinacia oleracea (Spinach)moderately similar to ( 313) loc_os03g63950 12003.m35647 protein plastid-specific 30S ribosomal prote…	-0.32489	0.211647	-0.0760803	-0.037162	0.040515	0.216879	0.765116	0.847583	901.116	1208.54	965.6	784.057	865.031	805.922	928.484	850.42	876.623	874.531	836.411	877.067
Bradi1g00990	highly similar to ( 637) AT1G09020 | Symbols: SNF4, ATSNF4 | SNF4 (HOMOLOG OF YEAST SUCROSE NONFERMENTING 4); protein kinase activator | chr1:2900149-2904212 REVERSEhighly similar to ( 866) loc_os03g63940 12003.m11263 protein protein kinase AKINbetagamma-2, putative, expressed CBS_pair_28 AMPKbeta_GBD_like CBS_pair_5 no original description	0.395964	-0.37558	0.109063	-0.088678	0.000703408	0.00182745	0.527779	0.511048	82.6866	78.657	83.9354	110.084	106.254	106.543	95.3984	110.591	112.321	89.5151	105.637	104.197
Bradi1g01000	very weakly similar to (89.0) AT5G27200 | Symbols: ACP5 | ACP5 (acyl carrier protein 5); acyl carrier | chr5:9571185-9571989 FORWARDweakly similar to ( 105) ACP2_HORVU Acyl carrier protein 2, chloroplast precursor (Acyl carrier protein II) (ACP II) - Hordeum vulgare (Barley)weakly similar to ( 136) loc_os03g63930 12003.m11262 protein acyl carrier protein 3, chloroplast precursor, putative, expres…	-1.81029	1.01511	-0.206905	-0.588275	9.54224e-16	2.22498e-06	0.588852	0.0155662	8.30745	7.48727	10.2723	2.36233	2.63483	2.42355	4.21998	4.067	4.62082	3.49498	2.21988	2.84641
Bradi1g01007	highly similar to ( 678) AT1G48050 | Symbols: KU80, ATKU80 | KU80; double-stranded DNA binding / protein binding | chr1:17723498-17726859 FORWARDnearly identical (1051) loc_os03g63920 12003.m11261 protein KAP-2, putative, expressed KU80 KU Ku_PK_bind Ku Ku78 KU70 vWA_ku no original description	-0.858591	0.888428	0.137815	-0.107978	1.32313e-05	8.05394e-06	0.669581	0.657653	15.8714	10.3764	14.5897	6.9295	7.15169	8.3892	7.54208	7.87329	6.70907	7.38314	7.33525	5.78614
Bradi1g01014	moderately similar to ( 255) AT1G15370 | Symbols: | FUNCTIONS IN: molecular_function unknown; INVOLVED IN: transport; EXPRESSED IN: 24 plant structures; EXPRESSED DURING: 15 growth stages; CONTAINS InterPro DOMAIN/s: Longin-like (InterPro:IPR011012); Has 48 Blast hits to 48 proteins in 17 species: Archae - 0; Bacteria - 0; Metazoa - 0; Fungi - 4; Plants - 39; Viruses - 0; Other Eukaryotes - 5 (so…	-0.474572	0.371048	-0.373761	0.270238	0.00288213	0.0257104	0.0555851	0.111918	43.6707	55.6255	43.65	32.6789	35.6509	34.3957	38.1594	35.2995	36.9666	55.6138	38.6548	38.8698
Bradi1g01021	highly similar to ( 624) AT5G46580 | Symbols: | pentatricopeptide (PPR) repeat-containing protein | chr5:18897510-18899645 REVERSEweakly similar to ( 121) RF1_ORYSA Rf1 protein, mitochondrial precursor (PPR protein) (Fertility restorer) (Restorer for CMS) - Oryza sativa (Rice)highly similar to ( 987) loc_os03g63910 12003.m11260 protein salt-inducible protein, putative, expressed no original descr…	-0.757331	0.608734	0.525558	-0.674155	1.61482e-05	0.000724365	0.0147942	0.000240862	28.0579	25.5137	32.4249	15.2764	17.7448	17.7571	21.7733	17.2587	17.3725	9.04325	12.3541	13.9987
Bradi1g01047	weakly similar to ( 190) AT5G42960 | Symbols: | unknown protein | chr5:17235184-17236478 FORWARDmoderately similar to ( 283) loc_os03g63860 12003.m11254 protein DANA2, putative, expressed no original description	0.126193	0.264935	-0.196238	0.587367	0.298439	0.0284237	0.188728	2.49074e-07	63.8736	72.7567	63.629	74.7283	77.2705	66.6009	56.2963	54.2267	56.0274	84.7969	80.6395	84.8323
Bradi1g01058	#N/A	-2.00434	0.814209	0.159905	-1.35004	0.000254718	0.108732	0.898869	0.0273136	1.38996	0.528992	1.01235	0.0787443	0.322632	0.27964	0.53872	0.417128	0.710895	0.174749	0.386066	0.0933249
Bradi1g01070	moderately similar to ( 241) AT2G44510	-1.2728	1.16768	0.000389228	-0.105507	2.97624e-07	2.32581e-06	0.999976	0.736616	8.69535	5.45268	9.31954	3.93721	3.22632	2.70319	3.81594	3.1806	3.46561	3.32023	3.61937	2.79975
Bradi1g01080	weakly similar to ( 184) AT3G02910 | Symbols: | FUNCTIONS IN: molecular_function unknown; INVOLVED IN: biological_process unknown; LOCATED IN: cellular_component unknown; EXPRESSED IN: 23 plant structures; EXPRESSED DURING: 15 growth stages; CONTAINS InterPro DOMAIN/s: Butirosin biosynthesis, BtrG-like (InterPro:IPR013024), AIG2-like (InterPro:IPR009288); BEST Arabidopsis thaliana protein match i…	-0.379423	0.0972311	-0.00179764	-0.280394	0.0114804	0.56808	0.995826	0.0761442	19.6534	22.5025	20.2767	15.8276	17.3684	14.7743	21.459	18.9793	17.8612	14.111	17.0834	16.8451
Bradi1g01090	moderately similar to ( 381) AT4G17890 | Symbols: AGD8 | AGD8 (ARF-GAP DOMAIN 8); ARF GTPase activator/ DNA binding / zinc ion binding | chr4:9937121-9938988 FORWARDhighly similar to ( 600) loc_os03g63710 12003.m35539 protein DNA binding protein, putative, expressed ArfGap ArfGap COG5347 no original description	0.0200489	-0.0632996	-0.303655	0.260405	0.896674	0.689361	0.0621598	0.0620442	42.1191	45.4933	42.0719	37.1673	44.5233	49.3564	45.5668	40.7221	49.0962	50.5461	54.0009	57.7214
Bradi1g01100	moderately similar to ( 298) AT3G46210 | Symbols: | 3' exoribonuclease family domain 1-containing protein | chr3:16976960-16978489 REVERSEmoderately similar to ( 419) loc_os03g63720 12003.m11240 protein exosome complex exonuclease RRP46, putative, expressed Rph PRK03983 no original description	-0.475082	0.103281	0.00907371	-0.380874	0.00520581	0.59146	0.980607	0.0316197	11.346	13.6317	13.4583	10.0793	9.30257	8.3892	12.5252	12.4096	10.8412	10.4849	8.58996	8.35258
Bradi1g01110	weakly similar to ( 189) AT5G46840 | Symbols: | RNA recognition motif (RRM)-containing protein | chr5:19006062-19007609 FORWARDmoderately similar to ( 369) loc_os03g63730 12003.m11241 protein RNA-binding protein 34, putative, expressed no original description	0.123668	-0.00278243	0.147969	-0.0270832	0.406466	0.988773	0.460967	0.876195	38.8543	54.1199	40.5534	49.6876	49.309	46.3736	46.0606	43.3292	44.2088	47.4006	40.4886	43.2094
Bradi1g01120	very weakly similar to (80.5) loc_os03g63740 12003.m11242 protein RNA binding protein, putative, expressed no original description	-0.0867556	0.376388	-0.0360125	0.325645	0.680777	0.0598284	0.920512	0.116244	5.20428	4.96438	5.03196	5.03963	4.6244	4.70727	4.13019	3.70201	3.86549	5.50459	4.48801	4.66624
Bradi1g01130	moderately similar to ( 350) AT5G16820 | Symbols: HSF3, HSFA1B, ATHSFA1B | HSF3 (HEAT SHOCK FACTOR 3); DNA binding / transcription factor | chr5:5530446-5532497 FORWARDhighly similar to ( 741) loc_os03g63750 12003.m11243 protein heat shock factor protein HSF8, putative, expressed HSF_DNA-bind HSF HSF1 no original description	0.644394	0.0177052	0.0071076	0.654991	2.7881e-07	0.912051	0.979105	2.37953e-07	81.5553	108.769	83.8759	142.212	144.055	142.057	86.5544	89.839	94.2825	149.629	142.941	133.641
Bradi1g01140	nearly identical (1115) AT1G61010 | Symbols: CPSF73-I | CPSF73-I (CLEAVAGE AND POLYADENYLATION SPECIFICITY FACTOR 73-I); protein binding | chr1:22474954-22477660 REVERSEweakly similar to ( 131) CPSF2_ORYSA Cleavage and polyadenylation specificity factor 100 kDa subunit (CPSF 100 kDa subunit) - Oryza sativa (Rice)nearly identical (1283) loc_os03g63590 12003.m11227 protein cleavage and polyadenylat…	-1.08971	0.274573	0.315034	-1.13017	8.25315e-10	0.14002	0.219643	4.60918e-10	15.5805	12.8993	14.7684	7.48071	7.36677	5.6394	12.615	11.1582	11.9964	6.20358	5.59795	4.52626
Bradi1g01170	moderately similar to ( 254) AT1G32230 | Symbols: | RCD1 (RADICAL-INDUCED CELL DEATH1); protein binding | chr1:11613427-11615748 FORWARDhighly similar to ( 612) loc_os03g63770 12003.m101579 protein RCD1, putative, expressed no original description	0.955103	0.358806	-0.270003	1.58391	7.55277e-13	0.0139752	0.111924	4.40326e-32	27.3467	28.2807	26.6783	48.2702	47.7496	63.1986	21.8182	19.4486	22.8375	64.3076	66.9824	61.0811
Bradi1g01190	highly similar to ( 583) AT3G03530 | Symbols: NPC4 | NPC4 (NONSPECIFIC PHOSPHOLIPASE C4); hydrolase, acting on ester bonds / phospholipase C | chr3:842686-844970 REVERSEhighly similar to ( 755) loc_os03g63580 12003.m11226 protein hydrolase, acting on ester bonds, putative, expressedPhosphoesterase PlcC no original description	-0.263205	-1.19821	-0.202687	-1.25873	0.358646	5.64771e-06	0.624148	1.69271e-06	6.82052	12.0447	5.35948	5.98456	7.52809	6.52493	17.8227	18.4579	19.0609	6.29096	10.0377	6.81272
Bradi1g01200	nearly identical (1106) AT1G61010 | Symbols: CPSF73-I | CPSF73-I (CLEAVAGE AND POLYADENYLATION SPECIFICITY FACTOR 73-I); protein binding | chr1:22474954-22477660 REVERSEweakly similar to ( 131) CPSF2_ORYSA Cleavage and polyadenylation specificity factor 100 kDa subunit (CPSF 100 kDa subunit) - Oryza sativa (Rice)nearly identical (1298) loc_os03g63590 12003.m11227 protein cleavage and polyadenylat…	-0.107351	0.157039	0.251586	-0.201899	0.471964	0.300351	0.171344	0.185406	16.1947	17.1719	16.0189	15.3551	15.2713	15.1938	15.578	13.2438	15.3731	12.7567	12.9815	12.7388
Bradi1g01210	weakly similar to ( 177) AT1G31880 | Symbols: NIP3;1, NLM9, BRX | BRX (BREVIS RADIX); identical protein binding / water channel | chr1:11447804-11450053 FORWARDmoderately similar to ( 254) loc_os03g63650 12003.m11233 protein expressed protein no original description	-0.389547	0.285678	-0.637476	0.533607	0.193546	0.360186	0.0744037	0.0712885	2.29506	2.60427	2.11402	1.49614	2.25843	1.53802	1.93041	1.98136	1.82167	3.10179	3.32982	1.8665
Bradi1g01220	moderately similar to ( 220) AT3G45900	0.395085	-0.194802	0.45306	-0.252777	0.0306783	0.333878	0.0377689	0.198869	26.7649	21.0376	25.1896	35.6712	34.7368	25.8667	26.936	28.834	27.8582	29.6199	19.7859	20.7181
Bradi1g01227	moderately similar to ( 213) AT2G35790	-0.471625	0.325489	-0.00910325	-0.137033	0.00114931	0.0312362	0.976762	0.406838	23.0799	26.2461	29.0901	17.6387	18.9815	19.8078	22.3569	18.7186	21.4602	20.2709	18.2899	18.3383
Bradi1g01250	moderately similar to ( 222) AT3G07040 | Symbols: RPM1, RPS3 | RPM1 (RESISTANCE TO P. SYRINGAE PV MACULICOLA 1); nucleotide binding / protein binding | chr3:2226244-2229024 REVERSEnearly identical (1141) loc_os11g46210 12011.m08450 protein NB-ARC domain containing protein, expressed NB-ARC no original description	-0.136406	0.443055	-0.14345	0.4501	0.245844	9.57229e-05	0.354999	6.72286e-05	77.0621	74.3844	81.9405	70.0037	67.5915	74.7105	60.3367	53.6531	57.6714	75.2294	81.5564	77.833
Bradi1g01257	moderately similar to ( 254) AT3G07040 | Symbols: RPM1, RPS3 | RPM1 (RESISTANCE TO P. SYRINGAE PV MACULICOLA 1); nucleotide binding / protein binding | chr3:2226244-2229024 REVERSEhighly similar to ( 739) loc_os10g04110 12010.m03828 protein MLA6 protein, putative, expressed NB-ARC no original description	-0.797673	0.889978	-0.834636	0.926941	1.32364e-07	5.58099e-09	3.03195e-07	9.1702e-10	37.8522	35.1983	39.3624	19.7648	20.2183	24.5151	22.8507	15.9552	21.7712	40.0175	39.3304	36.0234
Bradi1g01270	very weakly similar to (96.7) AT5G65660	-1.95955	1.40965	-1.03068	0.480783	1.72674e-16	3.94183e-10	0.000302924	0.0574913	7.27306	6.38859	8.87292	2.28358	1.82825	1.77105	2.91807	2.34635	3.19903	4.49978	3.32982	4.01297
Bradi1g01280	moderately similar to ( 381) AT1G03510 | Symbols: | pentatricopeptide (PPR) repeat-containing protein | chr1:876258-877547 REVERSEhighly similar to ( 615) loc_os03g63510 12003.m11219 protein pentatricopeptide repeat-containing protein, putative, expressed no original description	-0.890347	0.643535	-0.0971977	-0.149614	0.00598406	0.0492821	0.874276	0.704299	3.2648	2.23804	2.38199	1.33865	1.50562	1.3982	2.06509	1.51209	1.46622	0.830057	1.88207	1.8665
Bradi1g01290	moderately similar to ( 348) AT4G04860 | Symbols: DER2.2 | DER2.2 (DERLIN-2.2) | chr4:2460135-2461378 FORWARDmoderately similar to ( 388) DER21_MAIZE Derlin-2.1 (ZmDerlin2-1) - Zea mays (Maize)moderately similar to ( 387) loc_os03g63520 12003.m11220 protein derlin-2, putative, expressed DER1 COG5291 no original description	0.277269	-0.397384	0.0510833	-0.171198	0.0185939	0.000766838	0.792902	0.171922	34.846	42.4414	38.3501	47.4041	46.244	46.4202	49.3827	51.6718	51.14	46.7016	43.8667	44.5626
Bradi1g01300	weakly similar to ( 102) loc_os03g63530 12003.m101577 protein histone-like transcription factor and archaeal histone family protein, expressed no original description	0.460298	-0.535792	0.577465	-0.652959	0.229813	0.161703	0.264424	0.10095	0.678819	0.895217	0.655048	0.866187	0.860353	1.25838	0.94276	1.30353	0.977481	0.698995	0.916906	0.419962
Bradi1g01310	no original description	1.21641	-0.0739818	-0.421259	1.56369	5.70607e-07	0.819562	0.161272	1.0619e-10	2.71528	2.27873	1.84604	4.64591	5.26966	5.87244	2.73849	2.50277	1.95496	5.4609	7.86609	7.97928
Bradi1g01320	weakly similar to ( 114) AT1G73940	-1.59254	1.26138	-0.757355	0.426202	1.00174e-12	1.12744e-08	0.00502857	0.0777835	11.1844	14.6083	11.5527	2.91354	4.73194	4.52084	5.3872	4.067	6.04261	8.30057	6.08054	6.48608
Bradi1g01330	weakly similar to ( 130) AT3G56830	0.0402659	0.25801	0.194009	0.104267	0.860014	0.236671	0.51653	0.666398	5.2366	5.24922	5.29993	5.35461	6.39888	4.52084	4.0853	4.64055	4.48753	5.15509	4.82582	4.19962
Bradi1g01356	#N/A	-2.31306	2.49019	-1.7854	1.96253	1.91305e-06	5.03416e-07	0.00124993	7.54213e-05	5.81845	4.51677	5.86566	0.157489	1.66693	1.30499	1.3468	0.156423	1.33293	3.32023	4.00543	3.91965
Bradi1g01377	moderately similar to ( 256) AT3G07040 | Symbols: RPM1, RPS3 | RPM1 (RESISTANCE TO P. SYRINGAE PV MACULICOLA 1); nucleotide binding / protein binding | chr3:2226244-2229024 REVERSEhighly similar to ( 771) loc_os10g04110 12010.m03828 protein MLA6 protein, putative, expressed NB-ARC no original description	0.193822	0.0574629	1.12241	-0.871127	0.307751	0.79429	7.41175e-09	2.73577e-06	15.9361	13.3062	15.6914	20.631	15.0024	16.0793	15.174	14.2345	13.818	9.74225	6.56312	7.27934
Bradi1g01387	moderately similar to ( 243) AT3G46530 | Symbols: RPP13 | RPP13 (RECOGNITION OF PERONOSPORA PARASITICA 13); ATP binding | chr3:17130739-17133246 REVERSEhighly similar to ( 825) loc_os10g04110 12010.m03828 protein MLA6 protein, putative, expressed NB-ARC no original description	-0.0787133	-0.00382423	0.235568	-0.318105	0.718601	0.988773	0.405965	0.132612	7.01446	5.90029	6.1634	5.35461	5.64607	6.94439	6.82379	6.04836	6.26476	4.4561	5.93576	4.99288
Bradi1g01407	moderately similar to ( 242) AT3G07040 | Symbols: RPM1, RPS3 | RPM1 (RESISTANCE TO P. SYRINGAE PV MACULICOLA 1); nucleotide binding / protein binding | chr3:2226244-2229024 REVERSEhighly similar to ( 773) loc_os10g04110 12010.m03828 protein MLA6 protein, putative, expressed NB-ARC no original description	1.84053	-2.35087	3.03625	-3.54659	6.24806e-13	9.71987e-21	2.52241e-24	1.84502e-35	2.00413	1.4649	1.72694	7.87443	6.07625	4.98691	8.43995	10.4803	7.81985	0.436872	1.01342	0.839924
Bradi1g01420	highly similar to ( 722) AT2G25530 | Symbols: | AFG1-like ATPase family protein | chr2:10863059-10866597 FORWARDnearly identical (1005) loc_os03g63500 12003.m35538 protein ATPase, putative, expressed COG1485 AFG1_ATPase no original description	-0.192922	-0.107192	0.165486	-0.4656	0.231217	0.53943	0.465616	0.00309065	18.0372	14.4048	16.138	14.0952	15.4864	13.0033	16.5656	17.2065	18.6166	11.446	13.078	13.4388
Bradi1g01431	#N/A	-0.117277	0.0236086	-0.239034	0.145366	0.724721	0.950286	0.593361	0.675872	4.07291	4.76092	4.91286	4.8034	3.87159	4.05478	6.55443	3.70201	3.24346	3.66973	4.3915	6.90604
Bradi1g01442	moderately similar to ( 499) AT3G47570 | Symbols: | leucine-rich repeat transmembrane protein kinase, putative | chr3:17527611-17530748 FORWARDmoderately similar to ( 326) RPK1_IPONI Receptor-like protein kinase precursor (EC 2.7.11.1) - Ipomoea nil (Japanese morning glory) (Pharbitis nil)highly similar to ( 977) loc_os11g10310 12011.m05228 protein receptor-like protein kinase precursor, putative…	0.813645	-1.53171	0.382132	-1.1002	0.0703606	0.000222301	0.557549	0.00880034	0.258598	0.73245	0.535948	0.393721	1.07544	1.07195	1.79573	1.51209	1.06634	0.698995	0.723873	0.606612
Bradi1g01460	moderately similar to ( 354) AT5G48840 | Symbols: PANC, PTS, ATPTS | PANC (ARABIDOPSIS HOMOLOG OF BACTERIAL PANC); pantoate-beta-alanine ligase/ protein homodimerization | chr5:19803823-19805041 REVERSEmoderately similar to ( 451) PANC_ORYSA Pantoate--beta-alanine ligase (EC 6.3.2.1) (Pantothenate synthetase) (Pantoate-activating enzyme) - Oryza sativa (Rice)moderately similar to ( 451) loc_os03g…	1.25409	-0.23972	-0.343702	1.35807	2.92481e-15	0.181393	0.084374	1.16494e-17	19.9767	28.0366	19.8003	53.5461	54.1485	53.7375	27.789	26.1227	25.9921	82.962	58.4407	63.4143
Bradi1g01470	moderately similar to ( 419) AT2G35030 | Symbols: | pentatricopeptide (PPR) repeat-containing protein | chr2:14761080-14762963 REVERSEweakly similar to ( 121) RF1_ORYSA Rf1 protein, mitochondrial precursor (PPR protein) (Fertility restorer) (Restorer for CMS) - Oryza sativa (Rice)highly similar to ( 742) loc_os05g02210 12005.m04757 protein CRR4, putative no original description	-0.296563	-0.186049	0.340674	-0.823286	0.573747	0.729722	0.67383	0.113189	0.775793	0.935908	0.416849	0.55121	0.591493	0.55928	1.12233	0.729974	0.533171	0.393185	0.723873	0.233312
Bradi1g01480	moderately similar to ( 268) AT4G35450 | Symbols: AKR2, AFT, AKR2A | AKR2 (ANKYRIN REPEAT-CONTAINING PROTEIN 2); protein binding | chr4:16839862-16841759 FORWARDmoderately similar to ( 340) loc_os03g63480 12003.m35537 protein ankyrin repeat domain-containing protein 2, putative, expressed ANK no original description	-0.635619	0.0453843	-0.139831	-0.450404	2.89789e-08	0.745914	0.400949	0.000121774	75.7045	73.6112	74.5861	43.8606	53.0193	47.0261	76.3187	70.7554	69.8899	50.7645	51.1055	56.9282
Bradi1g01487	moderately similar to ( 435) AT5G50970 | Symbols: | WD-40 repeat family protein | chr5:20736377-20739132 FORWARDhighly similar to ( 672) loc_os03g63470 12003.m11215 protein nucleotide binding protein, putative, expressed WD40 no original description	0.712908	-0.15251	0.176243	0.384154	1.58581e-08	0.290278	0.31231	0.00365979	23.5647	29.7049	24.5047	44.4118	41.8885	41.1071	27.8339	29.199	29.28	37.6584	39.5717	35.4168
Bradi1g01500	weakly similar to ( 174) AT5G47870 | Symbols: | unknown protein | chr5:19384555-19385808 REVERSEmoderately similar to ( 210) loc_os03g63450 12003.m11213 protein snRK1-interacting protein 1, putative, expressed no original description	1.11955	-0.704353	-0.160036	0.575233	3.06227e-16	6.41145e-07	0.413955	3.66233e-05	21.7545	27.3448	20.1278	53.4674	50.5458	46.2804	34.119	39.7836	38.6994	60.1136	53.084	54.5017
Bradi1g01507	moderately similar to ( 371) AT5G48030 | Symbols: GFA2 | GFA2 (GAMETOPHYTIC FACTOR 2); heat shock protein binding / unfolded protein binding | chr5:19466298-19469753 REVERSEweakly similar to ( 114) DNJH_CUCSA DnaJ protein homolog (DNAJ-1) - Cucumis sativus (Cucumber)highly similar to ( 532) loc_os06g02620 12006.m04995 protein chaperone protein dnaJ, putative, expressed DnaJ PRK10767 DnaJ_C PRK102…	-0.0316677	-0.281054	0.1966	-0.509321	0.823492	0.0287859	0.239455	4.1743e-05	33.2621	33.4485	33.3479	35.2774	32.317	30.5274	41.7059	42.9121	37.011	27.1298	30.4027	27.9041
Bradi1g01530	moderately similar to ( 308) AT1G09760 | Symbols: U2A' | U2A' (U2 small nuclear ribonucleoprotein A); protein binding | chr1:3159476-3161603 REVERSEmoderately similar to ( 425) loc_os02g13990 12002.m33623 protein U2 small nuclear ribonucleoprotein A, putative, expressed no original description	-0.195001	-0.100224	0.485608	-0.780832	0.129263	0.479381	0.000527531	2.14564e-10	63.9706	50.8239	58.4779	50.2388	49.3628	51.8266	56.7003	63.1428	66.0244	36.6536	37.5449	33.9703
Bradi1g01560	highly similar to ( 667) AT5G09900 | Symbols: EMB2107, RPN5A, MSA | EMB2107 (EMBRYO DEFECTIVE 2107) | chr5:3089406-3092434 REVERSEhighly similar to ( 780) loc_os03g63430 12003.m101139 protein 26S proteasome non-ATPase regulatory subunit 12, putative, expressed RPN5 no original description	0.0254058	-0.340697	-0.133429	-0.181862	0.857397	0.00704335	0.44627	0.1681	91.3497	110.722	93.4932	100.32	97.8652	102.488	117.621	127.954	128.583	122.149	102.452	105.177
Bradi1g01570	weakly similar to ( 172) AT3G54900 | Symbols: CXIP1, ATGRXCP | CXIP1 (CAX INTERACTING PROTEIN 1); antiporter/ glutathione disulfide oxidoreductase | chr3:20341850-20342371 REVERSEmoderately similar to ( 207) loc_os03g63420 12003.m11210 protein OsGrx_S14 - glutaredoxin subgroup II, expressed GRX_PICOT_like COG0278 GRX_family PRK10824 Glutaredoxin no original description	-0.113462	0.0458707	-0.267958	0.200366	0.469311	0.79682	0.149612	0.203044	47.0648	66.124	51.0937	49.2152	53.7721	48.7039	50.7295	52.141	56.1163	69.419	55.7865	57.4415
Bradi1g01580	highly similar to ( 693) AT4G02930 | Symbols: | elongation factor Tu, putative / EF-Tu, putative | chr4:1295751-1298354 REVERSEmoderately similar to ( 484) EFTU_CHLVU Elongation factor Tu (EF-Tu) - Chlorella vulgaris (Green alga)highly similar to ( 743) loc_os03g63410 12003.m34958 protein elongation factor Tu, mitochondrial precursor, putative, expressed PRK00049 PRK12735 PRK12736 TufB tufA EF_Tu…	-0.938119	0.482932	-0.159251	-0.295936	5.48183e-11	0.00108542	0.45518	0.0552602	53.9176	41.5462	58.2099	25.2769	26.3483	28.5233	36.3187	39.575	34.2118	31.9354	28.7136	28.9774
Bradi1g01600	weakly similar to ( 176) AT1G17880 | Symbols: | nascent polypeptide-associated complex (NAC) domain-containing protein / BTF3b-like transcription factor, putative | chr1:6152572-6153425 REVERSEmoderately similar to ( 207) loc_os03g63400 12003.m78908 protein transcription factor BTF3, putative, expressed no original description	-0.739865	0.395927	-0.0506146	-0.293324	2.8088e-07	0.00809086	0.845277	0.0588962	34.1996	34.3031	32.8119	18.1899	23.122	19.2019	26.3075	26.0705	24.6147	24.159	20.751	17.8717
Bradi1g01610	very weakly similar to (96.3) AT2G02850 | Symbols: ARPN | ARPN (PLANTACYANIN); copper ion binding / electron carrier | chr2:826630-827720 REVERSEweakly similar to ( 108) BABL_LILLO Chemocyanin precursor (Basic blue protein) (Plantacyanin) - Lilium longiflorum (Trumpet lily)weakly similar to ( 114) loc_os03g50160 12003.m10011 protein chemocyanin precursor, putative, expressedCu_bind_like no origin…	-5.51196	3.72563	-2.33428	0.547949	4.76214e-24	1.86499e-17	0.00348149	0.354587	5.04266	2.60427	6.13363	0.157489	0.107544	0.0466066	0.448934	0.312846	0.266586	0.698995	0.386066	0.419962
Bradi1g01620	weakly similar to ( 184) AT4G14100 | Symbols: | transferase, transferring glycosyl groups | chr4:8120749-8122288 FORWARDmoderately similar to ( 259) loc_os03g63380 12003.m11206 protein expressed protein no original description	-0.0887677	0.491519	0.0951227	0.307628	0.586517	0.00127761	0.688836	0.0554978	12.1541	14.3235	13.3987	12.7566	13.0128	11.7449	9.38271	9.38538	9.55266	12.145	10.9064	11.9922
Bradi1g01630	moderately similar to ( 273) AT1G01630 | Symbols: | SEC14 cytosolic factor, putative / phosphoglyceride transfer protein, putative | chr1:229206-230675 FORWARDmoderately similar to ( 325) loc_os03g63370 12003.m11204 protein polyphosphoinositide binding protein Ssh2p, putative, expressed SEC14 SEC14 CRAL_TRIO no original description	-1.31383	1.18364	0.18821	-0.318402	4.4101e-05	0.00022875	0.738841	0.40807	5.2366	2.80772	5.29993	2.04735	2.09711	1.30499	2.37935	1.77279	1.73281	2.09699	1.30297	1.30655
Bradi1g01660	moderately similar to ( 265) AT1G28140 | Symbols: | unknown protein | chr1:9833029-9834390 REVERSEmoderately similar to ( 302) loc_os03g63360 12003.m11203 protein integral membrane protein, putative, expressedCOG5413 no original description	-0.662593	0.0274138	0.0410215	-0.6762	2.20548e-08	0.854391	0.845828	1.38801e-08	114.365	144.984	125.442	82.3665	85.6052	75.1299	127.003	121.854	128.539	77.2827	76.8753	82.0326
Bradi1g01670	moderately similar to ( 205) AT1G61000 | Symbols: | FUNCTIONS IN: molecular_function unknown; INVOLVED IN: mitosis; LOCATED IN: plasma membrane; EXPRESSED IN: cultured cell; CONTAINS InterPro DOMAIN/s: Kinetochore protein Nuf2 (InterPro:IPR005549); BEST Arabidopsis thaliana protein match is: myosin heavy chain-related (TAIR:AT1G64330.1); Has 41010 Blast hits to 23184 proteins in 1264 species: Arc…	-1.26101	0.600067	0.0871144	-0.748057	4.18526e-08	0.00999995	0.837388	0.00190502	13.2855	9.2777	10.7487	5.11838	4.6244	4.2412	7.22783	7.35188	7.41997	6.07252	3.66762	3.31303
Bradi1g01700	highly similar to ( 738) AT3G07130 | Symbols: ATPAP15, PAP15 | PAP15 (PURPLE ACID PHOSPHATASE 15); acid phosphatase/ protein serine/threonine phosphatase | chr3:2255763-2257981 REVERSEmoderately similar to ( 235) PPAF_SOYBN Purple acid phosphatase precursor (EC 3.1.3.2) (Manganese(II) purple acid phosphatase) - Glycine max (Soybean)highly similar to ( 884) loc_os03g63074 12003.m35532 protein Ser/…	1.53734	0.118119	1.30967	0.345792	5.21006e-07	0.759718	0.000120545	0.329807	4.33151	5.00507	3.42411	12.2841	12.5289	12.1643	5.97082	3.38917	2.35484	3.01442	6.22531	5.69282
Bradi1g01710	moderately similar to ( 284) AT4G14147 | Symbols: ARPC4 | ARPC4; protein binding | chr4:8154079-8156246 REVERSEmoderately similar to ( 309) loc_os03g63090 12003.m101572 protein actin-related protein 2/3 complex subunit 4, putative, expressed ARPC4 no original description	-0.383784	0.314154	-0.339034	0.269404	0.0174283	0.0600569	0.0936103	0.113873	14.9017	13.7945	13.9644	9.6068	10.4856	12.3974	11.5825	11.3146	11.4188	15.7274	12.3058	13.2988
Bradi1g01720	weakly similar to ( 186) AT5G48660 | Symbols: | FUNCTIONS IN: molecular_function unknown; INVOLVED IN: intracellular protein transport; LOCATED IN: endomembrane system, integral to membrane, endoplasmic reticulum; CONTAINS InterPro DOMAIN/s: B-cell receptor-associated 31-like (InterPro:IPR008417); BEST Arabidopsis thaliana protein match is: unknown protein (TAIR:AT3G07190.1); Has 2128 Blast hits …	-0.850012	0.832026	-0.303279	0.285293	1.50826e-05	2.39514e-05	0.271582	0.192905	9.79439	9.35908	11.374	6.2208	6.34511	4.52084	6.68911	4.74483	5.68716	6.59677	7.43177	6.90604
Bradi1g01730	very weakly similar to (82.0) AT3G25070 | Symbols: RIN4 | RIN4 (RPM1 INTERACTING PROTEIN 4); protein binding | chr3:9132458-9133747 FORWARDmoderately similar to ( 275) loc_os03g63140 12003.m35534 protein nitrate-induced NOI protein, expressed no original description	0.917438	-0.112916	-0.208877	1.0134	2.57591e-08	0.566648	0.365735	8.963e-10	28.7367	42.5228	29.7451	62.3655	66.2472	61.8936	33.67	37.698	37.7219	89.9957	63.9904	66.1673
Bradi1g01740	highly similar to ( 720) AT4G24840 | Symbols: | FUNCTIONS IN: molecular_function unknown; INVOLVED IN: protein transport, Golgi organization; LOCATED IN: vacuole; EXPRESSED IN: 23 plant structures; EXPRESSED DURING: 13 growth stages; CONTAINS InterPro DOMAIN/s: COG complex component, COG2 (InterPro:IPR009316); Has 214 Blast hits to 204 proteins in 99 species: Archae - 0; Bacteria - 0; Metazoa - 1…	-0.21379	0.166155	-0.228111	0.180475	0.152227	0.295517	0.234115	0.252702	35.8481	28.7283	32.3951	27.5605	25.3266	30.7138	32.009	27.5305	26.9252	31.5859	30.4509	35.9767
Bradi1g01750	moderately similar to ( 302) AT1G14590 | Symbols: | FUNCTIONS IN: molecular_function unknown; INVOLVED IN: biological_process unknown; LOCATED IN: chloroplast thylakoid lumen; CONTAINS InterPro DOMAIN/s: Nucleotide-diphospho-sugar transferase, predicted (InterPro:IPR005069); BEST Arabidopsis thaliana protein match is: unknown protein (TAIR:AT2G02061.1); Has 179 Blast hits to 175 proteins in 14 sp…	-0.021633	0.0326993	-0.34537	0.356436	0.893657	0.849551	0.0407599	0.0127659	20.5908	25.473	20.8722	21.4972	21.6701	22.6042	22.1324	21.6385	21.549	25.3823	28.0863	30.1906
Bradi1g01760	moderately similar to ( 291) AT4G19970 | Symbols: | unknown protein | chr4:10818242-10825343 FORWARDmoderately similar to ( 490) loc_os03g63280 12003.m11196 protein regulatory protein, putative, expressed no original description	-0.010875	0.796884	0.294306	0.491703	0.98594	0.161619	0.724748	0.428773	0.840443	0.325533	0.952797	0.472466	1.07544	0.55928	0.224467	0.625692	0.399879	0.78637	0.337808	0.606612
Bradi1g01770	moderately similar to ( 375) AT1G34065 | Symbols: SAMC2 | SAMC2 (S-adenosylmethionine carrier 2); binding | chr1:12398717-12401036 REVERSEmoderately similar to ( 436) loc_os05g29860 12005.m27795 protein mitochondrial carrier C12B10.09, putative, expressed Mito_carr no original description	-0.563321	0.617366	0.21049	-0.156445	0.000658729	0.000237453	0.375561	0.412972	25.2779	21.1597	24.862	16.0638	16.6693	15.5666	16.1616	14.9645	15.3731	17.5186	12.3541	11.8056
Bradi1g01780	moderately similar to ( 265) AT3G01980 | Symbols: | short-chain dehydrogenase/reductase (SDR) family protein | chr3:327747-328833 REVERSEmoderately similar to ( 378) loc_os03g63290 12003.m11197 protein alcohol dehydrogenases, putative, expressed fabG FabG fabG fabG PRK12829 PRK12826 PRK07478 PRK07479 PRK08324 PRK12939 fabG PRK12481 fabG PRK06138 PRK05875 PRK08993 PRK12827 PRK12743 PRK06500 PRK082…	0.614222	-0.0533146	0.203509	0.357398	1.20573e-06	0.733495	0.231574	0.00707728	42.5393	53.9165	42.7568	77.9568	70.7103	64.5036	48.6195	49.2211	46.4748	64.3076	59.6472	60.8945
Bradi1g01790	very weakly similar to (94.0) AT3G48800 | Symbols: | sterile alpha motif (SAM) domain-containing protein | chr3:18095825-18096661 REVERSEweakly similar to ( 177) loc_os03g63320 12003.m11200 protein SAM domain family protein, expressed no original description	1.10235	-0.476696	-0.138525	0.764178	8.73494e-17	0.000725912	0.4706	8.56456e-09	13.6734	14.0793	14.1431	29.2929	32.3708	28.2902	17.6431	19.1879	21.4602	30.7121	33.2982	35.0435
Bradi1g01800	highly similar to ( 780) AT5G13280 | Symbols: AK-LYS1, AK1, AK | AK-LYS1 (ASPARTATE KINASE 1); aspartate kinase | chr5:4249516-4252654 FORWARDweakly similar to ( 174) AKH2_MAIZE Bifunctional aspartokinase/homoserine dehydrogenase 2, chloroplast precursor (AK-HD 2) (AK-HSDH 2) [Includes: Aspartokinase (EC 2.7.2.4); Homoserine dehydrogenase (EC 1.1.1.3)] - Zea mays (Maize)highly similar to ( 927) l…	-0.504782	-0.0700134	0.431765	-1.00656	0.000123563	0.652969	0.00555509	1.22123e-14	56.6652	57.2532	53.6544	38.9784	39.3612	39.7089	62.8956	64.4463	48.6075	26.8676	32.14	28.5574
Bradi1g01802	#N/A	0.559466	-0.586013	0.589968	-0.616515	0.0101954	0.0079336	0.0253615	0.00591972	3.97594	3.58087	5.09151	6.14205	6.77528	5.82583	7.36251	5.42267	6.26476	3.49498	4.48801	4.47959
Bradi1g01810	moderately similar to ( 261) SPEA_BACHD Arginine decarboxylase (EC 4.1.1.19) - Bacillus haloduranshighly similar to ( 764) loc_os03g63074 12003.m35532 protein Ser/Thr protein phosphatase family protein, expressedLdcC OKR_DC_1 no original description	-1.07646	0.928047	0.202153	-0.350563	4.85841e-05	0.000381113	0.669361	0.277084	3.49107	2.60427	3.60276	1.18116	1.66693	1.67784	1.97531	1.77279	1.37736	1.3543	1.20646	1.44654
Bradi1g01820	weakly similar to ( 129) loc_os03g63060 12003.m11178 protein wiscott-Aldrich syndrome, C-terminal, putative, expressed no original description	-1.81687	0.372374	-0.543976	-0.900524	2.80803e-06	0.310901	0.383747	0.0206184	2.16576	1.34282	1.90559	0.472466	0.591493	0.466066	1.70595	1.19924	1.2885	1.13587	0.482582	0.606612
Bradi1g01830	highly similar to ( 580) loc_os03g63040 12003.m11176 protein expressed protein no original description	0.00157438	0.140901	-0.193863	0.336338	0.991688	0.310474	0.248582	0.0091507	21.4313	21.5666	22.5694	22.5996	20.6485	22.4644	19.9327	19.5007	20.0384	25.3823	24.6117	25.1044
Bradi1g01840	moderately similar to ( 447) AT4G13020 | Symbols: MHK | MHK; ATP binding / kinase/ protein kinase/ protein serine/threonine kinase | chr4:7603947-7606732 FORWARDmoderately similar to ( 209) CDC22_MEDSA Cell division control protein 2 homolog 2 (EC 2.7.11.22) - Medicago sativa (Alfalfa)highly similar to ( 687) loc_os03g63020 12003.m35531 protein serine/threonine-protein kinase MHK, putative, expre…	0.213205	-0.0477634	-0.138562	0.304003	0.0600146	0.721607	0.368366	0.00766653	105.476	98.189	104.718	116.935	120.127	120.432	104.422	100.736	113.61	124.902	129.67	139.054
Bradi1g01847	highly similar to ( 921) AT3G23790 | Symbols: | AMP-binding protein, putative | chr3:8575268-8581001 FORWARDvery weakly similar to (89.0) 4CL1_TOBAC 4-coumarate--CoA ligase 1 (EC 6.2.1.12) (4CL 1) (4-coumaroyl-CoA synthase 1) - Nicotiana tabacum (Common tobacco)nearly identical (1152) loc_os03g62850 12003.m35526 protein acyl-CoA synthetase-like protein, putative, expressed FAA1 AMP-binding CaiC P…	0.426549	-0.262548	0.0296894	0.134312	0.00117316	0.0606971	0.903126	0.361297	27.7669	26.0427	24.6238	34.5687	34.5217	36.26	28.3277	31.4932	34.2563	30.6684	35.9041	36.7233
Bradi1g01870	moderately similar to ( 394) AT2G43120 | Symbols: | pirin, putative | chr2:17927339-17928871 FORWARDhighly similar to ( 526) loc_os03g62790 12003.m11157 protein pirin-like protein, putative, expressedCOG1741 Pirin Pirin_C no original description	0.436013	-0.340491	-0.307174	0.402696	0.00288092	0.0255417	0.0882352	0.00629172	11.249	11.2309	12.8628	14.5677	16.992	16.1725	14.5006	16.3723	13.9958	18.7855	20.5097	19.9715
Bradi1g01880	moderately similar to ( 310) AT3G23700 | Symbols: | S1 RNA-binding domain-containing protein | chr3:8531689-8533742 REVERSEhighly similar to ( 501) loc_os03g62780 12003.m11156 protein RNA binding S1, putative, expressedRpsA rpsA rpsA PRK00087 PRK07400 rpsA no original description	-1.46905	0.645322	0.508127	-1.33185	1.3487e-13	0.0013517	0.0504606	6.29956e-11	26.5709	23.5605	27.6013	10.0793	9.03371	9.04169	21.7733	13.4524	14.4401	5.1114	7.23873	7.41933
Bradi1g01900	moderately similar to ( 420) AT1G24490 | Symbols: ALB4, ARTEMIS | ALB4 (ALBINA 4) | chr1:8682364-8684966 FORWARDmoderately similar to ( 397) PPF1_PEA Inner membrane protein PPF-1, chloroplast precursor (Post-floral-specific protein 1) - Pisum sativum (Garden pea)highly similar to ( 617) loc_os03g62750 12003.m11153 protein protein ARTEMIS, chloroplast precursor, putative, expressed 60KD_IMP PRK013…	0.723951	-0.609211	0.393984	-0.279243	9.04546e-07	5.62035e-05	0.0277454	0.0786109	20.3322	16.887	20.0385	34.4112	30.2737	30.2011	24.3322	33.5788	29.6354	24.5959	24.5634	22.9113
Bradi1g01920	moderately similar to ( 355) AT3G48460 | Symbols: | GDSL-motif lipase/hydrolase family protein | chr3:17949496-17951082 FORWARDvery weakly similar to (90.9) EST_HEVBR Esterase precursor (EC 3.1.1.-) (Early nodule-specific protein homolog) (Latex allergen Hev b 13) - Hevea brasiliensis (Para rubber tree)moderately similar to ( 494) loc_os03g62740 12003.m11151 protein esterase precursor, putative, …	-2.92065	0.898634	-0.17481	-1.84721	3.10184e-21	0.00240223	0.73876	1.07545e-09	21.205	14.649	23.939	2.28358	3.92536	1.67784	14.1863	8.55113	9.3305	3.7571	2.99201	2.14647
Bradi1g01930	highly similar to ( 651) AT3G26020 | Symbols: | serine/threonine protein phosphatase 2A (PP2A) regulatory subunit B', putative | chr3:9514363-9516585 FORWARDhighly similar to ( 829) loc_os03g62730 12003.m101566 protein transposon protein, putative, unclassified B56 no original description	0.263508	0.108147	-0.239853	0.611507	0.0895054	0.539425	0.228157	5.52005e-05	19.7827	22.6653	18.4902	22.3634	21.9928	28.4767	19.0348	17.2065	20.1717	30.0568	27.1694	29.024
Bradi1g01936	highly similar to ( 523) AT3G59350 | Symbols: | serine/threonine protein kinase, putative | chr3:21932930-21934883 FORWARDmoderately similar to ( 231) NORK_MEDTR Nodulation receptor kinase precursor (EC 2.7.11.1) (Does not make infections protein 2) (Symbiosis receptor-like kinase) (MtSYMRK) - Medicago truncatula (Barrel medic)highly similar to ( 622) loc_os03g62700 12003.m11147 protein protein k…	0.496808	0.0558988	-0.0987636	0.651471	1.35973e-05	0.689108	0.565926	1.24969e-08	51.7842	59.125	51.9274	70.9486	75.496	82.9132	52.2559	53.7574	50.5624	82.831	84.5967	78.4862
Bradi1g01942	weakly similar to ( 164) AT2G31870 | Symbols: TEJ | TEJ (Sanskrit for 'bright'); poly(ADP-ribose) glycohydrolase | chr2:13549999-13553756 REVERSEmoderately similar to ( 273) loc_os03g62680 12003.m11145 protein poly, putative PARG_cat no original description	0.759222	-0.237449	0.423668	0.0981056	0.000105644	0.284991	0.0862279	0.68065	4.10524	5.61545	4.73421	9.52806	7.09791	7.92313	5.74635	5.63123	5.5983	6.90258	5.79099	5.45951
Bradi1g01965	no original description	0.797258	-0.0761823	0.383287	0.337789	0.0426136	0.878854	0.494949	0.458542	1.13137	0.569683	1.01235	0.866187	1.93579	1.86427	0.897867	0.834256	1.1552	0.961119	1.78555	0.933249
Bradi1g01970	moderately similar to ( 374) AT2G27610 | Symbols: | pentatricopeptide (PPR) repeat-containing protein | chr2:11783927-11786533 REVERSEvery weakly similar to (87.4) RF1_ORYSA Rf1 protein, mitochondrial precursor (PPR protein) (Fertility restorer) (Restorer for CMS) - Oryza sativa (Rice)highly similar to ( 912) loc_os03g62690 12003.m101722 protein pentatricopeptide repeat protein PPR1106-17, putati…	-0.162131	0.082521	0.0686053	-0.148215	0.274147	0.613493	0.769952	0.347481	22.4334	19.6541	22.5396	17.56	19.8957	20.1807	22.2671	20.4914	18.35	17.6059	19.1585	18.385
Bradi1g01980	moderately similar to ( 452) AT2G31870 | Symbols: TEJ | TEJ (Sanskrit for 'bright'); poly(ADP-ribose) glycohydrolase | chr2:13549999-13553756 REVERSEhighly similar to ( 739) loc_os03g62680 12003.m11145 protein poly, putative PARG_cat no original description	0.403044	-0.220423	0.0884975	0.0941235	0.00511852	0.156307	0.696618	0.572989	13.4471	14.12	12.1779	15.3551	18.2825	18.5961	15.578	15.3295	15.3287	17.3001	16.6008	15.4453
Bradi1g01990	moderately similar to ( 382) AT1G52520 | Symbols: FRS6 | FRS6 (FAR1-related sequence 6); zinc ion binding | chr1:19565933-19568248 FORWARDnearly identical (1300) loc_os03g62660 12003.m11143 protein transposon protein, putative, unclassified, expressedFAR1 no original description	-0.0717464	0.108127	0.0993587	-0.0629777	0.602876	0.444599	0.602237	0.672202	29.1246	29.1352	31.1743	29.0566	27.2624	28.8495	29.046	28.9383	25.0591	27.0424	25.4803	26.9242
Bradi1g02000	highly similar to ( 877) AT5G49960 | Symbols: | binding / catalytic | chr5:20324173-20327687 REVERSEnearly identical (1261) DMI1L_ORYSA Probable ion channel DMI1-like, chloroplast precursor - Oryza sativa (Rice)nearly identical (1261) loc_os03g62650 12003.m35517 protein ion channel DMI1-like, chloroplast precursor, putative, expressed no original description	0.243832	-0.0810871	0.208939	-0.0461945	0.107228	0.640944	0.295361	0.797714	31.9045	24.6185	28.4648	35.9074	30.5425	34.3957	30.9315	30.1375	28.9246	24.6833	32.0917	30.4239
Bradi1g02020	moderately similar to ( 394) AT5G17440 | Symbols: | LUC7 N_terminus domain-containing protein | chr5:5749849-5753415 FORWARDmoderately similar to ( 475) loc_os03g62640 12003.m35644 protein RNA-binding protein Luc7-like 2, putative, expressed LUC7 no original description	0.57445	-0.31652	0.528352	-0.270423	8.47889e-06	0.0210373	0.00024508	0.0498635	187.257	152.105	162.571	258.754	231.489	257.362	191.919	225.041	208.248	161.861	190.958	165.512
Bradi1g02030	weakly similar to ( 171) AT1G64510 | Symbols: | ribosomal protein S6 family protein | chr1:23954993-23956205 REVERSEweakly similar to ( 159) RR6_SPIOL 30S ribosomal protein S6 alpha, chloroplast precursor [Contains: 30S ribosomal protein S6 beta; 30S ribosomal protein S6 gamma; 30S ribosomal protein S6 delta; 30S ribosomal protein S6 epsilon] (Fragment) - Spinacia oleracea (Spinach)moderately sim…	-1.48694	1.11117	0.282749	-0.658513	3.42932e-15	5.06e-09	0.288095	0.000884542	51.6226	37.6398	55.7982	16.8513	19.8419	15.1006	26.6218	20.5957	19.9495	16.208	11.4372	14.8853
Bradi1g02050	weakly similar to ( 125) AT2G27880 | Symbols: AGO5 | AGO5 (ARGONAUTE 5); nucleic acid binding | chr2:11871488-11876712 FORWARDmoderately similar to ( 216) loc_os03g58600 12003.m10765 protein argonaute-like protein, putative, expressedPAZ_argonaute_like no original description	1.48569	-0.998716	1.18869	-0.701714	0.000831187	0.0382969	0.0279495	0.160845	0.355572	0.528992	0.267974	0.944931	0.699037	1.49141	0.718294	0.990679	0.577602	0.30581	0.482582	0.606612
Bradi1g02056	#N/A	0.388516	0.234466	0.636263	-0.0132807	0.0398912	0.25812	0.00297872	0.957048	18.9746	13.1434	16.3762	21.1822	22.0466	20.3671	14.7699	14.8081	11.7298	11.3587	16.8904	12.6922
Bradi1g02060	weakly similar to ( 118) loc_os03g54190 12003.m10385 protein hypothetical proteinDUF1618 no original description	-0.0729629	0.16707	0.0765084	0.0175985	0.558362	0.177552	0.664268	0.902058	194.627	198.331	210.836	188.829	199.71	185.494	181.369	173.473	182.922	176.671	174.357	193.369
Bradi1g02070	DUF1618 no original description	1.3123	-0.199778	0.468414	0.644109	0.000918878	0.697557	0.382041	0.146077	0.484871	0.9766	0.357299	1.57489	1.45185	1.3982	0.852974	0.834256	0.355448	1.17955	1.06168	0.933249
Bradi1g02080	moderately similar to ( 273) AT2G02410 | Symbols: | unknown protein | chr2:632713-634613 FORWARDmoderately similar to ( 410) loc_os03g62610 12003.m11138 protein RNA-binding protein containing a PIN domain, putative, expressedDUF901 COG3688 no original description	0.652692	-0.107535	0.179333	0.365824	1.27654e-08	0.424099	0.25002	0.00233683	28.3811	28.9725	27.4227	46.5379	41.8885	44.9288	29.7194	31.441	30.1686	40.9349	39.3787	37.33
Bradi1g02090	moderately similar to ( 372) AT2G44060 | Symbols: | late embryogenesis abundant family protein / LEA family protein | chr2:18226922-18227988 FORWARDmoderately similar to ( 442) loc_os03g62620 12003.m101565 protein salt tolerance protein, putative, expressedLEA_2 no original description	-0.0671991	-0.270036	-0.231055	-0.106181	0.579871	0.0184044	0.0935686	0.389318	102.502	106.531	100.818	98.9028	101.253	95.5902	116.588	122.479	134.492	117.256	117.123	112.69
Bradi1g02100	moderately similar to ( 297) AT1G09630 | Symbols: ATRAB11C, ATRABA2A, ATRAB-A2A, RAB-A2A | ATRAB11C (ARABIDOPSIS RAB GTPASE 11C); GTP binding | chr1:3118350-3119571 REVERSEmoderately similar to ( 289) YPTC6_CHLRE Ras-related protein YPTC6 - Chlamydomonas reinhardtiimoderately similar to ( 324) loc_os03g62600 12003.m11137 protein ras-related protein Rab11A, putative, expressed Rab11_like RAB Rab R…	0.60605	-0.469753	0.0688859	0.0674108	1.45005e-05	0.00122591	0.765752	0.688624	72.5367	106.246	83.9354	128.983	139.377	131.244	106.846	129.258	127.561	132.241	124.554	124.215
Bradi1g02117	moderately similar to ( 289) AT3G19770 | Symbols: ATVPS9A, VPS9A | VPS9A; Rho guanyl-nucleotide exchange factor | chr3:6867742-6869114 FORWARDmoderately similar to ( 440) loc_os03g62580 12003.m101138 protein vacuolar protein sorting-associated protein VPS9, putative, expressed VPS9 VPS9 no original description	0.117238	0.105324	-0.140755	0.363318	0.459486	0.535395	0.514692	0.017061	11.8632	12.5737	12.3566	12.3629	13.6043	13.7956	11.7172	10.0111	12.3962	14.81	14.2362	14.932
Bradi1g02123	#N/A	-0.205942	0.196978	-0.0709751	0.0620118	0.379183	0.414683	0.859713	0.81949	3.0062	3.37741	3.36456	2.83479	3.11878	2.51676	2.60381	2.9199	2.97687	2.66492	3.13678	3.07972
Bradi1g02130	very weakly similar to (89.4) loc_os07g16140 12007.m06057 protein FAD binding protein, putative, expressed no original description	-0.0429861	0.31248	0.252065	0.0174292	0.875632	0.22938	0.483628	0.956986	2.94155	2.88911	3.21569	2.59856	3.54896	2.60997	2.37935	2.13778	2.75472	2.53386	2.84723	2.00649
Bradi1g02137	#N/A	-0.266069	0.0557715	0.0293442	-0.239642	0.140333	0.788499	0.930769	0.20688	8.53373	10.1729	10.0937	9.37057	7.313	7.45706	10.101	8.44685	9.10835	7.73264	8.39693	7.326
Bradi1g02145	very weakly similar to (84.0) loc_os01g32640 12001.m09584 protein expressed protein no original description	0.342241	-0.274618	0.102645	-0.0350214	0.0662063	0.161749	0.724526	0.877259	8.85697	7.89418	7.86057	8.58313	10.7544	11.6517	10.4153	9.12468	10.2191	7.90739	10.2307	10.9657
Bradi1g02150	highly similar to ( 838) AT1G57770 | Symbols: | amine oxidase family | chr1:21395254-21398135 FORWARDweakly similar to ( 199) CRTSO_DAUCA Carotenoid isomerase, chloroplast precursor (EC 5.-.-.-) (CrtISO) - Daucus carota (Carrot)highly similar to ( 944) loc_os03g62510 12003.m101560 protein carotenoid isomerase 1, chloroplast precursor, putative, expressed COG1233 no original description	-1.34042	0.214575	0.855321	-1.98117	3.29708e-06	0.471593	0.0494406	2.13968e-10	3.32945	2.76703	4.04939	1.57489	1.29053	1.21177	3.59147	3.02418	2.17712	0.78637	0.723873	0.699937
Bradi1g02160	highly similar to ( 714) AT1G57870 | Symbols: ATSK42 | ATSK42 (ARABIDOPSIS SHAGGY-LIKE KINASE 42); ATP binding / protein kinase/ protein serine/threonine kinase | chr1:21431358-21434877 REVERSEhighly similar to ( 648) MSK2_MEDSA Glycogen synthase kinase-3 homolog MsK-2 (EC 2.7.11.1) - Medicago sativa (Alfalfa)highly similar to ( 826) loc_os03g62500 12003.m11126 protein shaggy-related protein kina…	-0.6304	0.659894	0.0898105	-0.0603167	1.85483e-06	7.73534e-07	0.675371	0.711294	38.7897	31.8616	38.2905	24.8044	22.638	23.1169	24.8709	21.1693	22.9264	22.0184	22.0057	22.1647
Bradi1g02170	moderately similar to ( 377) AT2G20530 | Symbols: ATPHB6 | ATPHB6 (PROHIBITIN 6) | chr2:8842300-8843787 FORWARDmoderately similar to ( 417) loc_os07g15880 12007.m06032 protein mitochondrial prohibitin complex protein 2, putative, expressed Band_7_prohibitin PHB Band_7 HflC no original description	-0.477106	0.0850224	-0.0782507	-0.313833	0.00453744	0.664091	0.782201	0.07703	19.0069	18.9216	19.5919	12.9928	13.6043	14.6345	18.092	18.5622	17.5947	18.5234	12.4024	12.6455
Bradi1g02175	#N/A	1.82842	-1.04784	0.235211	0.545373	5.99482e-07	0.0113482	0.641878	0.146026	0.226273	0.325533	0.535948	1.25991	1.29053	1.3982	0.80808	0.886397	0.622033	1.09218	1.25471	1.02657
Bradi1g02180	moderately similar to ( 326) loc_os07g45010 12007.m08721 protein hypothetical protein no original description	-0.32205	0.468085	-0.177509	0.323544	0.0332555	0.00207262	0.404115	0.0398014	17.617	21.119	19.2346	16.5363	14.0345	15.8463	15.4433	12.8267	13.5514	17.8681	16.2148	18.2917
Bradi1g02210	moderately similar to ( 389) AT1G21230 | Symbols: WAK5 | WAK5 (WALL ASSOCIATED KINASE 5); kinase/ protein serine/threonine kinase | chr1:7429980-7432346 FORWARDweakly similar to ( 196) NORK_PEA Nodulation receptor kinase precursor (EC 2.7.11.1) - Pisum sativum (Garden pea)nearly identical (1382) loc_os03g62430 12003.m11119 protein OsWAK28 - OsWAK receptor-like protein kinase, expressed TyrKc S_TK…	0.970322	-1.95373	0.211819	-1.19522	0.00014748	6.33838e-15	0.577263	1.33946e-06	3.91129	5.45268	2.88817	9.13434	7.74318	7.08421	11.9865	16.633	18.5721	5.15509	7.6248	7.83929
Bradi1g02220	weakly similar to ( 103) loc_os03g62420 12003.m11118 protein expressed protein no original description	-0.0223025	-0.28434	0.053425	-0.360068	0.881442	0.033494	0.807019	0.00626427	27.476	30.9664	30.817	26.7731	32.6397	28.2902	34.119	36.3944	38.1662	27.5666	28.0863	29.024
Bradi1g02230	moderately similar to ( 482) AT3G13880 | Symbols: | pentatricopeptide (PPR) repeat-containing protein | chr3:4572180-4574426 FORWARDnearly identical (1074) loc_os03g62400 12003.m11116 protein pentatricopeptide repeat protein PPR868-14, putative no original description	-1.11334	0.519584	-0.354472	-0.239282	0.00327208	0.16137	0.570686	0.588655	1.48694	1.13937	1.28032	0.314977	0.914125	0.512673	0.763187	1.09496	0.888619	0.567934	0.723873	1.02657
Bradi1g02247	highly similar to ( 574) AT2G26140 | Symbols: ftsh4 | ftsh4 (FtsH protease 4); ATP-dependent peptidase/ ATPase/ metallopeptidase | chr2:11131939-11135126 REVERSEmoderately similar to ( 327) FTSH_ORYSA Cell division protease ftsH homolog, chloroplast precursor (EC 3.4.24.-) - Oryza sativa (Rice)highly similar to ( 619) loc_os01g39260 12001.m10204 protein OsFtsH5 - Oryza sativa FtsH protease, homol…	0.146267	-0.0458988	0.0956567	0.00471197	0.348736	0.798584	0.678323	0.980345	16.6149	20.7121	17.1801	19.6073	21.2937	19.2952	20.3816	18.4058	17.3725	17.1254	20.0272	19.2249
Bradi1g02260	moderately similar to ( 306) AT2G13690 | Symbols: | PRLI-interacting factor, putative | chr2:5706704-5708895 REVERSEhighly similar to ( 566) loc_os04g20920 12004.m07245 protein transcription regulator, putative, expressed no original description	-0.118004	0.132317	-0.167396	0.18171	0.449352	0.414261	0.41959	0.252042	13.8996	13.2248	14.6493	12.4416	12.2063	13.7956	13.5578	12.4096	12.1741	13.543	14.96	14.792
Bradi1g02270	highly similar to ( 714) AT1G21680 | Symbols: | FUNCTIONS IN: molecular_function unknown; INVOLVED IN: biological_process unknown; LOCATED IN: plasma membrane, vacuole, plant-type cell wall; EXPRESSED IN: 25 plant structures; EXPRESSED DURING: 13 growth stages; CONTAINS InterPro DOMAIN/s: WD40-like Beta Propeller (InterPro:IPR011659), Six-bladed beta-propeller, TolB-like (InterPro:IPR011042); BES…	0.253825	-0.281839	0.271032	-0.299046	0.129848	0.106345	0.200142	0.0825346	682.181	757.516	782.008	924.537	900.36	824.285	881.122	922.896	897.017	586.413	841.961	767.037
Bradi1g02273	#N/A	-0.906177	0.424972	0.657109	-1.13831	1.90814e-07	0.0182727	0.00206963	2.91444e-10	17.2291	20.3458	18.9071	8.26815	9.03371	12.5372	14.6352	14.4431	12.9738	6.68414	6.75615	5.64616
Bradi1g02276	#N/A	0.217928	0.262479	0.0641397	0.416267	0.108827	0.0630581	0.767917	0.00218855	24.4698	26.8565	24.3261	30.0016	28.6067	29.3622	23.3445	20.6478	19.0164	30.2315	26.4455	27.3909
Bradi1g02280	moderately similar to ( 397) AT1G77280 | Symbols: | protein kinase family protein | chr1:29031468-29035882 REVERSEweakly similar to ( 178) PSKR_DAUCA Phytosulfokine receptor precursor (EC 2.7.11.1) (Phytosulfokine LRR receptor kinase) - Daucus carota (Carrot)nearly identical (1054) loc_os03g62340 12003.m11110 protein ATP binding protein, putative, expressed S_TKc S_TKc Pkinase Pkinase_Tyr PTKc Ty…	-0.0847971	0.188888	-0.139072	0.243164	0.600597	0.241512	0.519487	0.122112	34.0056	28.4842	36.2956	29.2141	28.3379	35.5143	28.8215	29.8247	28.1248	30.0131	35.325	37.3766
Bradi1g02290	moderately similar to ( 437) AT1G21210 | Symbols: WAK4 | WAK4 (wall associated kinase 4); ATP binding / calcium ion binding / protein kinase/ protein serine/threonine kinase | chr1:7424653-7427041 FORWARDweakly similar to ( 191) NORK_MEDTR Nodulation receptor kinase precursor (EC 2.7.11.1) (Does not make infections protein 2) (Symbiosis receptor-like kinase) (MtSYMRK) - Medicago truncatula (Barre…	-0.434676	0.319032	0.0357268	-0.151371	0.264147	0.427779	0.963247	0.741313	1.42229	0.813833	1.191	0.787443	0.967897	0.792313	0.897867	0.990679	0.888619	0.873744	1.1582	0.466624
Bradi1g02303	#N/A	-0.851219	0.86615	0.0572905	-0.0423593	0.0014302	0.00133395	0.913517	0.90385	6.04472	3.49948	5.83588	2.20484	3.17255	3.07604	3.367	2.60705	2.48813	2.4028	2.79898	3.03306
Bradi1g02310	moderately similar to ( 249) AT3G55005 | Symbols: TON1B | TON1B (tonneau 1b) | chr3:20384131-20386193 FORWARDmoderately similar to ( 367) loc_os11g01170 12011.m04322 protein tonneau 1b, putative, expressed no original description	-0.028434	0.336073	0.0489692	0.25867	0.887014	0.0678014	0.874366	0.169765	17.617	20.2644	17.3588	19.6073	18.7127	15.9395	15.578	14.1302	13.9958	21.931	15.1531	15.1653
Bradi1g02350	moderately similar to ( 464) AT3G45770 | Symbols: | oxidoreductase, zinc-binding dehydrogenase family protein | chr3:16805753-16807774 REVERSEhighly similar to ( 513) loc_os11g01154 12011.m61736 protein trans-2-enoyl-CoA reductase, mitochondrial precursor, putative, expressed Qor AdhP Tdh no original description	0.544689	-0.559583	0.460211	-0.475105	0.00183745	0.00167606	0.0297279	0.00851607	11.7985	7.97557	9.61729	15.1189	14.3034	13.6557	13.2435	16.1116	14.129	9.30538	10.7616	11.199
Bradi1g02370	moderately similar to ( 346) AT1G71870 | Symbols: | MATE efflux family protein | chr1:27032456-27034895 REVERSEmoderately similar to ( 450) loc_os03g62270 12003.m11105 protein antiporter/ drug transporter/ transporter, putative, expressed NorM PRK01766 MatE PRK00187 no original description	-1.34641	0.562938	0.251425	-1.0349	1.32011e-08	0.0148401	0.535374	4.36149e-05	5.33358	4.59816	6.13363	1.65363	2.6886	1.91087	3.86083	3.38917	3.64334	1.52905	1.97859	1.81984
Bradi1g02380	highly similar to ( 585) AT3G24200 | Symbols: | FAD binding / monooxygenase/ oxidoreductase/ oxidoreductase, acting on paired donors, with incorporation or reduction of molecular oxygen, NADH or NADPH as one donor, and incorporation of one atom of oxygen | chr3:8748095-8751166 REVERSEhighly similar to ( 855) loc_os03g62260 12003.m11104 protein monooxygenase/ oxidoreductase, putative, expressed PR…	0.053284	-0.000205216	0.157412	-0.104333	0.699994	0.999238	0.360331	0.458691	37.7553	42.9704	39.5411	43.7031	39.5225	41.6197	36.8574	41.3478	42.0317	40.1049	35.8559	35.8368
Bradi1g02390	moderately similar to ( 210) AT1G72175 | Symbols: | zinc finger (C3HC4-type RING finger) family protein | chr1:27157978-27159359 FORWARDmoderately similar to ( 304) loc_os03g62250 12003.m35556 protein protein binding protein, putative, expressed no original description	0.316495	-0.138071	-0.00906822	0.187492	0.0115198	0.319297	0.970854	0.162029	30.8701	34.71	29.6856	40.3958	40.5979	37.6116	32.0988	36.4466	36.2112	39.3185	41.5986	38.3565
Bradi1g02400	moderately similar to ( 208) AT4G09620	-0.849144	0.284212	-0.277487	-0.287445	5.41525e-06	0.154451	0.287567	0.156056	14.6754	18.8809	16.3762	8.50438	10.1629	8.94848	13.5578	14.4431	12.9738	13.6304	8.39693	11.479
Bradi1g02440	highly similar to ( 796) AT1G34300 | Symbols: | lectin protein kinase family protein | chr1:12503450-12505939 FORWARDmoderately similar to ( 247) KPRO_MAIZE Putative receptor protein kinase ZmPK1 precursor (EC 2.7.11.1) - Zea mays (Maize)nearly identical (1209) loc_os03g62180 12003.m101559 protein ATP binding protein, putative, expressed Pkinase S_TKc Pkinase_Tyr S_TKc TyrKc PTKc PTKc_Src_like SP…	0.986022	-0.355876	-0.00540948	0.635556	6.0303e-15	0.00836524	0.983949	7.90676e-07	102.599	110.803	118.564	224.027	210.625	222.966	141.459	144.796	138.625	184.185	227.344	248.571
Bradi1g02450	highly similar to ( 773) AT5G08720 | Symbols: | FUNCTIONS IN: molecular_function unknown; INVOLVED IN: biological_process unknown; LOCATED IN: mitochondrion; CONTAINS InterPro DOMAIN/s: Streptomyces cyclase/dehydrase (InterPro:IPR005031); BEST Arabidopsis thaliana protein match is: unknown protein (TAIR:AT4G01650.2); Has 578 Blast hits to 324 proteins in 67 species: Archae - 1; Bacteria - 248; Me…	-2.04067	0.185061	0.343238	-2.19885	5.15746e-27	0.362664	0.2132	1.29341e-30	27.8962	21.4445	29.3581	5.03963	6.66774	7.22403	26.2626	21.3778	21.6379	4.71822	4.34324	6.01946
Bradi1g02460	weakly similar to ( 122) AT2G33793	-1.89006	1.98526	-0.788106	0.8833	2.31659e-07	3.34474e-08	0.150374	0.0429038	1.87483	1.4649	1.69717	0.236233	0.537721	0.512673	0.583614	0.364987	0.311017	0.961119	0.723873	0.653274
Bradi1g02480	weakly similar to ( 107) loc_os06g38480 12006.m08383 protein retrotransposon protein, putative, unclassified, expressed no original description	-0.713815	0.89714	-0.209915	0.39324	0.00155746	9.36158e-05	0.530026	0.104976	37.0441	22.0549	35.7299	16.2213	19.3579	22.1382	18.092	16.7373	16.1284	15.4216	26.4455	25.1044
Bradi1g02490	highly similar to ( 925) AT2G23420 | Symbols: NAPRT2 | NAPRT2 (NICOTINATE PHOSPHORIBOSYLTRANSFERASE 2); nicotinate phosphoribosyltransferase | chr2:9971819-9974909 FORWARDnearly identical (1054) loc_os03g62110 12003.m34955 protein nicotinate phosphoribosyltransferase, putative, expressed NAPRTase_A PRK09243 NAPRTase_PncB PRK12484 PncB PRTase_typeII NAPRTase NAPRTase_B PRK08662 PncB_like no origin…	0.272477	0.181855	0.282215	0.172117	0.0227298	0.157838	0.0499995	0.181193	110.744	88.7892	101.175	123.629	117.438	122.342	88.0359	90.9861	86.1961	101.485	105.251	92.065
Bradi1g02505	moderately similar to ( 316) loc_os09g07160 12009.m03985 protein expressed protein no original description	1.1728	-0.389395	0.653703	0.129703	6.4699e-07	0.142789	0.0202365	0.652682	2.55365	3.86571	2.97749	7.55945	5.43098	8.10956	3.99551	4.53627	3.7322	5.1114	4.68105	3.59301
Bradi1g02510	nearly identical (1542) AT5G64740 | Symbols: CESA6, IXR2, E112, PRC1 | CESA6 (CELLULOSE SYNTHASE 6); cellulose synthase/ transferase, transferring glycosyl groups | chr5:25881555-25886333 FORWARDnearly identical (1978) loc_os03g62090 12003.m11087 protein CESA5 - cellulose synthase, expressedCellulose_synt no original description	-0.0237876	0.243513	-0.00324573	0.222971	0.889676	0.127909	0.992474	0.162667	512.282	402.522	533.894	510.184	443.889	471.193	422.132	405.292	396.369	432.372	480.459	515.527
Bradi1g02517	weakly similar to ( 171) AT1G08370 | Symbols: DCP1, ATDCP1 | DCP1 (decapping 1); m7G(5')pppN diphosphatase/ protein homodimerization | chr1:2638355-2640367 FORWARDmoderately similar to ( 248) loc_os07g14580 12007.m05903 protein dcp1-like decapping family protein, expressed DCP1 no original description	0.80655	0.0432264	0.496671	0.353105	3.24388e-09	0.804191	0.00155688	0.0159633	22.3041	25.2695	22.5694	42.3644	39.8451	40.4546	22.6263	23.7763	21.6379	24.3338	33.2499	29.3507
Bradi1g02535	#N/A	0.572299	-0.517426	0.0120718	0.0428017	0.00499516	0.0134266	0.977217	0.863221	4.97801	5.08646	3.98984	7.55945	5.53852	7.78331	6.95847	6.9869	6.13147	6.07252	7.28699	7.326
Bradi1g02540	no original description	0.286747	-0.0352063	0.0574428	0.194098	0.0487346	0.842368	0.81349	0.214262	12.7683	13.3469	12.8628	15.5126	16.6156	15.3802	12.5701	12.9831	14.3512	15.3342	13.9466	16.3785
Bradi1g02550	weakly similar to ( 181) AT4G28660 | Symbols: PSB28 | PSB28 (PHOTOSYSTEM II REACTION CENTER PSB28 PROTEIN) | chr4:14150008-14150933 FORWARDmoderately similar to ( 216) loc_os01g71190 12001.m13162 protein photosystem II reaction center W protein, putative, expressedpsbW Psb28 no original description	-0.43641	0.870878	-0.511666	0.946134	0.0104545	3.25063e-07	0.00954623	2.04974e-08	33.1975	23.2756	32.5737	20.4735	26.0795	19.2952	17.1493	15.5902	15.9951	32.4596	28.6171	32.8504
Bradi1g02560	weakly similar to ( 164) loc_os03g62010 12003.m11080 protein harpin-induced protein, putative, expressedHin1 no original description	0.398597	0.526807	-0.298753	1.22416	0.00100562	2.55179e-05	0.0410439	1.2061e-24	34.0703	32.5126	37.308	47.3253	48.1798	41.7129	24.422	23.0463	24.6592	58.9777	54.6766	54.9217
Bradi1g02570	weakly similar to ( 119) AT3G26420 | Symbols: ATRZ-1A | ATRZ-1A; RNA binding / nucleotide binding | chr3:9671953-9673055 FORWARDweakly similar to ( 102) GRP1_DAUCA Glycine-rich RNA-binding protein - Daucus carota (Carrot)weakly similar to ( 149) loc_os03g61990 12003.m101556 protein glycine-rich RNA-binding protein 8, putative, expressedRRM RRM_1 no original description	-0.333923	0.617315	0.0288702	0.254522	0.00385495	8.7884e-08	0.892584	0.0366668	95.164	88.0568	106.803	81.1066	75.5498	73.7317	66.1728	60.64	62.2922	76.6711	74.9933	73.96
Bradi1g02580	highly similar to ( 763) AT5G09810 | Symbols: ACT2, ACT7 | ACT7 (ACTIN 7); structural constituent of cytoskeleton | chr5:3052809-3054220 FORWARDhighly similar to ( 768) ACT3_ORYSA Actin-3 - Oryza sativa (Rice)highly similar to ( 768) loc_os03g61970 12003.m11076 protein actin-3, putative, expressed Actin ACTIN ACTIN COG5277 no original description	-0.166834	0.216972	-0.324021	0.37416	0.147623	0.0653355	0.0129113	0.000878952	58.3461	53.9165	59.0734	49.7664	52.9117	49.9623	48.0808	50.6811	48.7408	61.9922	61.9153	67.2406
Bradi1g02590	weakly similar to ( 148) AT2G27510 | Symbols: ATFD3 | ATFD3 (ferredoxin 3); 2 iron, 2 sulfur cluster binding / electron carrier/ iron-sulfur cluster binding | chr2:11758281-11758748 REVERSEmoderately similar to ( 224) FER3_MAIZE Ferredoxin-3, chloroplast precursor (Ferredoxin III) (Fd III) - Zea mays (Maize)moderately similar to ( 218) loc_os03g61960 12003.m11075 protein ferredoxin-3, chloroplast…	0.704494	0.317142	-0.185255	1.20689	7.8722e-10	0.00988503	0.230412	4.9894e-26	84.3029	91.1086	92.5999	141.661	157.982	137.07	69.9887	69.6083	75.4882	176.627	168.518	151.42
Bradi1g02597	highly similar to ( 775) AT3G05420 | Symbols: ACBP4 | ACBP4 (ACYL-COA BINDING PROTEIN 4); acyl-CoA binding | chr3:1561880-1567047 FORWARDnearly identical (1015) loc_os03g61930 12003.m35507 protein acyl-CoA binding protein, putative, expressed no original description	0.092103	0.0168644	-0.00351418	0.112482	0.458261	0.906465	0.988445	0.38404	88.796	75.1575	80.154	90.8709	79.4214	90.0906	82.7834	76.8559	81.6641	85.5396	88.2643	87.1188
Bradi1g02610	highly similar to ( 644) AT2G36360 | Symbols: | kelch repeat-containing protein | chr2:15243461-15247523 REVERSEvery weakly similar to (92.8) DYHA_CHLRE Dynein alpha chain, flagellar outer arm (DHC alpha) - Chlamydomonas reinhardtiihighly similar to ( 887) loc_os03g61950 12003.m34951 protein kelch motif family protein, expressed no original description	0.302696	-0.184579	0.0255848	0.0925325	0.00855176	0.135123	0.90386	0.478823	40.9554	38.9419	39.2731	51.3413	46.3515	49.4497	42.3793	48.1262	45.0086	50.3277	48.4513	45.6359
Bradi1g02621	#N/A	-1.5153	1.23918	-0.0441952	-0.231924	1.36379e-10	2.14369e-07	0.922004	0.39119	47.5173	22.3804	47.4016	14.0952	12.1525	14.8209	18.5858	16.5287	14.6178	12.4945	15.4909	14.372
Bradi1g02630	moderately similar to ( 397) AT1G50940 | Symbols: ETFALPHA | ETFALPHA (electron transfer flavoprotein alpha); FAD binding / electron carrier | chr1:18878038-18879939 REVERSEmoderately similar to ( 494) loc_os03g61920 12003.m11071 protein electron transfer flavoprotein alpha-subunit, mitochondrial precursor, putative, expressed FixB ETF_alpha ETF_alpha ETF ETF PRK11916 fixB no original description	1.10009	-0.726593	-0.0798536	0.453349	7.13979e-12	1.14097e-05	0.764962	0.00702601	152.346	229.745	163.851	376.398	385.707	407.855	254.77	313.524	334.876	430.057	411.884	394.671
Bradi1g02635	#N/A	-0.766262	0.912688	-0.209427	0.355853	3.60983e-07	1.97327e-09	0.32105	0.0272373	44.7374	38.6571	56.3639	25.9069	30.6501	25.6337	26.2626	24.037	23.9927	33.246	29.8236	32.0104
Bradi1g02640	very weakly similar to (85.9) AT2G21060 | Symbols: ATGRP2B | ATGRP2B (GLYCINE-RICH PROTEIN 2B); DNA binding / nucleic acid binding / zinc ion binding | chr2:9036983-9037588 REVERSEvery weakly similar to (98.2) GRP2_NICSY Glycine-rich protein 2 - Nicotiana sylvestris (Wood tobacco)weakly similar to ( 109) loc_os08g03520 12008.m04495 protein glycine-rich protein 2b, putative, expressed CSD no origi…	-0.169237	0.154277	0.167853	-0.182813	0.192269	0.260878	0.326592	0.176512	64.4555	74.7506	70.8047	62.0505	65.5482	59.1438	66.1728	59.1279	63.3141	62.9096	53.084	50.1621
Bradi1g02650	very weakly similar to ( 100) AT2G21060 | Symbols: ATGRP2B | ATGRP2B (GLYCINE-RICH PROTEIN 2B); DNA binding / nucleic acid binding / zinc ion binding | chr2:9036983-9037588 REVERSEvery weakly similar to ( 100) GRP2_NICSY Glycine-rich protein 2 - Nicotiana sylvestris (Wood tobacco)weakly similar to ( 129) loc_os08g03520 12008.m04495 protein glycine-rich protein 2b, putative, expressedCSD no origin…	-0.19493	0.272612	0.261946	-0.184264	0.154558	0.0507115	0.120633	0.202854	51.3317	57.2532	53.2673	51.105	49.309	41.2003	45.9259	44.4242	43.5868	45.3473	37.1106	35.3701
Bradi1g02680	highly similar to ( 582) AT4G02510 | Symbols: TOC159, TOC86, PPI2, TOC160, ATTOC159 | TOC159 (TRANSLOCON AT THE OUTER ENVELOPE MEMBRANE OF CHLOROPLASTS 159); transmembrane receptor | chr4:1104766-1109360 FORWARDweakly similar to ( 102) TOC34_PEA Translocase of chloroplast 34 (EC 3.6.5.-) (34 kDa chloroplast outer envelope protein) (GTP-binding protein OEP34) (GTP-binding protein IAP34) - Pisum sa…	-0.0489858	0.444958	0.210469	0.185503	0.769037	0.00351378	0.297921	0.261193	23.8233	21.4038	25.3682	22.0484	21.5088	24.6549	18.4063	18.2494	15.2842	18.9602	18.0003	22.0713
Bradi1g02690	moderately similar to ( 317) AT3G62040 | Symbols: | catalytic/ hydrolase | chr3:22975328-22976518 REVERSEmoderately similar to ( 412) loc_os03g61829 12003.m101672 protein catalytic/ hydrolase, putative, expressed no original description	-1.55333	0.515268	0.362436	-1.4005	6.33892e-06	0.103624	0.588898	0.00023809	1.97181	1.4649	1.63762	0.787443	0.645265	0.372853	1.3468	1.09496	1.11077	0.436872	0.53084	0.3733
Bradi1g02697	moderately similar to ( 491) AT5G26680 | Symbols: | endonuclease, putative | chr5:9311882-9315458 REVERSEhighly similar to ( 648) FEN1B_ORYSA Flap endonuclease 1b (EC 3.1.-.-) (OsFEN-1b) - Oryza sativa (Rice)highly similar to ( 648) loc_os03g61820 12003.m11063 protein flap endonuclease 1b, putative, expressed XPG PRK03980 Exo XPGN XPG_I XPG_N XPGI no original description	-1.46364	0.481367	0.618275	-1.60055	1.91447e-07	0.0785991	0.162788	1.48689e-07	4.62243	3.21464	3.51344	1.4174	1.55939	1.16517	2.78339	2.0335	3.28789	0.917431	0.916906	0.839924
Bradi1g02710	moderately similar to ( 273) AT5G28050 | Symbols: | cytidine/deoxycytidylate deaminase family protein | chr5:10044209-10045484 REVERSEmoderately similar to ( 310) loc_os03g61810 12003.m11062 protein cytidine/deoxycytidylate deaminase family protein, putative, expressed nucleoside_deaminase CumB dCMP_cyt_deam_1 no original description	-0.119814	-0.185977	-0.458973	0.153182	0.596468	0.421371	0.0691066	0.511944	20.0737	28.9725	16.3464	18.4262	18.874	22.6508	20.9652	25.2884	27.9915	31.9354	26.0112	24.5911
Bradi1g02720	highly similar to ( 584) AT3G62110 | Symbols: | glycoside hydrolase family 28 protein / polygalacturonase (pectinase) family protein | chr3:22997313-22999503 REVERSEweakly similar to ( 103) PGLR_ACTCH Polygalacturonase precursor (EC 3.2.1.15) (PG) (Pectinase) - Actinidia chinensis (Kiwi) (Yangtao)highly similar to ( 819) loc_os03g61800 12003.m35505 protein polygalacturonase, putative, expressedPG…	-1.48316	0.823857	0.354521	-1.01382	3.3373e-12	9.04723e-05	0.263771	6.77351e-06	13.8673	10.6205	13.1307	4.33094	5.32344	3.82174	8.30527	7.2476	5.73159	4.15029	3.18504	3.17305
Bradi1g02730	moderately similar to ( 375) AT5G22100 | Symbols: | RNA cyclase family protein | chr5:7329015-7330718 FORWARDhighly similar to ( 595) loc_os03g61790 12003.m101555 protein RNA 3-terminal phosphate cyclase-like protein, putative, expressed RNA_Cyclase_Class_I RTC RCL1 RNA_Cyclase RNA_Cyclase_Class_II PRK04204 RTC_insert EPT_RTPC-like no original description	-0.195945	0.40114	0.700822	-0.495627	0.143834	0.00254492	6.16498e-07	0.00021651	42.8626	39.7964	37.9034	35.4349	33.5	36.3066	32.6375	31.441	27.2362	21.1883	23.6465	19.9249
Bradi1g02740	moderately similar to ( 403) AT5G22100 | Symbols: | RNA cyclase family protein | chr5:7329015-7330718 FORWARDhighly similar to ( 635) loc_os03g61790 12003.m101555 protein RNA 3-terminal phosphate cyclase-like protein, putative, expressed RNA_Cyclase_Class_I RTC RNA_Cyclase RCL1 RNA_Cyclase_Class_II PRK04204 RTC_insert EPT_RTPC-like no original description	-0.509654	0.467386	-0.178721	0.136453	9.60016e-05	0.0004403	0.330943	0.357607	27.4437	31.2512	29.5367	20.5523	20.9173	20.4603	22.4916	19.1358	22.0822	24.7706	22.6331	22.6779
Bradi1g02750	weakly similar to ( 105) AT2G30933 | Symbols: | FUNCTIONS IN: molecular_function unknown; INVOLVED IN: biological_process unknown; LOCATED IN: endomembrane system; CONTAINS InterPro DOMAIN/s: X8 (InterPro:IPR012946); BEST Arabidopsis thaliana protein match is: glucan endo-1,3-beta-glucosidase-related (TAIR:AT1G09460.1); Has 762 Blast hits to 726 proteins in 32 species: Archae - 0; Bacteria - 0; M…	0.841053	-0.620793	0.197212	0.0230477	8.76386e-06	0.00160522	0.472888	0.923178	11.9278	19.8982	14.0835	28.033	29.4133	24.6549	20.7856	27.4783	22.2155	23.46	26.8316	21.2781
Bradi1g02760	highly similar to ( 565) AT3G60030 | Symbols: SPL12 | SPL12 (squamosa promoter-binding protein-like 12); transcription factor | chr3:22165856-22169410 REVERSEweakly similar to ( 103) LG1_MAIZE LIGULELESS1 protein - Zea mays (Maize)nearly identical (1327) loc_os03g61760 12003.m11057 protein squamosa promoter-binding-like protein 12, putative, expressedSBP no original description	0.0435724	0.021952	0.0107443	0.05478	0.745711	0.882795	0.963157	0.699906	72.3427	61.4851	70.239	70.8698	67.3226	72.2403	70.6621	67.1576	63.2697	63.6523	70.1192	75.1265
Bradi1g02770	highly similar to ( 991) AT3G07700 | Symbols: | ABC1 family protein | chr3:2459696-2463241 REVERSEnearly identical (1239) loc_os09g07660 12009.m059938 protein ubiquinone biosynthesis protein ubiB, putative, expressed AarF ubiB ABC1 no original description	0.560373	-0.287393	-0.246826	0.519806	1.93701e-05	0.0410129	0.145094	9.66178e-05	72.6983	62.5431	72.2041	101.659	94.4238	109.898	75.8698	87.2319	90.1948	127.741	103.128	132.241
Bradi1g02780	moderately similar to ( 408) AT4G01880	0.0566591	0.0858651	0.693239	-0.550714	0.787302	0.697514	0.00118564	0.00462605	14.7724	10.2543	13.9347	15.4339	12.5827	12.7702	12.5701	13.5567	10.7079	7.55789	9.50687	8.0726
Bradi1g02800	highly similar to ( 509) AT5G49580 | Symbols: | DNAJ heat shock N-terminal domain-containing protein | chr5:20123823-20126813 REVERSEhighly similar to ( 939) loc_os03g61730 12003.m11054 protein heat shock protein binding protein, putative, expressed DnaJ no original description	-0.18911	0.261618	-0.00713346	0.0796416	0.123001	0.0364116	0.977217	0.564962	85.208	73.0008	86.7045	71.1061	68.7745	74.9901	70.7519	69.8168	63.8473	66.9288	72.0495	77.0397
Bradi1g02805	#N/A	-0.42394	0.436174	0.376331	-0.364097	0.207734	0.209327	0.439193	0.33065	3.29712	1.58697	3.81119	2.04735	2.47352	2.00409	1.75084	2.71133	2.04382	1.7038	1.88207	1.44654
Bradi1g02810	highly similar to ( 703) AT3G06580 | Symbols: GAL1, GALK | GALK; ATP binding / galactokinase | chr3:2049141-2051867 REVERSEhighly similar to ( 858) loc_os03g61710 12003.m11051 protein galactokinase, putative, expressed GalK PRK05322 PRK05101 PRK03817 no original description	0.695795	-0.940313	-0.0770532	-0.167465	3.19278e-07	7.87408e-12	0.725853	0.271114	172.42	220.549	171.474	311.434	296.553	306.112	319.865	377.292	385.75	331.455	320.242	312.498
Bradi1g02840	moderately similar to ( 381) AT3G61600 | Symbols: ATPOB1 | ATPOB1; protein binding | chr3:22795704-22798069 FORWARDmoderately similar to ( 483) loc_os02g16000 12002.m33978 protein GAMYB-binding protein, putative, expressed no original description	0.646997	-0.113196	0.491471	0.0423298	1.26739e-05	0.518553	0.00457885	0.820959	15.2249	13.8352	13.9644	23.4658	21.0249	22.9771	13.872	15.8509	16.8393	15.1595	18.5312	14.2787
Bradi1g02850	#N/A	0.134051	0.201645	0.153323	0.182373	0.638154	0.496423	0.711983	0.548947	3.68502	2.76703	3.09659	2.75605	3.71027	3.91496	2.6936	2.50277	3.11017	3.93185	2.21988	3.26637
Bradi1g02880	moderately similar to ( 275) AT2G46260 | Symbols: | BTB/POZ domain-containing protein | chr2:18996111-18998463 FORWARDmoderately similar to ( 338) loc_os02g16000 12002.m33978 protein GAMYB-binding protein, putative, expressed no original description	0.231559	-0.0812122	0.294142	-0.143795	0.0841808	0.593831	0.0726332	0.32803	17.0998	18.7589	18.3116	22.5209	19.7344	21.4391	19.349	19.5529	18.3944	16.5138	17.566	17.7784
Bradi1g02890	moderately similar to ( 320) AT2G46260 | Symbols: | BTB/POZ domain-containing protein | chr2:18996111-18998463 FORWARDmoderately similar to ( 400) loc_os02g16000 12002.m33978 protein GAMYB-binding protein, putative, expressed no original description	-0.360165	0.245624	-0.0184895	-0.0960517	0.136124	0.330681	0.969756	0.735769	4.23454	2.84842	3.69209	2.59856	2.90369	2.88961	3.05275	2.9199	3.1546	2.49017	2.84723	3.21971
Bradi1g02900	weakly similar to ( 195) AT2G46260 | Symbols: | BTB/POZ domain-containing protein | chr2:18996111-18998463 FORWARDmoderately similar to ( 246) loc_os02g16000 12002.m33978 protein GAMYB-binding protein, putative, expressed no original description	-0.337113	0.415302	0.186636	-0.108446	0.322602	0.225994	0.7437	0.797282	1.09904	1.38352	1.13145	0.866187	0.967897	0.97874	0.763187	1.19924	0.755326	0.830057	0.772131	0.886586
Bradi1g02910	highly similar to ( 553) AT3G17030 | Symbols: | INVOLVED IN: biological_process unknown; LOCATED IN: cellular_component unknown; EXPRESSED IN: 23 plant structures; EXPRESSED DURING: 13 growth stages; CONTAINS InterPro DOMAIN/s: Nucleic acid-binding, OB-fold-like (InterPro:IPR016027); Has 10 Blast hits to 10 proteins in 5 species: Archae - 0; Bacteria - 0; Metazoa - 2; Fungi - 0; Plants - 8; Virus…	-0.22759	0.028243	0.127165	-0.326512	0.244342	0.900953	0.673247	0.103504	6.20635	7.60934	6.84823	5.66959	5.5923	6.2919	6.50954	7.71687	6.04261	5.02403	5.79099	5.31952
Bradi1g02920	moderately similar to ( 433) AT3G17090 | Symbols: | protein phosphatase 2C family protein / PP2C family protein | chr3:5826984-5829124 FORWARDhighly similar to ( 591) loc_os03g61690 12003.m35643 protein catalytic/ protein phosphatase type 2C, putative, expressed PP2Cc PP2Cc PP2C PTC1 no original description	0.388071	0.0523577	-0.0351854	0.475614	0.0051368	0.757377	0.888842	0.000743321	13.5764	13.4282	14.1431	18.8986	16.992	18.0834	13.064	13.8695	12.7961	19.3097	16.7456	19.1316
Bradi1g02930	weakly similar to ( 113) AT3G06610 | Symbols: | DNA-binding enhancer protein-related | chr3:2060837-2061845 FORWARDweakly similar to ( 130) loc_os03g61680 12003.m11049 protein huntingtin interacting protein K, putative, expressed no original description	-0.0281413	0.0647588	-0.0804078	0.117025	0.883002	0.746074	0.766841	0.539471	34.6521	40.2034	33.6456	36.6948	37.1027	32.6247	34.3434	34.3609	34.9672	48.3617	33.636	30.3773
Bradi1g02940	highly similar to ( 514) AT1G56340 | Symbols: CRT1 | CRT1 (CALRETICULIN 1); calcium ion binding / unfolded protein binding | chr1:21090022-21092630 REVERSEhighly similar to ( 531) CALR_ORYSA Calreticulin precursor - Oryza sativa (Rice)highly similar to ( 552) loc_os07g14270 12007.m29118 protein calreticulin precursor, putative, expressed Calreticulin no original description	-0.398969	-0.106647	-0.0460205	-0.459595	0.000973752	0.439693	0.825492	0.000169254	144.233	163.214	134.523	106.147	118.46	110.365	168.619	159.447	147.688	118.523	108.002	119.409
Bradi1g02950	moderately similar to ( 236) AT3G05760	0.0334896	0.184905	0.222236	-0.00384132	0.810746	0.163754	0.165769	0.981069	28.0902	29.3387	32.0378	30.7103	31.6718	29.269	25.6341	26.9048	26.2143	27.2171	25.7216	25.571
Bradi1g02960	moderately similar to ( 354) AT2G30050 | Symbols: | transducin family protein / WD-40 repeat family protein | chr2:12825540-12826448 FORWARDmoderately similar to ( 465) loc_os07g14280 12007.m05873 protein SEC13-related protein, putative, expressed WD40 COG2319 no original description	-0.188904	0.271081	-0.252118	0.334296	0.105915	0.0222079	0.0721406	0.00395508	81.4906	96.5613	86.7641	79.0593	79.5827	73.6851	73.0864	75.7088	70.6008	89.253	90.9667	96.3579
Bradi1g02980	weakly similar to ( 144) AT5G26910	-0.807045	0.979719	-0.475204	0.647879	6.44762e-05	1.63811e-06	0.0614604	0.00207982	13.738	11.5564	17.0312	6.61452	8.49599	8.94848	8.0808	6.83047	6.57578	11.4897	9.21732	12.9722
Bradi1g02990	moderately similar to ( 474) AT3G55010 | Symbols: ATPURM, PUR5 | PUR5; ATP binding / phosphoribosylformylglycinamidine cyclo-ligase | chr3:20386818-20388549 FORWARDmoderately similar to ( 463) PUR5_VIGUN Phosphoribosylformylglycinamidine cyclo-ligase, chloroplast/mitochondrial precursor (EC 6.3.3.1) (AIRS) (Phosphoribosyl-aminoimidazole synthetase) (AIR synthase) (VUpur5) - Vigna unguiculata (Cow…	-1.27309	0.981512	0.130137	-0.421716	1.58315e-08	1.27477e-05	0.73904	0.0937821	10.5379	9.48116	13.2201	4.17345	5.75361	3.82174	6.82379	5.68337	4.35423	4.41241	4.10195	4.05963
Bradi1g03010	moderately similar to ( 275) AT1G15030	-0.0228658	-0.119932	0.0858399	-0.228638	0.879497	0.407393	0.6769	0.0981539	18.6514	20.3458	19.175	20.001	18.4438	18.8757	20.7856	21.3778	21.0158	18.4797	16.7456	18.665
Bradi1g03020	very weakly similar to (82.8) AT5G49300	-0.0821251	0.184804	-0.274002	0.376681	0.581389	0.210819	0.108465	0.00660532	26.8295	31.2105	29.3581	26.7731	30.3812	25.354	25.8137	26.0705	24.9702	37.0468	31.7056	30.9839
Bradi1g03030	moderately similar to ( 483) AT3G16810	-0.788129	0.647171	0.0784985	-0.219456	1.38991e-06	9.82847e-05	0.780219	0.231999	32.2601	23.0315	30.4895	17.7175	15.7014	16.4055	19.5735	18.2494	17.0171	14.3731	18.2416	14.512
Bradi1g03040	weakly similar to ( 107) AT3G06778 | Symbols: | heat shock protein binding / unfolded protein binding | chr3:2140249-2141437 REVERSEweakly similar to ( 191) loc_os03g61550 12003.m11036 protein dnaJ domain containing protein, expressed no original description	-0.602646	-0.0835618	-0.0740797	-0.612128	0.137359	0.849931	0.924774	0.137041	1.29299	0.773142	1.33987	1.10242	0.645265	0.605886	1.12233	1.1471	1.37736	1.17955	0.579099	0.606612
Bradi1g03050	moderately similar to ( 289) AT4G16070 | Symbols: | lipase class 3 family protein | chr4:9096808-9100596 REVERSEhighly similar to ( 743) loc_os03g61540 12003.m35500 protein triacylglycerol lipase, putative, expressed Lipase_3 Lipase Lipase_3 no original description	0.60468	-0.081085	0.0207115	0.502883	9.73343e-08	0.548354	0.923296	1.37837e-05	94.1296	84.2724	102.307	141.425	140.56	145.04	94.4556	103.083	99.5698	147.794	139.611	133.548
Bradi1g03056	#N/A	-0.198893	0.85899	-0.448847	1.10894	0.372639	8.61986e-05	0.0871553	2.67484e-07	4.36384	3.54017	3.98984	3.62224	3.60273	3.21586	2.37935	2.24206	1.95496	4.93665	4.3915	4.85289
Bradi1g03062	#N/A	-1.00979	1.05358	-0.276087	0.319879	0.00610941	0.0042006	0.649757	0.465107	1.81018	1.30213	2.29267	0.866187	1.3443	0.512673	0.94276	0.729974	0.93305	1.22324	1.1582	0.886586
Bradi1g03090	weakly similar to ( 103) AT1G14870 | Symbols: | FUNCTIONS IN: molecular_function unknown; INVOLVED IN: response to oxidative stress; LOCATED IN: plasma membrane; EXPRESSED IN: callus; CONTAINS InterPro DOMAIN/s: EGF-type aspartate/asparagine hydroxylation conserved site (InterPro:IPR000152), Protein of unknown function Cys-rich (InterPro:IPR006461); BEST Arabidopsis thaliana protein match is: unk…	1.86365	-0.328093	-0.47533	2.01089	1.8123e-34	0.053659	0.00612549	3.09314e-40	12.542	14.7711	11.642	49.8451	46.4591	45.3017	15.3086	14.9645	18.4833	77.5448	57.379	61.7344
Bradi1g03110	moderately similar to ( 319) AT4G15955 | Symbols: | epoxide hydrolase-related | chr4:9043872-9045544 REVERSEmoderately similar to ( 442) loc_os03g61360 12003.m11018 protein epoxide hydrolase 2, putative, expressed MhpC PRK00870 PRK05855 PRK03592 no original description	0.615604	-1.56582	-0.258911	-0.691304	0.0043135	2.21171e-13	0.386415	0.0013783	15.7745	29.2573	14.947	28.8991	32.1019	30.6206	48.9338	59.5972	68.6014	37.0468	37.8344	34.8102
Bradi1g03120	moderately similar to ( 389) AT4G02340 | Symbols: | epoxide hydrolase, putative | chr4:1035722-1037403 FORWARDhighly similar to ( 587) loc_os03g61340 12003.m11017 protein epoxide hydrolase 2, putative, expressed MhpC PRK03592 PRK05855 PRK00870 no original description	0.846227	-0.204281	-0.0854532	0.727399	2.15912e-12	0.128563	0.651274	2.15784e-09	40.9554	54.8931	44.7517	85.4375	84.0995	83.0064	52.3905	54.2788	55.1388	92.7043	87.8782	87.3054
Bradi1g03130	moderately similar to ( 310) AT4G15940 | Symbols: | fumarylacetoacetate hydrolase family protein | chr4:9038361-9040163 FORWARDmoderately similar to ( 370) loc_os03g61330 12003.m101552 protein fumarylacetoacetate hydrolase domain-containing protein 1, putative, expressed MhpD FAA_hydrolase PRK10691 PRK12764 no original description	0.392412	-0.145459	-0.183067	0.43002	0.00136667	0.287159	0.264897	0.000537421	74.7994	93.6722	77.4147	108.825	105.124	108.64	85.2076	88.7962	97.7925	126.518	113.166	126.502
Bradi1g03142	moderately similar to ( 211) loc_os07g02890 12007.m04760 protein F-box domain containing protein, expressed no original description	1.01835	-0.793084	0.289079	-0.0638185	1.75964e-06	0.000307392	0.316291	0.804784	2.489	2.36012	2.38199	5.11838	4.89326	4.70727	3.45679	5.05768	4.08765	3.66973	4.00543	4.33961
Bradi1g03150	moderately similar to ( 276) AT5G01470	-0.467955	0.420888	-0.101377	0.05431	0.00883986	0.0207654	0.728693	0.804563	9.50347	10.295	10.183	8.1894	6.23756	7.36385	8.57463	6.56977	7.19781	8.56269	7.23873	7.41933
Bradi1g03160	moderately similar to ( 229) AT5G15330 | Symbols: ATSPX4, SPX4 | SPX4 (SPX DOMAIN GENE 4) | chr5:4980595-4982043 FORWARDmoderately similar to ( 379) loc_os03g61200 12003.m35495 protein expressed protein SPX no original description	-0.274432	0.533588	0.00983251	0.249324	0.0195366	4.99397e-06	0.965347	0.0429686	59.2835	59.3284	64.4924	46.3016	51.2448	53.5976	44.3546	38.6886	43.409	50.1529	49.6094	50.6288
Bradi1g03170	moderately similar to ( 442) AT3G05940	0.310688	0.226793	-0.118244	0.655724	0.00719208	0.0650752	0.475865	7.98334e-09	127.295	146.531	135.803	172.765	174.705	160.607	116.319	113.355	120.275	195.238	181.113	174.984
Bradi1g03180	highly similar to ( 837) AT5G26742 | Symbols: emb1138 | emb1138 (embryo defective 1138); ATP binding / ATP-dependent helicase/ RNA binding / helicase/ nucleic acid binding / zinc ion binding | chr5:9285540-9288871 REVERSEmoderately similar to ( 348) RH7_SPIOL DEAD-box ATP-dependent RNA helicase 7 (EC 3.6.1.-) - Spinacia oleracea (Spinach)highly similar to ( 887) loc_os03g61220 12003.m35496 protei…	-0.93798	0.40024	0.336421	-0.874161	1.40686e-10	0.0098397	0.0678879	3.17939e-09	418.088	361.464	410.834	201.743	208.528	211.035	349.225	284.69	268.096	135.256	170.207	186.696
Bradi1g03185	no original description	2.08879	-0.748493	-0.204801	1.5451	4.66695e-19	0.00520663	0.516756	7.91726e-12	1.64856	1.79043	1.10167	6.37829	7.313	5.49958	2.06509	2.60705	2.88801	6.94627	7.86609	7.27934
Bradi1g03191	#N/A	0.894142	-0.0750178	0.251644	0.56748	0.00618413	0.86054	0.6016	0.113555	0.840443	1.26144	0.923022	1.73237	2.20466	1.63123	1.25701	1.19924	0.710895	1.13587	1.93033	1.63319
Bradi1g03207	moderately similar to ( 365) AT5G66460 | Symbols: | (1-4)-beta-mannan endohydrolase, putative | chr5:26538911-26540837 REVERSEhighly similar to ( 594) loc_os03g61280 12003.m35499 protein expressed proteinCOG3934 no original description	2.36941	-3.71215	-0.0142094	-1.32854	4.52033e-11	1.11788e-23	0.984049	0.000106372	1.74553	1.79043	1.25055	10.3155	7.313	7.17742	11.1336	31.1803	20.4382	12.2761	5.8875	6.76605
Bradi1g03220	weakly similar to ( 179) AT1G48350 | Symbols: | ribosomal protein L18 family protein | chr1:17867269-17868215 FORWARDmoderately similar to ( 248) RK18_ORYSA 50S ribosomal protein L18, chloroplast precursor (CL18) - Oryza sativa (Rice)moderately similar to ( 248) loc_os03g61260 12003.m35497 protein 50S ribosomal protein L18, chloroplast precursor, putative, expressedrplR rpl18 RplR Ribosomal_L18p …	-1.82419	1.38969	-0.0581343	-0.37636	2.15641e-21	4.65712e-13	0.868211	0.0695595	71.8579	56.9683	85.3944	20.946	21.4551	18.1766	33.3109	23.7763	24.6592	25.6881	16.5526	20.7181
Bradi1g03250	highly similar to ( 785) AT1G07230 | Symbols: | hydrolase, acting on ester bonds | chr1:2220509-2222778 REVERSEhighly similar to ( 947) loc_os03g61130 12003.m10997 protein hydrolase, acting on ester bonds, putative, expressedPhosphoesterase PlcC no original description	-0.165082	0.149159	0.0151702	-0.0310937	0.213034	0.289541	0.949855	0.843048	187.451	173.753	204.851	161.898	170.242	172.678	161.975	159.187	189.32	154.085	160.796	184.783
Bradi1g03270	moderately similar to ( 244) AT3G47120 | Symbols: | RNA recognition motif (RRM)-containing protein | chr3:17351334-17352769 REVERSEmoderately similar to ( 246) loc_os03g61110 12003.m10995 protein RNA-binding motif protein, X-linked 2, putative, expressed RRM_1 no original description	0.0460181	0.0417722	-0.0874356	0.175226	0.774552	0.80956	0.698194	0.260474	16.0977	14.6897	15.3341	17.6387	15.2713	14.9607	14.8597	14.0781	15.8619	17.5623	15.7804	17.2651
Bradi1g03283	#N/A	-0.623739	0.845275	0.0988365	0.1227	0.000623198	3.98348e-06	0.750981	0.581634	10.6995	9.35908	10.7785	6.77201	7.15169	6.15208	6.24018	5.37053	5.55387	7.03364	5.01885	6.62607
Bradi1g03290	moderately similar to ( 273) AT5G01470	-0.0843205	0.206995	-0.0227804	0.145455	0.654883	0.264241	0.944453	0.453678	9.34184	8.66732	9.94482	8.8981	8.22713	9.27472	9.06846	7.61259	7.55326	10.0481	8.63822	8.11927
Bradi1g03320	no original description	1.0037	-0.690126	0.0512616	0.262314	4.40921e-06	0.0026094	0.897454	0.27039	2.8769	3.25533	2.67974	4.88214	5.86116	6.71136	3.86083	5.31838	5.0207	5.67934	4.87408	6.43942
Bradi1g03340	no original description	-1.35631	0.872215	0.148586	-0.632676	8.73494e-17	1.38832e-07	0.552004	0.00017737	89.7657	105.676	96.2325	35.9074	42.4262	35.5143	65.0056	49.899	44.3865	41.5465	28.9067	32.2437
Bradi1g03350	moderately similar to ( 400) AT1G07290 | Symbols: | nucleotide-sugar transmembrane transporter | chr1:2242284-2244428 REVERSEhighly similar to ( 581) loc_os03g61100 12003.m10994 protein GDP-mannose transporter, putative VRG4 no original description	0.435889	-0.0906337	-0.309437	0.654692	0.0792509	0.759502	0.339073	0.00714152	2.39203	2.11597	1.75672	2.75605	2.79615	2.88961	2.28956	2.13778	2.22155	3.93185	2.84723	3.68633
Bradi1g03367	weakly similar to ( 180) AT5G58940 | Symbols: CRCK1 | CRCK1 (CALMODULIN-BINDING RECEPTOR-LIKE CYTOPLASMIC KINASE 1); ATP binding / kinase/ protein kinase/ protein serine/threonine kinase | chr5:23798659-23800716 FORWARDweakly similar to ( 129) PSKR_DAUCA Phytosulfokine receptor precursor (EC 2.7.11.1) (Phytosulfokine LRR receptor kinase) - Daucus carota (Carrot)moderately similar to ( 281) loc_os…	1.05483	-0.91989	-0.373289	0.508225	2.30571e-16	1.69548e-12	0.0133916	8.2368e-05	15.1926	17.0498	15.1256	31.3402	33.1774	33.65	27.1605	31.9103	30.4796	44.3862	38.7996	44.096
Bradi1g03380	nearly identical (1059) AT3G09090 | Symbols: DEX1 | DEX1 (DEFECTIVE IN EXINE FORMATION 1); calcium ion binding | chr3:2783165-2787552 REVERSEnearly identical (1345) loc_os03g61050 12003.m10989 protein DEX1, putative, expressed no original description	0.0618567	-0.137683	-0.00552486	-0.0703011	0.624241	0.273707	0.981931	0.597184	82.9452	82.0344	80.8984	80.3192	86.573	89.5314	91.5824	86.1891	92.683	76.8895	90.9185	89.8719
Bradi1g03400	weakly similar to ( 169) AT3G09210 | Symbols: PTAC13 | PTAC13 (PLASTID TRANSCRIPTIONALLY ACTIVE13); transcription elongation regulator | chr3:2825422-2826850 REVERSEmoderately similar to ( 347) loc_os03g61030 12003.m35487 protein transcription termination factor nusG family protein, expressednusG no original description	0.00178579	0.139097	0.0700489	0.0708337	0.992301	0.43289	0.787807	0.704299	30.9348	32.2278	28.4053	32.5214	27.3162	31.8789	31.9641	26.6962	24.437	34.2508	24.9495	28.0441
Bradi1g03410	weakly similar to ( 110) AT2G29530 | Symbols: | mitochondrial import inner membrane translocase (TIM10) | chr2:12641026-12642243 REVERSEweakly similar to ( 136) loc_os03g61019 12003.m101635 protein mitochondrial import inner membrane translocase subunit Tim10, putative, expressed no original description	-0.901223	0.685705	-0.250829	0.0353115	5.27507e-06	0.000695332	0.377682	0.887704	19.0393	22.828	19.8896	10.7092	11.8299	10.4865	13.4231	11.6274	13.2849	17.9554	10.5685	10.7324
Bradi1g03420	highly similar to ( 636) AT5G59010 | Symbols: | protein kinase-related | chr5:23820578-23822499 REVERSEweakly similar to ( 103) CRI4_MAIZE Putative receptor protein kinase CRINKLY4 precursor (EC 2.7.11.1) - Zea mays (Maize)highly similar to ( 827) loc_os03g61010 12003.m10986 protein TPR-containing protein kinase, putative, expressed PTKc TyrKc Pkinase_Tyr Pkinase S_TKc S_TKc no original descripti…	0.77733	-0.80895	-0.140328	0.108709	2.67075e-07	1.33185e-07	0.53144	0.535959	28.4781	31.8209	25.8148	49.5301	49.2552	48.7039	39.2368	51.9325	59.5819	51.9878	60.1297	50.4421
Bradi1g03440	moderately similar to ( 243) AT3G13440 | Symbols: | methyltransferase/ nucleic acid binding | chr3:4378338-4379347 FORWARDmoderately similar to ( 436) loc_os03g60920 12003.m10979 protein hemK methyltransferase family member 2, putative, expressed HemK no original description	0.186554	-0.0422024	0.101888	0.0424633	0.0977427	0.751269	0.527355	0.747309	109.193	119.145	117.045	133.865	130.989	128.261	118.025	123.835	113.788	116.164	123.3	126.782
Bradi1g03450	highly similar to ( 875) AT1G74850 | Symbols: PTAC2 | PTAC2 (PLASTID TRANSCRIPTIONALLY ACTIVE2) | chr1:28119237-28122314 REVERSEweakly similar to ( 168) RF1_ORYSA Rf1 protein, mitochondrial precursor (PPR protein) (Fertility restorer) (Restorer for CMS) - Oryza sativa (Rice)nearly identical (1435) loc_os03g60910 12003.m10978 protein ATP binding protein, putative, expressed no original description	-0.429811	-0.0734388	0.155745	-0.658995	0.00105609	0.632618	0.409142	4.69065e-07	47.1618	50.8239	49.4859	35.3562	37.5867	36.4464	54.5903	50.1075	50.4291	27.0861	34.2151	37.0033
Bradi1g03460	very weakly similar to (91.7) loc_os03g32150 12003.m08459 protein expressed protein no original description	0.150483	-0.384776	-0.143274	-0.0910194	0.488019	0.0637355	0.642163	0.696311	6.59424	6.79551	6.58025	8.11066	8.6573	5.54619	9.4276	7.35188	9.24164	8.65007	8.44519	7.37267
Bradi1g03470	moderately similar to ( 385) AT5G57580 | Symbols: | calmodulin-binding protein | chr5:23314994-23317683 REVERSEhighly similar to ( 879) loc_os03g32160 12003.m35288 protein calmodulin binding protein, putative, expressedCalmodulin_bind no original description	0.71006	-0.573141	-0.0992153	0.236135	3.92846e-07	7.11987e-05	0.649576	0.119714	42.8626	60.6713	48.4735	79.2167	82.4326	86.6884	66.532	77.9508	81.4864	97.8157	84.0176	84.2724
Bradi1g03480	highly similar to ( 767) AT1G60030 | Symbols: ATNAT7, NAT7 | xanthine/uracil permease family protein | chr1:22113993-22116648 REVERSEhighly similar to ( 952) loc_os03g60880 12003.m35642 protein permease I, putative, expressed Xan_ur_permease UraA PRK10720 no original description	0.139868	0.459246	0.157616	0.441498	0.610817	0.0926495	0.695945	0.116273	2.58598	2.07527	2.97749	2.99228	3.11878	2.42355	1.52637	2.0335	2.04382	2.66492	2.17162	2.75308
Bradi1g03490	moderately similar to ( 363) AT1G07410 | Symbols: ATRABA2B, RAB-A2B, ATRAB-A2B | ATRABA2B (ARABIDOPSIS RAB GTPASE HOMOLOG A2B); GTP binding / GTPase/ protein binding | chr1:2276270-2277154 FORWARDmoderately similar to ( 371) RB11C_LOTJA Ras-related protein Rab11C - Lotus japonicusmoderately similar to ( 400) loc_os03g60870 12003.m10974 protein ras-related protein Rab11A, putative, expressed Rab11…	-0.234276	0.157347	-0.403839	0.326909	0.0896563	0.288923	0.00987719	0.0185329	43.3798	50.7018	40.5236	33.6238	40.0602	40.3614	42.6487	36.603	41.2764	53.6916	47.0035	50.5354
Bradi1g03500	highly similar to ( 582) AT3G53960 | Symbols: | proton-dependent oligopeptide transport (POT) family protein | chr3:19978306-19980886 REVERSEhighly similar to ( 756) loc_os03g60850 12003.m101549 protein peptide transporter PTR2, putative, expressed PTR2 PTR2 no original description	-0.590765	-0.168299	-0.461319	-0.297744	0.000817649	0.380245	0.0324692	0.10557	12.8329	12.004	14.679	9.76429	9.46389	7.22403	14.0516	16.4244	14.0402	10.3976	12.7402	13.0655
Bradi1g03510	very weakly similar to (94.4) loc_os03g60840 12003.m10972 protein Bowman-Birk type trypsin inhibitor, putative, expressed no original description	0.578112	0.54474	-0.0931696	1.21602	0.00016554	0.000592465	0.702136	1.24817e-15	703.741	837.679	838.342	1132.66	1291.28	1128.72	501.638	528.136	601.551	1305.33	1229.76	1254.61
Bradi1g03530	highly similar to ( 564) AT5G59250 | Symbols: | sugar transporter family protein | chr5:23903958-23906853 FORWARDweakly similar to ( 125) STC_RICCO Sugar carrier protein C - Ricinus communis (Castor bean)highly similar to ( 501) loc_os03g60820 12003.m10970 protein sugar transporter family protein, putative, expressed Sugar_tr xylE no original description	-0.299255	-0.116039	0.0848301	-0.500124	0.0132004	0.387411	0.648496	2.99689e-05	71.2114	69.2979	72.353	56.1447	59.4719	57.3262	73.8496	75.1874	81.6641	49.0171	52.1671	61.9677
Bradi1g03550	nearly identical (1271) AT1G67550	-0.555384	0.414039	0.394755	-0.5361	0.000705433	0.0149207	0.0562247	0.00166595	32.2277	23.3977	30.817	20.1585	17.0995	21.6255	22.9405	21.8471	20.1717	13.1499	16.4561	15.212
Bradi1g03560	moderately similar to ( 368) AT1G13870	-0.84725	0.366821	-0.0951989	-0.38523	6.2537e-10	0.00933903	0.67315	0.00765131	26.086	25.6357	27.8991	15.0402	15.6477	13.6557	18.3165	21.1171	22.3488	14.9847	16.5526	15.7719
Bradi1g03570	moderately similar to ( 477) AT4G15020 | Symbols: | DNA binding / protein dimerization | chr4:8575806-8578372 FORWARDnearly identical (1124) loc_os03g60800 12003.m10968 protein transposon protein, putative, unclassified, expressedDUF659 zf-C2HC_plant no original description	0.36228	-0.14787	0.0253655	0.189045	0.00343597	0.281106	0.912399	0.156649	27.2821	27.2227	28.1968	36.1436	34.6292	35.6075	32.4579	31.4932	27.7249	37.3526	32.2847	34.8102
Bradi1g03580	weakly similar to ( 186) AT5G59610 | Symbols: | DNAJ heat shock N-terminal domain-containing protein | chr5:24013165-24014889 FORWARDmoderately similar to ( 211) loc_os03g60790 12003.m10967 protein heat shock protein DnaJ, N-terminal, putative, expressed DnaJ DnaJ no original description	-0.240866	-0.0505825	0.0883703	-0.379818	0.173176	0.803815	0.756107	0.0327079	9.72974	11.4344	10.6892	7.79568	9.78652	9.18151	11.3131	9.95894	11.6409	8.8685	7.28699	9.14584
Bradi1g03590	moderately similar to ( 457) AT3G09350 | Symbols: | armadillo/beta-catenin repeat family protein | chr3:2871710-2873109 FORWARDhighly similar to ( 592) loc_os03g60780 12003.m34947 protein armadillo/beta-catenin-like repeat family protein, expressed no original description	0.462015	-0.550823	-0.128396	0.0395884	0.00250226	0.000377058	0.572226	0.831089	19.6858	24.2929	19.3537	28.1117	28.7681	30.1545	28.642	32.7446	31.2794	26.4308	32.2365	36.5834
Bradi1g03600	moderately similar to ( 297) AT5G13830 | Symbols: | FtsJ-like methyltransferase family protein | chr5:4467363-4468487 FORWARDmoderately similar to ( 395) loc_os03g60750 12003.m101548 protein ribosomal RNA large subunit methyltransferase J, putative, expressed FtsJ FtsJ rrmJ no original description	-2.10754	0.782904	-0.250783	-1.07385	3.06187e-21	0.000125298	0.512438	2.30432e-06	8.40443	7.77211	9.11112	1.88986	2.20466	1.77105	4.89338	4.74483	5.06513	3.01442	1.83381	2.09981
Bradi1g03610	moderately similar to ( 416) AT2G37660 | Symbols: | binding / catalytic/ coenzyme binding | chr2:15795481-15796977 REVERSEmoderately similar to ( 462) loc_os03g60740 12003.m10963 protein NAD-dependent epimerase/dehydratase, putative, expressed no original description	-0.589412	0.0920623	-0.288412	-0.208938	7.80479e-05	0.592963	0.140649	0.198078	21.7869	25.2695	23.1649	14.4889	17.5297	14.5413	20.7856	22.2121	22.8375	21.7999	17.6142	17.4984
Bradi1g03620	moderately similar to ( 489) AT1G07530 | Symbols: SCL14, ATGRAS2, GRAS2 | SCL14 (SCARECROW-LIKE 14); transcription factor | chr1:2313828-2316137 REVERSEmoderately similar to ( 219) CIGR2_ORYSA Chitin-inducible gibberellin-responsive protein 2 - Oryza sativa (Rice)highly similar to ( 842) loc_os04g50060 12004.m09938 protein DELLA protein RGL3, putative, expressedGRAS no original description	0.544078	-0.197066	0.173762	0.17325	1.0313e-05	0.147619	0.306168	0.204596	23.888	28.6876	25.2491	37.4035	39.6838	36.26	30.3928	30.6589	28.0804	33.377	32.333	34.7635
Bradi1g03640	moderately similar to ( 376) AT2G39700 | Symbols: ATEXPA4, ATEXP4, ATHEXP ALPHA 1.6 | ATEXPA4 (ARABIDOPSIS THALIANA EXPANSIN A4) | chr2:16544246-16545434 REVERSEmoderately similar to ( 409) EXPA7_ORYSA Expansin-A7 precursor (OsEXPA7) (Alpha-expansin-7) (OsEXP7) (OsaEXPa1.26) - Oryza sativa (Rice)moderately similar to ( 409) loc_os03g60720 12003.m10961 protein alpha-expansin 6 precursor, putative,…	-1.76586	0.296395	0.290319	-1.75979	1.91673e-08	0.35226	0.599871	4.63209e-08	4.75173	3.37741	4.64488	1.4174	1.61316	0.792313	3.4119	3.64987	3.37675	1.44168	0.482582	1.1199
Bradi1g03650	moderately similar to ( 495) AT2G28930 | Symbols: APK1B | APK1B; ATP binding / kinase/ protein kinase/ protein serine/threonine kinase | chr2:12424551-12426565 FORWARDmoderately similar to ( 233) NORK_PEA Nodulation receptor kinase precursor (EC 2.7.11.1) - Pisum sativum (Garden pea)highly similar to ( 634) loc_os03g60710 12003.m10960 protein protein kinase APK1B, chloroplast precursor, putative,…	-0.605953	0.417202	0.100981	-0.289732	0.0044035	0.0554758	0.786156	0.221624	6.20635	5.90029	6.9971	4.56717	4.40931	3.68193	5.3872	4.01486	4.8874	4.63084	3.28156	3.77966
Bradi1g03660	moderately similar to ( 429) AT2G39630 | Symbols: | glycosyl transferase family 2 protein | chr2:16522497-16524561 REVERSEhighly similar to ( 569) loc_os03g60700 12003.m35483 protein dolichyl-phosphate beta-glucosyltransferase, putative, expressed Glycos_transf_2 no original description	-0.202763	-0.0183509	-0.0952655	-0.125849	0.136502	0.909418	0.641878	0.393126	25.2456	23.0722	23.671	19.6073	21.7239	21.1128	23.6139	22.8899	26.392	23.2853	21.2819	22.258
Bradi1g03670	moderately similar to ( 436) AT4G21065 | Symbols: | FUNCTIONS IN: molecular_function unknown; INVOLVED IN: biological_process unknown; CONTAINS InterPro DOMAIN/s: Pentatricopeptide repeat (InterPro:IPR002885); BEST Arabidopsis thaliana protein match is: pentatricopeptide (PPR) repeat-containing protein (TAIR:AT4G33170.1); Has 16184 Blast hits to 5257 proteins in 175 species: Archae - 0; Bacteria …	-0.481496	0.562815	0.453689	-0.37237	0.235119	0.169353	0.477836	0.448752	1.03439	0.773142	1.01235	0.55121	0.645265	0.792313	0.94276	0.52141	0.44431	0.436872	0.627357	0.419962
Bradi1g03690	highly similar to ( 532) AT1G07630 | Symbols: PLL5 | PLL5; catalytic/ protein serine/threonine phosphatase | chr1:2349189-2351437 FORWARDhighly similar to ( 804) loc_os03g60650 12003.m10954 protein catalytic/ protein phosphatase type 2C, putative, expressed PP2Cc PP2Cc PP2C no original description	1.06176	-0.292527	0.0159076	0.753328	1.23302e-12	0.0776292	0.956753	7.1997e-07	16.9705	14.4048	15.87	32.5214	35.7584	30.4807	17.5533	20.5436	19.8606	27.9598	31.4161	38.3099
Bradi1g03700	weakly similar to ( 117) AT5G02450 | Symbols: | 60S ribosomal protein L36 (RPL36C) | chr5:533501-534394 FORWARDweakly similar to ( 120) RL36_DAUCA 60S ribosomal protein L36 - Daucus carota (Carrot)weakly similar to ( 139) loc_os05g38520 12005.m27873 protein 60S ribosomal protein L36-2, putative, expressed Ribosomal_L36e no original description	-1.51537	0.953217	-0.124153	-0.437998	4.39278e-07	0.00113315	0.826769	0.196261	4.33151	3.01118	5.86566	1.81112	1.23676	1.63123	2.19977	2.34635	2.31041	1.96592	1.25471	1.81984
Bradi1g03710	weakly similar to ( 149) AT5G02460	0.416347	-0.337963	-0.10317	0.181554	0.0592533	0.144196	0.769473	0.451274	3.68502	4.96438	3.87074	5.19712	6.18379	5.21994	4.89338	6.1005	4.79854	5.15509	6.94918	5.78614
Bradi1g03720	nearly identical (1104) AT5G02500 | Symbols: HSC70-1, HSP70-1, AT-HSC70-1, HSC70 | HSC70-1 (HEAT SHOCK COGNATE PROTEIN 70-1); ATP binding | chr5:554055-556334 REVERSEnearly identical (1090) HSP7C_PETHY Heat shock cognate 70 kDa protein - Petunia hybrida (Petunia)nearly identical (1140) loc_os11g47760 12011.m080070 protein heat shock cognate 70 kDa protein 2, putative, expressed HSP70 dnaK DnaK dn…	0.243008	0.45961	-0.0797558	0.782374	0.13102	0.00431005	0.751515	4.34044e-07	1536.62	1687.12	1724.71	1939.71	1907.56	2008.98	1236.5	1177.61	1184.31	2120.49	1958.75	2109.89
Bradi1g03730	moderately similar to ( 382) AT3G46450 | Symbols: | SEC14 cytosolic factor family protein / phosphoglyceride transfer family protein | chr3:17093297-17095319 REVERSEhighly similar to ( 725) loc_os03g60610 12003.m101547 protein CRAL/TRIO domain containing protein, expressed no original description	-0.0145803	0.119482	-0.0221289	0.127031	0.910443	0.33826	0.915684	0.305038	66.1364	70.2745	63.8076	65.5152	69.1509	63.4783	62.1773	61.005	61.0481	71.8218	63.0735	66.2607
Bradi1g03737	weakly similar to ( 187) AT1G75560 | Symbols: | zinc knuckle (CCHC-type) family protein | chr1:28371420-28372717 REVERSEmoderately similar to ( 276) loc_os03g60600 12003.m10949 protein cellular nucleic acid-binding protein, putative, expressed no original description	-0.154309	-0.0587295	-0.0576151	-0.155423	0.362528	0.753993	0.837179	0.380215	9.72974	9.15562	10.2128	9.84303	8.22713	8.29598	10.0112	10.1675	10.1747	8.65007	9.84468	8.77254
Bradi1g03750	weakly similar to ( 184) AT5G59890 | Symbols: ADF4, ATADF4 | ADF4 (ACTIN DEPOLYMERIZING FACTOR 4); actin binding | chr5:24123107-24123596 FORWARDweakly similar to ( 194) ADF3_MAIZE Actin-depolymerizing factor 3 (ADF 3) (ZmABP3) (ZmADF3) - Zea mays (Maize)moderately similar to ( 202) loc_os03g60590 12003.m101135 protein actin-depolymerizing factor 3, putative, expressed ADF ADF Cofilin_ADF no orig…	0.0556263	-0.379734	-0.442314	0.118207	0.743371	0.0157163	0.0117605	0.492559	207.848	273.122	198.807	227.886	243.372	235.037	256.341	314.775	313.194	356.444	295.147	308.159
Bradi1g03760	weakly similar to ( 150) AT5G59880 | Symbols: ADF3 | ADF3 (ACTIN DEPOLYMERIZING FACTOR 3); actin binding | chr5:24120382-24121628 FORWARDweakly similar to ( 142) ADF2_PETHY Actin-depolymerizing factor 2 (ADF 2) - Petunia hybrida (Petunia)weakly similar to ( 186) loc_os03g60580 12003.m10947 protein actin-depolymerizing factor 4, putative, expressed ADF ADF Cofilin_ADF no original description	0.7753	-2.40147	-0.561028	-1.06514	0.0108626	9.2436e-15	0.145021	0.000512701	55.4692	123.621	37.2484	131.267	123.299	115.538	300.92	477.716	363.801	195.02	186.421	164.532
Bradi1g03770	very weakly similar to (91.7) loc_os03g60560 12003.m10945 protein ZFP16-2, putative, expressed no original description	0.828364	-0.577685	0.523019	-0.272341	0.0231105	0.13833	0.278345	0.509735	3.91129	5.61545	1.72694	4.8034	6.29133	8.66884	4.35466	7.03904	5.33171	3.88816	5.93576	4.01297
Bradi1g03780	very weakly similar to (95.1) loc_os03g60560 12003.m10945 protein ZFP16-2, putative, expressed no original description	0.49963	-0.0515626	0.79293	-0.344862	0.136749	0.900244	0.0517738	0.361538	3.0062	2.80772	1.36965	2.51982	3.2801	4.1946	2.19977	3.28488	1.95496	1.74749	2.21988	1.8665
Bradi1g03790	weakly similar to ( 114) loc_os03g60560 12003.m10945 protein ZFP16-2, putative, expressed no original description	2.495	-2.63696	-0.488547	0.346589	1.13213e-17	4.32162e-19	0.180327	0.260851	4.23454	7.28381	2.26289	25.5919	22.5305	28.9893	21.7733	35.5602	27.8138	32.4596	37.931	37.8432
Bradi1g03800	highly similar to ( 729) AT1G05180 | Symbols: AXR1 | AXR1 (AUXIN RESISTANT 1); small protein activating enzyme | chr1:1498524-1501469 REVERSEhighly similar to ( 924) loc_os03g60550 12003.m35481 protein NEDD8-activating enzyme E1 regulatory subunit, putative, expressed APPBP1_RUB E1-1_like Aos1_SUMO Ube1_repeat1 ThiF E1_enzyme_family no original description	-0.2379	-0.0817252	-0.141151	-0.178474	0.0358946	0.520002	0.366674	0.133656	42.9596	47.0396	44.6028	37.0886	37.3716	39.5224	47.9012	47.3441	47.1412	42.6824	41.5503	41.5762
Bradi1g03820	moderately similar to ( 307) AT3G46060 | Symbols: ARA3 | ATRAB8A; GTP binding | chr3:16917908-16919740 FORWARDmoderately similar to ( 305) RB1BV_BETVU Ras-related protein RAB1BV - Beta vulgaris (Sugar beet)moderately similar to ( 322) loc_os03g60530 12003.m35479 protein ras-related protein ARA-3, putative, expressed Rab8_Rab10_Rab13_like Rab1_Ypt1 RAB Ras Rab Rab35 Rab26 Rab11_like Rab18 Rab3 Rab…	-0.140436	0.0924584	-0.244264	0.196286	0.368359	0.587217	0.203389	0.217501	36.1714	35.0355	33.467	32.1277	30.5425	32.2984	31.2009	33.4745	33.5009	46.3521	33.2982	32.757
Bradi1g03827	moderately similar to ( 416) loc_os03g60520 12003.m10940 protein expressed protein no original description	0.0592128	-0.199418	-0.250005	0.1098	0.727815	0.219694	0.20707	0.52084	12.4127	11.7192	12.4161	12.5991	11.561	13.8888	14.9046	13.296	13.7736	16.6885	14.0431	14.5587
Bradi1g03840	weakly similar to ( 196) AT3G55120 | Symbols: TT5, A11, CFI | TT5 (TRANSPARENT TESTA 5); chalcone isomerase | chr3:20430248-20431415 REVERSEmoderately similar to ( 255) CFI_MAIZE Chalcone--flavonone isomerase (EC 5.5.1.6) (Chalcone isomerase) - Zea mays (Maize)moderately similar to ( 259) loc_os03g60509 12003.m10939 protein expressed proteinChalcone no original description	-0.627731	1.27354	-0.268473	0.914283	0.0384813	3.43386e-05	0.550148	0.00378655	7.85491	3.05187	7.5926	3.77973	4.40931	3.82174	2.60381	2.45063	2.62143	4.63084	4.68105	5.17953
Bradi1g03850	weakly similar to ( 103) AT2G37390 | Symbols: | heavy-metal-associated domain-containing protein | chr2:15694300-15695461 FORWARDmoderately similar to ( 211) loc_os03g60480 12003.m10937 protein metal ion binding protein, putative, expressed no original description	-1.87581	0.169653	0.176574	-1.88273	4.98641e-14	0.506018	0.707406	5.53925e-14	6.85284	5.12715	6.878	1.81112	1.82825	1.53802	6.24018	4.9534	5.5983	2.00961	1.30297	1.21322
Bradi1g03860	highly similar to ( 800) AT5G13520 | Symbols: | peptidase M1 family protein | chr5:4342117-4344571 REVERSEnearly identical (1100) loc_os03g60460 12003.m10935 protein leukotriene A-4 hydrolase, putative, expressed PepN Peptidase_M1 Leuk-A4-hydro_C no original description	-0.308255	-0.0212081	0.128665	-0.458128	0.0432339	0.908559	0.570493	0.00276487	29.0922	29.9491	34.122	25.7494	25.488	24.0956	30.3479	31.806	32.4346	18.1302	25.5286	25.2444
Bradi1g03867	no original description	-0.0128804	0.305887	-0.129105	0.422112	0.936514	0.0346739	0.525271	0.00280242	19.0393	20.9562	20.0087	18.7411	20.5947	19.9943	16.0718	14.6516	17.728	23.46	20.7028	20.8115
Bradi1g03880	moderately similar to ( 225) AT4G36920 | Symbols: AP2, FLO2, FL1 | AP2 (APETALA 2); transcription factor | chr4:17400998-17403140 FORWARDweakly similar to ( 140) BBM1_BRANA Protein BABY BOOM 1 (BnBBM1) - Brassica napus (Rape)moderately similar to ( 386) loc_os03g60430 12003.m10932 protein floral homeotic protein, putative, expressedAP2 AP2 no original description	-0.645032	0.312034	0.171979	-0.504977	0.000427391	0.103005	0.549565	0.00894733	10.9581	8.54525	12.1482	6.53577	7.36677	6.38511	9.11335	8.60327	7.86428	6.33465	5.93576	5.73948
Bradi1g03890	weakly similar to ( 119) AT2G22640 | Symbols: HSPC300, BRK1 | BRK1 (BRICK1) | chr2:9623283-9623938 FORWARDweakly similar to ( 142) BRK1_ORYSA Probable protein BRICK1 - Oryza sativa (Rice)weakly similar to ( 125) loc_os02g58320 12002.m10853 protein protein BRICK1, putative, expressed no original description	-0.36866	0.503502	-0.285394	0.420236	0.0224573	0.00204207	0.170415	0.0110647	21.9808	21.8514	22.0334	14.0165	18.4976	18.2232	15.3535	14.1824	16.8838	24.3775	18.3864	19.3649
Bradi1g03900	moderately similar to ( 268) AT5G05610 | Symbols: AL1 | AL1 (ALFIN-LIKE 1); DNA binding / methylated histone residue binding | chr5:1677331-1678942 REVERSEmoderately similar to ( 338) loc_os03g60390 12003.m10929 protein PHD finger protein, putative, expressed no original description	0.178283	0.872231	-0.0625217	1.11304	0.183955	2.8646e-11	0.767782	6.45542e-18	25.4072	28.1586	30.9063	30.6315	33.4462	31.4595	15.4433	15.3816	15.3287	32.8091	31.9952	35.0435
Bradi1g03910	moderately similar to ( 369) AT5G58490 | Symbols: | cinnamoyl-CoA reductase family | chr5:23643068-23644455 FORWARDweakly similar to ( 175) DFRA_DIACA Dihydroflavonol-4-reductase (EC 1.1.1.219) (DFR) (Dihydrokaempferol 4-reductase) - Dianthus caryophyllus (Carnation) (Clove pink)moderately similar to ( 463) loc_os03g60380 12003.m10928 protein dihydroflavonol-4-reductase, putative, expressed WcaG …	0.152649	-0.253801	0.584869	-0.68602	0.395371	0.159813	0.0026812	5.72797e-05	15.7421	19.7761	13.6071	18.5049	20.4334	15.6132	19.798	18.9793	19.6385	12.4945	11.5337	12.2722
Bradi1g03920	highly similar to ( 544) AT1G09870 | Symbols: | histidine acid phosphatase family protein | chr1:3205817-3208444 FORWARDhighly similar to ( 814) loc_os03g60370 12003.m10927 protein acid phosphatase, putative, expressed Acid_phosphat_A no original description	0.355704	-0.775493	0.0581802	-0.477969	0.0120349	1.75784e-08	0.80564	0.000646744	17.8756	21.2817	19.0262	25.9856	22.5305	25.9133	30.3479	36.8637	32.3457	22.4989	23.743	25.1977
Bradi1g03930	weakly similar to ( 108) AT3G14750 | Symbols: | unknown protein | chr3:4953765-4955373 REVERSEmoderately similar to ( 267) loc_os03g60360 12003.m10926 protein myosin-like protein, putative, expressed no original description	0.172928	-0.287357	0.0621115	-0.17654	0.301967	0.0865572	0.81846	0.313131	17.2614	19.9389	18.2818	20.1585	24.8427	17.5241	22.2671	23.4635	21.9489	22.4115	18.2899	19.1316
Bradi1g03940	highly similar to ( 527) AT2G40320	-0.631539	0.407613	0.0858988	-0.309825	0.000268778	0.0213257	0.776819	0.103054	11.443	8.91147	11.2847	6.85075	7.313	6.3385	8.61952	7.40403	7.86428	6.29096	6.56312	6.43942
Bradi1g03947	moderately similar to ( 405) AT3G11030	-3.78628	1.86708	-0.235076	-1.68413	5.55912e-35	1.42144e-11	0.650042	1.98657e-08	25.5365	13.9572	30.3108	1.65363	2.25843	1.16517	7.4523	5.68337	5.99818	1.92224	1.7373	2.28646
Bradi1g03953	#N/A	-0.00939628	0.202481	0.211214	-0.0181294	0.963049	0.292056	0.390577	0.934336	22.2717	15.2187	20.0981	20.2373	18.6589	18.5028	17.239	15.903	16.9726	13.5867	19.3033	16.6585
Bradi1g03956	#N/A	-0.333159	-0.226947	-0.489744	-0.0703619	0.325668	0.494383	0.261644	0.847899	1.32531	1.42421	1.01235	0.944931	1.07544	0.932133	1.25701	1.56423	1.55508	1.26693	1.7373	1.16656
Bradi1g03959	#N/A	0.0180091	0.15156	-0.0776464	0.247215	0.927877	0.429971	0.785582	0.182026	7.95188	8.91147	9.52797	8.81936	9.67897	8.24938	7.85634	7.76901	8.13086	9.26169	8.30041	10.639
Bradi1g03962	#N/A	-0.447498	0.332716	0.193033	-0.307815	0.0507104	0.16285	0.581837	0.217015	7.98421	6.26652	7.08643	6.85075	4.6244	4.42763	6.55443	5.89194	4.53196	4.32503	4.24672	5.13287
Bradi1g03965	#N/A	-0.185826	0.0505736	-0.300286	0.165034	0.327792	0.816895	0.201207	0.409269	13.0592	17.6195	14.4111	13.544	12.9591	13.0965	14.8597	13.9217	14.6622	20.0961	13.3675	15.212
Bradi1g03980	moderately similar to ( 293) AT3G11900 | Symbols: ANT1 | ANT1 (AROMATIC AND NEUTRAL TRANSPORTER 1); amino acid transmembrane transporter/ aromatic amino acid transmembrane transporter/ neutral amino acid transmembrane transporter | chr3:3758523-3760103 FORWARDmoderately similar to ( 447) loc_os03g60260 12003.m10919 protein ANT1, putative, expressed Aa_trans SdaC no original description	0.164385	-0.217021	-0.265993	0.213357	0.192416	0.0923068	0.074487	0.0952518	47.8083	56.5614	52.3741	58.192	62.3756	55.0424	63.2098	55.3738	63.4474	74.5304	67.465	69.1071
Bradi1g03990	#N/A	0.334919	-0.0795968	0.255597	-0.000274775	0.0346709	0.668766	0.216501	0.998888	18.3604	15.5035	16.3464	22.6784	20.7023	20.1341	15.8922	20.4393	16.8393	15.64	20.2202	17.2651
Bradi1g04000	moderately similar to ( 227) AT2G38440 | Symbols: ITB1, SCAR2, DIS3, WAVE4, ATSCAR2 | SCAR2 (SCAR HOMOLOG 2) | chr2:16095550-16100851 FORWARDnearly identical (1090) SCRL1_ORYSA SCAR-like protein 1 - Oryza sativa (Rice)nearly identical (1092) loc_os03g60240 12003.m101544 protein SCAR-like protein 1, putative, expressed no original description	0.297035	-0.047234	-0.0345492	0.28435	0.0312315	0.776253	0.888842	0.0465054	63.6797	56.8869	63.4205	69.8462	69.2047	86.8282	65.9932	62.4128	61.759	65.0939	84.1623	82.4059
Bradi1g04010	weakly similar to ( 149) AT5G01750	0.706936	-0.0163992	-0.401284	1.09182	0.000188122	0.94817	0.0817646	4.8594e-09	5.07498	6.10375	5.47858	10.0005	9.89406	7.41046	4.93827	5.37053	6.48692	12.9314	10.9064	11.9922
Bradi1g04030	moderately similar to ( 304) AT3G14160 | Symbols: | oxidoreductase | chr3:4693495-4695198 FORWARDmoderately similar to ( 395) loc_os03g60190 12003.m10912 protein DNA repair protein, putative, expressed AlkB no original description	-0.257706	0.248977	0.115091	-0.123821	0.103268	0.12659	0.636116	0.488578	12.445	12.0447	12.3864	10.8667	10.0554	10.0204	10.3704	9.80251	10.8412	8.38794	10.472	9.65913
Bradi1g04050	no original description	-0.158262	0.397009	0.0973233	0.141424	0.76566	0.457954	0.915666	0.814007	0.937417	0.569683	0.744373	0.708698	0.376405	0.932133	0.493827	0.990679	0.266586	0.480559	0.627357	0.793262
Bradi1g04055	very weakly similar to (85.9) AT5G41220 | Symbols: ATGSTT3, GST10C | ATGSTT3 (GLUTATHIONE S-TRANSFERASE THETA 3); glutathione transferase | chr5:16494560-16496969 REVERSEweakly similar to ( 123) loc_os10g27370 12010.m05671 protein transposon protein, putative, Pong sub-class, expressed no original description	-0.695998	0.420717	-0.35811	0.0828298	0.0122652	0.144304	0.364752	0.805328	4.13756	2.88911	4.70443	1.57489	2.79615	2.74979	3.27722	2.34635	3.1546	3.0581	3.57111	2.70642
Bradi1g04060	moderately similar to ( 378) AT5G58370 | Symbols: | GTP binding | chr5:23593358-23595645 FORWARDhighly similar to ( 661) loc_os03g60180 12003.m10911 protein GTP binding protein, putative, expressed YihA_EngB PRK00454 COG0218 MMR_HSR1 no original description	-0.207501	0.462564	0.0185874	0.236475	0.216885	0.00531269	0.952654	0.181447	19.3625	15.0559	17.8947	12.9141	15.4326	16.7784	13.1089	11.2625	13.5959	15.1595	15.5391	14.0921
Bradi1g04070	weakly similar to ( 109) AT3G56340 | Symbols: | 40S ribosomal protein S26 (RPS26C) | chr3:20892309-20893343 REVERSEweakly similar to ( 116) RS26_ORYSA 40S ribosomal protein S26 (S31) - Oryza sativa (Rice)weakly similar to ( 119) loc_os05g39960 12005.m27888 protein 40S ribosomal protein S26, putative, expressed Ribosomal_S26e RPS26B no original description	-0.750766	0.196696	-0.0728695	-0.481201	7.0351e-10	0.143151	0.713198	0.000122158	167.507	185.066	193.12	108.667	115.018	100.67	147.744	170.188	158.263	125.382	111.573	104.104
Bradi1g04080	moderately similar to ( 429) AT5G01850 | Symbols: | protein kinase, putative | chr5:332829-334180 FORWARDvery weakly similar to (88.2) CDC22_ORYSA Cell division control protein 2 homolog 2 (EC 2.7.11.22) - Oryza sativa (Rice)highly similar to ( 578) loc_os03g60150 12003.m10909 protein tyrosine-protein kinase 2, putative, expressed Pkinase_Tyr TyrKc PTKc S_TKc S_TKc Pkinase PTKc_Fes_like PTKc_Jak_…	0.496432	-0.633069	-0.217664	0.0810283	0.000126912	1.1172e-06	0.199654	0.589369	21.4313	26.8158	24.4154	33.6238	32.9623	35.7473	34.0292	39.5229	39.0548	38.8379	40.5852	39.6631
Bradi1g04090	moderately similar to ( 203) AT2G40640	-0.073763	-0.178163	0.270614	-0.52254	0.694589	0.336401	0.230288	0.00230761	21.8192	15.0966	19.0559	18.2687	17.0457	17.9902	22.7609	20.1786	20.4827	16.3827	15.4426	12.3189
Bradi1g04097	moderately similar to ( 296) AT2G38560 | Symbols: TFIIS | TFIIS (TRANSCRIPT ELONGATION FACTOR IIS); DNA binding / RNA polymerase II transcription elongation factor/ transcription factor | chr2:16134802-16136319 FORWARDmoderately similar to ( 484) loc_os03g60130 12003.m101543 protein transcription elongation factor A protein 2, putative, expressed TFIIS_M TFS2M no original description	0.0824433	-0.388059	-0.0441385	-0.261477	0.592038	0.00678366	0.856786	0.0754495	36.7209	43.2552	40.1068	37.4035	46.9968	42.4587	47.2727	53.3403	56.4717	49.6287	38.8961	42.4628
Bradi1g04110	weakly similar to ( 123) loc_os03g60120 12003.m10906 protein DNA binding protein, putative, expressedAP2 AP2 no original description	0.275264	-0.429299	-0.0184378	-0.135597	0.0441248	0.00185946	0.942128	0.366586	178.594	215.096	184.753	232.296	249.126	218.539	237.037	258.15	283.603	261.468	232.46	214.974
Bradi1g04120	moderately similar to ( 358) AT2G38610 | Symbols: | KH domain-containing protein | chr2:16147552-16149638 REVERSEmoderately similar to ( 447) loc_os03g60110 12003.m10905 protein nucleic acid binding protein, putative, expressed SF1_like-KH MSL5 no original description	-0.294335	0.11023	0.248572	-0.432677	0.0177338	0.424274	0.116142	0.000550701	38.2078	40.4475	40.8214	35.2774	32.1019	30.2943	37.5757	36.3944	36.7	29.751	26.8316	25.3844
Bradi1g04130	moderately similar to ( 217) AT3G54210 | Symbols: | ribosomal protein L17 family protein | chr3:20067672-20068385 REVERSEmoderately similar to ( 217) RK17_TOBAC 50S ribosomal protein L17, chloroplast precursor (CL17) - Nicotiana tabacum (Common tobacco)moderately similar to ( 243) loc_os03g60100 12003.m10904 protein 50S ribosomal protein L17, putative, expressed rplQ RplQ Ribosomal_L17 no origina…	-1.57248	1.18982	0.101471	-0.484139	1.34208e-13	2.53207e-08	0.781871	0.0339704	40.4705	26.2868	42.2506	13.1503	13.6043	10.0204	18.9899	13.8695	14.9288	11.7519	9.02429	13.3921
Bradi1g04140	nearly identical (1018) AT2G44160 | Symbols: MTHFR2 | MTHFR2 (METHYLENETETRAHYDROFOLATE REDUCTASE 2); methylenetetrahydrofolate reductase (NADPH) | chr2:18262301-18265185 FORWARDnearly identical (1182) MTHR_ORYSA Probable methylenetetrahydrofolate reductase (EC 1.5.1.20) - Oryza sativa (Rice)nearly identical (1182) loc_os03g60090 12003.m35475 protein methylenetetrahydrofolate reductase, putative,…	0.0871095	0.37879	-0.612932	1.07883	0.497676	0.00190582	8.95653e-07	6.63112e-21	75.2196	72.4312	63.8672	73.2322	76.6252	74.7105	54.725	52.9231	54.9611	114.679	103.417	125.429
Bradi1g04150	moderately similar to ( 232) AT3G15500 | Symbols: ATNAC3, ANAC055 | ANAC055 (ARABIDOPSIS NAC DOMAIN CONTAINING PROTEIN 55); transcription factor | chr3:5234731-5235882 FORWARDmoderately similar to ( 270) NAC68_ORYSA NAC domain-containing protein 68 (ONAC068) - Oryza sativa (Rice)moderately similar to ( 390) loc_os03g60080 12003.m10901 protein NAC domain-containing protein 67, putative, expressedN…	1.51002	-1.23259	0.0707317	0.206699	4.44299e-20	1.4774e-13	0.800014	0.261101	262.897	348.728	262.674	783.899	830.617	875.226	573.872	766.525	713.917	728.79	864.739	777.21
Bradi1g04160	weakly similar to ( 157) AT2G36620 | Symbols: RPL24A | RPL24A (ribosomal protein L24); structural constituent of ribosome | chr2:15350548-15351819 REVERSEweakly similar to ( 172) RL24_HORVU 60S ribosomal protein L24 - Hordeum vulgare (Barley)weakly similar to ( 171) loc_os05g40820 12005.m083765 protein 60S ribosomal protein L24, putative, expressed Ribosomal_L24e no original description	-0.252892	0.463752	0.0676025	0.143257	0.0779612	0.001213	0.770718	0.364846	37.1734	43.947	41.1787	31.419	35.0056	35.9803	31.0662	26.9048	30.6129	37.7894	29.534	30.5172
Bradi1g04170	no original description	0.767521	-1.9021	1.50823	-2.64281	0.0415135	5.32302e-08	0.000758791	1.29659e-12	1.00207	1.66836	0.863472	2.83479	1.55939	1.67784	3.4119	6.15264	3.55448	0.655308	0.868648	0.559949
Bradi1g04180	weakly similar to ( 129) AT1G55530 | Symbols: | zinc finger (C3HC4-type RING finger) family protein | chr1:20729472-20730527 REVERSEmoderately similar to ( 241) loc_os03g59760 12003.m101542 protein RING finger protein 126, putative, expressed no original description	-0.0106472	0.151332	-0.144055	0.28474	0.938937	0.244822	0.381136	0.0200434	155.223	180.142	161.827	157.174	171.157	164.988	145.859	141.876	159.818	187.549	171.461	186.23
Bradi1g04191	#N/A	0.230491	-0.217756	0.121671	-0.108936	0.290329	0.337398	0.714244	0.654523	4.10524	4.96438	4.55556	5.74833	5.5923	4.70727	5.47699	4.84912	5.46501	5.59196	3.90892	5.13287
Bradi1g04200	weakly similar to ( 168) AT3G45600 | Symbols: TET3 | TET3 (TETRASPANIN3) | chr3:16733973-16735854 REVERSEmoderately similar to ( 218) loc_os05g03140 12005.m04848 protein senescence-associated protein, putative, expressed no original description	-0.0119668	0.446918	0.00173681	0.433214	0.955571	0.0201766	0.996753	0.0261577	9.66509	7.56865	8.57517	8.50438	9.6252	7.55028	5.88103	6.51763	6.57578	9.82962	8.05912	7.6993
Bradi1g04210	nearly identical (1241) AT3G10690 | Symbols: | DNA gyrase subunit A family protein | chr3:3339612-3346243 REVERSEnearly identical (1442) GYRA_ORYSA Probable DNA gyrase subunit A, chloroplast/mitochondrial precursor (EC 5.99.1.3) - Oryza sativa (Rice)highly similar to ( 578) loc_os03g59750 12003.m10870 protein DNA gyrase subunit A, putative, expressed PRK05560 GyrA PRK05561 DNA_topoisoIV TOP4c TOP…	-1.17909	0.765608	0.511234	-0.924713	9.792e-07	0.00177236	0.115278	0.000272547	16.0331	8.70802	16.1975	6.53577	5.80738	5.82583	9.56229	8.134	6.44249	4.01922	4.68105	4.01297
Bradi1g04220	moderately similar to ( 361) AT5G14670 | Symbols: ATARFA1B | ATARFA1B (ADP-ribosylation factor A1B); GTP binding / phospholipase activator/ protein binding | chr5:4729319-4730495 FORWARDmoderately similar to ( 360) ARF1_ORYSA ADP-ribosylation factor 1 (13 kDa cold-induced protein) - Oryza sativa (Rice)moderately similar to ( 368) loc_os01g16030 12001.m150547 protein ADP-ribosylation factor, putat…	-0.514795	0.443632	-0.52188	0.450716	7.62661e-05	0.00098525	0.000323302	0.000719879	204.809	229.949	204.524	137.881	157.606	151.705	161.392	148.706	159.863	250.284	199.113	192.903
Bradi1g04226	highly similar to ( 569) AT3G10530 | Symbols: | transducin family protein / WD-40 repeat family protein | chr3:3286277-3288670 FORWARDhighly similar to ( 789) loc_os01g08770 12001.m07502 protein WD-repeat protein 46, putative, expressed BING4CT WD40 no original description	-1.02311	0.605866	-0.153725	-0.263523	1.9978e-11	6.4369e-05	0.526469	0.119622	15.0633	14.8118	16.9121	7.16573	7.9045	7.87652	11.1784	9.75037	9.81924	8.73744	8.25216	8.63255
Bradi1g04232	very weakly similar to (92.4) loc_os03g59720 12003.m78817 protein ribosomal protein L36 containing protein, expressed no original description	-0.410896	0.293281	-0.22632	0.108704	0.0518303	0.186162	0.453974	0.657202	8.21048	10.0915	7.62237	5.74833	7.42055	6.19868	6.95847	7.35188	6.79794	9.218	5.83924	7.65264
Bradi1g04240	weakly similar to ( 190) AT5G12190 | Symbols: | RNA recognition motif (RRM)-containing protein | chr5:3940731-3941105 REVERSEmoderately similar to ( 222) loc_os03g59710 12003.m10867 protein pre-mRNA branch site p14-like protein, putative, expressed no original description	0.0662547	-0.0860293	-0.0283354	0.00856082	0.611075	0.526631	0.896641	0.955202	48.7457	54.9744	52.0465	54.3335	56.622	52.1062	50.4601	54.3309	60.4705	56.2691	56.7034	53.2885
Bradi1g04250	moderately similar to ( 285) AT2G38730 | Symbols: | peptidyl-prolyl cis-trans isomerase, putative / cyclophilin, putative / rotamase, putative | chr2:16192579-16194038 REVERSEweakly similar to ( 161) CYPH_LUPLU Peptidyl-prolyl cis-trans isomerase (EC 5.2.1.8) (PPIase) (Rotamase) (Cyclophilin) (Cyclosporin A-binding protein) - Lupinus luteus (European yellow lupin)moderately similar to ( 318) loc_…	-0.727767	0.28724	-0.463395	0.022868	7.87861e-06	0.0961075	0.0193598	0.910732	19.7504	19.7761	19.0559	9.21308	14.5722	11.3254	16.835	14.5473	16.5727	17.3001	15.3461	16.0985
Bradi1g04270	weakly similar to ( 168) AT2G47350 | Symbols: | PAPA-1-like family protein / zinc finger (HIT type) family protein | chr2:19434588-19436281 FORWARDhighly similar to ( 524) loc_os03g59680 12003.m10864 protein PAPA-1-like conserved region family protein, expressed no original description	0.0888307	0.0169854	0.0519466	0.0538695	0.533129	0.917288	0.816	0.730957	32.7449	41.9124	35.0451	36.0649	38.931	41.3401	37.1717	35.6123	35.5003	39.1001	36.3867	36.91
Bradi1g04280	weakly similar to ( 114) AT2G41130 | Symbols: | basic helix-loop-helix (bHLH) family protein | chr2:17143360-17144686 FORWARDweakly similar to ( 174) loc_os03g59670 12003.m10863 protein DNA binding protein, putative, expressed no original description	0.788768	-0.619233	-0.138208	0.307743	0.000648596	0.00968576	0.694768	0.201914	2.23041	2.19735	1.63762	3.14977	3.22632	3.96156	3.367	2.86776	3.0213	3.93185	3.76414	3.77966
Bradi1g04289	#N/A	-0.265576	0.219895	0.10422	-0.149901	0.124337	0.22299	0.701353	0.43396	11.4753	12.1668	11.4931	11.1817	10.1092	8.15616	11.0438	9.43753	9.64152	9.5675	8.25216	9.33249
Bradi1g04292	highly similar to ( 879) loc_os03g59650 12003.m101541 protein BRCA1 C Terminus domain containing protein, expressed no original description	0.130055	-0.761746	-0.325373	-0.306319	0.686762	0.00776378	0.424162	0.315658	2.8769	3.74363	1.84604	3.14977	2.58106	3.44889	5.29742	4.9534	3.99879	3.14548	3.57111	4.80623
Bradi1g04300	nearly identical (1020) AT1G08520 | Symbols: PDE166, CHLD | CHLD; ATP binding / magnesium chelatase/ nucleoside-triphosphatase/ nucleotide binding | chr1:2696538-2700819 FORWARDnearly identical (1040) CHLD_PEA Magnesium-chelatase subunit chlD, chloroplast precursor (EC 6.6.1.1) (Mg-protoporphyrin IX chelatase) (Mg-chelatase subunit D) - Pisum sativum (Garden pea)nearly identical (1088) loc_os03g5…	-1.31679	0.420784	0.178113	-1.07412	8.59969e-21	0.00401744	0.389375	3.66783e-14	84.6908	63.479	82.4765	30.0803	31.5104	30.9934	66.7564	53.3924	52.2064	25.7318	27.3142	28.8374
Bradi1g04310	highly similar to ( 787) AT5G04040 | Symbols: SDP1 | SDP1 (SUGAR-DEPENDENT1); triacylglycerol lipase | chr5:1090346-1093003 FORWARDnearly identical (1089) loc_os03g59620 12003.m10859 protein patatin-like serine hydrolase, putative, expressed RssA Patatin no original description	0.57746	-0.795889	-0.176292	-0.042137	6.91949e-05	4.85386e-08	0.388007	0.812751	31.9045	41.6276	30.3704	51.2625	46.0289	57.466	55.6229	58.9715	65.5357	53.6042	59.4059	61.9677
Bradi1g04320	moderately similar to ( 303) AT1G52340 | Symbols: ABA2, SIS4, GIN1, SDR1, ISI4, SRE1, ATABA2, ATSDR1 | ABA2 (ABA DEFICIENT 2); alcohol dehydrogenase/ oxidoreductase/ xanthoxin dehydrogenase | chr1:19489997-19491527 REVERSEmoderately similar to ( 238) TS2_MAIZE Sex determination protein tasselseed-2 - Zea mays (Maize)moderately similar to ( 437) loc_os03g59610 12003.m10858 protein sex determinatio…	-0.964792	-0.125934	-0.0644833	-1.02624	0.000431174	0.683892	0.903774	0.000177046	4.68708	5.98167	6.4016	2.67731	3.33387	2.70319	5.4321	6.30906	6.8868	4.54347	2.31639	2.2398
Bradi1g04330	highly similar to ( 824) AT5G27540	0.063629	-0.306702	0.0274409	-0.270514	0.606214	0.00769548	0.894418	0.019281	77.4177	77.1921	74.8243	80.6341	76.679	82.4472	91.6273	103.5	88.7286	76.5837	76.5858	82.0792
Bradi1g04337	weakly similar to ( 138) AT2G41870 | Symbols: | remorin family protein | chr2:17471119-17472519 REVERSEweakly similar to ( 191) loc_os03g59360 12003.m10834 protein remorin, putative, expressedRemorin_C no original description	-0.641053	0.20175	-0.0473309	-0.391972	1.06467e-06	0.163754	0.837192	0.00413897	212.535	253.102	231.172	150.559	159.596	136.697	216.61	189.22	199.939	173.438	134.013	154.173
Bradi1g04353	#N/A	0.236439	-1.33634	0.164227	-1.26413	0.564411	8.32005e-05	0.797572	0.000289325	1.19601	0.895217	0.684823	1.33865	0.806581	1.16517	1.66105	2.24206	3.11017	0.830057	1.1582	0.933249
Bradi1g04397	nearly identical (1026) AT1G18370 | Symbols: HIK, ATNACK1, NACK1 | HIK (HINKEL); ATP binding / microtubule motor | chr1:6319732-6323820 REVERSEweakly similar to ( 200) FLA10_CHLRE Kinesin-like protein FLA10 (Protein KHP1) - Chlamydomonas reinhardtiinearly identical (1476) loc_os01g33040 12001.m09621 protein kinesin heavy chain, putative, expressed KISc_CENP_E KISc Kinesin KISc KISc_KIP3_like KISc…	-1.48782	1.06473	-0.15203	-0.271057	0.000636035	0.0111047	0.865156	0.622551	1.38996	0.895217	1.3101	0.157489	0.483949	0.55928	0.583614	0.364987	0.755326	0.655308	0.482582	0.279975
Bradi1g04440	highly similar to ( 752) AT5G12480 | Symbols: CPK7 | CPK7 (calmodulin-domain protein kinase 7); ATP binding / calcium ion binding / calmodulin-dependent protein kinase/ kinase/ protein kinase/ protein serine/threonine kinase | chr5:4047817-4050035 REVERSEhighly similar to ( 514) CDPK2_ORYSA Calcium-dependent protein kinase, isoform 2 (EC 2.7.11.1) (CDPK 2) - Oryza sativa (Rice)highly similar to (…	0.346797	-0.338804	-0.0962913	0.104284	0.00249714	0.00398537	0.573705	0.417804	32.0015	34.9948	33.2288	40.632	41.6196	44.9754	42.918	41.1914	42.5649	45.0415	44.3493	46.8024
Bradi1g04460	moderately similar to ( 202) AT5G13860 | Symbols: ELC-Like | ELC-Like (ELCH-like); small conjugating protein ligase | chr5:4473212-4474318 REVERSEmoderately similar to ( 211) loc_os02g58640 12002.m10884 protein tumor susceptibility gene 101, putative, expressed UEV no original description	0.661094	-0.516712	0.0205069	0.123876	0.0127087	0.0610024	0.967592	0.682028	1.61624	1.83112	1.22077	2.59856	2.52729	2.23712	1.97531	2.29421	2.35484	1.96592	2.55769	2.70642
Bradi1g04477	weakly similar to ( 199) AT3G22660 | Symbols: | rRNA processing protein-related | chr3:8016237-8017118 REVERSEmoderately similar to ( 299) loc_os07g29320 12007.m07203 protein rRNA-processing protein EBP2, putative, expressed Ebp2 no original description	-0.624435	0.485276	-0.0935063	-0.0456533	8.99108e-06	0.000766838	0.679385	0.794395	34.1349	34.6693	38.1119	21.1822	24.305	23.7228	26.3524	24.6106	25.4145	28.7462	21.0888	24.1245
Bradi1g04500	highly similar to ( 540) AT4G36790 | Symbols: | transporter-related | chr4:17336360-17338304 FORWARDhighly similar to ( 781) loc_os03g59450 12003.m10843 protein carbohydrate transporter/ sugar porter/ transporter, putative, expressed no original description	0.619306	-0.239008	-0.111775	0.492073	0.000955274	0.25342	0.702176	0.0104428	5.17196	6.38859	4.88308	8.26815	7.36677	9.46115	6.91358	6.83047	5.5983	9.48012	8.63822	9.05251
Bradi1g04503	#N/A	1.08152	-0.679458	-1.2351	1.63716	0.0328568	0.221719	0.016551	0.000246534	0.387897	0.366225	0.267974	0.472466	0.699037	0.932133	0.40404	0.469269	0.755326	0.873744	2.0751	2.19313
Bradi1g04506	#N/A	0.371215	0.266569	-1.68628	2.32407	0.687524	0.793813	0.109462	0.00847533	1.61624	2.68565	1.36965	0.157489	2.95746	4.14799	2.06509	0	2.62143	7.73264	7.72131	8.16593
Bradi1g04520	moderately similar to ( 353) AT4G16580 | Symbols: | catalytic | chr4:9341152-9342555 REVERSEhighly similar to ( 639) loc_os03g59470 12003.m10845 protein fos intronic gene CG7615-PA, putative, expressed no original description	0.362254	-0.420602	0.0227449	-0.0810931	0.000863357	0.000144295	0.91034	0.518541	91.1557	102.34	95.6072	129.219	122.708	119.779	124.31	132.178	130.405	124.334	119.68	121.696
Bradi1g04527	very weakly similar to (82.0) AT1G75150	0.877498	-0.139003	-0.00596279	0.744459	2.29449e-08	0.457736	0.985652	3.23876e-06	9.30952	10.7833	9.14089	17.56	17.691	18.3164	10.0561	11.106	10.9744	15.2905	20.9441	17.6384
Bradi1g04540	moderately similar to ( 468) AT5G19280 | Symbols: KAPP, RAG1 | KAPP (KINASE ASSOCIATED PROTEIN PHOSPHATASE); phosphoprotein phosphatase/ protein kinase binding / protein serine/threonine phosphatase | chr5:6488450-6493182 FORWARDhighly similar to ( 772) loc_os03g59530 12003.m10850 protein protein Kinase-associated protein phosphatase, putative, expressed PP2Cc PP2Cc PP2C PTC1 no original descript…	0.157665	-0.0630818	0.0734034	0.0211799	0.231343	0.672571	0.714454	0.893008	29.3185	27.7517	28.9412	32.4426	28.4992	35.0016	29.8092	28.6776	31.3683	30.1442	30.9818	30.0973
Bradi1g04550	moderately similar to ( 205) AT3G05250 | Symbols: | zinc finger (C3HC4-type RING finger) family protein | chr3:1495635-1497387 FORWARDmoderately similar to ( 362) loc_os03g59540 12003.m10851 protein RING zinc finger protein, putative, expressed no original description	0.688552	-0.174064	-0.212329	0.726817	8.06283e-06	0.324549	0.309951	2.6219e-06	9.79439	13.7131	10.6296	17.9537	18.3901	18.4562	12.5252	12.5138	13.3293	22.8047	20.1237	20.5781
Bradi1g04570	moderately similar to ( 386) AT1G03360 | Symbols: ATRRP4 | ATRRP4 (ARABIDOPSIS THALIANA RIBOSOMAL RNA PROCESSING 4); RNA binding / exonuclease | chr1:824653-826179 FORWARDhighly similar to ( 513) loc_os04g43922 12004.m35549 protein exosome complex exonuclease rrp4, putative, expressed RRP4 no original description	-0.28006	0.291655	0.126855	-0.115259	0.0404101	0.0375707	0.530262	0.45594	24.3405	24.3743	26.0828	19.6861	22.2616	19.6214	19.3041	19.3965	22.3932	19.3097	18.9655	18.1517
Bradi1g04580	moderately similar to ( 268) AT5G19040 | Symbols: ATIPT5, IPT5 | IPT5; ATP binding / tRNA isopentenyltransferase/ transferase, transferring alkyl or aryl (other than methyl) groups | chr5:6362389-6363381 REVERSEmoderately similar to ( 338) loc_os03g59570 12003.m10854 protein cytokinin synthase, putative, expressed miaA MiaA IPPT no original description	-0.0694526	-0.995038	-0.0966874	-0.967804	0.889191	0.0152428	0.905158	0.0208277	0.711144	1.34282	0.803922	0.629954	1.07544	0.932133	2.64871	1.92922	1.06634	0.698995	1.25471	0.933249
Bradi1g04590	moderately similar to ( 224) AT3G12600 | Symbols: atnudt16 | atnudt16 (Arabidopsis thaliana Nudix hydrolase homolog 16); hydrolase | chr3:4004676-4005995 FORWARDmoderately similar to ( 320) loc_os03g59580 12003.m10855 protein nudix hydrolase 13, mitochondrial precursor, putative, expressed Nudix_Hydrolase_9 no original description	-0.158459	-0.535364	-0.0564286	-0.637395	0.364323	0.000887671	0.845049	7.55101e-05	11.5722	12.3296	11.8802	10.5517	11.2384	10.2535	15.3535	20.8564	15.7286	11.446	10.7133	11.1523
Bradi1g04597	nearly identical (1707) AT5G05170 | Symbols: CESA3, IXR1, ATCESA3, ATH-B, CEV1 | CEV1 (CONSTITUTIVE EXPRESSION OF VSP 1); cellulose synthase/ transferase, transferring glycosyl groups | chr5:1530401-1535090 REVERSEnearly identical (2028) loc_os03g59340 12003.m10832 protein CESA2 - cellulose synthase, expressedCellulose_synt no original description	0.350415	-0.103125	0.335194	-0.0879042	0.01491	0.533846	0.0546601	0.599437	79.6158	53.8758	65.6834	92.2095	76.9478	85.1037	73.4455	73.4146	67.224	62.8659	71.3739	67.1939
Bradi1g04620	weakly similar to ( 181) AT5G19855	-0.78623	-2.70539	0.324408	-3.81603	8.85821e-05	3.30338e-43	0.240674	2.07332e-76	17.8756	26.9379	16.8228	10.0793	11.9912	13.4227	113.535	168.885	118.942	10.0917	9.65164	8.72588
Bradi1g04660	moderately similar to ( 391) AT3G57490 | Symbols: | 40S ribosomal protein S2 (RPS2D) | chr3:21279824-21280887 REVERSEmoderately similar to ( 449) loc_os03g59310 12003.m10829 protein 40S ribosomal protein S2, putative, expressed rps5p RpsE rpsE Ribosomal_S5 Ribosomal_S5_C no original description	-0.892708	0.430911	-0.104114	-0.357683	6.05806e-15	0.000263317	0.557432	0.00293	81.4583	79.2674	86.8832	41.7345	48.0722	43.4374	60.9652	62.5171	60.2484	52.5557	43.915	46.8491
Bradi1g04670	moderately similar to ( 415) AT3G08030	-1.94324	0.622889	-0.0558824	-1.26447	1.52105e-15	0.00580826	0.918125	4.72353e-07	5.8831	5.77822	6.49093	1.57489	1.45185	1.67784	4.13019	4.64055	3.06574	1.31062	1.7373	1.8665
Bradi1g04683	#N/A	-0.654648	0.785062	-0.308015	0.43843	0.0448258	0.0170753	0.532159	0.224617	2.19808	1.9532	2.11402	1.10242	1.12921	1.67784	1.84063	0.834256	0.93305	1.61643	1.39949	1.91316
Bradi1g04690	weakly similar to ( 130) AT5G26330 | Symbols: | plastocyanin-like domain-containing protein / mavicyanin, putative | chr5:9241614-9242635 REVERSEweakly similar to ( 103) BCP_PEA Blue copper protein precursor - Pisum sativum (Garden pea)weakly similar to ( 104) loc_os08g04370 12008.m04581 protein uclacyanin-2 precursor, putativeCu_bind_like no original description	-2.68143	1.04676	-0.180916	-1.45376	3.99647e-20	2.97394e-05	0.767461	1.688e-06	5.10731	4.43539	5.65723	1.02368	0.914125	0.512673	2.55892	2.50277	2.31041	0.873744	1.25471	0.559949
Bradi1g04700	moderately similar to ( 254) AT4G02770 | Symbols: PSAD-1 | PSAD-1 (photosystem I subunit D-1) | chr4:1229247-1229873 REVERSEmoderately similar to ( 289) PSAD_HORVU Photosystem I reaction center subunit II, chloroplast precursor (Photosystem I 20 kDa subunit) (PSI-D) - Hordeum vulgare (Barley)moderately similar to ( 280) loc_os08g44680 12008.m08440 protein photosystem I reaction center subunit II,…	-1.63398	0.786698	0.179562	-1.02684	1.19856e-27	2.6441e-07	0.4042	8.23118e-12	617.434	537.781	684.436	185.443	228.047	179.203	402.424	315.662	348.294	160.201	177.108	186.09
Bradi1g04710	weakly similar to ( 114) AT1G55340	-0.0089852	-0.0385008	-0.294624	0.247138	0.956284	0.822739	0.0897239	0.0938793	33.3591	44.2725	35.9681	34.3325	40.2753	37.9844	36.8574	37.1766	42.476	47.9686	43.5289	46.8024
Bradi1g04720	highly similar to ( 620) AT1G55360 | Symbols: | unknown protein | chr1:20666526-20668502 REVERSEhighly similar to ( 712) loc_os07g10530 12007.m05508 protein carboxyl-terminal peptidase, putative, expressedDUF239 no original description	-0.534778	0.953605	0.139126	0.279701	0.00874163	3.31692e-06	0.660302	0.211372	37.3351	23.2349	39.3922	24.4107	26.5096	18.2698	17.2839	17.4151	16.9726	23.8969	20.8476	17.965
Bradi1g04730	no original description	0.486435	-0.168587	0.00182763	0.31602	0.000275797	0.258937	0.994903	0.0240912	17.8756	22.0549	19.5919	28.5842	26.8323	27.9174	22.0875	20.9086	23.7706	29.4015	26.5903	27.1575
Bradi1g04740	weakly similar to ( 162) AT5G25450 | Symbols: | ubiquinol-cytochrome C reductase complex 14 kDa protein, putative | chr5:8857036-8857849 FORWARDweakly similar to ( 170) UCR6_SOLTU Ubiquinol-cytochrome c reductase complex 14 kDa protein (EC 1.10.2.2) (CR14) - Solanum tuberosum (Potato)weakly similar to ( 179) loc_os03g59220 12003.m10822 protein ubiquinol-cytochrome c reductase complex 14 kDa prote…	-0.0149507	-0.246232	0.0154822	-0.276665	0.925476	0.0835279	0.953893	0.0517212	15.9684	17.6195	17.3885	16.93	17.3146	16.2191	19.3939	19.6572	21.3713	17.7807	16.5526	15.5386
Bradi1g04760	moderately similar to ( 350) AT5G28150	-1.00337	1.14774	-0.0204118	0.164779	0.000202599	2.43743e-05	0.971955	0.623862	5.46288	3.98778	5.98476	2.20484	3.38764	2.0973	2.91807	1.72065	2.31041	2.70861	2.31639	2.79975
Bradi1g04780	moderately similar to ( 238) loc_os03g59180 12003.m10818 protein expressed protein no original description	-1.06607	0.688244	-0.713813	0.335992	0.000163992	0.0169773	0.0413574	0.277209	7.33771	5.81891	8.99202	4.96089	3.6565	2.19051	3.68126	6.04836	4.08765	6.37833	5.26015	5.73948
Bradi1g04790	moderately similar to ( 217) AT3G03860 | Symbols: ATAPRL5 | ATAPRL5 (APR-like 5) | chr3:992465-994315 FORWARDmoderately similar to ( 392) loc_os03g59170 12003.m34717 protein OsAPRL5 - Oryza sativa adenosine 5'-phosphosulfate reductase-like, expressed PDI_a_ERp44_like no original description	-0.83042	0.440805	-0.150092	-0.239523	1.71418e-07	0.00640153	0.546938	0.173153	14.8694	14.0793	17.6565	8.50438	9.14125	8.57562	10.7744	12.8267	10.8412	10.0917	9.45861	9.5658
Bradi1g04800	moderately similar to ( 252) AT4G26310 | Symbols: | elongation factor P (EF-P) family protein | chr4:13314006-13316066 REVERSEmoderately similar to ( 352) loc_os03g59160 12003.m10817 protein elongation factor P, putative, expressedPRK00529 Efp PRK04542 PRK12426 no original description	-1.80803	1.6087	0.0691517	-0.26848	1.27133e-05	6.52552e-05	0.940879	0.626649	2.10111	1.13937	2.35222	0.472466	0.806581	0.326247	0.53872	0.782115	0.533171	0.436872	0.53084	0.559949
Bradi1g04810	moderately similar to ( 484) AT4G25650 | Symbols: ACD1-LIKE | ACD1-LIKE (ACD1-LIKE); 2 iron, 2 sulfur cluster binding / electron carrier/ oxidoreductase | chr4:13081021-13083153 REVERSEhighly similar to ( 662) loc_os03g59110 12003.m10812 protein pheophorbide a oxygenase, chloroplast precursor, putative, expressedRieske_RO_Alpha_PaO HcaE PaO Rieske_RO_Alpha_N Rieske_RO_Alpha_Tic55 no original desc…	-0.49164	0.260631	0.443466	-0.674475	0.00907569	0.200669	0.0564958	0.000422499	39.9534	32.1057	37.9332	25.2769	29.6822	23.3033	36.3187	29.3554	26.1698	14.0673	22.247	21.2781
Bradi1g04820	moderately similar to ( 310) AT1G52600 | Symbols: | signal peptidase, putative | chr1:19590612-19592486 FORWARDmoderately similar to ( 328) loc_os05g23260 12005.m06621 protein microsomal signal peptidase 18 kDa subunit, putative, expressed no original description	-0.349766	0.192098	-0.310234	0.152566	0.0394629	0.298101	0.147679	0.416989	39.8564	52.8178	40.5534	37.246	35.6509	31.6925	36.0494	41.0871	39.4103	54.0411	37.2553	38.1699
Bradi1g04830	highly similar to ( 946) AT1G55320 | Symbols: AAE18 | AAE18 (ACYL-ACTIVATING ENZYME 18); catalytic/ ligase | chr1:20634194-20636659 FORWARDnearly identical (1251) loc_os03g59080 12003.m10809 protein acyl-activating enzyme 18, putative, expressed Acs PRK03584 CaiC AMP-binding PRK03429 PRK03582 PRK03613 acsA PRK02167 PRK02239 PRK04664 PRK03914 PRK02530 PRK00851 PRK01291 PRK10524 PRK04319 PRK07770 n…	0.774929	-0.303555	-0.0882414	0.559616	1.91402e-12	0.0100365	0.602232	5.67228e-07	61.223	60.7933	58.4779	96.5405	100.769	111.25	70.6621	77.4294	74.6884	104.587	106.651	117.076
Bradi1g04840	moderately similar to ( 487) AT3G58490 | Symbols: | phosphatidic acid phosphatase family protein / PAP2 family protein | chr3:21633362-21635057 FORWARDhighly similar to ( 685) loc_os03g59070 12003.m10808 protein phosphoric ester hydrolase, putative, expressed PAP2_SPPase1 no original description	0.343441	0.070876	-0.17782	0.592137	0.0041349	0.61648	0.265498	6.17611e-07	30.9994	27.8331	29.9833	37.9547	35.2745	39.5224	28.3726	28.9383	27.325	40.9349	43.5289	43.1161
Bradi1g04850	highly similar to ( 628) AT3G58500 | Symbols: PP2A-3, EP7 | PP2A-3 (PROTEIN PHOSPHATASE 2A-3); protein serine/threonine phosphatase | chr3:21635503-21638911 REVERSEhighly similar to ( 659) PP2A2_ORYSA Serine/threonine-protein phosphatase PP2A-2 catalytic subunit (EC 3.1.3.16) - Oryza sativa (Rice)highly similar to ( 659) loc_os03g59060 12003.m35470 protein OsPP2Ac-2 - Phosphatase 2A isoform 2 bel…	-0.00654055	-0.0839056	-0.0619869	-0.0284592	0.960007	0.513381	0.728452	0.835663	73.7004	73.8147	73.2463	74.4921	73.1838	72.1471	74.0291	77.4294	82.5083	82.5251	70.1674	76.6664
Bradi1g04860	highly similar to ( 745) AT2G42520 | Symbols: | DEAD box RNA helicase, putative | chr2:17705382-17708744 FORWARDmoderately similar to ( 321) DB10_NICSY ATP-dependent RNA helicase-like protein DB10 (EC 3.6.1.-) - Nicotiana sylvestris (Wood tobacco)highly similar to ( 878) loc_os03g59050 12003.m10806 protein ATP-dependent RNA helicase ded1, putative, expressed SrmB PRK11776 PRK10590 PRK11192 PRK012…	-0.0981286	-0.377581	-0.276258	-0.199452	0.493224	0.00558548	0.0934237	0.16067	169.705	214.893	181.091	165.835	168.791	193.557	230.348	266.024	238.461	206.466	208.572	224.866
Bradi1g04870	highly similar to ( 560) AT4G34640 | Symbols: SQS1, ERG9 | SQS1 (SQUALENE SYNTHASE 1); farnesyl-diphosphate farnesyltransferase | chr4:16538489-16541655 FORWARDhighly similar to ( 674) loc_os03g59040 12003.m101539 protein squalene synthetase, putative, expressed SQS_PSY Trans_IPPS_HH ERG9 Trans_IPPS Isoprenoid_Biosyn_C1 no original description	-0.110604	-0.357143	-0.197281	-0.270466	0.373781	0.00270943	0.194773	0.0251126	88.9576	103.275	101.026	91.1071	89.3154	91.1626	122.649	126.442	126.495	112.931	104.431	93.9782
Bradi1g04880	moderately similar to ( 333) AT5G49690 | Symbols: | UDP-glucoronosyl/UDP-glucosyl transferase family protein | chr5:20189968-20191350 REVERSEmoderately similar to ( 209) UFOG_PETHY Anthocyanidin 3-O-glucosyltransferase (EC 2.4.1.115) (Flavonol 3-O-glucosyltransferase) (UDP-glucose flavonoid 3-O-glucosyltransferase) (Anthocyanin rhamnosyl transferase) - Petunia hybrida (Petunia)highly similar to (…	-2.84004	0.0523425	0.413717	-3.20141	7.25216e-08	0.916252	0.732593	3.89118e-09	1.64856	0.9766	1.45897	0	0.322632	0.186427	1.88552	1.04282	1.02191	0.0436872	0.0965164	0.279975
Bradi1g04907	weakly similar to ( 189) AT1G02335 | Symbols: GL22 | GL22 (GERMIN-LIKE PROTEIN SUBFAMILY 2 MEMBER 2 PRECURSOR.); manganese ion binding / nutrient reservoir | chr1:463979-464876 REVERSEweakly similar to ( 175) NEC1_NICPL Nectarin-1 precursor (EC 1.15.1.1) (Superoxide dismutase [Mn]) - Nicotiana plumbaginifolia (Leadwort-leaved tobacco)moderately similar to ( 283) loc_os03g58980 12003.m10800 protei…	1.45316	0.0450868	-0.858646	2.35689	2.13584e-09	0.891322	0.00101043	2.59147e-22	2.6183	4.51677	2.02469	7.95317	7.313	9.46115	3.00785	2.81562	2.93244	16.0769	15.0083	13.8587
Bradi1g04917	highly similar to ( 783) AT5G49830	0.423384	-0.249757	-0.203543	0.37717	0.000114017	0.0321366	0.150032	0.000725936	39.8241	42.4007	41.536	55.5147	52.6966	57.699	48.844	49.6383	48.6519	67.5841	62.2048	61.2678
Bradi1g04930	weakly similar to ( 120) AT2G44300 | Symbols: | lipid transfer protein-related | chr2:18307468-18308286 REVERSEweakly similar to ( 173) loc_os03g58940 12003.m10797 protein lipid binding protein, putative no original description	-0.244592	-0.000819729	0.109032	-0.354443	0.0906149	0.996591	0.617187	0.0150892	25.9244	23.1942	23.9688	22.5996	19.3579	19.9476	26.7564	22.6813	23.6817	20.9262	18.6759	17.5917
Bradi1g04940	weakly similar to ( 141) AT1G20890	-0.161693	0.214353	-0.0731369	0.125797	0.387108	0.263965	0.805411	0.53454	11.8632	17.9043	12.9223	12.7566	12.9053	12.3974	12.211	11.471	12.9738	14.2857	13.1262	12.5989
Bradi1g04950	moderately similar to ( 319) AT3G13580 | Symbols: | 60S ribosomal protein L7 (RPL7D) | chr3:4433809-4435109 FORWARDmoderately similar to ( 362) loc_os04g51630 12004.m35453 protein 60S ribosomal protein L7-2, putative, expressed Ribosomal_L7 rpl30p no original description	-0.715107	0.611573	-0.21826	0.114726	1.96051e-08	2.82735e-06	0.198868	0.436145	328.904	322.441	367.928	198.593	217.508	204.743	222.267	223.111	221.755	277.763	222.326	222.207
Bradi1g04957	highly similar to ( 785) AT5G62620 | Symbols: | galactosyltransferase family protein | chr5:25137136-25139433 FORWARDnearly identical (1023) loc_os03g58920 12003.m10795 protein galactosyltransferase/ transferase, transferring hexosyl groups, putative, expressed Galactosyl_T Gal-bind_lectin no original description	0.338569	-0.28771	0.145779	-0.0949205	0.0170744	0.0512948	0.475266	0.559222	15.4512	16.1546	14.0835	21.5759	18.0136	18.363	18.1369	19.24	18.35	16.2516	18.2899	17.6384
Bradi1g04970	weakly similar to ( 113) loc_os07g36720 12007.m07922 protein retrotransposon protein, putative, unclassified no original description	3.36946	-3.21444	3.26258	-3.10756	8.59275e-22	9.8831e-20	8.50411e-18	4.12211e-17	0.161624	0.406917	0.267974	2.75605	3.38764	2.42355	2.06509	3.02418	2.62143	0.262123	0.337808	0.279975
Bradi1g04980	nearly identical (1709) AT4G13750	0.0286165	0.670284	-0.00904207	0.707942	0.923545	0.0122769	0.986394	0.00759808	19.5888	10.9054	21.4082	19.6073	14.4647	19.0155	12.5701	10.5846	9.50822	12.4509	22.0057	18.945
Bradi1g04990	highly similar to ( 637) AT5G62620 | Symbols: | galactosyltransferase family protein | chr5:25137136-25139433 FORWARDhighly similar to ( 820) loc_os03g58900 12003.m10793 protein galactosyltransferase/ transferase, transferring hexosyl groups, putative, expressed Gal-bind_lectin Galactosyl_T GLECT no original description	1.01513	-0.342373	-0.273141	0.945898	1.07632e-06	0.13869	0.334914	6.11074e-06	7.95188	9.88807	5.21061	15.0402	14.0345	17.2445	7.99102	10.5846	10.5301	17.9991	18.9172	19.1316
Bradi1g05000	moderately similar to ( 388) AT3G28490 | Symbols: | oxidoreductase, 2OG-Fe(II) oxygenase family protein | chr3:10679150-10680654 REVERSEhighly similar to ( 526) loc_os03g58890 12003.m10792 protein oxidoreductase, putative, expressed P4Hc no original description	3.90293	-0.0497843	-0.269329	4.12247	4.10893e-98	0.871618	0.187457	4.08258e-103	1.71321	1.38352	1.66739	23.8595	24.6814	23.4431	1.75084	1.51209	1.68838	29.8384	32.4295	24.4978
Bradi1g05010	no original description	-1.80804	0.889247	0.223291	-1.14209	5.66146e-06	0.0144986	0.7944	0.0130621	1.22834	1.54628	1.60784	0.157489	0.645265	0.372853	0.80808	0.990679	0.577602	0.436872	0.241291	0.3733
Bradi1g05020	no original description	-0.92546	-0.660114	0.235821	-1.82139	0.00017305	0.00736873	0.532352	7.22238e-14	11.7015	11.1495	13.0116	6.45703	8.97994	3.54211	17.9573	19.0315	19.7273	6.29096	4.92234	4.80623
Bradi1g05030	moderately similar to ( 333) AT2G32670 | Symbols: ATVAMP725, VAMP725 | ATVAMP725 | chr2:13857941-13859346 FORWARDmoderately similar to ( 352) loc_os03g58840 12003.m10787 protein vesicle-associated membrane protein 721, putative, expressed Synaptobrevin no original description	0.350677	-0.197496	-0.103737	0.256917	0.00679092	0.159522	0.592415	0.0591098	243.276	276.785	245.732	307.181	344.625	324.475	266.846	293.658	317.548	370.642	335.202	343.342
Bradi1g05037	weakly similar to ( 180) AT1G59640 | Symbols: ZCW32, BPEP | ZCW32; DNA binding / transcription factor | chr1:21909635-21911030 REVERSEmoderately similar to ( 290) loc_os03g58830 12003.m10786 protein protein SPATULA, putative, expressed no original description	0.471676	0.129143	-0.169063	0.769882	0.00316246	0.491277	0.456365	1.47878e-06	7.11144	7.77211	8.6645	10.5517	10.7544	11.3254	7.4074	6.41335	7.68656	12.3198	12.3541	12.0856
Bradi1g05050	highly similar to ( 611) AT4G22340 | Symbols: | phosphatidate cytidylyltransferase, putative / CDP-diglyceride synthetase, putative | chr4:11800150-11802621 REVERSEhighly similar to ( 592) CDS1_SOLTU Phosphatidate cytidylyltransferase (EC 2.7.7.41) (CDP-diglyceride synthetase) (CDP-diglyceride pyrophosphorylase) (CDP-diacylglycerol synthase) (CDS) (CTP:phosphatidate cytidylyltransferase) (CDP-DAG…	0.514411	-0.574047	0.420515	-0.480151	2.82171e-05	4.10684e-06	0.00307141	0.000125391	47.5497	44.4353	46.1213	70.1611	59.6332	67.6728	65.3647	76.1259	64.2472	44.3425	50.6711	52.4486
Bradi1g05056	#N/A	-1.78078	1.61482	-0.165937	-2.77006e-05	3.63241e-06	1.52438e-05	0.828607	1	2.52133	1.30213	2.50109	0.787443	0.645265	0.466066	0.583614	0.834256	0.666464	0.830057	0.723873	0.513287
Bradi1g05070	moderately similar to ( 272) AT5G65540	0.219498	-0.0309354	0.0392579	0.149305	0.0775817	0.837735	0.853319	0.263679	47.9376	49.2369	49.2179	56.2234	55.8692	58.3049	50.5948	44.9456	53.9392	49.1481	59.9367	56.8349
Bradi1g05080	no original description	0.085795	-1.28137	-0.371727	-0.823846	0.751384	5.34766e-08	0.241194	0.000506219	7.37004	15.4628	7.50328	9.6068	11.5072	10.8593	23.2997	23.9327	26.1698	14.5042	13.6088	13.3455
Bradi1g05090	moderately similar to ( 311) AT1G69910 | Symbols: | protein kinase family protein | chr1:26330166-26332076 FORWARDweakly similar to ( 147) CRI4_MAIZE Putative receptor protein kinase CRINKLY4 precursor (EC 2.7.11.1) - Zea mays (Maize)highly similar to ( 504) loc_os03g58750 12003.m10779 protein receptor protein kinase CRINKLY4 precursor, putative, expressed S_TKc S_TKc Pkinase Pkinase_Tyr PTKc Tyr…	1.77615	-1.12573	-0.216713	0.867134	2.27903e-20	1.77313e-08	0.405984	3.62238e-06	4.23454	3.17395	3.42411	12.9928	12.5289	11.7915	7.27272	7.87329	8.57517	11.315	15.4909	16.5185
Bradi1g05100	moderately similar to ( 217) AT1G69890 | Symbols: | FUNCTIONS IN: molecular_function unknown; INVOLVED IN: biological_process unknown; EXPRESSED IN: 21 plant structures; EXPRESSED DURING: 13 growth stages; CONTAINS InterPro DOMAIN/s: Protein of unknown function DUF569 (InterPro:IPR007679), Actin_cross-linking (InterPro:IPR008999); BEST Arabidopsis thaliana protein match is: unknown protein (TAIR:…	0.961847	-0.781078	-0.284154	0.464923	9.77837e-09	5.72353e-06	0.196555	0.00729468	15.8391	21.2004	13.4583	31.1827	32.4783	34.3491	24.0628	30.1897	32.3013	38.0516	38.8479	42.5561
Bradi1g05110	moderately similar to ( 475) AT2G21440 | Symbols: | RNA recognition motif (RRM)-containing protein | chr2:9173712-9179065 REVERSEnearly identical (1127) loc_os03g58720 12003.m10776 protein RNA-binding protein 28, putative, expressed no original description	0.268626	0.0550592	-0.0395595	0.363244	0.0322729	0.712222	0.855001	0.00416918	32.6803	28.8504	35.2535	40.7108	36.5112	39.6156	31.56	31.2846	30.4352	40.2359	39.4752	40.2697
Bradi1g05116	moderately similar to ( 307) AT5G23330 | Symbols: | riboflavin biosynthesis protein-related | chr5:7854194-7855738 FORWARDhighly similar to ( 564) loc_os03g58710 12003.m35465 protein riboflavin kinase family protein, expressedFlavokinase_C PRK05627 RibF no original description	0.190324	-0.10298	-0.0476664	0.13501	0.375088	0.662835	0.898725	0.561093	4.65476	4.47608	4.79376	5.19712	5.43098	5.26655	4.57912	5.63123	4.79854	4.76191	5.06711	6.62607
Bradi1g05122	nearly identical (1144) AT1G75850 | Symbols: VPS35B | VPS35B (VPS35 HOMOLOG B) | chr1:28478053-28483874 REVERSEnearly identical (1420) loc_os03g58700 12003.m10774 protein vacuolar protein sorting 35, putative, expressed Vps35 no original description	0.16643	-0.240676	-0.103283	0.0290364	0.167969	0.0503228	0.547902	0.839285	124.418	109.42	111.686	130.637	117.653	139.494	131.852	140.207	136.27	136.348	142.941	137.328
Bradi1g05130	moderately similar to ( 205) AT3G54350 | Symbols: emb1967 | emb1967 (embryo defective 1967) | chr3:20122298-20126031 REVERSEnearly identical (1009) loc_os03g58640 12003.m101538 protein FHA domain containing protein, expressed no original description	0.0713405	0.153749	0.310917	-0.0858277	0.65844	0.342717	0.0916704	0.620598	17.5523	15.2187	18.4307	17.4025	17.0995	19.2952	16.0269	14.4952	15.5508	13.3246	15.3944	14.7453
Bradi1g05141	#N/A	-0.620296	0.484891	0.567475	-0.70288	0.00154845	0.0151915	0.0243614	0.000806263	8.27513	9.44047	8.96225	5.74833	5.75361	5.82583	7.76655	5.78765	5.46501	3.66973	4.58453	3.45302
Bradi1g05150	weakly similar to ( 125) AT5G39950 | Symbols: ATTRX2, ATH2, ATTRXH2, TRXH2 | ATTRX2 (THIOREDOXIN 2); oxidoreductase, acting on sulfur group of donors, disulfide as acceptor | chr5:15990885-15991881 REVERSEweakly similar to ( 114) TRXH_ORYSA Thioredoxin H-type (TRX-H) (Phloem sap 13 kDa protein 1) - Oryza sativa (Rice)weakly similar to ( 193) loc_os03g58630 12003.m10768 protein thioredoxin H-type …	-0.0921519	0.188443	-0.386189	0.48248	0.576918	0.255926	0.0314564	0.00156504	69.1426	91.8818	72.1744	69.5312	79.5289	69.5371	65.3647	69.5561	69.6233	114.941	81.3634	89.4052
Bradi1g05156	moderately similar to ( 251) AT2G02590 | Symbols: | FUNCTIONS IN: molecular_function unknown; INVOLVED IN: biological_process unknown; LOCATED IN: chloroplast; EXPRESSED IN: 21 plant structures; EXPRESSED DURING: 13 growth stages; CONTAINS InterPro DOMAIN/s: Putative small multi-drug export (InterPro:IPR009577); Has 213 Blast hits to 213 proteins in 89 species: Archae - 35; Bacteria - 146; Metazo…	-0.583846	0.387372	0.24282	-0.439294	0.000961907	0.0326012	0.350696	0.0210346	9.18022	9.39977	9.76617	5.5121	7.52809	5.77922	7.49719	6.77833	7.37554	5.72302	4.87408	5.36618
Bradi1g05162	nearly identical (1071) AT1G48410 | Symbols: AGO1 | AGO1 (ARGONAUTE 1); endoribonuclease/ miRNA binding / protein binding / siRNA binding | chr1:17886285-17891892 REVERSEnearly identical (1590) loc_os03g58600 12003.m10765 protein argonaute-like protein, putative, expressed Piwi_ago-like Piwi Piwi_piwi-like_Euk Piwi-like PAZ_argonaute_like PAZ DUF1785 no original description	-0.807722	0.892534	-0.15627	0.241082	0.062894	0.0418963	0.843212	0.649172	1.48694	0.651067	1.3101	0.472466	1.07544	0.41946	0.628507	0.573551	0.666464	0.698995	0.82039	0.699937
Bradi1g05170	highly similar to ( 664) AT1G03910 | Symbols: | EXPRESSED IN: 25 plant structures; EXPRESSED DURING: 13 growth stages; CONTAINS InterPro DOMAIN/s: Cactin, central region (InterPro:IPR018816); BEST Arabidopsis thaliana protein match is: unknown protein (TAIR:AT2G36815.2); Has 11516 Blast hits to 6722 proteins in 356 species: Archae - 23; Bacteria - 259; Metazoa - 6122; Fungi - 1009; Plants - 493; …	-0.0693666	-0.189057	-0.0135681	-0.244856	0.601689	0.141527	0.953893	0.0520649	37.2058	41.7903	37.5759	37.3248	36.1886	37.5183	44.2648	44.0592	44.4754	40.4544	36.8693	34.7169
Bradi1g05180	highly similar to ( 566) AT2G39210 | Symbols: | nodulin family protein | chr2:16366287-16368231 REVERSEhighly similar to ( 773) loc_os03g58580 12003.m10763 protein nitrate and chloride transporter, putative, expressedNodulin-like no original description	0.186654	-0.259284	0.27995	-0.352579	0.290165	0.149341	0.204657	0.0449597	15.1926	21.9735	19.4132	21.4184	21.8315	21.0662	19.349	24.8191	23.504	15.9021	19.4963	17.5917
Bradi1g05206	#N/A	-0.0225019	0.0717103	-0.437815	0.487024	0.907075	0.716994	0.0264061	0.00357626	10.3762	10.0101	8.69427	8.26815	9.78652	10.3467	8.26038	9.38538	9.99696	12.3635	13.5123	12.8788
Bradi1g05210	moderately similar to ( 404) AT2G34630 | Symbols: GPPS, GPS1 | geranyl diphosphate synthase, putative / GPPS, putative / dimethylallyltransferase, putative / prenyl transferase, putative | chr2:14578689-14581632 FORWARDhighly similar to ( 518) loc_os06g46450 12006.m32150 protein decaprenyl-diphosphate synthase subunit 1, putative, expressed IspA Trans_IPPS_HT PRK10888 Trans_IPPS polyprenyl_synt I…	1.39486	-0.817035	0.408149	0.169671	1.02494e-20	1.28917e-07	0.0227733	0.315946	12.2187	13.9572	11.4336	33.9388	29.5209	35.2812	19.2593	25.132	21.8156	26.6055	25.1908	22.5846
Bradi1g05217	moderately similar to ( 285) loc_os07g49050 12007.m09114 protein hypothetical proteinDUF1668 no original description	0.316134	-0.391871	0.164482	-0.240219	0.0169447	0.00351509	0.367969	0.0837334	34.9107	36.0528	36.7125	45.278	47.0506	41.8062	44.8485	44.007	52.3841	34.8624	44.301	40.503
Bradi1g05230	weakly similar to ( 127) loc_os07g49070 12007.m09116 protein conserved hypothetical protein no original description	-0.399256	0.251794	-0.144666	-0.0027959	0.221582	0.45797	0.793502	0.994984	1.48694	1.22075	1.51852	0.944931	0.967897	1.25838	1.3468	1.25138	0.977481	0.961119	1.54426	1.07324
Bradi1g05240	weakly similar to ( 142) AT5G18570 | Symbols: | GTP1/OBG family protein | chr5:6171839-6174823 REVERSEhighly similar to ( 601) loc_os03g58540 12003.m35462 protein small GTP-binding protein domain, putative, expressed obgE obgE Obg obgE obgE Obg Obg_like COG0012 PRK09602 Ygr210 MMR_HSR1 YchF PRK09601 DRG DRG Era_like no original description	-1.61736	0.871317	0.391983	-1.13802	2.41057e-21	2.14762e-07	0.0947101	1.20057e-10	29.4155	22.6246	29.2687	9.29182	8.76485	8.52902	17.7778	12.9831	13.6847	6.59677	6.65963	6.9527
Bradi1g05247	weakly similar to ( 186) AT4G22140 | Symbols: | DNA binding / protein binding / zinc ion binding | chr4:11728093-11730230 REVERSEmoderately similar to ( 225) loc_os07g08880 12007.m079807 protein SHL1, putative, expressed no original description	0.508563	0.0978242	0.0988394	0.507548	0.00134342	0.606008	0.691949	0.00199426	9.82671	12.004	8.99202	15.1976	13.927	14.6345	10.1459	9.0204	9.50822	14.111	14.0914	12.5989
Bradi1g05260	moderately similar to ( 228) AT3G51040	-0.00739673	0.0871689	0.0141475	0.0656247	0.964296	0.594897	0.960162	0.697851	16.0007	15.7477	18.8177	16.5363	16.508	17.2911	16.2963	15.173	16.1729	16.5575	15.7322	17.5917
Bradi1g05320	weakly similar to ( 113) AT3G23090 | Symbols: | FUNCTIONS IN: molecular_function unknown; INVOLVED IN: biological_process unknown; LOCATED IN: cellular_component unknown; EXPRESSED IN: inflorescence meristem, leaf apex, hypocotyl, flower, root; EXPRESSED DURING: petal differentiation and expansion stage; CONTAINS InterPro DOMAIN/s: Targeting for Xklp2 (InterPro:IPR009675); BEST Arabidopsis thalia…	-0.86539	0.769592	-0.275625	0.179826	8.53868e-10	7.57092e-08	0.138059	0.257914	58.7663	56.3986	61.247	30.6315	35.4358	30.7138	36.0045	31.1803	36.2557	47.1822	35.2768	34.7169
Bradi1g05330	no original description	-0.3763	0.962518	0.15038	0.435838	0.00799723	8.09342e-12	0.462035	0.00283249	82.0401	65.1474	80.4816	55.3572	63.1284	56.9067	44.22	33.5267	39.0548	46.9201	54.2422	56.9748
Bradi1g05340	moderately similar to ( 237) AT5G09500 | Symbols: | 40S ribosomal protein S15 (RPS15C) | chr5:2954044-2954850 REVERSEmoderately similar to ( 261) RS15_ORYSA 40S ribosomal protein S15 - Oryza sativa (Rice)moderately similar to ( 261) loc_os07g08660 12007.m05322 protein 40S ribosomal protein S15, putative, expressed rps19p Ribosomal_S19 RpsS no original description	-0.462551	0.384949	0.0550652	-0.132667	4.3785e-05	0.000991223	0.771219	0.297426	113.912	113.123	124.787	82.4453	88.5626	84.2648	90.7744	88.1705	90.5059	87.8113	84.9345	73.0267
Bradi1g05360	moderately similar to ( 287) AT2G16860 | Symbols: | GCIP-interacting family protein | chr2:7304139-7305959 REVERSEmoderately similar to ( 434) loc_os06g49740 12006.m32188 protein GCIP-interacting protein, putative, expressed SYF2 no original description	0.0773226	0.052087	-0.0542306	0.18364	0.56985	0.725984	0.793808	0.170371	22.1748	23.3977	22.6885	23.1508	24.9502	23.816	22.6263	21.1693	21.9933	24.9017	24.2739	25.571
Bradi1g05371	#N/A	0.248293	-0.327313	0.113602	-0.192622	0.292676	0.164836	0.758759	0.441663	3.62037	3.21464	2.91794	4.48842	3.87159	3.35568	4.13019	4.48413	3.64334	3.36392	3.18504	4.15296
Bradi1g05390	weakly similar to ( 192) AT2G30580 | Symbols: DRIP2 | DRIP2 (DREB2A-INTERACTING PROTEIN 2); protein binding / ubiquitin-protein ligase/ zinc ion binding | chr2:13026444-13030363 FORWARDmoderately similar to ( 427) loc_os03g58390 12003.m10748 protein protein binding protein, putative, expressed no original description	0.348853	0.0361771	0.0953945	0.289636	0.00892339	0.826621	0.640028	0.0382388	24.3082	31.3733	27.9586	37.1673	34.6292	34.722	25.8586	27.9997	27.6361	35.7361	32.4295	31.4038
Bradi1g05410	weakly similar to ( 133) AT1G04240 | Symbols: SHY2, IAA3 | SHY2 (SHORT HYPOCOTYL 2); transcription factor | chr1:1128564-1129319 REVERSEweakly similar to ( 144) IAA14_ORYSA Auxin-responsive protein IAA14 (Indoleacetic acid-induced protein 14) - Oryza sativa (Rice)weakly similar to ( 144) loc_os03g58350 12003.m10745 protein OsIAA14 - Auxin-responsive Aux/IAA gene family member, expressedAUX_IAA no…	-1.40325	0.077012	-0.553082	-0.773156	1.23936e-05	0.816066	0.258589	0.0132031	1.51926	1.9532	2.02469	0.866187	0.806581	0.466066	1.70595	1.72065	1.77724	1.22324	0.965164	0.839924
Bradi1g05420	weakly similar to ( 147) AT1G04230	0.113002	0.0617665	0.127875	0.0468934	0.360558	0.654101	0.441601	0.737124	58.5724	62.2176	64.9688	60.5543	71.4093	68.6516	60.1571	56.4687	61.3147	65.225	59.0681	59.5413
Bradi1g05430	weakly similar to ( 150) AT4G02590 | Symbols: UNE12 | UNE12 (unfertilized embryo sac 12); DNA binding / transcription factor | chr4:1137968-1140117 REVERSEmoderately similar to ( 231) loc_os03g58330 12003.m10743 protein BHLH transcription factor, putative, expressed no original description	0.0532573	0.281062	0.125675	0.208645	0.673484	0.0174979	0.439193	0.0855432	46.6769	47.6092	48.9499	50.3963	51.7825	46.56	38.9674	41.2436	37.7219	42.9882	47.9204	45.3559
Bradi1g05467	moderately similar to ( 350) AT4G02610 | Symbols: | tryptophan synthase, alpha subunit, putative | chr4:1147662-1149217 FORWARDmoderately similar to ( 320) TRPA_MAIZE Indole-3-glycerol phosphate lyase, chloroplast precursor (EC 4.1.2.8) (Indole synthase) (Tryptophan synthase alpha chain) (EC 4.2.1.20) (Benzoxazineless 1) - Zea mays (Maize)moderately similar to ( 421) loc_os03g58260 12003.m35459 p…	-0.0262912	0.190523	-0.125984	0.290216	0.868178	0.20383	0.532574	0.0438673	44.4465	54.4861	45.1388	51.42	42.9101	47.2125	42.2895	41.8692	41.9873	59.5457	46.0383	48.6223
Bradi1g05480	weakly similar to ( 113) AT5G28770 | Symbols: BZO2H3 | BZO2H3; DNA binding / protein heterodimerization/ transcription factor | chr5:10796907-10798147 REVERSEweakly similar to ( 151) CPRF2_PETCR Light-inducible protein CPRF-2 - Petroselinum crispum (Parsley) (Petroselinum hortense)moderately similar to ( 401) loc_os03g58250 12003.m35458 protein regulatory protein opaque-2, putative, expressed no …	1.52804	-1.02267	0.0805484	0.424814	2.7195e-21	4.55165e-10	0.76333	0.0121872	153.058	227.548	173.588	554.123	507.931	535.93	311.425	414.625	399.701	522.761	496.191	492.195
Bradi1g05490	highly similar to ( 884) AT2G38840 | Symbols: | guanylate-binding family protein | chr2:16227329-16232115 FORWARDnearly identical (1105) loc_os03g58240 12003.m10735 protein ATP binding protein, putative, expressed GBP GBP no original description	0.0846166	-0.00883823	0.0345971	0.0411814	0.540666	0.956702	0.88003	0.79018	33.2945	29.6235	31.1445	32.6789	30.2737	36.726	31.5151	32.901	30.3019	30.8432	32.9121	33.6903
Bradi1g05500	moderately similar to ( 220) AT2G38820 | Symbols: | unknown protein | chr2:16222271-16223393 FORWARDmoderately similar to ( 412) loc_os03g58230 12003.m10734 protein plant-specific domain TIGR01615 family protein, expressedDUF506 no original description	-0.80902	0.453126	0.0959058	-0.4518	2.48418e-07	0.00526901	0.710331	0.0061451	37.3997	30.3153	39.6304	20.316	23.821	17.2445	29.046	23.9849	25.4145	18.3049	19.0137	20.0649
Bradi1g05510	moderately similar to ( 499) AT3G09630 | Symbols: | 60S ribosomal protein L4/L1 (RPL4A) | chr3:2953813-2955444 FORWARDhighly similar to ( 605) loc_os03g58204 12003.m101632 protein 60S ribosomal protein L4, putative, expressed rpl4lp Ribosomal_L4 RplD no original description	-0.654568	0.596028	-0.0547507	-0.00378938	1.51718e-05	0.000125104	0.836238	0.985117	128.458	89.2775	140.418	78.7443	78.1846	70.7955	85.7912	78.8894	72.378	78.637	74.1729	83.6191
Bradi1g05520	very weakly similar to (93.2) AT5G20030 | Symbols: | agenet domain-containing protein | chr5:6764971-6766036 REVERSEmoderately similar to ( 203) loc_os03g58190 12003.m10732 protein RNA binding protein, putative, expressed no original description	-0.0687603	0.399331	0.0155513	0.31502	0.683416	0.0109649	0.95895	0.052753	11.0874	10.7019	10.9274	9.76429	10.862	10.4865	8.57463	8.23828	7.99757	11.0092	10.3273	9.51914
Bradi1g05530	no original description	-3.48891	-4.51497	0	-8.00387	0.0510907	4.31747e-16	1	6.83784e-19	0.0646494	0.122075	0	0	0	0	1.39169	1.19924	1.64395	0	0	0
Bradi1g05550	moderately similar to ( 285) AT3G22830 | Symbols: AT-HSFA6B, HSFA6B | AT-HSFA6B; DNA binding / transcription factor | chr3:8078981-8080895 FORWARDmoderately similar to ( 484) loc_os03g58160 12003.m35457 protein heat shock factor protein HSF30, putative, expressed HSF_DNA-bind HSF HSF1 no original description	0.292925	-0.455319	-0.233335	0.0709405	0.0560201	0.00276174	0.239455	0.685099	13.7703	14.3642	14.0835	16.1426	18.175	17.2911	16.2065	20.9607	20.7493	20.3146	18.6759	21.7914
Bradi1g05560	moderately similar to ( 265) AT3G63310 | Symbols: | glutamate binding | chr3:23387938-23388882 REVERSEmoderately similar to ( 299) loc_os03g58150 12003.m10727 protein transmembrane BAX inhibitor motif-containing protein 4, putative, expressed COG0670 no original description	0.64882	-0.57157	-0.0131883	0.0904385	4.60964e-07	1.49554e-05	0.95895	0.548959	61.3846	77.7618	62.5273	102.053	106.146	107.708	86.0606	106.733	106.768	100.524	107.471	110.917
Bradi1g05580	moderately similar to ( 237) AT3G04780 | Symbols: | Encodes a protein with little sequence identity with any other protein of known structure or function. Part of this protein shows a 42% sequence identity with the C-terminal domain of the 32-kD human thioredoxin-like protein. | chr3:1311447-1313013 REVERSEmoderately similar to ( 274) loc_os03g58130 12003.m10725 protein thioredoxin-like protein 1…	-0.146701	-0.147914	-0.300401	0.00578644	0.299091	0.314153	0.068864	0.972802	31.9691	35.4831	31.9485	29.8441	30.8652	29.0359	34.119	37.0723	38.8771	40.5854	31.6091	38.2632
Bradi1g05590	moderately similar to ( 204) AT5G64320 | Symbols: | pentatricopeptide (PPR) repeat-containing protein | chr5:25723247-25725439 REVERSEweakly similar to ( 171) RF1_ORYSA Rf1 protein, mitochondrial precursor (PPR protein) (Fertility restorer) (Restorer for CMS) - Oryza sativa (Rice)highly similar to ( 986) loc_os03g58120 12003.m10724 protein expressed protein no original description	0.237573	0.480997	-0.218412	0.936982	0.121726	0.00209519	0.271893	3.08808e-10	12.2834	10.824	12.8032	14.5677	13.0128	14.8675	8.57463	8.86397	8.35302	17.4312	15.3944	16.5185
Bradi1g05600	moderately similar to ( 389) AT4G13340 | Symbols: | leucine-rich repeat family protein / extensin family protein | chr4:7758610-7760892 FORWARDweakly similar to ( 120) RPK1_IPONI Receptor-like protein kinase precursor (EC 2.7.11.1) - Ipomoea nil (Japanese morning glory) (Pharbitis nil)highly similar to ( 598) loc_os03g58110 12003.m10723 protein systemin receptor SR160 precursor, putative, express…	0.188064	0.970697	-0.156554	1.31531	0.579871	0.00552455	0.755847	0.000111467	1.16369	1.62767	1.28032	1.81112	1.61316	1.25838	0.80808	0.417128	0.799757	1.3543	1.78555	2.00649
Bradi1g05610	highly similar to ( 664) AT2G02980 | Symbols: | pentatricopeptide (PPR) repeat-containing protein | chr2:868468-870279 FORWARDvery weakly similar to (80.5) RF1_ORYSA Rf1 protein, mitochondrial precursor (PPR protein) (Fertility restorer) (Restorer for CMS) - Oryza sativa (Rice)nearly identical (1004) loc_os03g58100 12003.m10722 protein pentatricopeptide repeat-containing protein, putative, expres…	1.04061	-0.498403	0.44829	0.0939124	8.17144e-12	0.00203807	0.013625	0.608223	11.9601	12.6958	11.8504	28.3479	21.1324	25.7735	17.0146	18.6143	15.9507	15.9021	19.3515	19.7849
Bradi1g05620	weakly similar to ( 101) loc_os03g58090 12003.m10721 protein expressed protein no original description	-0.277362	0.24824	-0.089427	0.0603045	0.0992071	0.154935	0.738729	0.760794	13.0269	12.2889	13.2201	12.0479	11.3459	8.66884	10.0112	10.9496	11.5076	12.014	10.8098	11.0123
Bradi1g05630	highly similar to ( 582) AT2G32040 | Symbols: | integral membrane transporter family protein | chr2:13635116-13637592 FORWARDhighly similar to ( 651) loc_os03g58080 12003.m10720 protein biopterin transport-related protein BT1, putative, expressedBT1 no original description	1.13871	-0.862903	0.328424	-0.0526148	1.71506e-22	3.69662e-13	0.0199568	0.712107	39.1129	43.1332	38.3203	94.7294	80.7657	89.9974	70.5275	79.1501	69.5344	65.5308	74.0281	71.7668
Bradi1g05640	weakly similar to ( 164) AT5G03610 | Symbols: | GDSL-motif lipase/hydrolase family protein | chr5:915650-918326 FORWARDmoderately similar to ( 295) loc_os04g55660 12004.m10457 protein carboxylic ester hydrolase/ hydrolase, acting on ester bonds, putative, expressedSGNH_plant_lipase_like fatty_acyltransferase_like no original description	-2.99816	3.46223	-2.78223	3.2463	1.22201e-07	2.79807e-09	1.47658e-05	6.08903e-08	1.00207	1.38352	0.893247	0	0.161316	0.186427	0.0897867	0	0.177724	1.17955	0.53084	1.07324
Bradi1g05650	moderately similar to ( 309) AT4G14900 | Symbols: | hydroxyproline-rich glycoprotein family protein | chr4:8521759-8523607 REVERSEhighly similar to ( 632) loc_os03g58070 12003.m10719 protein hydroxyproline-rich glycoprotein, putative, expressedFrigida no original description	0.640402	0.170917	0.214896	0.596423	8.09251e-07	0.241769	0.214546	6.11587e-06	327.967	346.286	373.675	550.974	563.263	519.338	336.565	287.193	307.062	444.517	491.896	471.057
Bradi1g05660	nearly identical (1023) AT1G54490 | Symbols: AIN1, EIN5, XRN4, ATXRN4 | XRN4 (EXORIBONUCLEASE 4); 5'-3' exonuclease/ 5'-3' exoribonuclease/ nucleic acid binding | chr1:20350300-20356650 FORWARDnearly identical (1595) loc_os03g58060 12003.m35455 protein XRN4, putative, expressed XRN1 XRN_N no original description	0.536283	-0.507294	0.182942	-0.153953	1.33635e-05	5.96967e-05	0.274297	0.261625	99.5601	93.2246	92.8977	140.952	127.978	145.413	121.392	147.246	137.514	107.427	129.187	128.415
Bradi1g05670	moderately similar to ( 232) AT4G09800 | Symbols: RPS18C | RPS18C (S18 RIBOSOMAL PROTEIN); RNA binding / nucleic acid binding / structural constituent of ribosome | chr4:6173818-6174963 FORWARDmoderately similar to ( 201) RS18_CHLRE 40S ribosomal protein S18 - Chlamydomonas reinhardtiimoderately similar to ( 248) loc_os07g07709 12007.m29370 protein 40S ribosomal protein S18, putative, expressed r…	-0.512115	0.335891	0.0803992	-0.256624	1.55342e-05	0.00689127	0.666827	0.0422137	229.021	193.611	238.05	154.732	162.607	146.065	176.027	169.875	177.635	152.425	140.721	145.074
Bradi1g05680	highly similar to ( 736) AT5G18170 | Symbols: GDH1 | GDH1 (GLUTAMATE DEHYDROGENASE 1); ATP binding / glutamate dehydrogenase [NAD(P)+]/ oxidoreductase | chr5:6006172-6008248 FORWARDhighly similar to ( 788) DHE3_MAIZE Glutamate dehydrogenase (EC 1.4.1.3) (GDH) - Zea mays (Maize)highly similar to ( 800) loc_os03g58040 12003.m35454 protein glutamate dehydrogenase, putative, expressed GdhA ELFV_dehyd…	-0.974711	0.719294	0.0587545	-0.314172	5.46011e-10	4.5948e-06	0.841293	0.0716344	16.7765	16.0732	19.1155	8.81936	8.49599	9.1349	10.4153	10.7932	10.3968	8.12582	7.48002	9.79911
Bradi1g05690	very weakly similar to (82.8) AT2G32030 | Symbols: | GCN5-related N-acetyltransferase (GNAT) family protein | chr2:13632675-13633241 REVERSEweakly similar to ( 110) loc_os03g58010 12003.m10713 protein N-acetyltransferase, putative, expressed no original description	2.60159	0.046965	-0.780148	3.4287	5.71843e-27	0.902464	0.00094063	9.83469e-45	1.19601	1.50559	0.744373	6.45703	7.58186	6.52493	1.07744	0.834256	1.33293	12.844	10.8098	11.7123
Bradi1g05700	weakly similar to ( 188) AT2G32030 | Symbols: | GCN5-related N-acetyltransferase (GNAT) family protein | chr2:13632675-13633241 REVERSEmoderately similar to ( 224) loc_os03g58020 12003.m10714 protein N-acetyltransferase, putative, expressedRimL no original description	3.22291	-0.560866	-0.377137	3.03919	4.53639e-27	0.194672	0.236727	3.82035e-26	0.387897	0.73245	0.267974	4.25219	4.51685	3.82174	0.80808	0.677833	0.48874	6.20358	4.9706	5.13287
Bradi1g05707	#N/A	0.423573	0.173922	0.00455835	0.592936	0.0273062	0.423279	0.991614	0.00229574	14.1259	14.0386	13.7262	17.245	17.7986	21.0196	14.0965	12.4617	10.5746	24.2464	16.4078	15.3053
Bradi1g05714	#N/A	-0.086433	0.804803	-0.590066	1.30844	0.789073	0.00916794	0.0929467	8.00918e-06	1.81018	1.50559	1.57807	1.57489	1.66693	1.3982	1.07744	0.625692	1.06634	2.22805	1.97859	2.75308
Bradi1g05756	weakly similar to ( 131) ATCG01060	0.255711	0.230975	-0.141854	0.628539	0.484494	0.562627	0.80155	0.0844558	1.45461	0.935908	2.11402	1.81112	1.77448	1.86427	0.94276	1.25138	1.68838	2.49017	1.93033	1.58652
Bradi1g05775	#N/A	0.0841035	0.539872	-0.225487	0.849462	0.838624	0.176384	0.689985	0.0264239	1.74553	3.86571	2.17357	2.51982	2.41974	3.21586	2.24467	1.82494	1.24407	4.63084	2.21988	2.70642
Bradi1g05798	#N/A	0.922116	-1.24589	0.116471	-0.440242	4.23855e-05	2.53493e-08	0.748048	0.0578952	3.74967	4.3947	4.37691	6.85075	6.02247	10.6729	9.83165	10.3239	9.55266	6.59677	6.61138	8.67921
Bradi1g05810	highly similar to ( 584) loc_os03g06100 12003.m06132 protein retrotransposon protein, putative, unclassified no original description	-0.44576	0.674758	-0.799096	1.02809	0.0017404	2.38339e-06	8.98964e-08	1.47071e-13	25.2133	26.7344	26.2317	16.8513	19.7344	20.5535	16.6105	13.8695	18.3944	33.1149	34.5529	32.1971
Bradi1g05813	#N/A	1.14833	-1.11196	0.468955	-0.43259	0.000297866	0.00051621	0.264747	0.19651	1.19601	0.895217	1.04212	2.99228	2.41974	1.72445	2.15488	2.55491	2.13269	1.87855	1.01342	2.14647
Bradi1g05817	weakly similar to ( 185) AT2G32030 | Symbols: | GCN5-related N-acetyltransferase (GNAT) family protein | chr2:13632675-13633241 REVERSEmoderately similar to ( 258) loc_os03g58010 12003.m10713 protein N-acetyltransferase, putative, expressedRimL no original description	2.25333	-1.99585	0.213958	0.0435228	6.37629e-20	1.18713e-15	0.540517	0.882874	2.81225	3.54017	1.90559	15.2764	11.3997	12.5372	7.67676	14.2866	10.7967	11.4897	11.1476	11.059
Bradi1g05837	very weakly similar to (83.2) AT2G48140 | Symbols: EDA4 | EDA4 (embryo sac development arrest 4); lipid binding | chr2:19686442-19687444 FORWARDweakly similar to ( 146) loc_os03g57980 12003.m10710 protein lipid binding protein, putative, expressed no original description	-5.0061	2.96841	2.14404	-4.18173	8.82352e-08	2.87966e-05	0.40537	0.0117766	0.905092	0.366225	1.04212	0	0.0537721	0	0.0897867	0.208564	0	0	0	0
Bradi1g05850	very weakly similar to (84.3) AT3G22600 | Symbols: | protease inhibitor/seed storage/lipid transfer protein (LTP) family protein | chr3:8006711-8007397 REVERSEvery weakly similar to (87.0) loc_os03g57970 12003.m10709 protein lipid transfer protein, putative, expressed no original description	-3.13386	1.97474	2.61184	-3.77096	1.07107e-08	4.59817e-05	0.0289451	9.04111e-06	2.42435	1.30213	2.05447	0.472466	0.107544	0.13982	0.6734	0.625692	0.177724	0.0873744	0	0
Bradi1g05880	moderately similar to ( 492) AT1G76680 | Symbols: OPR1, ATOPR1 | OPR1; 12-oxophytodienoate reductase | chr1:28776982-28778271 FORWARDhighly similar to ( 513) loc_os06g11210 12006.m05838 protein 12-oxophytodienoate reductase 2, putative, expressed OYE_like_FMN PRK10605 NemA Oxidored_FMN OYE_like_FMN_family OYE_YqiM_FMN OYE_like_5_FMN OYE_like_4_FMN OYE_like_3_FMN OYE_like_2_FMN DCR_FMN PRK08255 TM…	1.62274	-0.218399	0.0571634	1.34718	7.46944e-26	0.219957	0.828691	3.14859e-18	16.0331	14.12	12.833	51.1838	43.8242	37.7048	15.0393	19.3965	15.6397	42.0271	39.62	45.5892
Bradi1g05885	#N/A	-0.629627	0.120081	-0.823535	0.313988	0.0140412	0.666261	0.00534382	0.225807	2.42435	2.36012	2.97749	1.57489	1.45185	1.95748	2.46913	2.34635	2.35484	2.57755	3.28156	3.07972
Bradi1g05890	highly similar to ( 564) AT2G19130 | Symbols: | S-locus lectin protein kinase family protein | chr2:8293789-8296275 FORWARDmoderately similar to ( 235) KPRO_MAIZE Putative receptor protein kinase ZmPK1 precursor (EC 2.7.11.1) - Zea mays (Maize)nearly identical (1067) loc_os04g01310 12004.m05451 protein serine/threonine-protein kinase receptor precursor, putative, expressed Pkinase S_TKc S_TKc Tyr…	2.46419	0.0941938	-0.462445	3.02083	2.22847e-49	0.649214	0.0161888	2.62535e-70	18.1665	15.5035	12.3864	87.4061	79.0987	87.5739	11.9865	18.6665	12.574	119.441	108.436	122.162
Bradi1g05895	#N/A	-0.730877	0.811963	-2.05235	2.13344	0.034166	0.0179598	7.15776e-11	2.14531e-13	1.00207	1.34282	1.0719	0.393721	0.860353	0.6991	0.628507	0.573551	0.710895	2.92704	2.94375	2.6131
Bradi1g05920	highly similar to ( 610) AT2G32010 | Symbols: | endonuclease/exonuclease/phosphatase family protein | chr2:13625344-13628081 FORWARDhighly similar to ( 812) loc_os07g07950 12007.m29082 protein type I inositol-1,4,5-trisphosphate 5-phosphatase CVP2, putative, expressed IPPc COG5411 Exo_endo_phos no original description	-2.36333	0.701362	-0.957491	-0.704475	4.48514e-06	0.128299	0.22103	0.179942	1.00207	1.18006	1.63762	0.0787443	0.430177	0.186427	1.07744	0.834256	0.44431	0.262123	0.482582	0.699937
Bradi1g05950	nearly identical (1089) AT3G03940 | Symbols: | protein kinase family protein | chr3:1014412-1018244 REVERSEnearly identical (1260) loc_os03g57940 12003.m35453 protein ATP binding protein, putative, expressed Pkinase S_TKc SPS1 S_TKc no original description	-0.248212	0.230037	-0.202997	0.184821	0.0424301	0.0724208	0.195671	0.153777	170.125	143.682	154.502	123.707	131.688	138.748	136.97	125.66	136.67	139.624	155.729	158.606
Bradi1g05960	moderately similar to ( 376) loc_os01g46500 12001.m150673 protein F-box domain containing protein, expressed no original description	1.49994	-1.34531	0.729482	-0.574852	2.16053e-06	2.84017e-05	0.056387	0.0798676	0.808118	1.18006	0.655048	3.14977	2.20466	2.14391	2.0202	1.82494	2.75472	1.13587	1.54426	1.77317
Bradi1g05970	moderately similar to ( 317) AT5G61020 | Symbols: ECT3 | ECT3 | chr5:24557485-24559780 REVERSEmoderately similar to ( 493) loc_os07g07490 12007.m29079 protein YT521-B-like family protein, expressed YTH no original description	-0.798974	0.516259	0.171779	-0.454495	1.19161e-10	5.1093e-05	0.329366	0.000436423	92.5133	79.6743	95.7859	56.3022	49.4703	48.5641	65.9034	66.2191	55.361	48.0559	43.6254	45.0759
Bradi1g05980	weakly similar to ( 135) AT5G59970 | Symbols: | histone H4 | chr5:24146352-24146663 REVERSEweakly similar to ( 135) H4_PEA Histone H4 - Pisum sativum (Garden pea)weakly similar to ( 135) loc_os10g39410 12010.m06709 protein histone H4, putative, expressed H4 H4 HHT1 no original description	-0.31687	0.0664705	-0.578931	0.328532	0.142225	0.788293	0.0192605	0.130358	5.65683	6.42928	6.4016	5.19712	5.26966	4.42763	5.4321	5.10982	7.06452	8.65007	7.14222	6.34609
Bradi1g05996	#N/A	-0.0780056	0.307453	-0.316903	0.54635	0.76313	0.217114	0.310292	0.0215336	3.36177	4.02847	4.01961	3.70098	3.87159	3.26247	3.45679	2.65919	3.06574	5.41721	3.66762	4.33961
Bradi1g06030	highly similar to ( 513) AT3G14680 | Symbols: CYP72A14 | CYP72A14; electron carrier/ heme binding / iron ion binding / monooxygenase/ oxygen binding | chr3:4934478-4936462 FORWARDmoderately similar to ( 472) C72A1_CATRO Cytochrome P450 72A1 (EC 1.3.3.9) (CYPLXXII) (Secologanin synthase) (SLS) - Catharanthus roseus (Rosy periwinkle) (Madagascar periwinkle)highly similar to ( 740) loc_os01g43740 12…	-0.580366	-1.1304	0.453242	-2.16401	0.103278	8.95703e-05	0.422886	1.94702e-11	0.937417	1.30213	1.54829	1.18116	0.645265	0.792313	2.96296	3.02418	2.35484	0.567934	0.53084	0.746599
Bradi1g06036	#N/A	-0.196604	0.0560499	-0.302391	0.161836	0.195954	0.748877	0.09912	0.313895	23.6617	29.9491	22.8076	20.5523	22.7456	23.1169	23.0303	25.7577	24.6147	29.1394	27.3142	25.6177
Bradi1g06050	highly similar to ( 617) AT1G64760 | Symbols: | glycosyl hydrolase family 17 protein | chr1:24054220-24056194 REVERSEmoderately similar to ( 208) E13B_WHEAT Glucan endo-1,3-beta-glucosidase precursor (EC 3.2.1.39) ((1->3)-beta-glucan endohydrolase) ((1->3)-beta-glucanase) (Beta-1,3-endoglucanase) - Triticum aestivum (Wheat)highly similar to ( 738) loc_os03g57880 12003.m101534 protein glucan endo-…	-0.39919	-0.348306	-0.248277	-0.49922	0.0997078	0.15144	0.475074	0.0373404	6.07705	5.57476	4.73421	4.17345	4.14045	4.10138	8.17059	7.40403	5.28728	3.7571	5.64621	5.36618
Bradi1g06060	highly similar to ( 552) AT5G27740 | Symbols: EMB2775 | EMB2775 (EMBRYO DEFECTIVE 2775); DNA binding / nucleoside-triphosphatase/ nucleotide binding | chr5:9823831-9826869 FORWARDhighly similar to ( 643) loc_os03g57870 12003.m10699 protein replication factor C subunit 5, putative, expressed rfc PRK12402 HolB PRK04132 PRK04195 no original description	-1.38552	1.08701	-0.655521	0.357006	1.13975e-08	3.0627e-06	0.043413	0.190953	4.10524	3.62156	4.46624	1.65363	1.50562	1.53802	2.06509	1.61637	2.04382	2.53386	2.02685	2.79975
Bradi1g06070	highly similar to ( 535) AT3G03740 | Symbols: ATBPM4 | ATBPM4 (BTB-POZ and MATH domain 4); protein binding | chr3:937106-939807 REVERSEhighly similar to ( 724) loc_os03g57854 12003.m101533 protein speckle-type POZ protein, putative, expressed MATH BTB BTB no original description	-0.12644	-0.0270044	-0.0795039	-0.0739407	0.338952	0.860367	0.685223	0.611207	32.0661	36.9073	32.5142	31.8127	30.3812	30.7604	36.184	33.1096	33.9897	33.9013	30.1131	34.1102
Bradi1g06080	highly similar to ( 604) AT5G35220 | Symbols: EGY1 | EGY1 (ETHYLENE-DEPENDENT GRAVITROPISM-DEFICIENT AND YELLOW-GREEN 1); metalloendopeptidase | chr5:13484606-13487546 REVERSEhighly similar to ( 710) loc_os03g57840 12003.m10696 protein sterol-regulatory element binding protein site 2 protease containing protein, expressed no original description	0.423206	-0.482005	0.550898	-0.609697	0.000258918	4.42406e-05	1.15869e-05	1.39562e-07	138.285	131.231	137.59	194.341	170.081	181.719	188.866	206.009	173.858	120.926	125.423	126.315
Bradi1g06090	moderately similar to ( 287) AT2G02760 | Symbols: ATUBC2, UBC2 | ATUBC2 (UBIQUITING-CONJUGATING ENZYME 2); ubiquitin-protein ligase | chr2:774271-775149 FORWARDmoderately similar to ( 294) UBC2_WHEAT Ubiquitin-conjugating enzyme E2-17 kDa (EC 6.3.2.19) (Ubiquitin-protein ligase) (Ubiquitin carrier protein) - Triticum aestivum (Wheat)moderately similar to ( 291) loc_os07g07240 12007.m05183 protein…	0.674619	0.197449	0.368894	0.503174	3.37301e-08	0.145554	0.0110177	6.11737e-05	164.177	184.862	178.679	301.512	271.925	269.06	156.094	156.371	147.733	242.901	212.24	197.056
Bradi1g06100	highly similar to ( 613) AT3G03770 | Symbols: | leucine-rich repeat transmembrane protein kinase, putative | chr3:945303-948436 REVERSEweakly similar to ( 149) NORK_MEDTR Nodulation receptor kinase precursor (EC 2.7.11.1) (Does not make infections protein 2) (Symbiosis receptor-like kinase) (MtSYMRK) - Medicago truncatula (Barrel medic)highly similar to ( 941) loc_os03g57780 12003.m35452 protein …	-0.383483	0.200418	0.736648	-0.919713	0.0275526	0.283616	0.000209272	1.74729e-07	17.2937	12.1668	17.4481	12.2841	12.1525	11.6517	13.9169	12.3574	14.6178	7.29576	7.23873	7.09269
Bradi1g06110	moderately similar to ( 390) AT1G11890 | Symbols: SEC22, ATSEC22 | SEC22; transporter | chr1:4011509-4012835 FORWARDmoderately similar to ( 417) loc_os03g57760 12003.m35449 protein 25.3 kDa vesicle transport protein, putative, expressed SNC1 no original description	-0.00834288	0.167608	-0.139283	0.298548	0.953243	0.206257	0.42186	0.0181176	26.4739	26.0834	27.6013	25.1982	28.1766	26.2395	23.7037	23.4635	24.2149	29.6199	29.6788	28.5108
Bradi1g06121	#N/A	0.801993	-0.310663	0.308079	0.183252	0.000133075	0.182405	0.276386	0.447433	4.26686	5.45268	4.40669	9.68555	8.97994	6.10547	5.61167	5.94408	5.90932	7.42683	6.17705	6.20611
Bradi1g06160	nearly identical (1338) AT3G43600 | Symbols: AAO2 | AAO2 (ALDEHYDE OXIDASE 2); aldehyde oxidase | chr3:15512778-15517375 REVERSEnearly identical (1987) ALDO2_ORYSA Probable aldehyde oxidase 2 (EC 1.2.3.1) (AO-2) - Oryza sativa (Rice)nearly identical (1987) loc_os03g57690 12003.m10683 protein aldehyde oxidase 1, putative, expressed Ald_Xan_dh_C2 XdhB CoxL PRK09970 XdhA PRK09800 FAD_binding_5 Ald_X…	-0.744205	0.596851	-0.290908	0.143555	2.49843e-05	0.00109557	0.215768	0.481838	114.268	116.948	104.45	60.7118	67.3226	72.1937	90.8193	60.4314	70.6008	59.7641	86.9131	98.5044
Bradi1g06177	nearly identical (1318) AT5G20960 | Symbols: AAO1, AO1, ATAO, ATAO1 | AAO1 (ARABIDOPSIS ALDEHYDE OXIDASE 1); aldehyde oxidase/ indole-3-acetaldehyde oxidase | chr5:7116783-7122338 FORWARDnearly identical (1958) ALDO2_ORYSA Probable aldehyde oxidase 2 (EC 1.2.3.1) (AO-2) - Oryza sativa (Rice)nearly identical (1958) loc_os03g57690 12003.m10683 protein aldehyde oxidase 1, putative, expressed Ald_Xan…	1.33044	-1.45978	1.31443	-1.44377	4.95545e-08	2.49213e-09	1.01466e-06	5.4045e-09	4.04059	2.80772	2.67974	8.1894	8.92617	6.94439	7.72166	10.6889	7.90871	2.53386	4.24672	2.89307
Bradi1g06190	very weakly similar to (82.0) AT3G12630 | Symbols: | zinc finger (AN1-like) family protein | chr3:4012707-4013189 FORWARDvery weakly similar to (97.8) loc_os03g57920 12003.m10704 protein zinc finger A20 domain-containing protein 2, putative, expressed no original description	1.93716	-1.7145	0.825259	-0.602599	1.05803e-14	1.55135e-11	0.00338293	0.0185144	2.6183	1.50559	1.66739	8.81936	6.13002	7.50367	5.34231	8.02972	5.82046	4.1066	4.34324	4.15296
Bradi1g06200	nearly identical (1330) AT5G20960 | Symbols: AAO1, AO1, ATAO, ATAO1 | AAO1 (ARABIDOPSIS ALDEHYDE OXIDASE 1); aldehyde oxidase/ indole-3-acetaldehyde oxidase | chr5:7116783-7122338 FORWARDnearly identical (2034) ALDO2_ORYSA Probable aldehyde oxidase 2 (EC 1.2.3.1) (AO-2) - Oryza sativa (Rice)nearly identical (2034) loc_os03g57690 12003.m10683 protein aldehyde oxidase 1, putative, expressed Ald_Xan…	1.12545	-1.44426	1.50863	-1.82743	8.24024e-14	2.34601e-21	1.77335e-22	2.65252e-33	81.7815	85.9815	81.2557	199.302	169.221	174.915	206.509	263.416	207.759	49.3665	72.9182	68.6871
Bradi1g06220	weakly similar to ( 142) AT2G39460 | Symbols: ATRPL23A, RPL23A, RPL23AA | RPL23AA (RIBOSOMAL PROTEIN L23AA); RNA binding / nucleotide binding / structural constituent of ribosome | chr2:16475049-16475904 FORWARDweakly similar to ( 150) RL23A_TOBAC 60S ribosomal protein L23a (L25) - Nicotiana tabacum (Common tobacco)weakly similar to ( 161) loc_os01g24690 12001.m43006 protein 60S ribosomal protein…	-0.446638	0.360879	0.133439	-0.219198	0.000191496	0.00364239	0.442387	0.089478	102.76	101.811	113.8	73.8621	81.626	78.0195	83.8159	78.8372	85.263	80.9087	67.2237	64.8141
Bradi1g06230	highly similar to ( 545) AT3G54720 | Symbols: AMP1, COP2, HPT, PT | AMP1 (ALTERED MERISTEM PROGRAM 1); carboxypeptidase/ dipeptidase | chr3:20254852-20257815 REVERSEhighly similar to ( 895) loc_os03g57660 12003.m35448 protein glutamate carboxypeptidase 2, putative, expressed PA_GCPII_like Peptidase_M28 PA_TfR no original description	0.668407	-1.2728	0.716912	-1.3213	0.00206029	1.63591e-09	0.0047075	5.20414e-10	6.10937	4.67954	6.0443	9.37057	9.57143	7.96974	12.1661	15.9552	12.7517	4.4561	7.23873	4.66624
Bradi1g06241	#N/A	3.25063	-5.07229	0.279724	-2.10138	5.01869e-14	1.96709e-31	0.627854	1.05422e-08	0.387897	0.4883	0.238199	4.25219	2.90369	3.44889	6.82379	18.1972	12.3518	2.49017	4.34324	1.8665
Bradi1g06250	moderately similar to ( 295) loc_os03g57530 12003.m10671 protein expressed protein no original description	-0.239485	0.222852	-0.0605384	0.0439053	0.0587409	0.0916719	0.767751	0.771071	51.0731	50.7832	51.9572	44.4118	47.0506	38.9632	42.6038	45.102	44.1199	51.1577	43.1911	41.4829
Bradi1g06260	no original description	2.89547	-0.465103	-0.601324	3.03169	7.15404e-11	0.51191	0.157848	3.18455e-13	0.161624	0.203458	0.1191	1.10242	1.29053	1.21177	0.13468	0.364987	0.177724	2.31542	1.59252	1.58652
Bradi1g06270	highly similar to ( 782) AT2G38910 | Symbols: CPK20 | CPK20; ATP binding / calcium ion binding / calmodulin-dependent protein kinase/ kinase/ protein kinase/ protein serine/threonine kinase | chr2:16245214-16247483 REVERSEhighly similar to ( 699) CDPK_SOYBN Calcium-dependent protein kinase SK5 (EC 2.7.11.1) (CDPK) - Glycine max (Soybean)highly similar to ( 970) loc_os03g57510 12003.m10669 protein…	0.766998	1.51075	-0.0699783	2.34773	0.0428893	0.00262194	0.91624	2.58395e-07	0.743469	0.447608	0.565723	1.10242	1.12921	0.83892	0.179573	0.364987	0.0888619	1.00481	1.1582	1.02657
Bradi1g06290	highly similar to ( 516) AT2G35860 | Symbols: FLA16 | FLA16 (FASCICLIN-LIKE ARABINOGALACTAN PROTEIN 16 PRECURSOR) | chr2:15059859-15061810 FORWARDhighly similar to ( 636) loc_os03g57460 12003.m10664 protein fasciclin domain, putative, expressed Fasciclin no original description	-0.882891	1.03835	-0.152316	0.30778	1.53864e-05	5.27003e-07	0.63459	0.173271	29.0922	16.6836	30.549	15.3551	13.443	12.7702	12.9293	11.836	12.4407	14.0673	17.2764	14.7453
Bradi1g06300	highly similar to ( 808) AT5G04870 | Symbols: CPK1, ATCPK1 | CPK1 (CALCIUM DEPENDENT PROTEIN KINASE 1); calmodulin-dependent protein kinase/ kinase | chr5:1417015-1419877 REVERSEhighly similar to ( 679) CDPK_SOYBN Calcium-dependent protein kinase SK5 (EC 2.7.11.1) (CDPK) - Glycine max (Soybean)highly similar to ( 974) loc_os03g57450 12003.m10663 protein calcium-dependent protein kinase, isoform A…	0.810231	-0.32294	-0.296481	0.783771	3.00934e-08	0.0414838	0.109917	9.04364e-08	24.2759	23.9674	18.7284	37.4823	36.8339	42.8781	25.4994	29.5118	28.7024	41.9834	49.0786	53.0552
Bradi1g06310	highly similar to ( 587) loc_os03g57430 12003.m10661 protein expressed protein no original description	0.526411	-0.351071	0.243746	-0.0684065	0.0001401	0.0159395	0.178101	0.679621	71.8902	69.9897	71.0429	101.895	94.1549	110.598	88.7991	88.9526	93.8382	67.0599	97.9642	94.0715
Bradi1g06315	#N/A	1.04829	-0.517216	0.194598	0.336474	0.0855052	0.446095	0.847558	0.625815	1.13137	0.73245	0.476398	3.14977	0.699037	1.11856	0.763187	2.08564	0.533171	0.78637	1.59252	1.8665
Bradi1g06320	weakly similar to ( 150) AT3G11780 | Symbols: | MD-2-related lipid recognition domain-containing protein / ML domain-containing protein | chr3:3724326-3725476 REVERSEweakly similar to ( 198) loc_os03g57420 12003.m10660 protein ML domain protein, putative, expressed PG-PI_TP ML no original description	0.41155	0.453165	-0.0769714	0.941687	0.0108128	0.00763781	0.769282	4.96547e-09	13.738	13.2655	16.4655	18.8986	21.0249	17.9902	10.505	8.91612	12.3074	19.7029	19.6894	21.698
Bradi1g06340	highly similar to ( 529) AT3G44110 | Symbols: ATJ3, ATJ | ATJ3; protein binding | chr3:15869179-15871059 REVERSEhighly similar to ( 551) DNJH_CUCSA DnaJ protein homolog (DNAJ-1) - Cucumis sativus (Cucumber)highly similar to ( 592) loc_os03g57340 12003.m10652 protein dnaJ protein, putative, expressed DnaJ PRK10767 DnaJ_CXXCXGXG DnaJ PRK10266 DnaJ no original description	-0.366468	-0.191463	-0.279875	-0.278055	0.00281703	0.147567	0.0640672	0.0292638	97.5237	121.18	98.9718	77.9568	86.8419	81.3752	115.376	123.626	123.607	96.1992	95.696	107.137
Bradi1g06350	weakly similar to ( 186) AT3G22190 | Symbols: IQD5 | IQD5 (IQ-domain 5); calmodulin binding | chr3:7831280-7833512 REVERSEmoderately similar to ( 431) loc_os03g57330 12003.m35446 protein calmodulin binding protein, putative, expressed no original description	-1.41395	0.148479	0.365721	-1.6312	2.91027e-09	0.568214	0.316187	1.57983e-11	9.40649	7.03966	7.89035	4.01596	3.2801	2.05069	7.54208	7.97758	6.48692	2.75229	2.26814	2.05315
Bradi1g06360	moderately similar to ( 274) AT3G44150 | Symbols: | unknown protein | chr3:15887617-15888728 FORWARDmoderately similar to ( 329) loc_os03g57320 12003.m10650 protein expp1 protein precursor, putative, expressed no original description	0.652308	-0.200807	-0.0441309	0.495632	1.32743e-08	0.113835	0.82505	2.34266e-05	33.747	37.9246	31.2339	52.2862	55.439	53.7375	38.1145	38.5844	41.4096	54.3906	54.9661	57.2082
Bradi1g06366	weakly similar to ( 191) AT2G20450 | Symbols: | 60S ribosomal protein L14 (RPL14A) | chr2:8813923-8815071 FORWARDweakly similar to ( 188) RL14_PEA Probable 60 ribosomal protein L14 (Hydroxyproline-rich glycoprotein HRGP1) - Pisum sativum (Garden pea)moderately similar to ( 226) loc_os04g43540 12004.m09314 protein 60 ribosomal protein L14, putative, expressed Ribosomal_L14e no original description	-0.766058	0.551729	-0.16192	-0.0524085	1.46164e-09	2.3458e-05	0.369488	0.736072	194.078	181.81	202.856	110.714	119.32	110.271	135.264	126.181	133.382	150.066	118.184	112.456
Bradi1g06372	moderately similar to ( 263) AT3G11820 | Symbols: SYP121, AT-SYR1, ATSYP121, SYR1, ATSYR1, PEN1 | SYP121 (SYNTAXIN OF PLANTS 121); SNAP receptor/ protein anchor | chr3:3729540-3730868 REVERSEmoderately similar to ( 353) loc_os03g57310 12003.m10649 protein syntaxin 121, putative, expressed SynN no original description	0.904137	-0.645672	-0.189677	0.448142	1.37131e-06	0.000904897	0.481929	0.0207894	9.08325	10.3764	6.2825	18.3474	14.5722	15.2404	11.9865	15.0166	13.1516	17.6496	18.0968	18.9916
Bradi1g06380	nearly identical (1174) AT5G16280	0.352615	-0.276816	0.138212	-0.0624131	0.00984891	0.0542471	0.482023	0.699799	43.2182	38.7385	39.4815	54.2548	42.3724	58.4913	48.844	49.2211	49.0962	42.3329	48.8373	49.7888
Bradi1g06387	nearly identical (1118) AT5G46210 | Symbols: CUL4, ATCUL4 | CUL4 (CULLIN4); protein binding / ubiquitin-protein ligase | chr5:18731569-18736653 REVERSEnearly identical (1450) loc_os03g57290 12003.m10647 protein cullin-4B, putative, expressed COG5647 Cullin CULLIN no original description	0.0507408	-0.146717	0.0755679	-0.171544	0.720649	0.293296	0.704895	0.211476	80.9411	73.8147	83.9652	82.209	75.4422	89.6246	88.395	87.8576	88.1066	66.623	84.2106	83.9457
Bradi1g06410	weakly similar to ( 172) AT3G42860 | Symbols: | zinc knuckle (CCHC-type) family protein | chr3:14946458-14948097 REVERSEmoderately similar to ( 385) loc_os03g57260 12003.m10644 protein GRF zinc finger family protein, expressed no original description	-2.65094	1.98797	0.0432367	-0.706206	1.10831e-22	3.12009e-15	0.944852	0.0248973	7.11144	8.87078	8.27742	1.02368	1.55939	1.21177	2.6936	1.40781	1.95496	1.44168	1.30297	0.979911
Bradi1g06420	very weakly similar to (98.2) loc_os03g57240 12003.m10643 protein expressed protein no original description	-2.81716	1.2213	0.817676	-2.41354	7.85157e-32	4.57434e-08	0.0134812	1.27574e-21	21.6576	17.6195	24.9811	2.91354	3.49519	2.70319	12.4355	7.14332	7.95314	1.79118	1.68904	1.67985
Bradi1g06430	highly similar to ( 617) AT3G14415 | Symbols: | (S)-2-hydroxy-acid oxidase, peroxisomal, putative / glycolate oxidase, putative / short chain alpha-hydroxy acid oxidase, putative | chr3:4818667-4820748 FORWARDhighly similar to ( 605) GOX_SPIOL Peroxisomal (S)-2-hydroxy-acid oxidase (EC 1.1.3.15) (Glycolate oxidase) (GOX) (Short chain alpha-hydroxy acid oxidase) - Spinacia oleracea (Spinach)highly…	-0.948352	0.191227	0.336852	-1.09398	1.67183e-09	0.282421	0.0925934	4.36801e-12	561.804	669.907	593.712	307.103	352.207	286.631	635.555	503.682	459.505	218.96	266.434	263.596
Bradi1g06440	weakly similar to ( 101) AT3G07560 | Symbols: APM2, PEX13 | PEX13 (PEROXIN 13); protein binding | chr3:2411616-2413310 REVERSEweakly similar to ( 159) loc_os03g57210 12003.m35442 protein glycine-rich protein, putative, expressed no original description	0.256572	0.142401	-0.213756	0.612728	0.115148	0.429902	0.318429	0.000116258	17.1321	24.0488	18.5498	24.4107	24.7352	22.1382	18.4063	19.1879	16.4395	29.8821	25.2873	27.3909
Bradi1g06450	weakly similar to ( 186) AT1G78380 | Symbols: ATGSTU19, GST8 | ATGSTU19 (GLUTATHIONE S-TRANSFERASE TAU 19); glutathione binding / glutathione transferase | chr1:29486659-29487819 REVERSEmoderately similar to ( 263) GSTU1_ORYSA Probable glutathione S-transferase GSTU1 (EC 2.5.1.18) - Oryza sativa (Rice)moderately similar to ( 263) loc_os03g57200 12003.m10639 protein glutathione S-transferase parA,…	-0.0328235	-3.0057	-0.324502	-2.71402	0.929743	6.91454e-20	0.479517	4.58458e-17	16.7119	27.3041	12.7139	9.84303	28.1228	17.2445	121.93	192.557	140.713	17.8681	24.9495	26.5509
Bradi1g06460	weakly similar to ( 110) AT1G30210 | Symbols: TCP24 | TCP24 (TEOSINTE BRANCHED1, CYCLOIDEA, AND PCF FAMILY 24); transcription factor | chr1:10628754-10629728 REVERSEweakly similar to ( 156) loc_os03g57190 12003.m10638 protein TCP family transcription factor containing protein, expressedTCP no original description	-2.11805	0.985673	0.227987	-1.36036	2.37251e-11	0.000567137	0.725029	0.000112519	3.42642	2.52288	3.69209	0.708698	0.860353	0.652493	1.97531	1.72065	1.19964	0.567934	0.723873	0.606612
Bradi1g06470	moderately similar to ( 429) AT5G46150 | Symbols: | LEM3 (ligand-effect modulator 3) family protein / CDC50 family protein | chr5:18708735-18710424 REVERSEhighly similar to ( 607) loc_os03g57170 12003.m101529 protein cell division control protein 50, putative, expressed CDC50 CDC50 no original description	-0.0848638	0.095855	-0.104784	0.115776	0.559213	0.528071	0.603875	0.44063	20.8494	22.0142	21.6166	19.9223	20.1645	20.6467	20.0673	20.4914	19.7718	24.1153	21.4266	19.7849
Bradi1g06480	highly similar to ( 632) AT1G17210	0.0618211	-0.0411484	-0.0997718	0.120444	0.614796	0.759631	0.543606	0.328868	60.7705	63.5604	61.6043	61.3418	64.6878	67.8127	65.1852	62.7257	63.3585	64.9629	68.5267	74.4733
Bradi1g06490	moderately similar to ( 271) AT2G34620 | Symbols: | mitochondrial transcription termination factor-related / mTERF-related | chr2:14577196-14578203 FORWARDmoderately similar to ( 427) loc_os03g57149 12003.m101627 protein mTERF-like protein, putative, expressed mTERF no original description	-1.62103	1.03676	0.15003	-0.734294	3.83034e-17	5.60602e-08	0.635789	0.000286928	25.6012	20.1831	28.8221	8.03192	9.57143	6.71136	14.5006	10.8975	10.9744	6.90258	6.94918	8.02594
Bradi1g06511	#N/A	0.0517016	0.608776	-0.0960017	0.756479	0.696039	3.20895e-07	0.589106	1.02009e-10	52.3014	57.009	57.4358	59.0582	60.3323	53.551	36.8574	37.8022	34.7006	66.8414	61.0466	56.7882
Bradi1g06520	weakly similar to ( 173) AT2G32060 | Symbols: | 40S ribosomal protein S12 (RPS12C) | chr2:13639228-13640104 REVERSEmoderately similar to ( 223) RS12_HORVU 40S ribosomal protein S12 - Hordeum vulgare (Barley)moderately similar to ( 222) loc_os07g12650 12007.m079809 protein 40S ribosomal protein S12, putative, expressed Ribosomal_L7Ae no original description	-0.719276	0.52207	-0.0282868	-0.168918	8.25629e-07	0.000520259	0.919231	0.306302	61.7079	61.6886	67.3508	40.0021	40.2215	35.7473	48.4399	44.4242	39.9879	49.0171	34.5529	34.5302
Bradi1g06530	moderately similar to ( 428) AT3G20800 | Symbols: | rcd1-like cell differentiation protein, putative | chr3:7271412-7273897 REVERSEhighly similar to ( 506) loc_os03g57130 12003.m10633 protein cell differentiation protein rcd1, putative, expressed Rcd1 RCD1 no original description	-0.46694	0.126792	-0.238049	-0.1021	0.00270668	0.459002	0.26861	0.568802	10.7965	10.6612	10.6296	7.24447	8.49599	7.41046	9.51739	10.0632	9.81924	8.60638	9.26558	9.51914
Bradi1g06540	highly similar to ( 561) AT4G05390 | Symbols: ATRFNR1 | ATRFNR1 (ROOT FNR 1); FAD binding / NADP or NADPH binding / electron carrier/ ferredoxin-NADP+ reductase/ oxidoreductase | chr4:2738839-2740483 REVERSEhighly similar to ( 627) FENR2_ORYSA Ferredoxin--NADP reductase, root isozyme, chloroplast precursor (EC 1.18.1.2) (FNR) - Oryza sativa (Rice)highly similar to ( 627) loc_os03g57120 12003.m354…	-0.633292	-0.625247	-0.250509	-1.00803	3.60334e-06	5.16757e-06	0.164718	6.00889e-14	57.2471	77.07	56.0661	40.4746	40.9206	41.2003	90.8642	104.96	97.6148	52.4247	46.7622	46.6624
Bradi1g06550	no original description	-0.360758	0.684415	-0.122092	0.445749	0.216211	0.0189271	0.800105	0.152862	3.55572	2.11597	3.00727	2.59856	2.36597	1.91087	1.66105	2.24206	1.55508	2.97073	2.17162	2.2398
Bradi1g06560	moderately similar to ( 298) AT3G18180 | Symbols: | transferase, transferring glycosyl groups | chr3:6230270-6231878 FORWARDhighly similar to ( 782) loc_os02g22380 12002.m07476 protein glycosyltransferase, putative, expressed DUF563 no original description	-0.292269	0.490376	-0.199683	0.39779	0.182091	0.0254923	0.525269	0.078318	7.40236	6.10375	9.08134	5.74833	7.04414	5.68601	5.16274	5.37053	5.5983	5.76671	7.91435	7.60598
Bradi1g06570	highly similar to ( 836) loc_os03g57110 12003.m35440 protein expressed protein no original description	0.465451	0.42266	0.103652	0.784459	0.00988768	0.027662	0.715313	1.8047e-05	14.9663	10.5391	15.6616	20.7097	16.2929	20.0875	11.6723	9.59395	9.50822	18.8729	17.2764	16.8918
Bradi1g06580	highly similar to ( 514) AT3G22290 | Symbols: | unknown protein | chr3:7882082-7885260 FORWARDhighly similar to ( 618) loc_os03g57100 12003.m10630 protein serologically defined breast cancer antigen NY-BR-84, putative, expressed DUF1692 no original description	0.167981	0.00103342	-0.0148181	0.183833	0.130913	0.995006	0.942128	0.109866	67.688	73.4891	69.703	77.5631	80.7119	78.5322	69.8541	67.1055	73.6665	81.1708	77.0201	81.0993
Bradi1g06590	weakly similar to ( 177) AT4G01510 | Symbols: ARV2 | ARV2 | chr4:642755-644190 FORWARDmoderately similar to ( 229) loc_os03g57090 12003.m10629 protein ARV2, putative Arv1 ARV1 no original description	-0.0507111	-0.0338364	0.225822	-0.310369	0.724367	0.828677	0.182248	0.0201574	23.7263	22.9094	22.8969	21.9697	22.8531	22.278	24.3322	23.9849	22.8819	18.5234	20.8476	18.0584
Bradi1g06610	moderately similar to ( 251) AT3G54950 | Symbols: PLP7, PLA IIIA | PLA IIIA (PATATIN-LIKE PROTEIN 6) | chr3:20359076-20360774 REVERSEmoderately similar to ( 383) loc_os03g57080 12003.m10628 protein patatin-like protein 3, putative, expressed no original description	-1.48926	1.34071	-0.0771206	-0.0714383	0.00528671	0.0123522	0.943306	0.917395	2.06878	0.651067	2.11402	0.629954	0.645265	0.466066	0.94276	0.52141	0.44431	1.04849	0.337808	0.419962
Bradi1g06620	moderately similar to ( 401) AT1G56000 | Symbols: | amine oxidase-related | chr1:20944149-20946101 FORWARDhighly similar to ( 609) loc_os03g57070 12003.m35585 protein deoxyribodipyrimidine photolyase, putative, expressedCOG3380 no original description	-0.135347	0.331449	0.11817	0.0779329	0.426491	0.0477973	0.630608	0.68228	23.597	18.8809	23.3137	19.2923	20.1645	20.4603	19.5735	16.998	15.773	15.509	19.2068	20.5781
Bradi1g06630	moderately similar to ( 286) AT2G17380 | Symbols: AP19 | AP19; protein binding / protein transporter | chr2:7553122-7554887 FORWARDweakly similar to ( 152) AP2S1_MAIZE AP-2 complex subunit sigma-1 (Clathrin coat assembly protein AP17) (Clathrin coat-associated protein AP17) (Plasma membrane adaptor AP-2 17 kDa protein) (Clathrin assembly protein 2 small chain) - Zea mays (Maize)moderately similar…	-0.600355	0.250075	-0.307321	-0.042959	1.53718e-06	0.0579728	0.0505098	0.779605	33.844	30.1118	32.931	21.1822	22.3154	20.4603	27.2503	26.4355	27.8138	27.5229	24.5634	27.0176
Bradi1g06640	highly similar to ( 545) AT3G60830 | Symbols: ATARP7, ARP7 | ATARP7 (ACTIN-RELATED PROTEIN 7); structural constituent of cytoskeleton | chr3:22474298-22476000 FORWARDmoderately similar to ( 209) ACT13_SOLTU Actin-101 - Solanum tuberosum (Potato)highly similar to ( 519) loc_os03g56970 12003.m10616 protein ATARP7, putative, expressed ACTIN Actin ACTIN COG5277 no original description	-0.181861	0.303839	-0.14971	0.271687	0.206657	0.0351623	0.454334	0.063457	18.3281	21.8107	19.1453	16.8513	17.7986	17.4775	16.9248	14.8602	16.1284	18.8292	18.6759	20.3915
Bradi1g06650	moderately similar to ( 371) AT5G14080 | Symbols: | pentatricopeptide (PPR) repeat-containing protein | chr5:4543265-4545256 REVERSEweakly similar to ( 112) RF1_ORYSA Rf1 protein, mitochondrial precursor (PPR protein) (Fertility restorer) (Restorer for CMS) - Oryza sativa (Rice)highly similar to ( 818) loc_os03g56960 12003.m10615 protein expressed protein no original description	-0.48112	0.472402	0.033249	-0.0419672	0.105502	0.112586	0.957135	0.912691	1.68089	1.30213	1.66739	1.02368	1.29053	1.02535	1.21212	1.04282	1.11077	1.04849	1.20646	1.02657
Bradi1g06670	weakly similar to ( 105) AT3G59060 | Symbols: PIL6, PIF5 | PIL6 (PHYTOCHROME INTERACTING FACTOR 3-LIKE 6); DNA binding / transcription factor | chr3:21828189-21829895 REVERSEmoderately similar to ( 359) loc_os03g56950 12003.m101598 protein phytochrome-interacting factor 4, putative, expressed no original description	-0.0148062	0.384653	-0.089754	0.459601	0.918795	0.00275008	0.638827	0.000269067	86.5656	78.7384	97.6617	83.3902	90.9286	85.9893	70.3928	60.1707	70.8674	85.0153	98.109	94.0248
Bradi1g06680	no original description	-3.71017	2.61221	-0.157879	-0.940084	1.1089e-12	3.53879e-08	0.892739	0.11698	4.42849	1.79043	5.77633	0.236233	0.376405	0.27964	1.03255	0.469269	0.44431	0.436872	0.337808	0.233312
Bradi1g06700	moderately similar to ( 276) AT3G10260 | Symbols: | reticulon family protein | chr3:3171413-3172568 REVERSEmoderately similar to ( 406) loc_os03g56900 12003.m101524 protein seed maturation protein, putative, expressed Reticulon no original description	-1.16628	1.65244	-0.142015	0.628181	5.038e-12	5.27264e-22	0.594453	0.00050967	30.2559	25.0254	34.1816	14.4102	13.0666	12.5372	11.0438	8.23828	9.15278	16.6011	12.7884	14.6053
Bradi1g06750	moderately similar to ( 220) AT5G44520 | Symbols: | ribose 5-phosphate isomerase-related | chr5:17934610-17936441 REVERSEmoderately similar to ( 357) loc_os03g56869 12003.m10603 protein ribose-5-phosphate isomerase, putative, expressed RPI_A RpiA PRK00702 no original description	-0.70059	0.17457	0.28768	-0.8137	1.63519e-07	0.230653	0.108401	2.08427e-09	26.5709	27.1413	28.1075	15.7489	18.3363	16.1725	24.7811	23.672	24.0371	12.5382	13.4158	15.3053
Bradi1g06760	weakly similar to ( 117) loc_os03g56860 12003.m10602 protein expressed protein no original description	-1.37977	1.09947	0.0211667	-0.301472	0.00454814	0.021004	0.985555	0.628666	0.54952	1.22075	1.191	0.157489	0.591493	0.326247	0.448934	0.573551	0.355448	0.393185	0.337808	0.3733
Bradi1g06766	highly similar to ( 758) AT4G21300 | Symbols: | pentatricopeptide (PPR) repeat-containing protein | chr4:11336479-11339052 FORWARDweakly similar to ( 116) RF1_ORYSA Rf1 protein, mitochondrial precursor (PPR protein) (Fertility restorer) (Restorer for CMS) - Oryza sativa (Rice)nearly identical (1386) loc_os03g56850 12003.m10601 protein pentatricopeptide repeat protein PPR986-12, putative, expresse…	-0.65242	0.507931	-0.0520009	-0.0924878	0.0761301	0.173106	0.943868	0.841063	1.58391	0.895217	1.54829	0.708698	0.752809	1.07195	1.16723	0.938538	0.755326	0.698995	1.01342	0.979911
Bradi1g06772	highly similar to ( 554) AT1G56050 | Symbols: | GTP-binding protein-related | chr1:20963793-20966181 FORWARDhighly similar to ( 661) loc_os03g56840 12003.m101523 protein GTP binding protein, putative, expressed PRK09601 YchF COG0012 Obg_like DUF933 TGS_YchF_C PRK09602 Ygr210 Obg obgE obgE Obg MMR_HSR1 DRG obgE no original description	-2.2227	1.30779	0.324501	-1.23941	1.2931e-15	1.02045e-06	0.473495	2.73881e-05	11.9601	7.40588	12.9521	2.04735	2.3122	2.51676	5.74635	4.17128	3.1546	1.92224	1.68904	1.91316
Bradi1g06780	moderately similar to ( 367) AT5G44450 | Symbols: | methyltransferase | chr5:17914360-17916017 REVERSEhighly similar to ( 501) loc_os03g56830 12003.m35437 protein S-adenosylmethionine-dependent methyltransferase/ methyltransferase, putative, expressed DUF858 no original description	-0.258462	0.246963	0.275283	-0.286783	0.136693	0.168152	0.234024	0.118434	10.4086	11.5564	10.5701	10.473	9.19503	7.7367	9.78675	8.55113	9.01948	7.95107	7.57654	6.90604
Bradi1g06790	moderately similar to ( 347) AT2G34770 | Symbols: FAH1 | FAH1 (FATTY ACID HYDROXYLASE 1); catalytic/ fatty acid alpha-hydroxylase | chr2:14666776-14668061 FORWARDmoderately similar to ( 424) loc_os03g56820 12003.m101521 protein inositolphosphorylceramide-B C-26 hydroxylase, putative, expressed no original description	0.119625	0.297318	-0.372864	0.789807	0.670674	0.292056	0.265893	0.00212074	2.19808	2.40081	2.97749	2.99228	2.95746	2.37694	2.15488	1.92922	2.08825	4.32503	2.89549	3.45302
Bradi1g06800	highly similar to ( 844) AT5G23860 | Symbols: TUB8 | TUB8; structural constituent of cytoskeleton | chr5:8042962-8044528 FORWARDhighly similar to ( 874) TBB4_WHEAT Tubulin beta-4 chain (Beta-4 tubulin) - Triticum aestivum (Wheat)highly similar to ( 864) loc_os03g56810 12003.m35436 protein tubulin beta-7 chain, putative, expressed beta_tubulin COG5023 Tubulin_FtsZ alpha_tubulin gamma_tubulin epsil…	-0.833105	0.611726	-0.0913258	-0.130053	8.5679e-11	3.4622e-06	0.652961	0.377948	202.644	181.81	239.718	118.904	125.128	106.496	147.205	125.556	135.737	125.863	126.05	121.416
Bradi1g06810	highly similar to ( 566) AT1G16350 | Symbols: | inosine-5'-monophosphate dehydrogenase, putative | chr1:5590951-5592872 FORWARDhighly similar to ( 765) loc_os03g56800 12003.m34939 protein inosine-5-monophosphate dehydrogenase 2, putative, expressed IMPDH PRK05567 IMPDH PRK07107 PRK07807 PRK06843 PRK05096 PRK05458 PRK08649 CBS_pair_IMPDH_2 no original description	-0.291152	-0.091404	0.114969	-0.497524	0.0233058	0.528071	0.545142	9.37787e-05	42.5717	40.3254	46.8955	35.2774	36.6188	34.2559	45.3872	49.5861	43.4535	30.3626	35.8076	31.8704
Bradi1g06821	#N/A	-0.29741	0.0183905	-0.524416	0.245397	0.0459243	0.920158	0.00142247	0.115254	68.2052	97.0089	72.3232	56.9321	70.7103	65.2959	72.9517	77.4816	83.9301	99.6505	87.4439	90.7118
Bradi1g06851	#N/A	-2.5224	2.56153	-1.98666	2.02579	1.21897e-06	1.48352e-06	0.000552528	0.000106604	153.607	124.639	177.012	8.97685	37.3716	32.7645	30.2581	5.57909	41.2319	107.733	102.018	104.291
Bradi1g06870	highly similar to ( 850) AT5G60390 | Symbols: | elongation factor 1-alpha / EF-1-alpha | chr5:24289226-24290675 FORWARDhighly similar to ( 868) EF1A_ORYSA Elongation factor 1-alpha (EF-1-alpha) - Oryza sativa (Rice)highly similar to ( 868) loc_os03g08050 12003.m78808 protein elongation factor 1-alpha, putative, expressed TEF1 PRK12317 EF1_alpha CysN PRK05506 GTP_EFTU TufB cysN CysN_ATPS tufA PRK0…	-1.2683	1.0589	-0.914891	0.705494	3.86206e-19	1.78289e-13	1.14406e-09	1.01967e-06	372.769	329.602	418.933	131.739	173.361	160.14	184.512	156.892	196.785	284.622	293.893	299.246
Bradi1g06883	#N/A	5.96285	-6.63088	7.55953	-8.22756	8.27539e-14	2.10891e-18	3.29431e-12	1.26536e-17	0.0323247	0	0	1.49614	0.860353	0.83892	1.66105	2.39849	0.93305	0	0	0
Bradi1g06890	moderately similar to ( 275) AT1G31330 | Symbols: PSAF | PSAF (photosystem I subunit F) | chr1:11215011-11215939 REVERSEmoderately similar to ( 329) PSAF_HORVU Photosystem I reaction center subunit III, chloroplast precursor (Light-harvesting complex I 17 kDa protein) (PSI-F) - Hordeum vulgare (Barley)moderately similar to ( 312) loc_os03g56670 12003.m34938 protein photosystem I reaction center s…	-1.40799	0.557376	0.518735	-1.36935	2.3013e-18	0.000910767	0.00629473	2.39566e-17	505.591	406.998	571.023	200.01	207.023	152.264	372.39	301.062	334.743	117.3	132.324	140.641
Bradi1g06900	weakly similar to ( 120) AT4G25800	0.527855	-0.520255	0.0406922	-0.033092	0.00660854	0.00912063	0.909016	0.889735	9.34184	11.7599	7.14598	14.4889	10.9157	15.1938	12.8844	13.9738	13.507	13.1499	13.2228	13.0655
Bradi1g06904	#N/A	-0.0935097	-0.577958	-0.409362	-0.262106	0.770876	0.0534588	0.282744	0.408482	14.5461	24.2522	9.97459	12.6778	12.9591	19.8544	19.2144	26.1748	27.2806	25.0328	17.6625	17.8717
Bradi1g06907	moderately similar to ( 346) AT4G38180 | Symbols: FRS5 | FRS5 (FAR1-related sequence 5); zinc ion binding | chr4:17906702-17909404 REVERSEnearly identical (1236) loc_os03g56630 12003.m78895 protein transposon protein, putative, unclassified, expressedFAR1 no original description	-0.264404	0.37883	-0.516094	0.63052	0.0320033	0.00236648	9.79552e-05	1.4914e-07	62.613	59.4098	65.5941	46.3804	50.8146	58.6778	46.5095	46.9269	50.8734	70.7733	78.3713	74.3333
Bradi1g06917	moderately similar to ( 480) loc_os03g56620 12003.m10572 protein expressed protein no original description	0.449443	-0.369271	0.58817	-0.507998	0.00120837	0.0103546	0.000142127	0.000344646	20.4292	23.0722	21.1997	33.3088	29.1982	26.0997	29.046	27.2176	27.2362	21.232	18.0003	19.4582
Bradi1g06930	weakly similar to ( 106) AT2G32580	-0.953671	0.81786	0.0719317	-0.207743	4.8003e-09	6.6489e-07	0.801381	0.263058	25.181	32.065	28.1968	14.5677	16.7769	12.7702	17.2839	15.8509	15.2842	16.5138	12.4024	12.9722
Bradi1g06945	moderately similar to ( 405) AT3G57170 | Symbols: | N-acetylglucosaminyl transferase component family protein / Gpi1 family protein | chr3:21159620-21162259 REVERSEweakly similar to ( 198) loc_os05g22370 12005.m27768 protein N-acetylglucosaminyl transferase component, putative, expressed Gpi1 no original description	-0.327764	0.297542	-0.00452048	-0.0257014	0.0728767	0.115836	0.991327	0.909402	12.4773	9.96946	11.4336	9.21308	9.14125	8.71544	10.1459	8.96826	8.48631	7.38314	9.31384	10.4524
Bradi1g06960	very weakly similar to (85.9) AT2G30820	0.27912	-2.60777	0.747895	-3.07655	0.689557	2.5454e-07	0.444539	2.07281e-08	0.387897	0.203458	0.178649	0.55121	0.322632	0.13982	1.52637	2.13778	1.1552	0.218436	0.337808	0
Bradi1g06970	moderately similar to ( 244) AT2G43000 | Symbols: anac042 | anac042 (Arabidopsis NAC domain containing protein 42); transcription factor | chr2:17880617-17882584 REVERSEweakly similar to ( 167) NAC68_ORYSA NAC domain-containing protein 68 (ONAC068) - Oryza sativa (Rice)moderately similar to ( 315) loc_os03g56580 12003.m10568 protein NAC domain-containing protein 42, putative, expressedNAM no orig…	2.33135	-2.8888	1.31763	-1.87509	5.29631e-17	1.34063e-24	8.83139e-06	4.9723e-12	2.97387	3.78432	2.85839	18.9774	14.0883	15.3336	18.3614	30.2418	22.5265	6.33465	9.31384	3.733
Bradi1g06980	weakly similar to ( 127) AT5G03030 | Symbols: | DNAJ heat shock N-terminal domain-containing protein | chr5:708479-709513 REVERSEweakly similar to ( 156) loc_os03g56540 12003.m101519 protein mitochondrial import inner membrane translocase subunit TIM14, putative, expressed no original description	1.74098	-2.86626	0.252897	-1.37818	7.30687e-11	1.76121e-25	0.514726	1.85133e-07	6.20635	12.6551	5.21061	25.5131	25.5955	28.9427	44.0404	77.7423	53.0061	22.63	21.6197	22.9579
Bradi1g06990	moderately similar to ( 276) loc_os03g56500 12003.m10559 protein expressed protein no original description	1.52001	-1.42242	0.795563	-0.697973	3.38859e-10	6.0959e-09	0.00417768	0.00470154	2.58598	3.09257	1.81627	8.8981	6.72151	5.91904	5.97082	7.92544	6.08704	4.49978	3.71588	4.05963
Bradi1g06997	moderately similar to ( 411) AT5G21970	-0.0606704	0.0696364	0.700464	-0.691498	0.792151	0.773382	0.00539926	0.00155641	4.59011	4.31332	5.24038	4.8034	4.57063	4.28781	4.0853	5.16196	4.3098	2.49017	3.13678	2.75308
Bradi1g07010	moderately similar to ( 460) AT2G18470 | Symbols: | protein kinase family protein | chr2:8005285-8007767 REVERSEmoderately similar to ( 235) PSKR_DAUCA Phytosulfokine receptor precursor (EC 2.7.11.1) (Phytosulfokine LRR receptor kinase) - Daucus carota (Carrot)moderately similar to ( 482) loc_os03g56470 12003.m10556 protein BRASSINOSTEROID INSENSITIVE 1-associated receptor kinase 1 precursor, put…	-1.03265	0.44115	0.697852	-1.28935	1.60208e-05	0.0781004	0.0227536	2.17069e-07	11.7662	10.0508	13.0414	6.61452	5.80738	4.75388	10.954	8.02972	6.70907	2.62123	3.2333	4.66624
Bradi1g07020	nearly identical (1106) AT5G66760 | Symbols: SDH1-1 | SDH1-1; ATP binding / succinate dehydrogenase | chr5:26653776-26657224 FORWARDnearly identical (1142) DHSA_ORYSA Succinate dehydrogenase [ubiquinone] flavoprotein subunit, mitochondrial precursor (EC 1.3.5.1) (FP) (Flavoprotein subunit of complex II) - Oryza sativa (Rice)nearly identical (1142) loc_os07g04240 12007.m04893 protein succinate deh…	0.182882	-0.309254	-0.142197	0.0158249	0.141794	0.0133505	0.400354	0.915766	103.665	112.39	97.6021	117.093	110.824	127.935	122.783	139.321	126.495	141.634	127.595	123.562
Bradi1g07027	weakly similar to ( 185) loc_os03g56450 12003.m10554 protein F-box domain containing protein no original description	0.437114	0.0497994	0.0947358	0.392178	0.000540838	0.747793	0.624881	0.00251975	173.907	177.334	189.458	246.627	259.827	225.716	179.124	159.291	183.9	202.141	238.203	245.258
Bradi1g07035	#N/A	-1.60256	0.861182	-0.99162	0.250246	3.68995e-16	1.00859e-05	6.05463e-06	0.245996	24.3405	16.765	20.6936	5.98456	6.56019	7.6901	11.5376	9.12468	13.3293	11.7519	15.1048	13.6721
Bradi1g07060	highly similar to ( 569) loc_os03g56430 12003.m10552 protein expressed protein no original description	-2.72574	1.8433	-0.131276	-0.751167	2.2008e-09	9.21744e-06	0.90143	0.169431	2.81225	1.18006	2.73929	0.236233	0.322632	0.41946	0.53872	0.677833	0.666464	0.262123	0.386066	0.466624
Bradi1g07070	moderately similar to ( 247) AT1G19400	0.19419	-0.113276	0.0659182	0.0149961	0.0879685	0.363182	0.708007	0.913864	53.8853	62.0548	60.443	69.295	68.4519	64.1307	64.422	61.6828	64.6026	64.7444	62.977	65.0008
Bradi1g07080	weakly similar to ( 161) AT3G50845	0.897813	-0.37549	-0.132889	0.655212	1.16173e-08	0.0263727	0.57616	4.43964e-05	28.5427	43.9877	27.2143	61.578	61.7841	62.1267	42.3793	44.2156	42.5649	72.8703	67.658	62.8543
Bradi1g07090	highly similar to ( 892) AT2G22070 | Symbols: | pentatricopeptide (PPR) repeat-containing protein | chr2:9383602-9385962 FORWARDvery weakly similar to (99.4) RF1_ORYSA Rf1 protein, mitochondrial precursor (PPR protein) (Fertility restorer) (Restorer for CMS) - Oryza sativa (Rice)nearly identical (1270) loc_os03g56400 12003.m10549 protein pentatricopeptide repeat protein PPR986-12, putative, expre…	1.02494	-0.268194	0.229181	0.527561	2.34298e-06	0.287422	0.460827	0.0224555	3.62037	2.76703	2.73929	7.32322	4.89326	6.52493	3.68126	4.067	3.28789	5.02403	5.35666	5.50617
Bradi1g07110	highly similar to ( 699) AT1G19430 | Symbols: | dehydration-responsive protein-related | chr1:6724669-6727533 REVERSEnearly identical (1058) loc_os03g56380 12003.m10547 protein ankyrin-like protein, putative, expressedDUF248 no original description	-0.140237	0.260508	0.0835724	0.0366985	0.307553	0.0580207	0.682912	0.818596	51.6872	40.8544	49.6645	46.4591	43.3941	39.5224	42.1549	39.4708	37.1887	39.3185	41.6468	40.923
Bradi1g07120	moderately similar to ( 324) AT5G42760 | Symbols: | INVOLVED IN: biological_process unknown; LOCATED IN: cellular_component unknown; EXPRESSED IN: 21 plant structures; EXPRESSED DURING: 13 growth stages; CONTAINS InterPro DOMAIN/s: Conserved hypothetical protein CHP00027, methylltransferase (InterPro:IPR011610), O-methyltransferase, N-terminal (InterPro:IPR003455); Has 888 Blast hits to 888 prote…	-2.51177	0.988086	0.761962	-2.28565	1.00396e-25	1.33778e-05	0.0204873	8.03282e-20	18.716	19.003	18.7582	3.386	3.54896	2.98283	13.1089	8.81183	6.53135	1.61643	1.97859	2.2398
Bradi1g07133	#N/A	-1.79057	1.59457	-0.0232788	-0.172727	1.14475e-12	1.45853e-10	0.965347	0.581634	11.9278	6.75482	10.5999	2.28358	3.11878	2.98283	3.81594	2.76347	3.11017	3.10179	2.84723	2.65976
Bradi1g07140	highly similar to ( 732) AT1G75210 | Symbols: | 5' nucleotidase family protein | chr1:28223990-28228751 FORWARDhighly similar to ( 998) loc_os03g56310 12003.m101134 protein cytosolic purine 5-nucleotidase, putative, expressed 5_nucleotid no original description	-0.680464	0.86054	-0.174793	0.354869	1.6656e-06	1.99031e-09	0.392688	0.018839	60.3826	44.476	61.3958	31.5765	37.3716	34.722	32.9068	28.9383	29.7687	38.0952	40.1991	38.9165
Bradi1g07150	moderately similar to ( 293) AT1G79010 | Symbols: | NADH-ubiquinone oxidoreductase 23 kDa subunit, mitochondrial (TYKY) | chr1:29725138-29726933 REVERSEmoderately similar to ( 297) NDUS8_SOLTU NADH dehydrogenase [ubiquinone] iron-sulfur protein 8, mitochondrial precursor (EC 1.6.5.3) (EC 1.6.99.3) (NADH-ubiquinone oxidoreductase 23 kDa subunit) (Complex I-23kD) (CI-23kD) (Complex I-28.5kD) (CI-28…	-0.133144	0.108917	-0.017098	-0.00712903	0.27253	0.403175	0.937983	0.96214	85.6928	86.7953	84.6798	76.5394	81.0883	76.8078	78.9674	79.4629	80.0201	89.6898	72.6286	74.8932
Bradi1g07160	highly similar to ( 853) AT4G14960 | Symbols: TUA6 | TUA6; structural constituent of cytoskeleton | chr4:8548769-8550319 REVERSEhighly similar to ( 858) TBA1_PEA Tubulin alpha-1 chain - Pisum sativum (Garden pea)highly similar to ( 848) loc_os11g14220 12011.m28666 protein tubulin alpha-3 chain, putative, expressed alpha_tubulin COG5023 beta_tubulin Tubulin_FtsZ gamma_tubulin epsilon_tubulin Tubul…	-0.771573	0.951292	0.0222487	0.15747	6.64021e-07	1.50319e-09	0.940513	0.373338	516.775	378.392	544.494	296.157	302.092	245.291	270.572	230.88	243.126	256.007	277.63	296.866
Bradi1g07170	highly similar to ( 504) AT5G09660 | Symbols: PMDH2 | PMDH2 (peroxisomal NAD-malate dehydrogenase 2); malate dehydrogenase | chr5:2993691-2995551 REVERSEhighly similar to ( 531) MDHG_ORYSA Malate dehydrogenase, glyoxysomal precursor (EC 1.1.1.37) - Oryza sativa (Rice)highly similar to ( 568) loc_os03g56280 12003.m10537 protein malate dehydrogenase, glyoxysomal precursor, putative, expressed MDH_g…	-1.04687	0.372665	0.49919	-1.1734	5.11459e-11	0.0288939	0.00842277	2.50839e-13	219.485	210.05	242.636	102.446	117.976	104.865	209.293	162.002	147.866	60.5942	79.433	90.1985
Bradi1g07180	nearly identical (1278) AT5G65700 | Symbols: BAM1 | BAM1 (BARELY ANY MERISTEM 1); ATP binding / kinase/ protein serine/threonine kinase | chr5:26281826-26284945 FORWARDmoderately similar to ( 296) RPK1_IPONI Receptor-like protein kinase precursor (EC 2.7.11.1) - Ipomoea nil (Japanese morning glory) (Pharbitis nil)nearly identical (1554) loc_os03g56270 12003.m35431 protein receptor protein kinase …	-2.07606	0.591648	0.0547416	-1.53915	2.40118e-25	0.0031108	0.886017	1.00002e-14	43.1212	30.3153	43.7989	9.13434	11.4535	7.27064	30.5724	23.9327	23.3263	8.25688	8.49345	10.0324
Bradi1g07185	#N/A	0.679727	-0.288747	1.07539	-0.684407	0.052987	0.469508	0.0146422	0.0910897	1.00207	0.854525	0.535948	1.25991	1.29053	1.25838	1.21212	0.834256	0.844188	0.611621	0.675615	0.513287
Bradi1g07190	highly similar to ( 832) AT3G49650 | Symbols: | kinesin motor protein-related | chr3:18405260-18409402 REVERSEmoderately similar to ( 219) FLA10_CHLRE Kinesin-like protein FLA10 (Protein KHP1) - Chlamydomonas reinhardtiinearly identical (1204) loc_os03g56260 12003.m10535 protein chromosome-associated kinesin KIF4A, putative, expressed KISc_KIP3_like Kinesin KISc KISc KISc_C_terminal KISc_KIF4 KIS…	-0.398088	0.404323	0.0477868	-0.0415516	0.0794895	0.0861267	0.908213	0.881178	21.205	11.5157	20.6638	13.859	12.9053	13.8422	13.6027	11.3146	15.462	12.3635	15.4426	11.479
Bradi1g07200	moderately similar to ( 327) AT2G16250 | Symbols: | leucine-rich repeat transmembrane protein kinase, putative | chr2:7039682-7042933 REVERSEweakly similar to ( 129) PSKR_DAUCA Phytosulfokine receptor precursor (EC 2.7.11.1) (Phytosulfokine LRR receptor kinase) - Daucus carota (Carrot)highly similar to ( 919) loc_os03g56250 12003.m10534 protein wound and phytochrome signaling involved receptor li…	0.837126	-1.12984	-0.296947	0.00422911	1.34299e-08	2.96256e-14	0.115569	0.982808	75.155	105.066	75.1221	144.417	144.862	166.479	167.093	193.078	198.295	170.205	185.987	203.915
Bradi1g07210	very weakly similar to (96.3) AT4G33865 | Symbols: | 40S ribosomal protein S29 (RPS29C) | chr4:16233395-16234114 REVERSEweakly similar to ( 108) loc_os12g32380 12012.m07041 protein 40S ribosomal protein S29, putative, expressed no original description	-0.403225	0.157789	-0.216604	-0.0288326	0.000328819	0.194729	0.138295	0.835366	42.6686	42.9704	42.3101	32.6001	32.1557	32.0188	37.8451	37.9065	38.9215	38.6195	36.821	36.9567
Bradi1g07220	moderately similar to ( 388) AT1G10020	0.285876	0.0225714	-0.159533	0.46798	0.0434553	0.897274	0.416524	0.00090972	84.7554	64.1301	80.8091	102.21	94.4775	83.7521	82.5589	74.5095	69.179	115.159	95.9373	101.817
Bradi1g07225	#N/A	0.00221897	-0.431384	-0.630349	0.201184	0.995472	0.214884	0.128666	0.580879	1.22834	2.72634	1.87582	1.73237	1.72071	2.28373	2.51403	1.82494	3.42118	3.4076	2.6542	2.89307
Bradi1g07230	weakly similar to ( 104) AT4G37830	-0.041143	-0.0500881	-0.301005	0.209774	0.756296	0.722403	0.0320095	0.0912147	67.0415	73.774	69.8221	65.4365	74.0442	65.1095	68.597	72.4239	76.9988	91.2189	80.4947	80.3994
Bradi1g07237	highly similar to ( 654) AT2G37710 | Symbols: RLK | RLK (receptor lectin kinase); kinase | chr2:15814934-15816961 REVERSEmoderately similar to ( 214) PSKR_DAUCA Phytosulfokine receptor precursor (EC 2.7.11.1) (Phytosulfokine LRR receptor kinase) - Daucus carota (Carrot)highly similar to ( 769) loc_os04g44900 12004.m09446 protein lectin-like receptor kinase 7, putative, expressed Lectin_legB Pkina…	0.792915	0.0185082	-0.083	0.894423	6.46338e-09	0.916312	0.70528	7.14091e-11	91.6083	80.244	102.128	167.962	160.94	146.158	91.9416	101.779	76.9544	155.526	162.437	185.063
Bradi1g07247	moderately similar to ( 249) AT4G08150 | Symbols: KNAT1, BP, BP1 | KNAT1 (KNOTTED-LIKE FROM ARABIDOPSIS THALIANA); transcription factor | chr4:5147969-5150610 REVERSEmoderately similar to ( 277) RSH1_MAIZE Homeobox protein rough sheath 1 - Zea mays (Maize)moderately similar to ( 285) loc_os07g03770 12007.m04847 protein homeobox protein rough sheath 1, putative, expressed no original description	0.177018	-0.382463	-0.0661852	-0.13926	0.571894	0.204837	0.90073	0.671857	2.26273	3.17395	2.05447	3.386	3.38764	1.77105	2.91807	3.12846	3.64334	3.14548	3.04027	2.6131
Bradi1g07270	weakly similar to ( 104) AT4G17000	0.516221	0.648042	-0.592125	1.75639	0.220018	0.169157	0.253606	2.70007e-05	0.840443	0.528992	1.39942	1.25991	0.967897	1.77105	0.628507	0.729974	0.44431	2.70861	1.64078	1.72651
Bradi1g07277	highly similar to ( 809) AT4G07960 | Symbols: ATCSLC12, CSLC12 | ATCSLC12 (CELLULOSE-SYNTHASE LIKE C12); cellulose synthase/ transferase, transferring glycosyl groups | chr4:4802628-4805114 REVERSEhighly similar to ( 895) loc_os07g03260 12007.m04797 protein CSLC10 - cellulose synthase-like family CCOG1215 bcsA PRK11204 no original description	0.135367	0.145504	-0.104501	0.385373	0.277224	0.266886	0.550584	0.00135005	144.071	131.76	154.502	154.339	154.433	163.916	136.521	124.356	128.228	157.886	167.842	182.59
Bradi1g07290	moderately similar to ( 360) AT4G37750 | Symbols: ANT, DRG, CKC, CKC1 | ANT (AINTEGUMENTA); DNA binding / transcription factor | chr4:17739782-17742189 FORWARDmoderately similar to ( 319) BBM2_BRANA Protein BABY BOOM 2 (BnBBM2) - Brassica napus (Rape)moderately similar to ( 432) loc_os03g56050 12003.m10516 protein ANT-like protein, putative, expressedAP2 no original description	-0.338773	0.259972	-0.28068	0.20188	0.341526	0.490188	0.58531	0.607598	2.32738	1.91251	1.69717	0.787443	1.3443	2.37694	1.57127	1.45995	1.91053	1.52905	2.41291	1.77317
Bradi1g07300	weakly similar to ( 153) AT1G58470 | Symbols: ATRBP1, RBP1 | ATRBP1 (ARABIDOPSIS THALIANA RNA-BINDING PROTEIN 1); RNA binding / single-stranded RNA binding | chr1:21727374-21728539 FORWARDweakly similar to ( 188) loc_os07g03240 12007.m04795 protein ribonucleoprotein like protein, putative, expressed no original description	-1.14769	1.01117	-0.219585	0.0830673	5.55944e-06	3.94427e-05	0.613495	0.803041	3.10317	2.88911	3.45389	1.4174	1.50562	1.35159	1.79573	1.61637	1.2885	1.92224	1.59252	1.44654
Bradi1g07320	moderately similar to ( 244) AT1G10150 | Symbols: | carbohydrate binding | chr1:3326160-3327404 FORWARDmoderately similar to ( 397) loc_os03g56000 12003.m10510 protein CF9, putative no original description	0.685335	-0.428423	-0.155137	0.412049	1.57971e-07	0.00173511	0.40398	0.0021856	22.9182	24.944	24.7727	38.191	40.4904	38.0776	28.0583	32.4317	37.2331	41.9397	42.7568	45.3559
Bradi1g07325	#N/A	1.18651	1.01015	-1.57319	3.76985	0.00239176	0.0583729	6.48414e-06	6.14742e-22	0.387897	0.73245	0.357299	0.629954	1.23676	1.30499	0.13468	0.260705	0.311017	3.58235	3.42633	2.79975
Bradi1g07330	very weakly similar to (80.5) loc_os03g55980 12003.m10508 protein expressed protein no original description	1.22743	-0.267119	-0.640749	1.60106	1.33188e-09	0.242633	0.00628646	2.58986e-15	19.4595	27.7517	15.1852	49.8451	48.5562	47.4456	25.7688	25.4448	23.7261	99.3884	65.5829	62.341
Bradi1g07340	highly similar to ( 695) AT1G49380	-0.725593	0.448982	-0.306597	0.0299867	2.2971e-06	0.00448848	0.128648	0.87743	24.7607	22.2176	25.1002	12.6778	14.6798	16.0327	20.2918	16.1116	16.395	17.5623	16.4078	19.9715
Bradi1g07360	highly similar to ( 510) AT3G50780 | Symbols: | INVOLVED IN: biological_process unknown; LOCATED IN: cellular_component unknown; EXPRESSED IN: 22 plant structures; EXPRESSED DURING: 13 growth stages; BEST Arabidopsis thaliana protein match is: PRLI-interacting factor-related (TAIR:AT1G63850.1); Has 173 Blast hits to 173 proteins in 14 species: Archae - 0; Bacteria - 0; Metazoa - 8; Fungi - 0; Pla…	-0.809311	0.777139	-0.214586	0.182414	7.55011e-05	0.000172986	0.485281	0.443083	9.63277	10.5391	12.7437	4.88214	7.25923	6.47832	7.67676	6.20478	5.33171	7.95107	6.61138	7.23268
Bradi1g07370	moderately similar to ( 202) AT1G74970 | Symbols: RPS9, TWN3 | RPS9 (RIBOSOMAL PROTEIN S9); structural constituent of ribosome | chr1:28157761-28159202 REVERSEweakly similar to ( 200) RR9_SPIOL 30S ribosomal protein S9, chloroplast precursor (Fragment) - Spinacia oleracea (Spinach)moderately similar to ( 241) loc_os03g55930 12003.m10503 protein 30S ribosomal protein S9, chloroplast precursor, put…	-1.35042	0.876955	-0.0530263	-0.420434	8.62736e-14	1.30115e-06	0.877649	0.0315632	27.379	19.9389	26.053	8.66187	11.4535	8.62223	14.8148	11.6274	13.507	10.3976	8.68648	10.779
Bradi1g07380	moderately similar to ( 496) AT5G42660 | Symbols: | unknown protein | chr5:17103062-17105785 REVERSEhighly similar to ( 657) loc_os03g55920 12003.m10502 protein EMB2756, putative, expressedDUF616 no original description	0.31185	-0.104448	0.198009	0.00939287	0.0262257	0.51194	0.294766	0.958752	13.8027	14.2421	14.3813	17.56	17.5835	17.5241	15.4433	14.1302	15.9951	14.5915	14.4775	16.8451
Bradi1g07390	moderately similar to ( 448) AT5G66600 | Symbols: | unknown protein | chr5:26575105-26578315 REVERSEnearly identical (1059) loc_os03g55890 12003.m10501 protein ternary complex factor MIP1, putative, expressedDUF547 no original description	0.793094	-0.486684	0.0453592	0.261051	0.000164135	0.0297677	0.906834	0.258285	6.271	5.20853	4.28759	6.61452	9.89406	10.5331	6.91358	8.08186	7.10895	9.69856	8.39693	8.35258
Bradi1g07400	highly similar to ( 770) AT4G34200 | Symbols: EDA9 | EDA9 (embryo sac development arrest 9); ATP binding | chr4:16374041-16376561 REVERSEweakly similar to ( 104) DHGY_CUCSA Glycerate dehydrogenase (EC 1.1.1.29) (NADH-dependent hydroxypyruvate reductase) (HPR) (GDH) - Cucumis sativus (Cucumber)highly similar to ( 845) loc_os04g55720 12004.m35214 protein D-3-phosphoglycerate dehydrogenase, chloropl…	0.60045	0.430568	-0.179547	1.21056	2.38188e-06	0.00151089	0.302114	2.18442e-21	28.7044	23.9267	28.7626	41.4982	41.9422	40.1749	20.6958	20.9607	18.8387	44.4299	44.3493	51.1887
Bradi1g07410	highly similar to ( 690) AT2G17980 | Symbols: ATSLY1 | ATSLY1; protein transporter | chr2:7824352-7826404 FORWARDhighly similar to ( 941) SLY1_ORYSA SEC1-family transport protein SLY1 - Oryza sativa (Rice)highly similar to ( 941) loc_os03g42320 12003.m09290 protein SEC1-family transport protein SLY1, putative, expressed Sec1 SEC1 no original description	-0.0259263	0.130802	-0.20221	0.307086	0.9059	0.544315	0.459724	0.126897	6.78819	5.8596	5.47858	6.53577	5.53852	5.82583	5.20763	5.00554	6.3092	6.64046	6.65963	7.18602
Bradi1g07430	very weakly similar to (89.7) AT3G50810	0.648896	-1.91259	0.0234837	-1.28718	0.0105191	1.34165e-14	0.961453	1.56763e-07	5.91542	11.7599	6.66958	11.8116	14.5722	11.6051	22.0426	37.1766	32.1236	12.9751	13.3193	11.1057
Bradi1g07441	#N/A	0.426841	-1.1962	-0.13891	-0.630452	0.00120683	3.24379e-20	0.464548	1.49078e-06	121.282	134.364	118.504	174.419	168.952	159.628	250.146	316.652	290.445	205.592	166.877	181.19
Bradi1g07450	weakly similar to ( 190) AT1G47580 | Symbols: | lipoyltransferase, putative | chr1:17484753-17486387 FORWARDmoderately similar to ( 305) loc_os03g55840 12003.m10495 protein expressed protein no original description	-0.725767	0.110466	0.277124	-0.892425	0.00692995	0.711343	0.525165	0.00142105	2.77993	2.60427	3.54321	1.33865	2.36597	1.63123	2.96296	2.81562	2.53256	1.7038	1.496	1.25989
Bradi1g07457	highly similar to ( 510) AT5G66560 | Symbols: | phototropic-responsive NPH3 family protein | chr5:26564368-26566662 FORWARDweakly similar to ( 169) NPH3_ORYSA Coleoptile phototropism protein 1 (Non-phototropic hypocotyl 3-like protein) (NPH3-like protein) - Oryza sativa (Rice)highly similar to ( 855) loc_os03g55830 12003.m10494 protein transposon protein, putative, Mutator sub-class, expressedNPH…	-0.617458	0.255612	0.167804	-0.52965	0.00522004	0.271197	0.644436	0.024011	5.59218	4.19124	5.65723	3.70098	2.95746	3.4955	4.93827	3.75415	4.26537	2.97073	2.84723	3.17305
Bradi1g07470	moderately similar to ( 288) AT4G37200 | Symbols: HCF164 | HCF164; oxidoreductase, acting on sulfur group of donors, disulfide as acceptor | chr4:17509836-17511230 REVERSEmoderately similar to ( 365) loc_os03g55820 12003.m10493 protein thiol disulfide interchange protein txlA, putative, expressedTxlA no original description	0.450263	-0.826799	-0.451395	0.0748584	0.000317216	3.01938e-11	0.00134627	0.609222	68.4638	77.3549	71.0131	87.4061	102.543	105.89	115.825	131.448	137.247	139.537	122.914	142.507
Bradi1g07480	highly similar to ( 587) AT5G42650 | Symbols: AOS, CYP74A, DDE2 | AOS (ALLENE OXIDE SYNTHASE); allene oxide synthase/ hydro-lyase/ oxygen binding | chr5:17097803-17099359 REVERSEhighly similar to ( 805) C74A1_ORYSA Cytochrome P450 74A1, chloroplast precursor (EC 4.2.1.92) (Allene oxide synthase 1) (Hydroperoxide dehydrase 1) - Oryza sativa (Rice)highly similar to ( 805) loc_os03g55800 12003.m1049…	0.608908	-0.0793976	-0.265355	0.794865	6.94508e-05	0.6695	0.182171	2.01534e-07	18.3928	13.4689	17.1206	24.2532	25.1653	25.4006	18.3165	15.2773	18.2167	26.9987	30.3544	32.6637
Bradi1g07490	moderately similar to ( 306) AT3G18940 | Symbols: | clast3-related | chr3:6527081-6529050 REVERSEmoderately similar to ( 477) loc_os03g55784 12003.m10490 protein tumor necrosis factor superfamily, member 5-induced protein 1, putative, expressed no original description	-0.334775	0.122929	-0.21111	-0.000736543	0.0156599	0.417966	0.26007	0.996951	16.0007	15.7477	15.5425	11.5754	12.9591	12.8168	14.5454	14.3909	14.4845	14.5915	14.7188	14.0921
Bradi1g07495	no original description	-1.05654	2.48691	-0.85879	2.28916	7.84133e-06	6.29844e-23	0.0016121	1.03617e-19	13.3501	9.07424	15.4532	6.14205	6.29133	5.82583	3.00785	1.72065	1.99939	12.5382	8.783	11.7589
Bradi1g07500	no original description	7.88545	2.33332	-0.786055	11.0048	8.20138e-58	0.215176	0.00987332	3.48669e-69	0	0	0.0595498	4.33094	6.50642	8.71544	0	0	0	12.4072	10.086	11.6189
Bradi1g07511	#N/A	-0.259052	0.475049	0.411207	-0.195211	0.37799	0.104598	0.311366	0.571901	2.45668	1.70905	2.67974	2.04735	1.93579	1.81766	1.39169	1.56423	1.99939	1.57274	1.59252	1.16656
Bradi1g07520	moderately similar to ( 363) AT1G47640 | Symbols: | unknown protein | chr1:17518409-17519998 REVERSEmoderately similar to ( 425) loc_os03g55730 12003.m35637 protein seven transmembrane domain protein, putative, expressed no original description	-1.27046	0.713432	-0.896302	0.339278	1.13551e-16	3.96019e-06	7.03514e-08	0.036765	37.8522	44.7608	38.1714	14.4889	17.4759	17.8503	26.3075	22.1078	25.1479	36.7846	27.4589	28.8374
Bradi1g07530	weakly similar to ( 130) loc_os03g55720 12003.m10483 protein plastoquinol-plastocyanin reductase, putative, expressed no original description	-1.4057	1.07288	0.347061	-0.679889	2.63503e-19	1.21642e-11	0.0842306	2.51297e-05	141.227	140.956	158.343	55.5147	63.9888	46.8397	85.1178	64.9156	59.3598	50.3714	39.5717	40.7363
Bradi1g07540	highly similar to ( 935) AT2G23520	-0.0791632	0.2266	-0.275512	0.422949	0.647116	0.177933	0.172102	0.00800258	18.4897	16.765	17.9245	18.8199	14.5185	17.1979	17.1493	15.2252	13.1071	18.8729	20.558	21.558
Bradi1g07550	weakly similar to ( 104) AT2G15890	0.543167	-0.121502	0.0337853	0.387879	0.000190735	0.471614	0.900962	0.01042	557.02	705.878	635.277	887.448	971.715	906.639	664.018	705.937	694.945	922.499	916.086	863.255
Bradi1g07560	moderately similar to ( 391) AT4G09670 | Symbols: | oxidoreductase family protein | chr4:6107382-6109049 REVERSEmoderately similar to ( 361) loc_os10g26400 12010.m065261 protein oxidoreductase, putative, expressed MviM GFO_IDH_MocA no original description	-0.865413	-0.053126	0.273898	-1.19244	3.89805e-05	0.827979	0.403453	1.99598e-08	6.23867	6.42928	6.55048	2.67731	3.92536	3.77514	7.18294	6.67405	6.08704	2.70861	2.41291	3.59301
Bradi1g07565	#N/A	2.11817	-3.13013	1.36406	-2.37602	8.46602e-05	2.69084e-11	0.0304772	2.04916e-07	0.193948	0.122075	0.0893247	0.629954	0.376405	0.792313	1.30191	1.35567	1.02191	0.131062	0.289549	0.279975
Bradi1g07570	moderately similar to ( 269) AT2G30440 | Symbols: | chloroplast thylakoidal processing peptidase | chr2:12973244-12975027 FORWARDmoderately similar to ( 436) loc_os03g55640 12003.m34936 protein peptidase/ serine-type peptidase, putative, expressed no original description	0.0279645	-0.433142	0.107028	-0.512206	0.866534	0.00314097	0.628856	0.000407703	34.3289	36.5004	37.2782	37.9547	36.0273	36.3066	47.1829	52.7146	46.1193	29.2267	31.5609	41.5762
Bradi1g07577	weakly similar to ( 142) AT1G47310	0.3145	0.176262	0.0423028	0.448459	0.0223342	0.243913	0.85982	0.00132832	16.8735	18.7995	19.2644	23.5445	22.9069	21.9517	15.174	16.8416	16.6172	21.8873	20.4132	24.0312
Bradi1g07590	moderately similar to ( 379) AT2G45490 | Symbols: AtAUR3 | AtAUR3 (ATAURORA3); ATP binding / histone kinase(H3-S10 specific) / protein kinase | chr2:18747658-18749044 REVERSEweakly similar to ( 170) CIPK1_ORYSA CIPK-like protein 1 (EC 2.7.11.1) (OsCK1) - Oryza sativa (Rice)moderately similar to ( 478) loc_os03g55620 12003.m101133 protein serine/threonine-protein kinase 12, putative, expressed S_T…	-0.490138	-0.433903	0.287605	-1.21165	0.0235629	0.0410908	0.356148	7.44504e-09	7.07911	7.20242	6.0443	4.8034	5.37721	4.28781	9.02356	9.38538	9.01948	5.24247	3.28156	3.26637
Bradi1g07611	#N/A	-0.0227474	0.43022	-0.0244817	0.431955	0.938795	0.11505	0.961346	0.124031	2.03646	2.11597	2.38199	1.96861	2.04334	2.37694	1.97531	1.19924	1.64395	2.0533	2.36465	2.14647
Bradi1g07620	highly similar to ( 582) AT4G33950 | Symbols: OST1, SNRK2-6, SRK2E, SNRK2.6, P44 | OST1 (OPEN STOMATA 1); calcium-dependent protein serine/threonine kinase/ kinase/ protein kinase | chr4:16272819-16274657 FORWARDhighly similar to ( 665) SAPK8_ORYSA Serine/threonine-protein kinase SAPK8 (EC 2.7.11.1) (Osmotic stress/abscisic acid-activated protein kinase 8) - Oryza sativa (Rice)highly similar to (…	0.245712	-0.0675372	-0.0475808	0.225756	0.0508775	0.644676	0.820871	0.0849933	60.221	72.0649	64.1947	78.5868	77.5931	76.7145	67.6094	68.5654	69.6233	91.9179	72.4356	76.2464
Bradi1g07630	weakly similar to ( 140) AT4G37180 | Symbols: | myb family transcription factor | chr4:17504648-17506107 FORWARDmoderately similar to ( 268) loc_os03g55590 12003.m101597 protein DNA binding protein, putative, expressed no original description	0.638346	-0.359658	-0.287546	0.566234	5.58813e-05	0.0331947	0.162037	0.000469353	139.223	213.143	139.257	229.933	267.516	267.336	211.582	198.553	220.422	308.519	314.209	310.959
Bradi1g07635	#N/A	0.548609	-0.654793	-0.542571	0.436386	0.0208681	0.00578202	0.0495788	0.0630712	3.32945	3.66225	2.79884	4.72466	4.78572	4.75388	4.48934	4.067	6.75351	6.85889	6.32183	7.60598
Bradi1g07640	moderately similar to ( 214) AT3G19080 | Symbols: | SWIB complex BAF60b domain-containing protein | chr3:6596082-6598667 FORWARDmoderately similar to ( 387) loc_os03g55570 12003.m10470 protein SWIB/MDM2 domain containing protein, expressed SWIB SWIB COG5531 no original description	0.332664	-0.269812	0.230759	-0.167907	0.0050189	0.0290737	0.126951	0.191786	28.5104	31.4953	29.239	39.2934	35.4896	37.6582	35.78	35.6645	36.0779	33.6828	30.6922	31.3105
Bradi1g07650	moderately similar to ( 394) AT5G66850 | Symbols: MAPKKK5 | MAPKKK5; ATP binding / kinase/ protein kinase/ protein serine/threonine kinase | chr5:26695965-26699159 REVERSEweakly similar to ( 130) M2K1_ORYSA Mitogen-activated protein kinase kinase 1 (EC 2.7.12.2) (MAP kinase kinase 1) (MAPKK1) (OsMEK1) - Oryza sativa (Rice)highly similar to ( 924) loc_os03g55560 12003.m35425 protein MAPKKK5, putat…	0.503226	-0.565349	-0.0368673	-0.025256	1.2888e-05	1.3389e-06	0.856786	0.861575	57.1178	54.5675	50.528	78.1931	74.797	76.9476	74.7474	85.1984	80.109	71.0791	81.3634	83.4325
Bradi1g07660	weakly similar to ( 107) AT3G49930 | Symbols: | zinc finger (C2H2 type) family protein | chr3:18510246-18510893 FORWARDmoderately similar to ( 218) ZFP1_WHEAT Zinc-finger protein 1 (WZF1) - Triticum aestivum (Wheat)moderately similar to ( 201) loc_os03g55540 12003.m10467 protein zinc-finger protein 1, putative, expressed no original description	1.91414	-1.18859	0.107459	0.618085	5.90164e-18	1.66068e-07	0.764612	0.00646318	8.01653	9.96946	5.83588	39.8446	23.3909	26.5658	16.7452	21.7428	15.6841	27.0424	26.6385	29.3973
Bradi1g07670	highly similar to ( 663) AT4G33760 | Symbols: | tRNA synthetase class II (D, K and N) family protein | chr4:16189285-16193260 REVERSEhighly similar to ( 704) loc_os01g06020 12001.m07233 protein aspartyl-tRNA synthetase, putative, expressed aspS AspS PRK12820 AspRS_core tRNA-synt_2 Asp_Lys_Asn_RS_core aspC AsnS EcAspRS_like_N AsxRS_core GAD no original description	1.59318	-1.09014	1.22064	-0.717607	0.0022931	0.0530638	0.0582711	0.218998	0.290922	0.24415	0.476398	1.25991	0.537721	1.35159	0.359147	1.30353	0.577602	0.480559	0.386066	0.466624
Bradi1g07700	highly similar to ( 688) AT1G20160 | Symbols: ATSBT5.2 | ATSBT5.2; identical protein binding / serine-type endopeptidase | chr1:6990852-6993737 REVERSEhighly similar to ( 973) loc_os09g30458 12009.m06202 protein subtilisin-like protein, putative, expressedPA_subtilisin_like no original description	-0.901018	-0.475792	0.54665	-1.92346	0.00139406	0.0949576	0.160109	8.2289e-12	4.71941	8.09764	5.95498	3.54349	3.81782	2.70319	6.28507	8.49899	11.241	1.83486	2.46117	2.56643
Bradi1g07710	very weakly similar to (80.9) AT5G41270 | Symbols: | FUNCTIONS IN: molecular_function unknown; INVOLVED IN: biological_process unknown; LOCATED IN: cellular_component unknown; EXPRESSED IN: male gametophyte; EXPRESSED DURING: M germinated pollen stage; CONTAINS InterPro DOMAIN/s: RNAse P, Rpr2/Rpp21 subunit (InterPro:IPR007175); Has 45 Blast hits to 45 proteins in 15 species: Archae - 0; Bacteria…	-0.491737	0.480118	0.0669899	-0.0786095	0.00352737	0.00523519	0.820205	0.699927	18.4251	13.6317	18.6391	12.7566	11.1308	12.3042	13.3782	11.471	11.552	10.7471	11.2924	12.4589
Bradi1g07717	nearly identical (1127) AT3G49600 | Symbols: UBP26, SUP32, ATUBP26 | UBP26 (UBIQUITIN-SPECIFIC PROTEASE 26); ubiquitin thiolesterase/ ubiquitin-specific protease | chr3:18380942-18386662 REVERSEhighly similar to ( 530) loc_os03g09260 12003.m34705 protein ubiquitin carboxyl-terminal hydrolase 5, putative, expressed Peptidase_C19L peptidase_C19C UCH COG5077 Peptidase_C19E Peptidase_C19 Peptidase_C1…	-0.00972365	-0.084557	0.180596	-0.274877	0.95784	0.648474	0.417313	0.100398	54.9197	44.3132	54.4583	53.4674	42.5337	56.7669	57.0146	57.1987	48.874	37.6584	44.8801	52.2619
Bradi1g07750	moderately similar to ( 478) AT2G23070 | Symbols: | casein kinase II alpha chain, putative | chr2:9824162-9826871 REVERSEmoderately similar to ( 470) CSK2A_MAIZE Casein kinase II subunit alpha (EC 2.7.11.1) (CK II) (CK2-alpha) - Zea mays (Maize)highly similar to ( 545) loc_os03g55490 12003.m35424 protein casein kinase II subunit alpha-2, putative, expressed Pkinase S_TKc S_TKc SPS1 TyrKc Pkinase_…	0.190153	-0.0476023	0.141254	0.00129673	0.183083	0.775036	0.480982	0.994669	16.6796	15.707	16.4953	19.2136	17.9599	18.6893	16.7003	16.3723	17.4614	18.7855	15.3461	16.4252
Bradi1g07755	moderately similar to ( 308) AT1G48120 | Symbols: | calcineurin-like phosphoesterase family protein | chr1:17774238-17779624 REVERSEmoderately similar to ( 224) loc_os01g34670 12001.m09771 protein hydrolase/ protein serine/threonine phosphatase, putative, expressed no original description	0.512053	-0.40212	0.135135	-0.0252015	0.00141404	0.0158127	0.573709	0.899868	9.85904	11.9633	9.17067	16.0638	13.4968	14.6345	12.211	14.2866	14.3512	12.9751	14.0914	13.0655
Bradi1g07760	weakly similar to ( 168) AT1G49890	-1.32057	0.344455	-0.201662	-0.774448	1.36302e-09	0.125111	0.565895	0.000515937	10.4732	7.89418	10.3617	3.62224	4.14045	3.72853	9.02356	6.83047	6.79794	3.66973	5.45318	4.15296
Bradi1g07770	no original description	1.71066	-0.600505	-1.03018	2.14034	7.76543e-08	0.0832947	0.00391741	1.60368e-11	3.32945	7.36519	2.53087	11.9691	12.0449	18.8757	8.1257	6.67405	5.10956	26.2997	34.7459	26.7842
Bradi1g07780	moderately similar to ( 393) AT3G49960 | Symbols: | peroxidase, putative | chr3:18524313-18525610 REVERSEmoderately similar to ( 215) PER1_ORYSA Peroxidase 1 precursor (EC 1.11.1.7) - Oryza sativa (Rice)moderately similar to ( 494) loc_os03g55420 12003.m10457 protein peroxidase 35 precursor, putative, expressedsecretory_peroxidase plant_peroxidase peroxidase no original description	0.233274	0.279426	-0.315964	0.828664	0.121656	0.0743247	0.0801131	9.4567e-09	36.8179	29.3387	34.8664	41.0258	39.4149	38.4971	26.8462	26.1227	30.3019	58.2787	45.0249	44.6093
Bradi1g07790	moderately similar to ( 295) AT5G67400 | Symbols: | peroxidase 73 (PER73) (P73) (PRXR11) | chr5:26894896-26896300 FORWARDweakly similar to ( 196) PER1_ORYSA Peroxidase 1 precursor (EC 1.11.1.7) - Oryza sativa (Rice)moderately similar to ( 407) loc_os03g55410 12003.m10456 protein peroxidase 51 precursor, putative, expressedsecretory_peroxidase plant_peroxidase peroxidase no original description	-0.615751	-0.382456	-1.40283	0.404627	0.0494403	0.205993	1.31228e-05	0.165393	2.16576	2.23804	1.72694	1.10242	1.02167	1.77105	1.93041	2.60705	3.42118	3.80079	3.47459	3.26637
Bradi1g07797	very weakly similar to (93.6) loc_os03g55400 12003.m10455 protein expressed protein no original description	-1.47832	0.74867	0.20107	-0.930725	5.2164e-05	0.034441	0.772916	0.0203417	1.68089	3.17395	2.17357	1.02368	1.07544	0.466066	1.57127	1.04282	1.51065	0.742683	0.723873	0.699937
Bradi1g07810	highly similar to ( 595) AT3G50000 | Symbols: CKA2, ATCKA2 | CKA2 (CASEIN KINASE II, ALPHA CHAIN 2); kinase | chr3:18534487-18536743 FORWARDhighly similar to ( 602) CSK2A_MAIZE Casein kinase II subunit alpha (EC 2.7.11.1) (CK II) (CK2-alpha) - Zea mays (Maize)highly similar to ( 605) loc_os07g02350 12007.m04707 protein casein kinase II subunit alpha-2, putative, expressed Pkinase S_TKc S_TKc SPS1…	0.165043	-0.101011	0.0775036	-0.0134722	0.159855	0.431549	0.658543	0.924659	58.3138	57.2532	59.9667	66.2239	61.2464	69.3507	58.3165	62.9342	67.0463	63.3028	63.7491	59.4946
Bradi1g07820	moderately similar to ( 339) AT4G33910 | Symbols: | oxidoreductase, 2OG-Fe(II) oxygenase family protein | chr4:16256943-16258614 REVERSEmoderately similar to ( 402) loc_os03g55380 12003.m10453 protein prolyl 4-hydroxylase, putative, expressed P4Hc no original description	-0.318882	0.370235	-0.784044	0.835398	0.0852028	0.0480533	5.67256e-05	1.75684e-06	6.59424	6.30721	6.5207	5.35461	5.37721	4.8937	5.25252	5.26624	4.53196	9.65487	8.05912	9.09918
Bradi1g07830	moderately similar to ( 310) AT4G37480 | Symbols: | DNAJ heat shock N-terminal domain-containing protein | chr4:17619261-17621402 FORWARDhighly similar to ( 733) loc_os03g55360 12003.m10451 protein heat shock protein binding protein, putative, expressed no original description	0.108443	-0.0618533	0.67307	-0.62648	0.523011	0.74078	0.00013955	9.77597e-05	12.1218	14.649	14.4706	16.2213	13.3355	15.0073	15.3984	14.3388	13.2849	8.65007	10.0377	9.1925
Bradi1g07840	highly similar to ( 897) AT5G67360 | Symbols: ARA12 | ARA12; serine-type endopeptidase | chr5:26872192-26874465 REVERSEnearly identical (1154) loc_os03g55350 12003.m10450 protein subtilisin-like protease precursor, putative, expressedPA_subtilisin_like PA no original description	-0.176743	-0.175774	0.053024	-0.405541	0.243711	0.266303	0.83233	0.00615147	39.5978	29.7863	38.3203	31.3402	35.7047	28.3834	40.0898	42.5992	39.1437	29.751	29.7271	32.4771
Bradi1g07850	highly similar to ( 583) AT1G77360 | Symbols: | pentatricopeptide (PPR) repeat-containing protein | chr1:29071983-29073428 REVERSEweakly similar to ( 152) RF1_ORYSA Rf1 protein, mitochondrial precursor (PPR protein) (Fertility restorer) (Restorer for CMS) - Oryza sativa (Rice)highly similar to ( 904) loc_os03g55340 12003.m10449 protein GTP binding protein, putative, expressed no original descript…	-0.917919	1.19257	-0.40268	0.677327	0.00343381	0.000158448	0.391952	0.0536756	2.00413	1.83112	2.35222	1.49614	0.806581	1.07195	1.25701	0.677833	0.755326	1.22324	1.496	1.63319
Bradi1g07860	moderately similar to ( 455) AT5G65860 | Symbols: | ankyrin repeat family protein | chr5:26347706-26348686 REVERSEhighly similar to ( 583) loc_os03g55330 12003.m10448 protein arginine N-methyltransferase 2, putative, expressed no original description	0.165276	0.425522	-0.524905	1.1157	0.360929	0.0182727	0.00676351	2.57084e-11	9.40649	10.7019	9.58752	10.0793	10.862	12.1643	7.04826	7.66473	7.37554	18.4797	13.5123	15.8186
Bradi1g07870	moderately similar to ( 441) AT4G33920 | Symbols: | protein phosphatase 2C family protein / PP2C family protein | chr4:16260876-16262703 FORWARDhighly similar to ( 645) loc_os03g55320 12003.m34933 protein catalytic/ protein phosphatase type 2C, putative, expressed PP2Cc PP2Cc PP2C PTC1 no original description	1.14753	-0.0420664	-0.397688	1.50315	7.93524e-18	0.804786	0.0121744	2.28009e-29	59.9947	77.6804	60.979	138.039	145.884	155.713	60.5611	73.9881	69.8899	214.111	181.161	184.083
Bradi1g07880	weakly similar to ( 110) AT4G34290 | Symbols: | SWIB complex BAF60b domain-containing protein | chr4:16410883-16412122 FORWARDweakly similar to ( 133) loc_os03g55310 12003.m10446 protein SWIb domain-containing protein, putative, expressed SWIB SWIB no original description	-0.191263	0.183648	-0.202049	0.194435	0.276775	0.315361	0.395529	0.2906	9.89136	10.1729	11.106	9.21308	9.51766	8.62223	8.43995	8.55113	10.4413	11.4024	9.26558	10.7324
Bradi1g07890	very weakly similar to (82.8) loc_os03g55290 12003.m10444 protein gibberellin-regulated protein 2 precursor, putative, expressed no original description	-2.74347	1.97717	-0.428364	-0.337928	7.00876e-10	4.98821e-07	0.642055	0.574701	1.68089	1.42421	1.54829	0.157489	0.376405	0.13982	0.583614	0.364987	0.222155	0.262123	0.434324	0.233312
Bradi1g07910	highly similar to ( 513) AT1G14810 | Symbols: | semialdehyde dehydrogenase family protein | chr1:5102684-5104633 REVERSEhighly similar to ( 615) loc_os03g55280 12003.m10443 protein aspartate-semialdehyde dehydrogenase, putative, expressed PRK06598 Asd PRK06728 PRK08040 PRK05671 PRK08664 Semialdhyde_dh Semialdhyde_dhC no original description	1.883	0.203753	-0.37058	2.45733	4.43026e-32	0.276184	0.0562658	1.61133e-51	14.9663	15.178	18.3116	48.9789	58.3965	71.215	13.2884	15.173	13.6847	68.1084	89.6638	73.6333
Bradi1g07920	moderately similar to ( 338) AT4G34270 | Symbols: | TIP41-like family protein | chr4:16404138-16406153 REVERSEmoderately similar to ( 466) loc_os03g55270 12003.m10442 protein tipA protein, putative, expressed TIP41 no original description	0.655364	-0.52902	0.0881919	0.0381519	1.15642e-05	0.000612022	0.712242	0.837039	19.1362	25.0661	18.4307	33.2301	31.9944	33.2305	28.1481	29.7725	32.2569	35.0371	27.9415	29.584
Bradi1g07930	moderately similar to ( 373) AT4G37360 | Symbols: CYP81D2 | CYP81D2; electron carrier/ heme binding / iron ion binding / monooxygenase/ oxygen binding | chr4:17567124-17568858 REVERSEmoderately similar to ( 263) C93A1_SOYBN Cytochrome P450 93A1 (EC 1.14.-.-) - Glycine max (Soybean)highly similar to ( 680) loc_os03g55240 12003.m10439 protein cytochrome P450 81E1, putative, expressed p450 CypX no o…	1.43115	-2.41696	-0.19771	-0.788103	9.09577e-13	5.08733e-32	0.500751	0.00010689	34.0379	47.243	28.971	84.3351	103.511	109.013	155.286	255.7	177.368	96.1119	127.498	117.076
Bradi1g07936	weakly similar to ( 103) AT3G19500 | Symbols: | ethylene-responsive protein -related | chr3:6759289-6760893 REVERSEweakly similar to ( 131) loc_os03g55220 12003.m35423 protein helix-loop-helix DNA-binding, putative, expressed no original description	1.92647	-0.222313	-0.34365	2.0478	4.14077e-16	0.485671	0.227322	2.75605e-18	1.51926	1.4649	0.982572	4.25219	5.16212	5.45298	1.70595	1.40781	1.46622	6.07252	6.99744	5.97279
Bradi1g07960	moderately similar to ( 429) AT3G29180	0.0703804	0.151225	-0.129057	0.350663	0.793686	0.582438	0.736154	0.172623	4.20221	3.37741	2.94772	3.62224	3.44141	3.96156	2.82828	3.1806	3.46561	4.28135	4.63279	3.17305
Bradi1g07980	moderately similar to ( 442) AT3G29185 | Symbols: | unknown protein | chr3:11155092-11157207 REVERSEhighly similar to ( 602) loc_os03g55164 12003.m101731 protein OsWRKY4 - Superfamily of rice TFs having WRKY and zinc finger domains, expressed no original description	-0.384582	0.180565	-0.0838958	-0.120121	0.00423182	0.214327	0.695734	0.429307	30.9994	33.4079	33.9434	24.647	25.3804	25.2608	31.4702	27.3219	27.9471	28.9209	23.0192	27.8575
Bradi1g07990	#N/A	-0.385041	0.529885	0.417647	-0.272803	0.304255	0.161267	0.456246	0.5402	1.42229	1.58697	1.04212	1.02368	1.07544	0.97874	1.12233	1.09496	0.577602	1.04849	0.675615	0.559949
Bradi1g08000	very weakly similar to (80.1) AT1G13940	-0.208515	0.37225	-0.189045	0.35278	0.0920949	0.0026354	0.238923	0.00433364	64.908	61.7293	65.475	55.0422	51.1372	60.0294	54.8597	47.3962	46.1638	60.6378	61.2397	67.7072
Bradi1g08010	highly similar to ( 990) AT1G18370 | Symbols: HIK, ATNACK1, NACK1 | HIK (HINKEL); ATP binding / microtubule motor | chr1:6319732-6323820 REVERSEweakly similar to ( 196) FLA10_CHLRE Kinesin-like protein FLA10 (Protein KHP1) - Chlamydomonas reinhardtiinearly identical (1432) loc_os01g33040 12001.m09621 protein kinesin heavy chain, putative, expressed KISc_CENP_E Kinesin KISc KISc KISc_KIP3_like KIS…	-0.624938	0.4777	0.0666399	-0.213878	0.0665773	0.161323	0.923462	0.606595	1.38996	1.09867	1.16122	0.472466	1.02167	0.792313	0.987654	0.834256	0.799757	0.698995	0.772131	0.793262
Bradi1g08020	weakly similar to ( 163) AT3G15660 | Symbols: ATGRX4, GRX4 | GRX4 (GLUTAREDOXIN 4); metal ion binding | chr3:5308134-5309383 REVERSEmoderately similar to ( 249) loc_os01g34620 12001.m43042 protein OsGrx_S15.1 - glutaredoxin subgroup II, expressed GRX_PICOT_like COG0278 PRK10824 GRX_family no original description	0.207728	-0.0334059	-0.0894035	0.263726	0.0853396	0.818593	0.617229	0.0317531	53.0772	59.7354	56.6616	63.1529	68.7745	63.6647	55.982	54.8002	62.5588	75.3168	66.7411	66.074
Bradi1g08030	very weakly similar to (83.2) AT5G15350 | Symbols: | plastocyanin-like domain-containing protein | chr5:4985184-4986154 REVERSEweakly similar to ( 161) loc_os03g55120 12003.m10428 protein blue copper protein precursor, putative, expressed no original description	-1.18791	0.407879	-0.214566	-0.565463	9.21406e-07	0.104413	0.573105	0.0257495	10.4409	8.54525	9.52797	5.19712	4.51685	2.98283	8.17059	7.29974	6.04261	6.37833	4.24672	3.87298
Bradi1g08040	moderately similar to ( 281) AT2G03430 | Symbols: | ankyrin repeat family protein | chr2:1036192-1037536 REVERSEvery weakly similar to (80.5) AKT1_ORYSA Potassium channel AKT1 (OsAKT1) - Oryza sativa (Rice)moderately similar to ( 323) loc_os03g55110 12003.m35422 protein 26S proteasome non-ATPase regulatory subunit 10, putative, expressed ANK no original description	0.504763	-0.4832	-0.0815028	0.103065	0.000453764	0.00109753	0.7227	0.535361	30.6115	41.831	30.817	47.6403	48.0722	50.5216	43.0078	51.9325	49.2295	57.0118	49.4164	48.3423
Bradi1g08060	highly similar to ( 907) AT5G15410 | Symbols: DND1, ATCNGC2, CNGC2 | DND1 (DEFENSE NO DEATH 1); calcium channel/ calmodulin binding / cation channel/ cyclic nucleotide binding / intracellular cAMP activated cation channel/ intracellular cyclic nucleotide activated cation channel/ inward rectifier potassium channel | chr5:5003460-5006763 REVERSEnearly identical (1200) loc_os03g55100 12003.m10426 p…	-0.0207212	-0.432734	-0.379668	-0.0737871	0.895287	0.00153839	0.0176097	0.638826	31.0641	24.4557	25.8446	27.3243	26.9936	26.0065	34.0741	37.6458	38.2106	32.0664	35.8559	36.5367
Bradi1g08070	highly similar to ( 731) AT3G29320 | Symbols: | glucan phosphorylase, putative | chr3:11252871-11257587 FORWARDhighly similar to ( 733) PHSL2_SOLTU Alpha-1,4 glucan phosphorylase L-2 isozyme, chloroplast precursor (EC 2.4.1.1) (Starch phosphorylase L-2) - Solanum tuberosum (Potato)highly similar to ( 772) loc_os03g55090 12003.m10424 protein alpha-1,4 glucan phosphorylase, L isozyme, chloroplast p…	-1.80123	1.08432	-0.836886	0.119974	2.71676e-18	6.50996e-08	0.000589669	0.623572	16.5179	11.0681	17.7458	4.0947	3.92536	4.9403	7.49719	6.62191	7.28668	7.1647	8.01086	8.11927
Bradi1g08080	moderately similar to ( 254) loc_os10g34614 12010.m21926 protein csAtPR5, putative, expressed no original description	0.255406	0.151634	-0.134965	0.542005	0.066507	0.320368	0.493711	7.67e-05	23.4354	28.3621	25.1598	31.419	29.3058	31.0866	24.1526	22.7856	22.2599	37.5273	30.0649	33.1303
Bradi1g08106	weakly similar to ( 159) AT1G69310 | Symbols: WRKY57, ATWRKY57 | WRKY57; transcription factor | chr1:26056118-26057909 REVERSEmoderately similar to ( 224) loc_os03g55080 12003.m10423 protein OsWRKY3 - Superfamily of rice TFs having WRKY and zinc finger domains, expressedWRKY no original description	-0.279942	0.281495	-0.442828	0.444381	0.141614	0.152061	0.0491861	0.018914	9.21255	10.2136	7.53305	7.08698	6.72151	8.24938	7.54208	7.97758	6.62021	10.616	10.2307	9.23916
Bradi1g08120	highly similar to ( 901) AT5G15490 | Symbols: | UDP-glucose 6-dehydrogenase, putative | chr5:5027872-5029314 REVERSEhighly similar to ( 908) UGDH_SOYBN UDP-glucose 6-dehydrogenase (EC 1.1.1.22) (UDP-Glc dehydrogenase) (UDP-GlcDH) (UDPGDH) - Glycine max (Soybean)highly similar to ( 949) loc_os12g25690 12012.m06393 protein UDP-glucose 6-dehydrogenase, putative, expressed Ugd UDPG_MGDP_dh_N WecC wec…	0.0074493	0.421251	-0.629433	1.05813	0.960826	0.00162155	5.43659e-06	6.86716e-17	99.3662	107.345	81.881	92.2883	97.3812	100.158	67.9236	77.1166	70.4231	146.92	137.005	164.625
Bradi1g08130	highly similar to ( 649) AT5G60920 | Symbols: COB | COB (COBRA) | chr5:24511466-24513932 REVERSEhighly similar to ( 777) COBL3_ORYSA COBRA-like 3 protein precursor (BRITTLE CULM1-like 4 protein) - Oryza sativa (Rice)highly similar to ( 777) loc_os05g32110 12005.m083711 protein COBRA-like protein 4 precursor, putative, expressedPhytochel_synth no original description	-1.19273	0.605914	-0.447867	-0.138951	8.99401e-10	0.00174687	0.0828151	0.541401	11.7985	8.70802	11.3145	5.03963	4.94703	4.05478	7.00336	6.88262	7.06452	7.38314	5.64621	5.97279
Bradi1g08135	#N/A	-2.50081	3.21133	-0.972808	1.68334	0.000578636	2.95707e-05	0.354763	0.042438	1.84251	0.284842	2.32244	0.236233	0.107544	0.41946	0.179573	0.156423	0.133293	0.174749	0.723873	0.653274
Bradi1g08140	moderately similar to ( 322) AT3G02100 | Symbols: | UDP-glucoronosyl/UDP-glucosyl transferase family protein | chr3:368840-370484 REVERSEweakly similar to ( 170) IAAG_MAIZE Indole-3-acetate beta-glucosyltransferase (EC 2.4.1.121) (IAA-Glu synthetase) ((Uridine 5'-diphosphate-glucose:indol-3-ylacetyl)-beta-D-glucosyl transferase) - Zea mays (Maize)highly similar to ( 592) loc_os03g55050 12003.m104…	1.2412	-2.95939	0.269655	-1.98785	0.000105638	1.77605e-19	0.568782	3.25838e-10	4.26686	9.11493	2.94772	14.4102	12.0449	11.9779	28.7317	47.9176	49.6738	9.48012	13.0297	9.33249
Bradi1g08145	moderately similar to ( 325) AT3G02100 | Symbols: | UDP-glucoronosyl/UDP-glucosyl transferase family protein | chr3:368840-370484 REVERSEweakly similar to ( 138) UFOG_SOLME Anthocyanidin 3-O-glucosyltransferase (EC 2.4.1.115) (Flavonol 3-O-glucosyltransferase) (UDP-glucose flavonoid 3-O-glucosyltransferase) - Solanum melongena (Eggplant) (Aubergine)highly similar to ( 626) loc_os03g55040 12003.m1…	3.08547	-3.8666	0.894129	-1.67526	2.75113e-34	6.83246e-50	0.00100426	3.58711e-12	8.6307	8.58594	6.878	73.1534	69.4198	61.9402	76.3187	174.047	101.08	27.7851	44.4458	37.7966
Bradi1g08150	moderately similar to ( 289) AT3G02100 | Symbols: | UDP-glucoronosyl/UDP-glucosyl transferase family protein | chr3:368840-370484 REVERSEweakly similar to ( 115) IAAG_MAIZE Indole-3-acetate beta-glucosyltransferase (EC 2.4.1.121) (IAA-Glu synthetase) ((Uridine 5'-diphosphate-glucose:indol-3-ylacetyl)-beta-D-glucosyl transferase) - Zea mays (Maize)moderately similar to ( 496) loc_os03g55020 12003.…	-0.3259	-0.150316	1.55769	-2.0339	0.452965	0.741585	0.00653171	1.23742e-05	1.42229	0.691758	1.13145	1.10242	1.02167	0.55928	1.25701	1.56423	0.844188	0.262123	0.289549	0.326637
Bradi1g08157	moderately similar to ( 314) AT3G02100 | Symbols: | UDP-glucoronosyl/UDP-glucosyl transferase family protein | chr3:368840-370484 REVERSEweakly similar to ( 143) UFO3_MAIZE Anthocyanidin 3-O-glucosyltransferase (EC 2.4.1.115) (Flavonol 3-O-glucosyltransferase) (UDP-glucose flavonoid 3-O-glucosyltransferase) (Bronze-1) (Bz-W22 allele) - Zea mays (Maize)highly similar to ( 536) loc_os03g55010 12003…	-0.465205	0.156097	0.117586	-0.426694	0.046561	0.533846	0.772374	0.0857296	3.74967	3.25533	3.21569	2.75605	2.74238	2.00409	2.91807	2.86776	3.37675	2.31542	2.17162	2.33312
Bradi1g08190	moderately similar to ( 325) AT3G02100 | Symbols: | UDP-glucoronosyl/UDP-glucosyl transferase family protein | chr3:368840-370484 REVERSEweakly similar to ( 134) UFOG_HORVU Anthocyanidin 3-O-glucosyltransferase (EC 2.4.1.115) (Flavonol 3-O-glucosyltransferase) (UDP-glucose flavonoid 3-O-glucosyltransferase) (Bronze-1) - Hordeum vulgare (Barley)highly similar to ( 722) loc_os03g55030 12003.m35419 …	-0.36069	0.329496	0.00478147	-0.0359756	0.00318364	0.00915813	0.985228	0.811153	66.0071	74.0995	68.512	50.3963	57.6437	54.2035	62.0875	49.3254	54.4724	52.4247	53.3736	56.0883
Bradi1g08201	#N/A	-0.307788	0.138991	-0.335089	0.166292	0.0156989	0.320295	0.0263716	0.225674	50.6205	58.067	50.2005	40.7895	44.362	43.0179	46.734	46.3012	51.14	60.8126	50.3333	50.6288
Bradi1g08210	moderately similar to ( 382) loc_os03g54970 12003.m10411 protein expressed protein no original description	0.153919	0.0280095	0.328499	-0.146571	0.267267	0.864137	0.0414364	0.321506	32.5187	27.2227	33.467	38.2697	33.3925	32.4382	30.9764	29.564	30.9684	27.6977	29.0032	25.991
Bradi1g08217	moderately similar to ( 310) AT3G05010 | Symbols: | transmembrane protein, putative | chr3:1389603-1391462 FORWARDmoderately similar to ( 449) loc_os03g54920 12003.m10407 protein expressed protein no original description	0.197624	-0.392321	-0.0694735	-0.125223	0.142102	0.00305554	0.739836	0.387025	30.8701	33.0009	28.9114	36.6161	33.5538	36.2134	37.1717	43.0163	41.5429	41.1097	34.022	36.3967
Bradi1g08235	#N/A	-0.0585174	0.2893	0.426841	-0.196058	0.812473	0.222829	0.123423	0.427678	23.9526	12.6958	22.361	18.9774	20.057	17.7571	16.2514	16.268	15.8619	11.0092	16.5526	14.6987
Bradi1g08240	highly similar to ( 888) AT3G02130 | Symbols: RPK2, TOAD2 | RPK2 (RECEPTOR-LIKE PROTEIN KINASE 2); ATP binding / kinase/ protein serine/threonine kinase | chr3:381224-384181 FORWARDmoderately similar to ( 351) RPK1_IPONI Receptor-like protein kinase precursor (EC 2.7.11.1) - Ipomoea nil (Japanese morning glory) (Pharbitis nil)nearly identical (1404) loc_os03g54900 12003.m35418 protein phytosulfok…	0.270134	-0.0566654	-0.185993	0.399462	0.034843	0.709122	0.269768	0.00182025	64.2939	61.5258	61.0981	75.2795	67.484	82.587	66.8911	66.5841	60.9593	76.1468	83.7763	96.5446
Bradi1g08260	moderately similar to ( 323) AT5G48760 | Symbols: | 60S ribosomal protein L13A (RPL13aD) | chr5:19771315-19772686 REVERSEmoderately similar to ( 310) RL13A_LUPLU 60S ribosomal protein L13a - Lupinus luteus (European yellow lupin)moderately similar to ( 346) loc_os03g54890 12003.m101506 protein 60S ribosomal protein L13a, putative, expressed Ribosomal_L13 Ribosomal_L13 rpl13p RplM no original desc…	-0.114178	0.10094	0.051998	-0.0652355	0.356832	0.447334	0.78784	0.634684	133.824	148.484	153.43	133.472	139.646	129.473	132.974	140.364	132.982	140.411	127.305	120.576
Bradi1g08270	weakly similar to ( 143) AT3G29760 | Symbols: | NLI interacting factor (NIF) family protein | chr3:11590064-11591833 REVERSEmoderately similar to ( 437) loc_os03g54870 12003.m10402 protein NLI interacting factor-like phosphatase family protein, expressed no original description	0.755405	-0.209536	-0.705883	1.25175	0.00170449	0.453379	0.00904007	8.65435e-08	3.78199	5.28992	2.64997	6.2208	5.64607	7.6901	4.21998	4.27556	4.93184	10.8344	9.74816	11.4323
Bradi1g08280	highly similar to ( 817) AT5G39040 | Symbols: ATTAP2, TAP2 | ATTAP2; ATPase, coupled to transmembrane movement of substances / transporter | chr5:15625660-15629621 FORWARDmoderately similar to ( 301) MDR_ORYSA Putative multidrug resistance protein (P-glycoprotein) - Oryza sativa (Rice)nearly identical (1060) loc_os03g54790 12003.m10395 protein ATP-binding cassette sub-family B member 10, mitochon…	0.249882	-0.50828	0.26743	-0.525828	0.116878	0.00119443	0.186312	0.000767215	28.7367	21.648	25.7553	31.1827	28.553	30.9468	31.2458	41.7128	35.5448	22.4552	25.4803	27.3909
Bradi1g08287	highly similar to ( 663) AT1G69220 | Symbols: SIK1 | SIK1; ATP binding / kinase/ protein kinase/ protein serine/threonine kinase | chr1:26020298-26026119 REVERSEweakly similar to ( 122) M2K1_ORYSA Mitogen-activated protein kinase kinase 1 (EC 2.7.12.2) (MAP kinase kinase 1) (MAPKK1) (OsMEK1) - Oryza sativa (Rice)nearly identical (1111) loc_os03g54780 12003.m10394 protein serine/threonine kinase, …	-0.428689	0.182523	0.00914027	-0.255306	0.00267471	0.241037	0.976003	0.0939502	39.921	29.4201	38.886	27.088	28.4454	25.0278	32.8619	31.7017	30.9239	25.2949	27.7967	26.9242
Bradi1g08294	highly similar to ( 518) AT5G60940 | Symbols: | transducin family protein / WD-40 repeat family protein | chr5:24523757-24525655 FORWARDhighly similar to ( 660) loc_os03g54770 12003.m35631 protein cleavage stimulation factor, 50 kDa subunit, putative, expressed WD40 COG2319 no original description	-0.520994	0.397537	0.154909	-0.278367	0.0157287	0.0760727	0.649576	0.243076	9.72974	7.44657	10.7785	5.82708	6.66774	6.94439	6.59932	8.18614	6.53135	6.72783	4.43976	6.34609
Bradi1g08301	moderately similar to ( 410) AT5G15640 | Symbols: | mitochondrial substrate carrier family protein | chr5:5087590-5089677 FORWARDhighly similar to ( 546) loc_os03g54760 12003.m10393 protein mitochondrial aspartate-glutamate transporter AGC1, putative, expressed no original description	0.733905	-0.622327	-0.00311128	0.114689	5.69393e-07	3.71526e-05	0.992798	0.501084	42.1514	60.7933	42.9652	83.8627	75.7649	82.82	65.8586	81.4964	77.0433	86.457	77.0201	79.4195
Bradi1g08310	highly similar to ( 641) AT5G60920 | Symbols: COB | COB (COBRA) | chr5:24511466-24513932 REVERSEhighly similar to ( 771) COBL3_ORYSA COBRA-like 3 protein precursor (BRITTLE CULM1-like 4 protein) - Oryza sativa (Rice)highly similar to ( 771) loc_os05g32110 12005.m083711 protein COBRA-like protein 4 precursor, putative, expressedPhytochel_synth no original description	-1.18293	0.594865	-0.114276	-0.473787	8.12274e-16	7.69121e-05	0.623875	0.00201948	73.1185	61.2003	76.6406	32.6001	34.4141	26.0997	44.624	46.4577	48.6519	39.4932	29.341	31.7305
Bradi1g08320	weakly similar to ( 112) AT1G26340 | Symbols: B5 #6, ATCB5-A, CB5-A | CB5-A (CYTOCHROME B5 ISOFORM A); heme binding | chr1:9113992-9114755 FORWARDvery weakly similar to (85.9) CYB5_TOBAC Cytochrome b5 - Nicotiana tabacum (Common tobacco)very weakly similar to (86.7) loc_os10g37420 12010.m21998 protein cytochrome b5, putative, expressed no original description	-0.440878	-0.0890748	-0.19841	-0.331543	0.0702367	0.744826	0.590478	0.189544	3.71734	5.3713	4.28759	3.30726	3.44141	3.07604	4.44444	5.2141	4.53196	4.67453	3.57111	2.9864
Bradi1g08333	#N/A	0.779316	-0.834083	0.366366	-0.421133	0.0233406	0.0159139	0.450807	0.247131	1.16369	1.05798	1.04212	1.81112	1.88202	1.91087	1.52637	2.65919	1.68838	1.87855	0.772131	1.67985
Bradi1g08350	weakly similar to ( 132) AT1G69060	0.360804	-0.196724	-0.0430408	0.20712	0.00105906	0.0975238	0.818716	0.0772949	73.959	81.3019	77.8018	99.0603	92.5955	107.475	90.0561	87.5448	89.4395	105.286	98.8328	104.151
Bradi1g08357	moderately similar to ( 334) AT5G45890 | Symbols: SAG12 | SAG12 (SENESCENCE-ASSOCIATED GENE 12); cysteine-type peptidase | chr5:18613300-18614759 FORWARDmoderately similar to ( 276) CYSEP_PHAVU Vignain precursor (EC 3.4.22.-) (Bean endopeptidase) (Cysteine proteinase EP-C1) - Phaseolus vulgaris (Kidney bean) (French bean)moderately similar to ( 409) loc_os03g54130 12003.m10379 protein cysteine pr…	-2.18554	1.92812	-1.12569	0.868276	2.0928e-14	1.82207e-11	0.00045391	0.00300198	26.7002	22.4618	51.6595	5.03963	9.2488	7.7367	9.83165	7.76901	8.88619	19.2224	13.8984	15.2586
Bradi1g08370	weakly similar to ( 103) loc_os04g20920 12004.m07245 protein transcription regulator, putative, expressed no original description	-0.0147068	-0.0883148	0.282037	-0.385059	0.931539	0.600962	0.137513	0.0110351	17.3584	20.7934	18.3116	19.7648	19.1429	17.058	21.1897	20.7	18.0834	16.6885	14.96	14.232
Bradi1g08380	moderately similar to ( 312) AT5G55630 | Symbols: KCO1, TPK1 | ATKCO1; calcium-activated potassium channel/ ion channel/ outward rectifier potassium channel | chr5:22531718-22532893 FORWARDmoderately similar to ( 491) loc_os03g54100 12003.m35415 protein calcium-activated outward-rectifying potassium channel 1, putative, expressed no original description	0.316857	0.245686	-0.330032	0.892575	0.0223086	0.0969328	0.0458375	3.38247e-11	28.8013	33.2858	34.3305	38.9784	39.4149	41.6197	25.4994	28.469	27.3695	58.2351	46.714	45.9625
Bradi1g08390	moderately similar to ( 407) AT3G13170 | Symbols: ATSPO11-1 | ATSPO11-1; ATP binding / DNA binding / DNA topoisomerase (ATP-hydrolyzing)/ catalytic | chr3:4231560-4234192 REVERSEhighly similar to ( 578) loc_os03g54091 12003.m35630 protein meiotic recombination protein SPO11, putative, expressed COG1697 PRK04342 TOPRIM_TopoIIB_SPO no original description	0.304778	-0.143615	0.250489	-0.089326	0.0574077	0.417184	0.237171	0.63252	9.24487	8.3011	8.39652	11.6542	10.6469	9.92722	9.78675	9.2811	9.59709	9.61119	9.07254	8.25925
Bradi1g08400	nearly identical (1381) AT5G35840 | Symbols: PHYC | PHYC (phytochrome defective c); protein histidine kinase | chr5:14008049-14011619 FORWARDnearly identical (2075) PHYC_ORYSA Phytochrome C - Oryza sativa (Rice)nearly identical (2075) loc_os03g54084 12003.m101724 protein phytochrome C, putative, expressedCOG4251 Phytochrome PAS_2 GAF PRK10841 no original description	0.19201	-0.287255	0.0182247	-0.11347	0.10719	0.0173378	0.933356	0.381697	149.146	162.97	160.606	178.356	177.394	184.189	190.078	196.885	189.898	160.332	183.14	189.776
Bradi1g08410	very weakly similar to (96.3) loc_os03g54050 12003.m10371 protein circumsporozoite protein precursor, putative, expressed no original description	0.86488	-0.549206	-0.514886	0.830561	7.72364e-10	0.000172986	0.00133711	4.08167e-09	84.1089	102.869	78.5164	150.795	175.888	156.505	111.021	128.528	148.755	219.266	225.318	246.004
Bradi1g08421	#N/A	0.359399	0.252929	0.0854761	0.526852	0.0127955	0.103096	0.706039	0.000309322	30.2559	27.5483	26.5592	33.4663	38.2319	36.3998	23.3894	22.3164	25.0591	28.1783	38.7513	35.1368
Bradi1g08430	nearly identical (1247) AT5G55540 | Symbols: TRN1, LOP1 | TRN1 (TORNADO 1) | chr5:22496322-22500543 REVERSEnearly identical (1329) loc_os03g53990 12003.m10365 protein expressed protein no original description	-0.030728	-0.104466	-0.151896	0.0167017	0.886329	0.624022	0.590147	0.942747	6.78819	6.63274	7.32463	6.45703	6.82905	6.991	6.50954	6.67405	9.10835	7.55789	7.19047	7.83929
Bradi1g08440	weakly similar to ( 156) AT2G04900	0.0574841	-0.118799	-0.222209	0.160893	0.746806	0.512432	0.297522	0.359323	29.2862	40.8544	30.4002	31.9702	36.3499	36.0269	32.8619	34.4131	41.7207	44.6483	37.7379	39.4764
Bradi1g08460	weakly similar to ( 134) AT4G17240	0.00986987	0.465076	-0.183969	0.658915	0.961271	0.0109947	0.46591	0.000223651	10.4409	8.70802	10.0341	8.50438	11.2384	9.55436	7.63187	6.30906	7.19781	12.3198	10.0377	11.059
Bradi1g08470	moderately similar to ( 483) AT4G16420 | Symbols: ADA2B, PRZ1 | ADA2B (HOMOLOG OF YEAST ADA2 2B); DNA binding / transcription coactivator/ transcription factor | chr4:9262805-9265775 REVERSEhighly similar to ( 962) loc_os03g53960 12003.m10361 protein transcriptional adaptor, putative, expressed COG5114 ZZ_ADA2 no original description	0.260635	-0.425613	0.0026597	-0.167637	0.0243294	0.000237789	0.991921	0.173803	80.3916	88.5451	85.2158	100.241	96.1983	107.894	105.589	124.461	111.344	100.612	101.439	101.817
Bradi1g08480	highly similar to ( 514) AT5G22020 | Symbols: | strictosidine synthase family protein | chr5:7287878-7289357 REVERSEweakly similar to ( 167) STSY_CATRO Strictosidine synthase precursor (EC 4.3.3.2) - Catharanthus roseus (Rosy periwinkle) (Madagascar periwinkle)highly similar to ( 703) loc_os03g53950 12003.m10360 protein strictosidine synthase precursor, putative, expressed Str_synth COG3386 no or…	0.278939	-0.131889	-0.305183	0.452233	0.0497643	0.402615	0.075105	0.00127063	19.1686	18.8402	19.2941	22.2846	26.0795	21.1594	21.8631	20.8564	20.0828	31.28	25.9629	28.6507
Bradi1g08490	no original description	1.85834	-1.31193	0.0992716	0.447136	2.81817e-17	1.10989e-08	0.769473	0.0422388	1.77786	1.4649	1.57807	7.00824	5.5923	5.17334	3.77104	4.32771	3.95435	4.71822	5.64621	6.06612
Bradi1g08500	highly similar to ( 738) AT3G44050 | Symbols: | kinesin motor protein-related | chr3:15818738-15824792 FORWARDmoderately similar to ( 209) FLA10_CHLRE Kinesin-like protein FLA10 (Protein KHP1) - Chlamydomonas reinhardtiinearly identical (1514) loc_os03g53920 12003.m10357 protein kinesin, motor region, putative, expressed KISc_KLP2_like KISc Kinesin KISc KISc_KHC_KIF5 KISc_KIF1A_KIF1B KISc_KIF3 KI…	-0.722602	0.806201	-0.223679	0.307277	0.0285946	0.0148992	0.678833	0.422652	2.45668	1.26144	1.96514	1.25991	0.914125	1.30499	1.07744	0.938538	1.24407	1.39799	1.1582	1.4932
Bradi1g08510	moderately similar to ( 346) AT1G04130 | Symbols: | tetratricopeptide repeat (TPR)-containing protein | chr1:1073465-1075374 FORWARDmoderately similar to ( 476) loc_os03g53910 12003.m10356 protein tetratricopeptide repeat domain 4, putative, expressed no original description	-0.1982	0.118765	0.198882	-0.278317	0.207164	0.484642	0.350733	0.0849354	15.7745	15.8291	15.4234	15.5126	13.6581	12.0711	15.5331	14.0259	13.7292	12.2324	12.6437	10.8257
Bradi1g08517	weakly similar to ( 142) AT3G58450 | Symbols: | universal stress protein (USP) family protein | chr3:21622032-21623057 FORWARDmoderately similar to ( 201) loc_os03g53900 12003.m10355 protein ethylene-responsive protein, putative, expressedUSP_Like Usp no original description	-0.600042	-1.84731	0.461426	-2.90878	0.0145943	1.74511e-14	0.143145	3.86086e-32	23.694	41.2613	19.1453	18.1112	21.0249	16.2657	89.8765	126.077	86.2849	12.8877	15.5874	11.7589
Bradi1g08530	weakly similar to ( 199) AT3G58470	-0.373209	0.484216	0.0602387	0.0507681	0.163671	0.0715522	0.906775	0.88138	2.3597	1.99389	2.23312	1.4174	2.04334	1.58463	1.75084	1.25138	1.68838	1.57274	1.59252	1.72651
Bradi1g08540	highly similar to ( 715) AT5G20930 | Symbols: TSL | TSL (TOUSLED); kinase/ protein serine/threonine kinase | chr5:7098213-7102970 FORWARDvery weakly similar to ( 100) CRK_DAUCA CDPK-related protein kinase (EC 2.7.11.1) (PK421) - Daucus carota (Carrot)nearly identical (1034) loc_os03g53880 12003.m35581 protein tousled-like kinase 2, putative, expressed S_TKc S_TKc Pkinase Pkinase_Tyr SPS1 TyrKc PT…	-0.0804252	0.361254	-0.174078	0.454907	0.681331	0.0517868	0.498074	0.0127958	11.2167	9.88807	11.0465	9.29182	10.2705	10.7661	9.29292	7.09118	8.61961	9.52381	12.4024	12.4589
Bradi1g08550	highly similar to ( 805) AT5G04885 | Symbols: | glycosyl hydrolase family 3 protein | chr5:1423369-1426628 FORWARDhighly similar to ( 989) loc_os03g53860 12003.m35413 protein periplasmic beta-glucosidase precursor, putative, expressedBglX Glyco_hydro_3 Glyco_hydro_3_C no original description	1.62524	-1.06128	-0.287701	0.851658	4.1803e-18	2.68282e-08	0.255403	7.45403e-06	497.219	671.941	482.056	1578.19	1819.16	1696.2	967.452	1215.3	1262.82	1753.26	2266.93	2197.61
Bradi1g08560	highly similar to ( 931) AT5G20950 | Symbols: | glycosyl hydrolase family 3 protein | chr5:7107609-7110775 REVERSEnearly identical (1135) loc_os03g53800 12003.m101132 protein periplasmic beta-glucosidase precursor, putative, expressedBglX Glyco_hydro_3 Glyco_hydro_3_C no original description	-0.297817	0.128239	0.224194	-0.393771	0.205836	0.62263	0.509027	0.105838	9.82671	5.45268	8.15832	6.61452	6.88283	5.68601	6.55443	7.56045	7.41997	4.67453	5.8875	5.83281
Bradi1g08570	highly similar to ( 916) AT5G20950 | Symbols: | glycosyl hydrolase family 3 protein | chr5:7107609-7110775 REVERSEnearly identical (1089) loc_os03g53800 12003.m101132 protein periplasmic beta-glucosidase precursor, putative, expressedBglX Glyco_hydro_3 Glyco_hydro_3_C no original description	0.085451	-0.399285	-0.414207	0.100373	0.703011	0.0605884	0.0973484	0.671505	324.411	404.557	246.626	302.378	373.393	359.104	352.637	376.198	557.653	429.445	481.907	467.884
Bradi1g08597	moderately similar to ( 270) AT5G32450 | Symbols: | RNA recognition motif (RRM)-containing protein | chr5:12079707-12081317 FORWARDmoderately similar to ( 410) loc_os03g53770 12003.m10346 protein RNA-binding region RNP-1, putative, expressed no original description	0.832815	-0.25777	-0.41237	0.987415	6.7689e-08	0.130316	0.0265257	1.53132e-10	41.5373	60.4678	39.8388	78.3506	81.0883	92.7472	51.7171	56.573	61.0926	122.63	108.34	104.851
Bradi1g08607	nearly identical (1756) AT5G04895 | Symbols: | ATP binding / ATP-dependent helicase/ double-stranded RNA binding / helicase/ nucleic acid binding | chr5:1428796-1434516 FORWARDnearly identical (1929) loc_os03g53760 12003.m10345 protein helicase associated domain family protein, expressed HrpA PRK11131 PRK11664 HA2 DUF1605 DEXHc DEXDc DEXDc no original description	0.0578208	-0.0144198	0.564894	-0.521493	0.762555	0.946838	0.00423622	0.00294015	20.9787	14.6897	18.5795	20.3948	15.9703	20.2739	19.0797	19.0315	16.7949	11.6208	13.7536	12.8788
Bradi1g08620	highly similar to ( 634) AT4G16440 | Symbols: | ferredoxin hydrogenase | chr4:9269263-9271510 REVERSEhighly similar to ( 815) loc_os03g53750 12003.m101498 protein narf-like protein, putative, expressed Fe_hyd_lg_C COG4624 no original description	0.854333	-0.7228	0.0364263	0.0951065	1.18185e-09	4.91084e-07	0.888512	0.564962	23.1122	29.3387	21.9441	43.2306	42.2111	48.7039	37.037	44.7891	40.7876	45.8716	40.9712	44.0493
Bradi1g08627	weakly similar to ( 121) AT5G37480	-0.0183369	0.112155	-0.0818364	0.175654	0.94577	0.676271	0.838411	0.506172	3.45875	3.49948	3.24546	3.07103	4.03291	2.93622	2.51403	3.75415	3.19903	3.53866	3.32982	3.77966
Bradi1g08660	highly similar to ( 686) AT3G44850 | Symbols: | protein kinase-related | chr3:16374617-16376931 REVERSEhighly similar to ( 865) loc_os03g53720 12003.m10342 protein ATP binding protein, putative, expressed S_TKc S_TKc Pkinase no original description	0.241679	0.0750622	0.0281977	0.288543	0.0420001	0.583168	0.896207	0.0176719	33.2621	32.1464	35.9979	40.632	38.931	40.4546	32.2783	32.0146	32.0347	38.6195	41.2608	37.7966
Bradi1g08680	moderately similar to ( 224) AT1G55370 | Symbols: NDF5 | carbohydrate binding / catalytic | chr1:20674852-20676071 FORWARDmoderately similar to ( 427) loc_os03g53710 12003.m10341 protein aldose 1-epimerase family protein, expressed no original description	-0.811072	0.497793	0.565448	-0.878727	8.93967e-06	0.00871693	0.0109949	2.92712e-06	32.2277	30.1118	29.0008	16.4576	18.8202	16.7318	28.5971	18.3536	17.6835	10.4412	11.582	13.1588
Bradi1g08690	moderately similar to ( 333) AT1G54390 | Symbols: ING2 | PHD finger protein-related | chr1:20305061-20306510 REVERSEmoderately similar to ( 441) loc_os03g53700 12003.m35410 protein inhibitor of growth protein 4, putative, expressed TNG2 no original description	-0.0462464	0.284775	-0.20969	0.448219	0.772286	0.0575823	0.267723	0.00184636	43.897	54.2013	47.0443	42.1282	51.0835	47.0727	39.3266	36.5509	43.1425	62.8659	49.706	49.8355
Bradi1g08710	nearly identical (2099) AT2G31900 | Symbols: XIF, ATXIF, ATMYO5 | XIF; motor | chr2:13560760-13569623 REVERSEnearly identical (2495) loc_os03g53660 12003.m10336 protein XIF, putative, expressed MYSc_type_XI MYSc COG5022 MYSc Myosin_head MYSc_type_V MYSc_type_II MYSc_type_I MYSc_type_VII MYSc_type_VIII MYSc_type_VI MYSc_type_XV MYSc_type_IX MYSc_type_III MYSc_type_XVIII DIL no original description	-1.51233	-0.481141	0.483714	-2.47718	1.51096e-08	0.0634198	0.232946	2.98981e-20	8.40443	5.28992	5.53813	2.51982	1.88202	2.37694	7.85634	10.9496	8.13086	1.22324	1.93033	1.67985
Bradi1g08718	#N/A	-0.326187	0.0991631	0.0932732	-0.320297	0.0481678	0.595869	0.722611	0.0621903	21.0757	19.0844	20.8424	15.3551	18.7127	14.5879	21.7284	18.4058	16.8393	16.339	13.078	16.1919
Bradi1g08727	moderately similar to ( 462) AT5G36740 | Symbols: | PHD finger family protein | chr5:14460790-14465727 FORWARDnearly identical (1320) loc_os03g53630 12003.m10334 protein DNA binding protein, putative, expressed no original description	0.296135	0.0439559	-0.103317	0.443408	0.024885	0.78372	0.597823	0.000795851	81.1674	67.304	76.581	98.8241	77.378	100.344	77.9798	72.7367	67.6683	95.5002	101.294	100.184
Bradi1g08760	moderately similar to ( 352) AT5G47420 | Symbols: | FUNCTIONS IN: molecular_function unknown; INVOLVED IN: biological_process unknown; LOCATED IN: endoplasmic reticulum; EXPRESSED IN: 20 plant structures; EXPRESSED DURING: 13 growth stages; CONTAINS InterPro DOMAIN/s: Protein of unknown function DUF124 (InterPro:IPR002838), Tryptophan RNA-binding attenuator protein-like (InterPro:IPR016031); BEST…	0.413993	-0.448555	0.0432163	-0.0777778	0.000268243	0.000105926	0.825492	0.556371	57.8289	69.5827	59.6094	81.5003	83.8844	83.5657	81.4814	83.5299	90.0171	81.5203	80.1086	80.0261
Bradi1g08780	moderately similar to ( 306) AT1G05410	0.700012	-0.422463	0.283563	-0.00601336	3.64484e-07	0.00346033	0.10703	0.973155	20.4939	23.8453	21.0211	34.0175	35.3283	36.6328	25.7688	30.3461	31.4127	25.5133	31.9952	29.6773
Bradi1g08800	weakly similar to ( 112) loc_os03g53540 12003.m10324 protein expressed proteinDUF1677 no original description	-1.1624	0.762643	0.408519	-0.808273	0.00929125	0.0842006	0.596507	0.113767	1.74553	1.22075	1.01235	0.944931	0.645265	0.27964	0.94276	0.677833	0.710895	0.698995	0.241291	0.3733
Bradi1g08810	moderately similar to ( 365) AT1G03110 | Symbols: | transducin family protein / WD-40 repeat family protein | chr1:749359-751796 FORWARDhighly similar to ( 638) loc_os03g53530 12003.m10323 protein WD-repeat protein 4, putative, expressed WD40 no original description	-1.1177	0.881726	0.140831	-0.376807	6.27111e-09	4.8072e-06	0.658701	0.0778464	16.9382	12.7772	16.406	7.08698	8.17336	6.05886	10.0112	7.97758	7.06452	6.72783	5.8875	6.67273
Bradi1g08820	weakly similar to ( 103) loc_os03g53520 12003.m10321 protein expressed protein no original description	-0.635189	0.518407	-0.35397	0.237188	0.0051621	0.028533	0.241054	0.347247	26.3446	20.1424	31.0552	15.7489	19.573	14.6345	17.5982	17.8322	18.7499	29.8821	17.4212	16.5185
Bradi1g08830	moderately similar to ( 486) AT5G50230 | Symbols: | nucleotide binding | chr5:20448632-20450855 REVERSEvery weakly similar to (82.4) GBLP_BRANA Guanine nucleotide-binding protein subunit beta-like protein - Brassica napus (Rape)highly similar to ( 720) loc_os03g53510 12003.m101494 protein nucleotide binding protein, putative, expressed WD40 COG2319 no original description	0.217583	0.00637102	-0.147785	0.371739	0.146035	0.973609	0.478401	0.0126279	23.694	24.8219	24.9811	26.9305	29.5746	28.8495	25.2301	22.8899	25.0146	37.8768	28.2311	28.5108
Bradi1g08840	moderately similar to ( 427) AT3G22670 | Symbols: | pentatricopeptide (PPR) repeat-containing protein | chr3:8017771-8019459 REVERSEweakly similar to ( 145) RF1_ORYSA Rf1 protein, mitochondrial precursor (PPR protein) (Fertility restorer) (Restorer for CMS) - Oryza sativa (Rice)highly similar to ( 822) loc_os03g53490 12003.m10318 protein GTP binding protein, putative, expressed no original descri…	-0.635217	0.385312	-0.350367	0.100462	0.0052381	0.0964887	0.269084	0.708909	4.23454	4.55747	3.75164	2.51982	2.6886	2.7964	3.59147	2.60705	3.33232	2.92704	3.57111	3.77966
Bradi1g08847	highly similar to ( 708) AT4G14790 | Symbols: ATSUV3, EDA15 | ATSUV3; ATP-dependent RNA helicase | chr4:8496351-8499829 REVERSEhighly similar to ( 982) loc_os03g53500 12003.m10319 protein ATP-dependent RNA helicase SUV3, mitochondrial precursor, putative, expressed no original description	0.0439888	-0.15689	0.194935	-0.307837	0.816685	0.397552	0.414375	0.0817312	15.2249	11.0274	12.833	13.4653	12.0449	14.8209	13.2884	14.9645	15.4175	11.5334	12.4506	11.2923
Bradi1g08860	weakly similar to ( 151) AT5G22880 | Symbols: H2B, HTB2 | HTB2; DNA binding | chr5:7652130-7652567 REVERSEweakly similar to ( 154) H2B1_WHEAT Histone H2B.1 - Triticum aestivum (Wheat)weakly similar to ( 176) loc_os01g05970 12001.m07228 protein core histone H2A/H2B/H3/H4 family protein, expressed H2B no original description	-1.11076	0.238	-0.284636	-0.58812	8.1529e-18	0.0861315	0.0916171	7.77542e-06	59.8331	59.9388	58.6268	26.7731	29.4133	26.3794	50.101	43.0685	57.9824	35.4303	31.5609	33.597
Bradi1g08870	moderately similar to ( 296) AT3G63310 | Symbols: | glutamate binding | chr3:23387938-23388882 REVERSEmoderately similar to ( 357) loc_os03g53400 12003.m10310 protein transmembrane BAX inhibitor motif-containing protein 4, putative, expressed COG0670 no original description	0.450027	-0.627423	-0.574588	0.397193	0.320127	0.151864	0.288431	0.349162	0.452546	0.528992	0.476398	0.629954	0.699037	0.652493	0.852974	0.729974	0.666464	0.567934	1.30297	1.1199
Bradi1g08880	weakly similar to ( 144) AT4G29250 | Symbols: | transferase family protein | chr4:14420713-14422177 FORWARDmoderately similar to ( 424) loc_os03g53360 12003.m10307 protein transferase, putative, expressedTransferase no original description	-0.684105	-0.150453	-0.487379	-0.347179	0.0209212	0.636427	0.222734	0.257583	2.94155	1.99389	2.73929	0.787443	1.66693	2.14391	2.91807	2.71133	2.93244	2.14067	1.97859	2.6131
Bradi1g08891	#N/A	3.89607	-2.49669	-1.05029	2.44967	2.3248e-21	5.47159e-09	0.00878492	8.71534e-12	0.323247	0.691758	0.238199	3.93721	6.77528	7.41046	1.75084	2.86776	2.31041	7.25208	17.8555	12.7388
Bradi1g08900	moderately similar to ( 325) AT3G22845 | Symbols: | emp24/gp25L/p24 protein-related | chr3:8087373-8088550 FORWARDmoderately similar to ( 387) loc_os03g53310 12003.m10303 protein suppressor/enhancer of lin-12 protein 9 precursor, putative, expressed no original description	-0.0612557	0.0584678	-0.293273	0.290485	0.643376	0.679798	0.0412019	0.0182002	79.0663	88.7485	83.8163	76.6182	89.9069	74.524	79.2817	76.5952	85.6629	104.107	96.7577	94.5848
Bradi1g08907	moderately similar to ( 263) AT1G62250	-0.497093	-1.12685	0.133126	-1.75707	0.00929871	4.45173e-10	0.658701	5.97504e-22	12.348	18.8809	11.9993	9.6068	11.6148	9.27472	29.9888	31.5975	32.5235	9.82962	9.31384	8.67921
Bradi1g08917	nearly identical (4430) AT1G03060 | Symbols: | WD-40 repeat family protein / beige-related | chr1:712971-726891 REVERSEnearly identical (6184) loc_os03g53280 12003.m10301 protein beige/BEACH domain containing protein, expressed Beach WD40 no original description	-0.316491	0.149306	-0.202297	0.0351127	0.0801061	0.458426	0.418472	0.873401	65.8455	48.9521	62.0509	49.1364	38.0706	54.856	57.239	52.6624	49.6294	41.8087	62.3014	59.4013
Bradi1g08930	moderately similar to ( 289) AT3G22850 | Symbols: | unknown protein | chr3:8089067-8090275 FORWARDweakly similar to ( 103) TSJT1_TOBAC Stem-specific protein TSJT1 - Nicotiana tabacum (Common tobacco)moderately similar to ( 392) loc_os03g53270 12003.m35408 protein stem-specific protein TSJT1, putative, expressedWali7 no original description	-0.239583	-0.210552	-0.173612	-0.276524	0.0742155	0.137112	0.33273	0.0441669	208.785	259.816	224.86	189.852	207.722	189.642	255.623	275.722	270.984	240.76	196.604	224.96
Bradi1g08940	highly similar to ( 534) AT1G17680 | Symbols: | transcription factor-related | chr1:6076388-6082160 FORWARDnearly identical (1236) loc_os11g16540 12011.m05739 protein TPR Domain containing protein, expressed no original description	-0.124563	0.204839	0.0157413	0.0645356	0.516237	0.288062	0.963886	0.764897	7.30539	7.65003	8.3072	7.00824	6.56019	7.7367	7.54208	5.99622	6.62021	6.90258	6.56312	7.65264
Bradi1g08950	moderately similar to ( 328) AT2G31290	-0.3475	0.16142	0.806145	-0.992225	0.100348	0.473192	0.00246391	9.71498e-06	4.13756	4.15055	3.96006	3.54349	3.22632	2.93622	3.72615	3.80629	3.42118	1.7038	1.83381	1.95982
Bradi1g08977	highly similar to ( 632) AT1G04210 | Symbols: | leucine-rich repeat family protein / protein kinase family protein | chr1:1114696-1119383 FORWARDnearly identical (1244) loc_os03g53250 12003.m10298 protein protein kinase domain containing protein, expressed S_TKc S_TKc Pkinase Pkinase_Tyr TyrKc PTKc SPS1 no original description	0.369968	-0.302354	0.201389	-0.133775	0.00287253	0.0196983	0.218592	0.33357	58.2491	54.2827	57.1083	74.8858	65.8708	78.5322	70.303	70.3904	68.557	55.0459	65.4381	70.2736
Bradi1g08988	#N/A	-4.65166	2.65067	-1.52332	-0.477673	3.32291e-14	4.2798e-07	0.0716075	0.454481	6.17402	1.87182	6.93755	0.314977	0.161316	0.13982	1.39169	0.625692	0.355448	0.567934	0.434324	0.699937
Bradi1g09000	highly similar to ( 655) AT2G37710 | Symbols: RLK | RLK (receptor lectin kinase); kinase | chr2:15814934-15816961 REVERSEmoderately similar to ( 209) PSKR_DAUCA Phytosulfokine receptor precursor (EC 2.7.11.1) (Phytosulfokine LRR receptor kinase) - Daucus carota (Carrot)highly similar to ( 817) loc_os07g18240 12007.m06264 protein protein kinase, putative, expressed Lectin_legB Pkinase S_TKc TyrKc …	-3.09453	1.97006	-0.319433	-0.805036	5.81129e-18	2.03902e-09	0.611033	0.0383697	7.30539	4.59816	9.55774	0.866187	0.806581	0.83892	2.64871	1.25138	1.55508	1.17955	1.01342	0.933249
Bradi1g09030	highly similar to ( 664) AT4G14680 | Symbols: APS3 | APS3; sulfate adenylyltransferase (ATP) | chr4:8413443-8415311 REVERSEhighly similar to ( 750) loc_os03g53230 12003.m10296 protein bifunctional 3-phosphoadenosine 5-phosphosulfate synthetase, putative, expressed ATPS ATP-sulfurylase MET3 sat PRK05537 PanC_ATPS no original description	0.821521	-0.432029	-0.39739	0.786881	9.93858e-07	0.0152451	0.0553986	3.61866e-06	94.8731	138.514	121.362	196.861	205.624	224.225	159.82	152.408	166.261	345.653	220.492	259.397
Bradi1g09041	#N/A	0.109085	-0.0146295	-0.0146603	0.109115	0.388314	0.921806	0.947725	0.413865	255.268	258.718	247.132	270.88	277.41	272.556	242.379	259.714	266.763	296.986	271.211	261.03
Bradi1g09080	highly similar to ( 540) AT3G04750 | Symbols: | pentatricopeptide (PPR) repeat-containing protein | chr3:1301391-1303376 REVERSEhighly similar to ( 903) loc_os03g53170 12003.m10291 protein methyltransferase small domain, putative, expressed no original description	0.577915	0.312893	0.104505	0.786303	0.0135097	0.24105	0.785484	0.001327	3.42642	2.27873	3.51344	5.5121	4.46308	4.05478	2.19977	2.76347	2.53256	4.32503	4.05369	4.52626
Bradi1g09090	weakly similar to ( 179) AT4G14550 | Symbols: IAA14, SLR | IAA14 (INDOLE-3-ACETIC ACID INDUCIBLE 14); protein binding / transcription factor/ transcription repressor | chr4:8348521-8349923 REVERSEmoderately similar to ( 228) IAA13_ORYSA Auxin-responsive protein IAA13 (Indoleacetic acid-induced protein 13) - Oryza sativa (Rice)moderately similar to ( 228) loc_os03g53150 12003.m10289 protein OsIAA1…	-3.02909	2.8732	-0.393219	0.237332	7.03216e-13	1.3173e-11	0.517146	0.62364	51.5903	14.8525	45.3769	4.72466	6.34511	2.65658	6.50954	4.067	4.66525	8.73744	3.95717	5.27286
Bradi1g09100	highly similar to ( 845) AT5G43670 | Symbols: | transport protein, putative | chr5:17539025-17541733 REVERSEnearly identical (1243) loc_os03g53140 12003.m35407 protein protein transport protein Sec23A, putative, expressed SEC23 Sec23-like trunk_domain Sec23_trunk Sec23_helical COG5028 Sec23_BS no original description	-0.0813159	0.227643	-0.0245633	0.17089	0.660003	0.208089	0.938557	0.35924	15.8714	15.5442	18.8475	16.3788	15.3788	15.8463	14.5006	13.2438	15.1954	13.0625	16.3113	19.0383
Bradi1g09120	highly similar to ( 516) AT5G64560 | Symbols: | magnesium transporter CorA-like family protein (MRS2-2) | chr5:25807163-25809395 REVERSEhighly similar to ( 608) loc_os03g53110 12003.m10285 protein metal ion transporter, putative, expressed CorA no original description	0.464696	-0.452143	-0.00690343	0.0194568	0.00123977	0.00213058	0.981931	0.913272	16.8089	16.5615	15.8402	23.9383	19.7881	24.2355	21.055	25.132	21.1936	23.4163	21.0888	23.7045
Bradi1g09140	weakly similar to ( 194) AT2G30580 | Symbols: DRIP2 | DRIP2 (DREB2A-INTERACTING PROTEIN 2); protein binding / ubiquitin-protein ligase/ zinc ion binding | chr2:13026444-13030363 FORWARDmoderately similar to ( 305) loc_os03g53080 12003.m10282 protein protein binding protein, putative, expressed no original description	0.419444	-0.161841	0.606791	-0.349188	0.059869	0.520158	0.02366	0.150413	3.2648	4.80162	3.84096	5.35461	5.9687	4.56745	4.17508	4.22342	4.84297	3.0581	3.76414	3.59301
Bradi1g09150	weakly similar to ( 126) AT2G38360 | Symbols: PRA1.B4 | PRA1.B4 (PRENYLATED RAB ACCEPTOR 1.B4) | chr2:16069840-16070502 REVERSEmoderately similar to ( 240) loc_os03g53070 12003.m10281 protein prenylated Rab receptor 2, putative, expressed PRA1 no original description	0.21979	-0.519892	0.207431	-0.507533	0.161311	0.000679749	0.314897	0.000887532	30.062	31.2512	30.7872	42.4432	34.8981	30.2943	39.5959	47.3962	45.0974	26.8239	34.6494	31.4505
Bradi1g09170	weakly similar to ( 161) AT2G30590 | Symbols: WRKY21 | WRKY21; calmodulin binding / transcription factor | chr2:13033891-13035303 FORWARDmoderately similar to ( 448) loc_os03g53050 12003.m101491 protein WRKY transcription factor 21, putative, expressedWRKY no original description	0.13029	0.396139	-0.124937	0.651366	0.366357	0.00499045	0.531375	1.72774e-06	19.7504	20.1017	19.2644	21.261	21.24	22.1382	17.0146	13.7131	14.129	23.7222	24.4187	22.398
Bradi1g09173	#N/A	-0.40202	0.373606	-0.0798191	0.0514057	0.0564863	0.0842138	0.826252	0.842289	6.43262	6.63274	7.62237	5.59084	5.10835	5.03352	4.39955	6.20478	5.42058	6.42202	5.59795	4.52626
Bradi1g09177	moderately similar to ( 254) loc_os03g53020 12003.m10276 protein helix-loop-helix DNA-binding domain containing protein, expressed no original description	0.677827	-0.862806	-0.0159671	-0.169012	0.00047855	7.43802e-06	0.965704	0.428807	5.94775	5.90029	4.37691	9.76429	7.47432	8.76205	8.70931	10.0111	10.7079	9.78594	7.91435	8.4459
Bradi1g09187	moderately similar to ( 222) AT3G23100 | Symbols: XRCC4 | XRCC4; protein C-terminus binding | chr3:8220721-8221991 FORWARDmoderately similar to ( 384) loc_os03g53000 12003.m10274 protein double strand break repair protein, putative, expressed no original description	0.500852	0.210571	0.276056	0.435367	0.000674769	0.201931	0.147626	0.00502137	15.031	14.5269	15.7807	19.2136	21.6164	23.1635	13.3782	11.7839	13.9958	19.9651	16.5043	16.5185
Bradi1g09200	highly similar to ( 587) AT1G56290 | Symbols: | CwfJ-like family protein | chr1:21075939-21078608 FORWARDhighly similar to ( 880) loc_os03g52980 12003.m10272 protein CWF19L2 protein, putative, expressed CwfJ_C_1 CwfJ_C_2 no original description	0.0885593	-0.0064336	-0.0367391	0.118865	0.565832	0.972258	0.885845	0.456472	21.0111	18.5147	23.3435	23.702	20.3796	22.9771	22.2222	20.1264	20.8825	23.1105	22.1023	23.4712
Bradi1g09210	highly similar to ( 542) AT5G05920 | Symbols: DHS | DHS (DEOXYHYPUSINE SYNTHASE) | chr5:1777902-1779699 REVERSEhighly similar to ( 550) DHYS_TOBAC Deoxyhypusine synthase (EC 2.5.1.46) - Nicotiana tabacum (Common tobacco)highly similar to ( 689) loc_os03g52970 12003.m35405 protein deoxyhypusine synthase, putative, expressed DS DYS1 PRK03971 PRK01221 PRK02301 PRK00805 PRK02492 PRK00770 no original …	-0.129863	0.41543	-0.232645	0.518212	0.451976	0.0125964	0.285291	0.0016171	11.4106	11.475	12.3864	10.7092	11.4535	10.1136	9.20314	9.75037	7.55326	13.6741	12.4989	11.7123
Bradi1g09220	very weakly similar to (90.9) loc_os03g52940 12003.m10268 protein expressed protein no original description	0.364622	1.14713	-0.555554	2.0673	0.325119	0.00548189	0.205793	3.80621e-08	1.13137	0.935908	0.863472	1.65363	1.39807	0.83892	0.359147	0.469269	0.48874	2.31542	1.78555	1.44654
Bradi1g09240	weakly similar to ( 109) AT4G19390 | Symbols: | FUNCTIONS IN: molecular_function unknown; INVOLVED IN: biological_process unknown; LOCATED IN: chloroplast; EXPRESSED IN: 23 plant structures; EXPRESSED DURING: 13 growth stages; CONTAINS InterPro DOMAIN/s: Uncharacterised conserved protein UCP022348 (InterPro:IPR016804), Uncharacterised protein family UPF0114 (InterPro:IPR005134); BEST Arabidopsis …	0.567256	-0.459391	0.201836	-0.093972	0.039433	0.109865	0.626996	0.77311	1.74553	1.54628	1.48875	1.73237	2.36597	2.84301	1.93041	2.39849	2.26598	2.49017	2.02685	1.63319
Bradi1g09246	#N/A	-0.296651	-0.225628	0.107829	-0.630107	0.11686	0.251987	0.717226	0.000659282	14.7077	10.8647	13.8453	10.9455	12.5289	8.76205	15.4433	16.0073	14.7511	10.2665	8.58996	10.9657
Bradi1g09270	highly similar to ( 982) AT1G55020 | Symbols: LOX1 | LOX1; lipoxygenase | chr1:20525798-20530143 FORWARDnearly identical (1416) LOX2_ORYSA Lipoxygenase 2 (EC 1.13.11.12) (Lipoxygenase L-2) - Oryza sativa (Rice)nearly identical (1416) loc_os03g52860 12003.m10259 protein lipoxygenase 2, putative, expressedLipoxygenase PLAT_LH2 PLAT LH2 no original description	-1.8631	0.87214	-1.41388	0.422918	5.1889e-06	0.0278687	0.00344369	0.325379	2.39203	4.27262	1.90559	0.629954	1.07544	0.605886	1.93041	1.04282	1.64395	2.62123	1.35123	2.2398
Bradi1g09290	very weakly similar to (81.6) loc_os01g40750 12001.m10345 protein expressed protein no original description	1.2822	-0.498998	0.846896	-0.0636909	2.06084e-10	0.0204743	0.000166371	0.799578	35.4925	27.5889	31.085	91.3434	57.4286	80.5363	42.1998	51.3068	39.6768	29.6636	51.202	46.5691
Bradi1g09300	highly similar to ( 891) AT4G37930 | Symbols: SHM1, STM, SHMT1 | SHM1 (SERINE TRANSHYDROXYMETHYLTRANSFERASE 1); glycine hydroxymethyltransferase/ poly(U) binding | chr4:17831891-17834742 REVERSEhighly similar to ( 889) GLYM_SOLTU Serine hydroxymethyltransferase, mitochondrial precursor (EC 2.1.2.1) (Serine methylase) (Glycine hydroxymethyltransferase) (SHMT) - Solanum tuberosum (Potato)highly sim…	-0.147953	0.0198704	0.333712	-0.461795	0.345814	0.91462	0.0657803	0.00215806	870.505	862.989	881.486	763.977	761.036	835.005	933.468	868.617	777.142	560.507	641.979	670.259
Bradi1g09310	moderately similar to ( 252) AT1G50030 | Symbols: TOR | TOR (TARGET OF RAPAMYCIN); 1-phosphatidylinositol-3-kinase/ protein binding | chr1:18522626-18539619 REVERSEweakly similar to ( 174) ATR_ORYSA Serine/threonine-protein kinase ATR (EC 2.7.11.1) - Oryza sativa (Rice)nearly identical (5145) loc_os03g52794 12003.m10253 protein phosphatidylinositol 3- and 4-kinase family protein, expressed TEL1 P…	0.837958	-0.40214	0.210625	0.225193	0.000332281	0.111634	0.541391	0.392783	83.7857	56.9276	70.5665	134.338	86.358	157.064	99.6184	98.4423	81.2198	71.2975	132.421	122.769
Bradi1g09320	highly similar to ( 538) AT4G21520 | Symbols: | transducin family protein / WD-40 repeat family protein | chr4:11447514-11450377 REVERSEhighly similar to ( 714) loc_os03g52794 12003.m10253 protein phosphatidylinositol 3- and 4-kinase family protein, expressed WD40 COG2319 no original description	-0.536131	0.808106	0.542874	-0.270899	0.00803419	7.06901e-05	0.0340899	0.246277	10.9258	8.21972	10.5403	7.71694	6.29133	6.61814	7.00336	4.74483	5.19842	4.63084	4.92234	4.52626
Bradi1g09327	moderately similar to ( 380) AT2G15860	0.167992	-0.413623	-0.0585497	-0.187082	0.220993	0.0019929	0.78786	0.186107	44.3172	48.6672	39.9281	46.9316	48.5562	53.551	54.5454	60.5357	61.8479	58.5409	48.9338	47.8757
Bradi1g09340	highly similar to ( 770) AT4G02030	0.277008	-0.121405	0.0565317	0.0990711	0.0368012	0.411704	0.79562	0.508821	34.1026	30.1932	29.8345	39.2146	35.8122	39.103	36.9921	32.0146	33.3676	32.7217	38.7031	38.3099
Bradi1g09350	moderately similar to ( 263) AT5G58730 | Symbols: | pfkB-type carbohydrate kinase family protein | chr5:23723627-23725324 REVERSEmoderately similar to ( 494) loc_os03g52760 12003.m10250 protein carbohydrate kinase, PfkB, putative, expressed no original description	1.75819	-1.02023	0.291196	0.446762	2.19459e-25	4.34201e-09	0.182501	0.0107807	8.92162	10.295	8.84315	37.0886	28.9832	28.9893	17.0595	22.1078	17.728	21.7562	29.0997	26.6443
Bradi1g09357	nearly identical (1055) AT4G31850 | Symbols: PGR3 | PGR3 (PROTON GRADIENT REGULATION 3) | chr4:15403020-15406358 FORWARDmoderately similar to ( 249) RF1_ORYSA Rf1 protein, mitochondrial precursor (PPR protein) (Fertility restorer) (Restorer for CMS) - Oryza sativa (Rice)nearly identical (1738) loc_os10g28600 12010.m05739 protein PGR3, putative, expressed no original description	0.535955	-0.0394277	0.0204999	0.476027	6.87652e-05	0.816353	0.936351	0.000580246	20.9787	20.6714	24.0283	31.104	30.9189	33.2305	23.9731	22.2121	21.3713	28.7462	30.1131	35.1368
Bradi1g09370	moderately similar to ( 347) AT5G27620 | Symbols: CYCH;1 | CYCH;1 (CYCLIN H;1); cyclin-dependent protein kinase/ protein binding / protein kinase | chr5:9771762-9774684 FORWARDhighly similar to ( 563) loc_os03g52750 12003.m101490 protein cyclin-H, putative, expressed CCL1 no original description	0.0482297	0.163003	0.261242	-0.0500093	0.779893	0.337253	0.199082	0.791731	13.9966	12.2482	12.7437	13.9377	13.7657	12.7236	11.4478	12.0446	11.3743	12.8004	10.2307	10.5924
Bradi1g09376	#N/A	1.1884	-0.326537	0.0749513	0.786912	9.06044e-19	0.0254998	0.731036	7.1923e-09	29.4478	37.9653	29.7749	66.3814	77.5931	76.9942	36.6779	42.1299	42.9203	74.4867	71.8565	63.6476
Bradi1g09390	highly similar to ( 623) AT2G39810	-0.114185	0.265867	0.363581	-0.211899	0.489265	0.103619	0.0525767	0.205344	42.9272	38.006	44.7815	42.2069	32.5859	41.5265	40.9876	34.2045	29.4133	29.1394	31.5126	29.6773
Bradi1g09400	moderately similar to ( 295) AT5G10860 | Symbols: | CBS domain-containing protein | chr5:3429173-3430142 REVERSEmoderately similar to ( 354) loc_os03g52690 12003.m101601 protein CBS domain protein, putative, expressedCBS_pair_10 CBS_pair_9 CBS_pair_CAP-ED_DUF294_PBI_assoc2 COG2905 CBS_pair_CAP-ED_DUF294_PBI_assoc CBS_pair_3 no original description	0.654603	0.124331	-0.312793	1.09173	5.02326e-05	0.509996	0.130822	1.12076e-11	571.727	772.653	682.5	1031.16	1148.03	1011.36	570.28	610.259	678.905	1438.14	1282.46	1242.43
Bradi1g09410	very weakly similar to (93.6) AT5G05250	0.841023	-0.362029	-0.113292	0.592286	3.53453e-08	0.0273916	0.630247	0.000139996	15.8391	23.2349	17.7458	35.2774	34.683	31.6925	26.2177	21.4821	25.1035	38.4011	35.1802	36.2567
Bradi1g09420	moderately similar to ( 214) AT1G28200 | Symbols: FIP1 | FIP1 (FH INTERACTING PROTEIN 1) | chr1:9850395-9852300 REVERSEmoderately similar to ( 319) loc_os03g52670 12003.m10241 protein FIP1, putative, expressed no original description	0.331386	-0.486682	0.102155	-0.257451	0.0490165	0.00377143	0.695734	0.143727	12.1218	14.5676	13.1903	16.6938	19.0353	14.4481	16.7901	17.6758	21.3269	14.1547	16.6491	15.9119
Bradi1g09431	#N/A	-0.356645	0.648717	0.0869304	0.205141	0.0539358	0.000466294	0.773444	0.315527	22.1424	22.8687	25.4575	15.7489	19.7344	19.3884	19.7531	12.6703	12.4851	16.339	18.0486	17.4518
Bradi1g09440	moderately similar to ( 259) AT1G08560 | Symbols: SYP111, KN, ATSYP111 | SYP111 (SYNTAXIN OF PLANTS 111); SNAP receptor | chr1:2709778-2710710 REVERSEmoderately similar to ( 379) loc_os03g52650 12003.m10239 protein syntaxin-related protein KNOLLE, putative, expressed SynN COG5074 no original description	1.65072	-0.0237691	-0.214249	1.8412	1.53874e-12	0.94656	0.493107	7.66596e-15	1.51926	1.05798	1.39942	3.77973	4.94703	3.86835	1.39169	1.40781	1.2885	4.80559	4.9706	4.89956
Bradi1g09450	moderately similar to ( 300) AT3G28460	-1.60075	0.831716	0.356644	-1.12568	3.04582e-20	1.0599e-06	0.150069	4.78875e-10	22.1101	21.1597	22.1228	6.85075	8.60353	6.10547	14.5903	10.6889	11.4188	5.8104	5.79099	5.22619
Bradi1g09460	highly similar to ( 785) AT5G49720 | Symbols: ATGH9A1, DEC, KOR, RSW2, IRX2, KOR1 | ATGH9A1 (ARABIDOPSIS THALIANA GLYCOSYL HYDROLASE 9A1); cellulase/ hydrolase, hydrolyzing O-glycosyl compounds | chr5:20197765-20200168 REVERSEhighly similar to ( 998) GUN10_ORYSA Endoglucanase 10 (EC 3.2.1.4) (Endo-1,4-beta glucanase 10) (OsGLU2) - Oryza sativa (Rice)highly similar to ( 998) loc_os03g52630 12003.m…	-1.40683	1.24081	-0.172545	0.00652078	3.85831e-13	2.75409e-10	0.5563	0.979771	156.71	93.3874	172.039	58.3495	58.504	42.5519	68.9113	53.7053	56.0274	62.6911	57.4273	59.3546
Bradi1g09470	moderately similar to ( 325) AT1G77405 | Symbols: | INVOLVED IN: biological_process unknown; EXPRESSED IN: sperm cell; CONTAINS InterPro DOMAIN/s: Pentatricopeptide repeat (InterPro:IPR002885); BEST Arabidopsis thaliana protein match is: EMB2745 (EMBRYO DEFECTIVE 2745) (TAIR:AT5G39710.1); Has 13180 Blast hits to 4377 proteins in 153 species: Archae - 4; Bacteria - 12; Metazoa - 210; Fungi - 191; …	-0.91112	0.76582	0.0510242	-0.196325	0.0347854	0.0742958	0.955756	0.713614	1.22834	1.26144	0.952797	1.10242	0.26886	0.55928	0.987654	0.52141	0.48874	0.611621	0.53084	0.606612
Bradi1g09487	no original description	1.24712	0.919833	-0.743394	2.91035	0.000547514	0.0158588	0.0972072	6.94349e-15	15.2896	28.8504	7.5926	30.3953	48.1798	43.9501	6.37486	7.29974	13.5959	74.7925	68.0923	62.3877
Bradi1g09507	weakly similar to ( 183) AT3G07030	-0.400512	0.346347	0.197985	-0.25215	0.00124347	0.00709316	0.233063	0.0555991	102.534	115.89	111.388	88.981	86.1429	74.9435	89.6969	87.5448	82.1528	81.6077	71.2774	64.8608
Bradi1g09530	highly similar to ( 810) AT4G07410	-0.0612192	0.0808704	0.114557	-0.0949056	0.633062	0.544006	0.499392	0.473426	44.5435	40.9358	45.9427	44.5693	39.3612	42.2722	41.3917	41.4	41.5429	37.7894	38.4135	40.223
Bradi1g09537	highly similar to ( 716) AT5G19220 | Symbols: ADG2, APL1 | APL1 (ADP GLUCOSE PYROPHOSPHORYLASE LARGE SUBUNIT 1); glucose-1-phosphate adenylyltransferase | chr5:6463931-6466775 REVERSEhighly similar to ( 701) GLGL3_SOLTU Glucose-1-phosphate adenylyltransferase large subunit 3, chloroplast precursor (EC 2.7.7.27) (ADP-glucose synthase) (ADP-glucose pyrophosphorylase) (AGPase S) (Alpha-D-glucose-1-p…	-1.10313	0.769437	0.279889	-0.613581	2.56645e-16	2.0145e-08	0.11156	9.87485e-06	141.776	127.975	146.939	68.1925	65.5482	60.4022	100.157	71.1204	73.1334	52.8178	52.6497	54.3151
Bradi1g09550	weakly similar to ( 173) AT1G51600 | Symbols: ZML2, TIFY2A | TIFY2A; sequence-specific DNA binding / transcription factor/ zinc ion binding | chr1:19133176-19135252 FORWARDmoderately similar to ( 348) loc_os03g52450 12003.m10221 protein GATA transcription factor 25, putative, expressed no original description	0.484396	-0.24707	0.177638	0.0596875	0.000106378	0.0659228	0.299518	0.69152	22.5303	25.8799	22.093	32.9939	31.134	34.3491	28.5971	26.4876	28.4358	29.8821	29.2927	27.9041
Bradi1g09560	moderately similar to ( 398) AT5G66380 | Symbols: ATFOLT1 | ATFOLT1 (ARABIDOPSIS THALIANA FOLATE TRANSPORTER 1); binding / folic acid transporter | chr5:26513645-26515533 REVERSEvery weakly similar to (85.1) BT1_MAIZE Protein brittle-1, chloroplast precursor - Zea mays (Maize)highly similar to ( 514) loc_os03g52430 12003.m10220 protein mitochondrial folate transporter/carrier, putative, expressed…	0.610496	-0.287548	0.21687	0.106078	6.52623e-07	0.0287958	0.181087	0.455703	24.7931	24.0895	22.8969	39.7659	33.3387	36.6794	27.4747	30.6068	29.5466	32.1538	31.3196	30.7972
Bradi1g09577	weakly similar to ( 108) AT4G36420 | Symbols: | ribosomal protein L12 family protein | chr4:17203718-17204257 REVERSEweakly similar to ( 159) loc_os03g52400 12003.m10217 protein 50S ribosomal protein L12-2, chloroplast precursor, putative, expressed rpl12 rplL no original description	-0.667377	0.382993	-0.290122	0.00573826	0.00162429	0.0818455	0.330021	0.983416	8.04886	8.42317	8.6645	4.96089	5.69984	5.12673	6.7789	5.94408	6.53135	8.47532	5.98402	4.85289
Bradi1g09583	#N/A	4.58297	-0.105536	-0.41047	4.8879	3.78761e-35	0.890043	0.256461	8.9119e-38	0.290922	0.0813833	0.178649	4.17345	5.86116	3.96156	0	0.417128	0.222155	7.33945	5.50144	5.78614
Bradi1g09600	no original description	1.71256	-0.220885	0.0373196	1.45436	2.01123e-21	0.288821	0.910678	7.8211e-16	10.1176	16.8057	12.833	46.7741	44.1469	39.1962	12.6599	15.6944	17.8612	46.8327	40.1991	39.6164
Bradi1g09615	moderately similar to ( 372) AT2G23760 | Symbols: BLH4, SAW2 | BLH4 (BEL1-LIKE HOMEODOMAIN 4); DNA binding / transcription factor | chr2:10107951-10112736 REVERSEhighly similar to ( 590) loc_os03g52239 12003.m101484 protein homeodomain protein JUBEL1, putative, expressed POX POX no original description	-1.60388	0.444532	0.447125	-1.60647	8.4729e-21	0.0124743	0.0407599	1.61433e-20	66.2657	47.2837	63.4503	22.7571	18.874	16.8716	50.1908	43.3813	36.5667	13.4993	13.2228	16.0052
Bradi1g09630	no original description	-0.129848	0.352414	-0.0569321	0.279498	0.433124	0.029071	0.831588	0.0915425	14.9663	18.7589	15.0661	14.174	15.0024	15.2404	12.7497	13.5045	11.9075	17.1254	14.574	14.5587
Bradi1g09637	very weakly similar to (84.7) AT5G66590	-0.477943	0.32217	0.217101	-0.372874	0.0965258	0.281846	0.632409	0.23467	3.42642	2.72634	3.93029	3.386	2.20466	1.86427	2.55892	2.55491	2.97687	2.62123	2.0751	1.53986
Bradi1g09650	highly similar to ( 597) AT3G42170 | Symbols: | DNA binding | chr3:14321838-14323928 FORWARDmoderately similar to ( 288) TRA1_MAIZE Putative AC transposase (ORFA) - Zea mays (Maize)nearly identical (1150) loc_os03g52310 12003.m10208 protein transposon protein, putative, unclassified, expressed hATC no original description	0.0311786	-0.508969	0.260873	-0.738663	0.829636	5.0302e-05	0.105243	2.47658e-09	29.2539	33.2044	32.6035	31.5765	32.7472	32.7179	40	48.5954	46.6969	26.3434	27.3142	27.3909
Bradi1g09660	highly similar to ( 590) AT3G42170 | Symbols: | DNA binding | chr3:14321838-14323928 FORWARDmoderately similar to ( 298) TRA1_MAIZE Putative AC transposase (ORFA) - Zea mays (Maize)nearly identical (1218) loc_os03g52310 12003.m10208 protein transposon protein, putative, unclassified, expressed hATC no original description	0.26601	0.126114	-0.0360594	0.428184	0.0149981	0.296408	0.847886	8.66165e-05	113.007	113.489	122.018	137.645	141.528	139.913	105.41	103.083	110.855	142.464	138.984	148.293
Bradi1g09670	very weakly similar to (92.8) AT5G28640 | Symbols: AN3, GIF, GIF1 | AN3 (ANGUSTIFOLIA 3); protein binding / transcription coactivator | chr5:10647831-10649620 REVERSEweakly similar to ( 178) loc_os03g52320 12003.m10209 protein GIF2, putative, expressed no original description	-0.586625	0.251131	0.268852	-0.604345	0.000452206	0.16073	0.246132	0.000461205	18.91	20.061	18.252	11.1817	15.325	11.4652	18.4063	15.6423	13.9958	9.69856	10.8581	11.059
Bradi1g09680	highly similar to ( 631) AT1G72280 | Symbols: AERO1 | AERO1 (Arabidopsis endoplasmic reticulum oxidoreductins 1); FAD binding / electron carrier/ oxidoreductase, acting on sulfur group of donors, disulfide as acceptor / protein binding | chr1:27212039-27214506 REVERSEhighly similar to ( 806) loc_os03g52340 12003.m35402 protein endoplasmic oxidoreductin-1 precursor, putative, expressed ERO1 ERO1 n…	1.48253	0.0230601	-0.177363	1.68296	5.28834e-22	0.908924	0.416894	1.40927e-27	17.4553	21.9735	15.5723	48.034	44.7921	60.3556	18.3614	19.1879	16.4839	59.8952	57.8133	55.715
Bradi1g09710	highly similar to ( 693) AT4G34350 | Symbols: CLB6, ISPH, HDR | HDR (4-HYDROXY-3-METHYLBUT-2-ENYL DIPHOSPHATE REDUCTASE); 4-hydroxy-3-methylbut-2-en-1-yl diphosphate reductase/ 4-hydroxy-3-methylbut-2-en-1-yl diphosphate synthase | chr4:16428681-16431038 REVERSEhighly similar to ( 788) loc_os03g52170 12003.m10194 protein 4-hydroxy-3-methylbut-2-enyl diphosphate reductase, putative, expressedispH …	-0.275706	0.131301	0.0640213	-0.208426	0.0202258	0.315986	0.733656	0.0956595	243.211	257.985	272.023	204.735	211.109	222.733	242.828	236.46	226.687	200.699	194.577	215.72
Bradi1g09728	#N/A	0.875156	-0.247829	-0.128383	0.755711	2.74696e-08	0.155201	0.593361	2.25655e-06	334.529	442.278	347.711	708.62	655.159	698.68	389.54	453.366	492.251	833.334	667.122	753.878
Bradi1g09737	moderately similar to ( 496) AT1G02305 | Symbols: | cathepsin B-like cysteine protease, putative | chr1:455816-457974 FORWARDweakly similar to ( 116) ALEU_HORVU Thiol protease aleurain precursor (EC 3.4.22.16) - Hordeum vulgare (Barley)highly similar to ( 595) loc_os05g24550 12005.m083685 protein cathepsin B-like cysteine proteinase 3 precursor, putative, expressed Peptidase_C1A_CathepsinB Peptid…	0.389327	-0.0398062	-0.0256303	0.375151	0.00513861	0.817075	0.920611	0.00867597	243.437	304.292	278.693	359.94	351.723	370.663	250.325	287.245	311.905	400.786	343.309	357.621
Bradi1g09750	nearly identical (1249) AT5G42620 | Symbols: | metalloendopeptidase/ zinc ion binding | chr5:17066630-17071045 FORWARDnearly identical (1554) loc_os03g52150 12003.m35401 protein metalloendopeptidase, putative, expressed Peptidase_M8 no original description	0.695863	-0.670812	0.327861	-0.30281	1.44091e-07	6.86841e-07	0.044311	0.0312942	102.405	87.1615	91.3196	164.576	136.689	153.988	140.202	167.164	139.958	106.073	133.724	122.816
Bradi1g09760	weakly similar to ( 149) loc_os03g52130 12003.m10190 protein expressed protein no original description	-1.37859	0.152242	0.117859	-1.34421	3.43718e-18	0.377784	0.662681	2.85807e-17	20.1706	20.8748	22.5694	6.9295	7.74318	9.55436	21.0999	18.5101	17.6391	7.5142	6.99744	8.02594
Bradi1g09770	moderately similar to ( 424) AT5G11730	-0.523288	0.161828	0.0131249	-0.374585	0.0160076	0.485713	0.978662	0.106467	3.74967	3.94709	3.93029	2.75605	2.63483	2.70319	3.367	3.75415	3.28789	3.10179	2.41291	2.47311
Bradi1g09773	#N/A	1.02226	-0.16737	-0.1692	1.02409	5.26825e-11	0.357856	0.451586	5.95548e-11	16.8412	18.5554	14.8279	28.8991	31.4029	41.2469	19.7531	19.3443	17.2392	36.0856	41.0195	37.4699
Bradi1g09780	weakly similar to ( 105) AT4G22760	0.401894	-0.315583	0.00603687	0.0802739	0.0611372	0.159988	0.989336	0.746803	3.07085	3.29602	3.18591	3.85847	4.30177	4.38102	3.86083	4.11914	3.90992	4.93665	4.10195	3.49968
Bradi1g09790	weakly similar to ( 140) loc_os03g52130 12003.m10190 protein expressed protein no original description	-1.26514	0.342532	0.242548	-1.16515	1.38126e-07	0.162052	0.544876	2.87484e-06	5.68915	6.18513	6.31228	2.04735	2.95746	2.47015	5.97082	4.11914	4.22094	2.66492	1.68904	2.00649
Bradi1g09800	moderately similar to ( 479) AT5G11730	0.31872	0.343395	-0.341156	1.00327	0.0145656	0.0119701	0.0255157	2.52639e-15	20.1706	22.177	20.5745	25.9856	23.9286	28.4301	16.6554	16.268	16.6172	34.4692	32.333	32.5237
Bradi1g09810	nearly identical (1542) AT1G10130 | Symbols: ECA3, ATECA3 | ECA3 (ENDOPLASMIC RETICULUM-TYPE CALCIUM-TRANSPORTING ATPASE 3); calcium-transporting ATPase/ calmodulin binding / manganese-transporting ATPase/ peroxidase | chr1:3311139-3321941 FORWARDmoderately similar to ( 293) ACA5_ORYSA Probable calcium-transporting ATPase 5, plasma membrane-type (EC 3.6.3.8) (Ca(2+)-ATPase isoform 5) - Oryza sati…	0.560906	-0.450681	0.470633	-0.360408	0.00119649	0.0126856	0.0226335	0.0488734	44.1879	30.7629	34.5091	56.6959	45.061	59.8429	47.9461	53.6531	48.1187	30.9742	46.4727	39.1965
Bradi1g09840	moderately similar to ( 444) AT1G27480 | Symbols: | lecithin:cholesterol acyltransferase family protein / LACT family protein | chr1:9544607-9546168 FORWARDhighly similar to ( 685) loc_os03g52010 12003.m10180 protein phosphatidylcholine-sterol acyltransferase precursor, putative, expressed LACT no original description	-0.913191	0.953013	0.780814	-0.740992	0.000785633	0.000516833	0.0324004	0.0172555	4.91336	4.27262	5.71678	2.1261	3.06501	2.65658	3.63636	2.18992	1.8661	1.7038	1.54426	1.35321
Bradi1g09847	weakly similar to ( 146) AT5G65910 | Symbols: | BSD domain-containing protein | chr5:26361592-26363341 REVERSEmoderately similar to ( 454) loc_os03g52000 12003.m10179 protein BSD domain containing protein, expressed no original description	-0.0586361	-0.0295218	-0.112344	0.0241859	0.676766	0.848933	0.549406	0.877163	28.672	34.0589	31.0254	31.8127	28.8756	29.4088	30.6173	33.2138	31.8126	33.0275	30.4027	33.7836
Bradi1g09860	moderately similar to ( 295) AT1G76990 | Symbols: ACR3 | ACR3; amino acid binding | chr1:28933387-28935179 FORWARDhighly similar to ( 708) loc_os03g51990 12003.m10178 protein amino acid binding protein, putative, expressedACT_ACR_3 ACT_ACR_1 ACT_ACR_4 no original description	1.25691	-0.78245	0.131896	0.342565	0.000412841	0.0383235	0.825743	0.386016	3.94362	5.12715	1.63762	7.71694	8.38844	9.32133	3.86083	5.47481	8.97505	6.55308	9.60339	7.09269
Bradi1g09870	moderately similar to ( 305) AT1G50000	-1.28294	0.827693	-0.62567	0.170427	0.00226314	0.040863	0.317115	0.735293	1.13137	0.935908	1.25055	0.393721	0.537721	0.41946	0.80808	0.573551	0.48874	0.917431	0.337808	0.839924
Bradi1g09900	weakly similar to ( 181) AT4G37740 | Symbols: AtGRF2 | AtGRF2 (GROWTHREGULATING FACTOR 2); transcription activator | chr4:17725533-17727609 REVERSEhighly similar to ( 567) loc_os03g51970 12003.m10176 protein growth-regulating factor 1, putative, expressedWRC no original description	-0.554158	0.25301	-0.179111	-0.122037	0.00186468	0.181618	0.500839	0.554147	13.0915	11.353	13.8453	8.50438	9.84029	7.78331	10.7744	11.1582	10.2636	9.74225	11.6302	8.21259
Bradi1g09910	moderately similar to ( 259) AT5G65840 | Symbols: | FUNCTIONS IN: molecular_function unknown; INVOLVED IN: biological_process unknown; LOCATED IN: chloroplast stroma, chloroplast; EXPRESSED IN: 22 plant structures; EXPRESSED DURING: 13 growth stages; CONTAINS InterPro DOMAIN/s: Thioredoxin fold (InterPro:IPR012335), Thioredoxin-like fold (InterPro:IPR012336); BEST Arabidopsis thaliana protein mat…	-1.23459	0.105672	-0.166724	-0.96219	0.000214462	0.769325	0.787528	0.004163	2.23041	2.72634	1.69717	0.944931	1.07544	0.792313	2.60381	1.40781	2.08825	0.917431	1.1582	1.07324
Bradi1g09917	moderately similar to ( 418) AT1G19630 | Symbols: CYP722A1 | CYP722A1; electron carrier/ heme binding / iron ion binding / monooxygenase/ oxygen binding | chr1:6785427-6787967 REVERSEweakly similar to ( 187) C85A1_ORYSA Cytochrome P450 85A1 (EC 1.14.-.-) (C6-oxidase) (OsDWARF) (Dwarf protein) - Oryza sativa (Rice)moderately similar to ( 497) loc_os05g01120 12005.m04653 protein CYP722A1, putative,…	-1.55955	1.26072	-0.275564	-0.0232661	3.59715e-10	2.39836e-07	0.480645	0.943801	8.92162	6.42928	8.63472	3.30726	3.11878	1.86427	3.68126	3.1806	3.1546	3.62604	3.66762	2.56643
Bradi1g09930	moderately similar to ( 301) AT5G65840 | Symbols: | FUNCTIONS IN: molecular_function unknown; INVOLVED IN: biological_process unknown; LOCATED IN: chloroplast stroma, chloroplast; EXPRESSED IN: 22 plant structures; EXPRESSED DURING: 13 growth stages; CONTAINS InterPro DOMAIN/s: Thioredoxin fold (InterPro:IPR012335), Thioredoxin-like fold (InterPro:IPR012336); BEST Arabidopsis thaliana protein mat…	1.26559	-0.467854	-0.0297792	0.82751	1.09447e-23	0.000572857	0.898487	5.39764e-11	11.7662	12.533	11.4633	27.1668	29.0369	29.5486	15.8025	16.2159	17.3725	29.5326	28.2793	29.864
Bradi1g09940	weakly similar to ( 191) AT1G44920	-0.236344	0.238852	-0.273453	0.275961	0.109361	0.118337	0.137546	0.0680878	21.9162	22.7466	21.5868	17.7175	19.573	18.8291	21.0101	19.0836	16.0396	22.5426	21.0888	24.3111
Bradi1g09950	highly similar to ( 733) AT1G17870 | Symbols: ATEGY3, EGY3 | EGY3 (ETHYLENE-DEPENDENT GRAVITROPISM-DEFICIENT AND YELLOW-GREEN-LIKE 3) | chr1:6150036-6152185 REVERSEhighly similar to ( 837) loc_os03g51920 12003.m10171 protein peptidase, M50 family, putative, expressed no original description	0.503676	-0.679883	-0.096456	-0.0797512	0.0120053	0.000605669	0.764956	0.729099	4.13756	5.24922	5.15106	7.08698	7.313	6.24529	7.13804	8.23828	7.90871	6.68414	6.51486	8.8192
Bradi1g09960	weakly similar to ( 162) AT1G10120 | Symbols: | DNA binding / transcription factor | chr1:3304228-3305984 REVERSEmoderately similar to ( 462) loc_os03g51910 12003.m10170 protein BHLH transcription factor, putative, expressed no original description	-0.250709	0.304288	0.505835	-0.452256	0.304288	0.220093	0.105657	0.0811742	4.13756	3.98778	3.69209	3.30726	3.60273	3.02943	3.00785	2.55491	3.95435	1.96592	2.6542	2.37978
Bradi1g09970	highly similar to ( 533) AT4G34910 | Symbols: | DEAD/DEAH box helicase, putative (RH16) | chr4:16631661-16634834 FORWARDweakly similar to ( 119) IF415_TOBAC Eukaryotic initiation factor 4A-15 (EC 3.6.1.-) (ATP-dependent RNA helicase eIF4A-15) (eIF-4A-15) - Nicotiana tabacum (Common tobacco)highly similar to ( 863) loc_os03g51900 12003.m10169 protein ATP-dependent RNA helicase DDX56, putative, exp…	-1.71644	1.43915	0.0431101	-0.320397	4.63589e-13	8.40912e-10	0.928686	0.239907	16.2593	9.68462	16.0784	5.59084	3.81782	3.58871	5.61167	5.10982	4.79854	4.49978	3.76414	4.15296
Bradi1g09980	weakly similar to ( 187) AT3G12210	-1.72543	0.942784	-0.143398	-0.639245	1.40138e-05	0.0139867	0.853071	0.144172	2.97387	1.70905	3.33479	1.25991	0.914125	0.372853	1.70595	1.51209	0.977481	0.698995	0.916906	1.07324
Bradi1g09990	moderately similar to ( 461) AT3G49730 | Symbols: | EXPRESSED IN: 19 plant structures; EXPRESSED DURING: 9 growth stages; CONTAINS InterPro DOMAIN/s: Pentatricopeptide repeat (InterPro:IPR002885); BEST Arabidopsis thaliana protein match is: pentatricopeptide (PPR) repeat-containing protein (TAIR:AT5G65820.1); Has 25923 Blast hits to 13097 proteins in 1477 species: Archae - 105; Bacteria - 3757; M…	-0.29531	0.105044	0.105949	-0.296215	0.12209	0.621217	0.728103	0.139542	9.60044	7.85349	9.85549	7.48071	7.95827	6.89778	9.38271	7.87329	8.1753	5.72302	7.19047	7.83929
Bradi1g10000	weakly similar to ( 168) AT4G07990 | Symbols: | DNAJ heat shock N-terminal domain-containing protein | chr4:4825650-4829608 REVERSEmoderately similar to ( 265) loc_os03g51830 12003.m10163 protein heat shock protein binding protein, putative, expressed no original description	0.739791	-0.0720716	-0.0467828	0.714502	3.15967e-08	0.661633	0.841293	1.3034e-07	18.3928	18.474	19.4728	30.3953	33.0161	30.6672	19.798	17.5194	21.86	33.1586	29.148	34.9035
Bradi1g10007	moderately similar to ( 403) AT3G49725 | Symbols: | GTP binding | chr3:18442448-18445397 REVERSEhighly similar to ( 607) loc_os03g51790 12003.m10162 protein GTP binding protein, putative, expressed HflX HflX PRK11058 MMR_HSR1 no original description	0.431016	-0.344721	0.0591879	0.0271068	0.00157691	0.0150396	0.795358	0.873417	20.1706	18.4333	18.9666	27.1668	22.4767	28.0572	23.6139	23.5156	25.9921	23.9406	24.5634	26.0376
Bradi1g10023	#N/A	0.546367	-0.890735	-0.132041	-0.212327	0.00482984	2.18604e-06	0.653341	0.299584	4.23454	5.98167	4.76398	7.16573	7.95827	6.66475	8.30527	9.07254	10.2636	8.51901	7.91435	7.41933
Bradi1g10030	highly similar to ( 649) AT4G37770 | Symbols: ACS8 | ACS8; 1-aminocyclopropane-1-carboxylate synthase | chr4:17752222-17753925 FORWARDhighly similar to ( 788) 1A11_ORYSA 1-aminocyclopropane-1-carboxylate synthase 1 (EC 4.4.1.14) (ACC synthase 1) (S-adenosyl-L-methionine methylthioadenosine-lyase 1) - Oryza sativa (Rice)highly similar to ( 788) loc_os03g51740 12003.m10154 protein 1-aminocyclopropa…	0.476861	1.86576	0.14705	2.19557	0.116802	5.59661e-08	0.760068	8.28749e-11	3.52339	1.4649	3.03704	3.70098	4.08668	3.4955	0.852974	0.834256	0.533171	3.4076	3.08853	3.68633
Bradi1g10040	weakly similar to ( 175) AT5G66290	-0.210738	0.487583	-0.182726	0.459571	0.204814	0.00285018	0.426873	0.00557586	10.5702	11.0274	11.0167	9.21308	9.03371	9.88061	8.35016	6.62191	8.21973	10.8781	9.89293	11.199
Bradi1g10047	moderately similar to ( 255) AT4G08150 | Symbols: KNAT1, BP, BP1 | KNAT1 (KNOTTED-LIKE FROM ARABIDOPSIS THALIANA); transcription factor | chr4:5147969-5150610 REVERSEmoderately similar to ( 420) KNOX3_HORVU Homeobox protein KNOX3 (Hooded protein) - Hordeum vulgare (Barley)moderately similar to ( 413) loc_os03g51690 12003.m35624 protein homeobox protein OSH1, putative, expressed no original descri…	-0.325094	0.642164	-0.536208	0.853279	0.210707	0.0133764	0.0839424	0.00077463	8.76	6.67343	8.9027	5.98456	7.09791	6.3385	5.34231	5.57909	4.70968	7.5142	13.6571	7.09269
Bradi1g10058	#N/A	-0.328446	0.463208	0.0663572	0.0684051	0.346351	0.18636	0.919873	0.875107	1.26066	0.935908	1.45897	0.866187	0.967897	1.07195	1.03255	0.990679	0.666464	1.04849	0.82039	0.933249
Bradi1g10070	moderately similar to ( 354) AT1G10040 | Symbols: | unknown protein | chr1:3276124-3278464 REVERSEhighly similar to ( 617) loc_os03g51670 12003.m101480 protein serine esterase family protein, putative, expressed DUF676 no original description	0.819065	-0.259875	-0.016929	0.576119	5.68293e-11	0.0585091	0.943751	6.1834e-06	21.6252	23.5605	21.4975	39.4509	36.8876	41.2003	25.0954	28.8861	25.8588	43.4251	37.6897	37.7966
Bradi1g10080	no original description	0.21199	0.153172	0.10033	0.264832	0.348079	0.53575	0.777101	0.264086	4.94568	4.92369	6.13363	6.85075	7.313	4.56745	4.66891	5.05768	4.70968	5.85409	5.5497	5.92613
Bradi1g10090	moderately similar to ( 336) AT2G13650 | Symbols: GONST1 | GONST1 (Golgi Nucleotide Sugar Transporter 1); GDP-mannose transmembrane transporter/ nucleotide-sugar transmembrane transporter | chr2:5687985-5690303 REVERSEhighly similar to ( 516) loc_os08g01610 12008.m04309 protein GDP-mannose transporter, putative, expressed VRG4 no original description	0.656971	-0.324783	0.216081	0.116108	3.96105e-08	0.010657	0.170863	0.398787	27.0558	27.5889	27.78	44.4118	41.1894	44.4161	35.0617	33.3181	34.8339	33.3333	38.7031	39.8964
Bradi1g10110	moderately similar to ( 449) AT2G36630	0.313048	-1.10801	0.354363	-1.14932	0.015049	9.69381e-19	0.0187039	2.25399e-20	187.322	189.013	178.262	242.926	219.444	226.741	364.354	436.681	394.414	160.725	192.84	185.39
Bradi1g10115	#N/A	0.563212	-0.276487	0.0917056	0.19502	0.00145722	0.151248	0.748883	0.321615	5.39823	5.00507	5.71678	8.03192	7.20546	8.62223	6.64422	6.67405	6.26476	6.64046	7.52828	8.25925
Bradi1g10120	moderately similar to ( 288) loc_os03g51640 12003.m10141 protein expressed protein no original description	0.298121	0.112312	-0.269021	0.679454	0.0135715	0.411213	0.0670801	8.53361e-09	36.8502	39.7964	37.9928	43.2306	48.0722	49.3564	33.5802	33.0574	39.3214	57.9292	55.1591	56.6949
Bradi1g10140	moderately similar to ( 400) AT4G08170 | Symbols: | inositol 1,3,4-trisphosphate 5/6-kinase family protein | chr4:5163707-5166094 REVERSEmoderately similar to ( 228) ITPK1_MAIZE Inositol-tetrakisphosphate 1-kinase 1 (EC 2.7.1.134) (Inositol-triphosphate 5/6-kinase 1) (EC 2.7.1.159) (Inositol 1,3,4-trisphosphate 5/6-kinase 1) (Ins(1,3,4)P(3) 5/6-kinase 1) (ZmIpk) (Low phytic acid protein 2) - Zea …	0.548631	-1.43345	0.174665	-1.05949	0.000115762	1.7911e-24	0.384071	3.04353e-14	42.3777	59.0436	43.3523	72.366	68.5056	70.7023	119.775	128.684	142.135	69.2879	57.186	60.8945
Bradi1g10150	highly similar to ( 861) AT4G14960 | Symbols: TUA6 | TUA6; structural constituent of cytoskeleton | chr4:8548769-8550319 REVERSEhighly similar to ( 874) TBA2_MAIZE Tubulin alpha-2 chain (Alpha-2 tubulin) - Zea mays (Maize)highly similar to ( 865) loc_os11g14220 12011.m28666 protein tubulin alpha-3 chain, putative, expressed alpha_tubulin COG5023 Tubulin_FtsZ beta_tubulin gamma_tubulin epsilon_tub…	-1.43564	0.861436	-0.265261	-0.308941	1.47436e-25	7.06363e-10	0.138682	0.035604	894.845	829.784	961.58	339.309	361.133	292.736	518.788	468.174	491.54	399.039	385.197	409.276
Bradi1g10170	weakly similar to ( 154) AT4G37850 | Symbols: | basic helix-loop-helix (bHLH) family protein | chr4:17796362-17797647 REVERSEmoderately similar to ( 378) loc_os03g51580 12003.m10136 protein symbiotic ammonium transporter, putative, expressed no original description	-1.86307	0.664584	0.617845	-1.81633	1.49177e-10	0.0144682	0.199608	1.06114e-08	3.68502	4.67954	4.07916	1.25991	1.55939	0.652493	2.33445	2.55491	2.93244	0.917431	0.772131	0.513287
Bradi1g10180	moderately similar to ( 432) AT3G49660	-1.51932	1.37195	0.02284	-0.170212	0.00190151	0.00514414	0.983598	0.788882	1.45461	0.9766	2.64997	0.236233	0.967897	0.512673	0.94276	0.625692	0.399879	0.655308	0.482582	0.606612
Bradi1g10190	highly similar to ( 514) AT4G31770 | Symbols: ATDBR1, DBR1 | calcineurin-like phosphoesterase family protein | chr4:15370296-15372422 REVERSEhighly similar to ( 691) DBR1_ORYSA Lariat debranching enzyme (EC 3.1.-.-) - Oryza sativa (Rice)highly similar to ( 691) loc_os03g51540 12003.m10131 protein lariat debranching enzyme, putative, expressed no original description	-0.74139	0.629859	0.262222	-0.373753	0.00135254	0.00770038	0.448854	0.144363	11.7339	6.59205	10.9572	6.53577	4.89326	6.19868	5.97082	6.62191	6.39806	4.71822	5.5497	4.38627
Bradi1g10200	no original description	8.1837	-1.3741	-0.82834	7.63794	1.2119e-124	0.142793	1.98777e-05	5.86311e-137	0.0323247	0.0406917	0.0595498	13.6228	13.3355	16.8716	0.0897867	0.156423	0.133293	28.2656	26.9281	22.8646
Bradi1g10210	moderately similar to ( 210) AT5G58040 | Symbols: ATFIP1[V] | ATFIP1[V] (Arabidopsis homolog of yeast Fip1 [V]); RNA binding / protein binding | chr5:23488865-23494000 FORWARDhighly similar to ( 830) loc_os03g51520 12003.m35398 protein fip1 motif family protein, expressed Fip1 no original description	0.384245	-0.380756	0.000989398	0.00249966	0.00214939	0.0031777	0.997137	0.988441	90.9941	85.6966	92.0938	120.872	106.63	123.414	115.511	124.513	110.055	100.524	128.753	121.416
Bradi1g10220	weakly similar to ( 149) AT2G18400 | Symbols: | ribosomal protein L6 family protein | chr2:7989665-7989973 REVERSEweakly similar to ( 129) RM06_MARPO Mitochondrial 60S ribosomal protein L6 - Marchantia polymorpha (Liverwort)weakly similar to ( 176) loc_os03g51510 12003.m101478 protein mitochondrial 60S ribosomal protein L6, putative, expressed rplF rpl6 RplF no original description	-0.532472	0.174362	0.630752	-0.988863	0.0190531	0.472208	0.0410439	4.25653e-05	3.49107	3.70294	3.96006	2.28358	2.95746	2.42355	2.96296	3.23274	3.68777	1.83486	1.496	1.63319
Bradi1g10230	weakly similar to ( 122) AT5G66550 | Symbols: | Maf family protein | chr5:26559752-26561162 REVERSEweakly similar to ( 163) loc_os03g51479 12003.m35622 protein maf-like protein, expressed no original description	2.51804	-2.09641	-0.116298	0.537928	2.31046e-14	7.41848e-10	0.811689	0.0823316	0.517196	0.813833	0.357299	2.99228	2.47352	3.96156	1.70595	2.34635	3.0213	3.36392	3.13678	3.77966
Bradi1g10240	weakly similar to ( 173) AT5G66550 | Symbols: | Maf family protein | chr5:26559752-26561162 REVERSEmoderately similar to ( 271) loc_os03g51479 12003.m35622 protein maf-like protein, expressed Maf Maf Maf no original description	0.903971	-1.20491	-0.31406	0.0131175	0.0224833	0.00281755	0.587578	0.979053	5.33358	9.84738	2.08424	8.50438	10.9695	12.6304	10.101	11.8882	17.6391	14.8537	15.3461	9.79911
Bradi1g10250	very weakly similar to (87.8) AT3G05570	0.0191826	0.0659889	0.396519	-0.311347	0.918009	0.729578	0.0487682	0.0727307	9.76207	9.68462	11.0167	10.3155	10.0554	10.5331	9.33782	9.85465	9.95253	8.25688	6.70789	8.49256
Bradi1g10260	highly similar to ( 502) AT2G16250 | Symbols: | leucine-rich repeat transmembrane protein kinase, putative | chr2:7039682-7042933 REVERSEweakly similar to ( 152) PSKR_DAUCA Phytosulfokine receptor precursor (EC 2.7.11.1) (Phytosulfokine LRR receptor kinase) - Daucus carota (Carrot)highly similar to ( 981) loc_os03g51440 12003.m10123 protein ATP binding protein, putative, expressed PTKc Pkinase Pk…	-0.244252	0.38795	-0.212624	0.356322	0.198339	0.0421936	0.415024	0.0659082	12.0894	8.50456	11.1656	7.95317	10.1629	8.66884	8.43995	7.61259	8.26416	11.2276	9.55513	10.3591
Bradi1g10270	moderately similar to ( 302) AT1G75170	0.567994	0.0473106	-0.355711	0.971016	0.0151121	0.87295	0.234115	2.66511e-05	2.90922	3.9064	3.00727	3.62224	4.78572	5.87244	3.05275	2.9199	3.46561	5.37353	6.56312	6.62607
Bradi1g10275	#N/A	2.12277	-0.974686	0.153491	0.99459	1.8385e-16	0.000728525	0.67975	8.84157e-05	0.969742	1.54628	0.923022	4.72466	5.32344	4.70727	2.55892	2.13778	1.95496	5.06772	3.52285	4.66624
Bradi1g10280	weakly similar to ( 157) AT3G53160 | Symbols: UGT73C7 | UGT73C7 (UDP-glucosyl transferase 73C7); UDP-glycosyltransferase/ transferase, transferring glycosyl groups | chr3:19702485-19703957 REVERSEweakly similar to ( 118) ZOX_PHAVU Zeatin O-xylosyltransferase (EC 2.4.2.40) (Zeatin O-beta-D-xylosyltransferase) - Phaseolus vulgaris (Kidney bean) (French bean)moderately similar to ( 346) loc_os03g464…	1.68865	-0.215303	-0.361126	1.83447	1.32903e-06	0.648433	0.418489	1.13496e-07	0.61417	0.528992	0.655048	1.96861	2.6886	1.25838	0.852974	0.573551	0.666464	2.0533	2.89549	2.6131
Bradi1g10290	no original description	1.43697	-0.221407	-0.135712	1.35128	1.06612e-18	0.249452	0.572226	1.09499e-16	6.46494	7.69072	7.08643	19.2923	20.4334	17.7571	7.22783	8.81183	8.70847	24.5959	18.9172	19.5516
Bradi1g10300	very weakly similar to (96.7) AT1G63850	0.425093	-0.216422	0.20992	-0.00124869	0.00534321	0.192463	0.312738	0.995387	14.7724	14.2421	16.0487	19.2136	21.6701	19.6214	16.4759	15.7987	20.0828	15.64	19.3515	17.4051
Bradi1g10310	very weakly similar to (82.4) AT5G66780	0.486339	-3.57475	0.0664472	-3.15486	0.193462	7.51648e-27	0.920503	5.24689e-22	1.06672	1.58697	1.45897	2.04735	1.61316	2.0973	11.2682	23.4113	14.3956	2.70861	1.59252	1.16656
Bradi1g10330	moderately similar to ( 379) AT5G66770 | Symbols: | scarecrow transcription factor family protein | chr5:26660723-26662477 FORWARDweakly similar to ( 188) CIGR2_ORYSA Chitin-inducible gibberellin-responsive protein 2 - Oryza sativa (Rice)highly similar to ( 558) loc_os03g51330 12003.m10114 protein DELLA protein SLR1, putative, expressedGRAS no original description	-0.757346	-0.101806	0.21921	-1.07836	0.000140943	0.640383	0.493107	6.44457e-08	5.91542	5.49337	6.10385	2.99228	4.14045	3.16925	6.734	5.94408	6.13147	2.83967	2.99201	3.07972
Bradi1g10340	highly similar to ( 551) AT4G34490 | Symbols: ATCAP1, CAP 1, CAP1 | ATCAP1 (ARABIDOPSIS THALIANA CYCLASE ASSOCIATED PROTEIN 1); actin binding | chr4:16484896-16487355 REVERSEhighly similar to ( 717) loc_os03g51250 12003.m10106 protein adenylyl cyclase-associated protein 1, putative, expressed CAP_C CAP_N no original description	-0.241653	-0.14145	-0.0702056	-0.312898	0.0341262	0.249219	0.692168	0.00643708	70.4032	79.2267	70.7749	64.8065	58.7191	62.919	78.6981	82.435	81.8862	68.851	63.7491	62.9943
Bradi1g10347	moderately similar to ( 350) AT4G34480 | Symbols: | catalytic/ cation binding / hydrolase, hydrolyzing O-glycosyl compounds | chr4:16481147-16483988 REVERSEmoderately similar to ( 215) E13B_WHEAT Glucan endo-1,3-beta-glucosidase precursor (EC 3.2.1.39) ((1->3)-beta-glucan endohydrolase) ((1->3)-beta-glucanase) (Beta-1,3-endoglucanase) - Triticum aestivum (Wheat)moderately similar to ( 480) loc_os…	-1.01089	-0.396332	-0.481801	-0.925422	0.00103742	0.18882	0.267255	0.00174096	3.0062	2.72634	3.33479	1.65363	1.93579	0.97874	4.44444	4.84912	2.71029	1.74749	2.41291	2.14647
Bradi1g10360	highly similar to ( 882) AT5G66750 | Symbols: DDM1, CHR01, CHR1, CHA1, SOM4, SOM1, ATDDM1 | CHR1 (CHROMATIN REMODELING 1); ATPase/ helicase | chr5:26649050-26652869 FORWARDmoderately similar to ( 407) ISW2_ORYSA Probable chromatin remodelling complex ATPase chain (EC 3.6.1.-) (ISW2-like) (Sucrose nonfermenting protein 2 homolog) - Oryza sativa (Rice)nearly identical (1121) loc_os03g51230 12003.m1…	-0.335026	0.430245	0.224313	-0.129094	0.048022	0.0126117	0.33273	0.50514	27.7993	20.3865	28.8817	19.8436	18.2825	22.9771	21.055	19.3965	16.8393	17.1691	17.8073	17.4051
Bradi1g10370	moderately similar to ( 417) AT4G34430 | Symbols: CHB3, ATSWI3D | CHB3; DNA binding / transcription factor/ zinc ion binding | chr4:16461069-16464993 FORWARDhighly similar to ( 971) loc_os03g51220 12003.m10103 protein SWI/SNF-related matrix-associated actin-dependent regulator of chromatin subfamily C member, putative, expressed RSC8 ZZ_RSC8 no original description	0.0641356	0.0522612	0.0207383	0.0956585	0.592113	0.686874	0.91861	0.43777	62.1604	55.5848	61.3065	61.893	62.1068	63.2452	59.4388	55.8952	57.4048	60.4194	61.6257	62.5743
Bradi1g10410	moderately similar to ( 254) loc_os03g51180 12003.m10099 protein expressed protein no original description	1.22247	-0.397898	-0.29752	1.12209	3.47498e-11	0.0550282	0.2057	6.61117e-10	3.87897	3.58087	4.34714	10.3942	8.76485	8.66884	4.62402	5.73551	5.28728	11.1839	9.98945	12.8322
Bradi1g10421	#N/A	0.198644	-0.079113	0.073385	0.046146	0.142232	0.604341	0.726311	0.771712	20.6232	20.5493	22.5098	23.5445	25.3804	24.1422	20.9652	24.1413	22.2599	21.7999	23.6465	24.0778
Bradi1g10430	moderately similar to ( 256) AT3G45070 | Symbols: | sulfotransferase family protein | chr3:16486378-16487349 REVERSEmoderately similar to ( 333) loc_os12g17160 12012.m26748 protein flavonol 3-sulfotransferase, putative, expressed Sulfotransfer_1 no original description	-0.925175	-0.743571	0.442123	-2.11087	0.00180123	0.00330229	0.363888	9.895e-14	1.93948	2.19735	2.08424	1.10242	1.45185	0.745706	3.45679	2.9199	3.99879	0.873744	0.772131	0.746599
Bradi1g10440	highly similar to ( 591) AT5G43950	0.0652799	0.106876	0.123601	0.048555	0.759521	0.630749	0.675966	0.835192	20.5262	13.6724	21.2295	19.5286	23.2833	15.3802	17.239	17.4151	16.9282	18.4797	16.8904	17.965
Bradi1g10447	nearly identical (3054) AT1G64790 | Symbols: | binding | chr1:24065232-24081908 REVERSEnearly identical (1958) loc_os03g51140 12003.m10094 protein GCN1-like protein 1, putative, expressed no original description	0.414626	-0.371183	0.202385	-0.158942	0.0473038	0.0916153	0.4961	0.499244	142.196	90.3762	115.824	169.458	119.804	175.288	150.123	168.937	131.693	97.9467	159.879	145.913
Bradi1g10470	moderately similar to ( 207) AT1G17950 | Symbols: ATMYB52, BW52, MYB52 | MYB52 (MYB DOMAIN PROTEIN 52); DNA binding / transcription factor | chr1:6177764-6179063 FORWARDvery weakly similar to (93.6) MYB3_HORVU Myb-related protein Hv33 - Hordeum vulgare (Barley)moderately similar to ( 314) loc_os03g51110 12003.m10092 protein MYB52, putative, expressed REB1 no original description	-0.292267	0.110882	0.0921886	-0.273573	0.328709	0.736842	0.858473	0.393659	2.13343	3.25533	2.85839	2.20484	2.25843	2.23712	2.42424	3.12846	2.08825	2.75229	1.93033	1.58652
Bradi1g10480	highly similar to ( 875) AT5G17330 | Symbols: GAD, GAD1 | GAD; calmodulin binding / glutamate decarboxylase | chr5:5711141-5714839 FORWARDhighly similar to ( 863) DCE_PETHY Glutamate decarboxylase (EC 4.1.1.15) (GAD) - Petunia hybrida (Petunia)highly similar to ( 927) loc_os03g51080 12003.m10089 protein glutamate decarboxylase, putative, expressed GadB Pyridoxal_deC no original description	0.341326	0.241664	-0.511099	1.09409	0.00772555	0.0769499	0.000265443	1.49108e-18	166.731	131.231	170.967	194.892	192.074	207.26	133.872	128.84	134.004	275.273	273.238	298.453
Bradi1g10490	highly similar to ( 858) AT2G02040 | Symbols: ATPTR2-B, NTR1, PTR2-B, PTR2, ATPTR2 | PTR2 (PEPTIDE TRANSPORTER 2); dipeptide transporter/ high affinity oligopeptide transporter/ nitrate transmembrane transporter/ peptide transporter/ transporter/ tripeptide transporter | chr2:487542-489707 FORWARDnearly identical (1103) loc_os03g51050 12003.m10087 protein peptide transporter PTR2, putative, expre…	0.92063	-0.488798	-0.24114	0.672971	1.28279e-13	0.00016675	0.135622	8.82203e-08	77.7086	92.777	81.4939	153.866	148.734	174.076	106.083	116.483	130.894	190.214	179.183	194.162
Bradi1g10520	nearly identical (1409) AT1G09570 | Symbols: PHYA, FHY2, FRE1, HY8 | PHYA (PHYTOCHROME A); G-protein coupled photoreceptor/ protein histidine kinase/ red or far-red light photoreceptor/ signal transducer | chr1:3095498-3098892 REVERSEnearly identical (2077) PHYA3_AVESA Phytochrome A type 3 (AP3) - Avena sativa (Oat)nearly identical (1969) loc_os03g51030 12003.m101474 protein phytochrome A, putati…	0.303733	-0.413472	-0.00526936	-0.10447	0.128088	0.0410091	0.990144	0.644379	14.5784	14.8118	14.0538	21.0247	19.8957	12.9566	16.8799	20.9607	20.0384	21.4941	16.7939	15.4919
Bradi1g10530	highly similar to ( 963) AT1G73460 | Symbols: | protein kinase family protein | chr1:27620122-27624899 FORWARDweakly similar to ( 117) MPK8_ORYSA Mitogen-activated protein kinase 8 (EC 2.7.11.24) (MAP kinase 8) (OsWJUMK1) (Wound- and JA-uninducible MAP kinase 1) - Oryza sativa (Rice)nearly identical (1796) loc_os03g51020 12003.m10084 protein ATP binding protein, putative, expressed S_TKc S_TKc Pk…	-0.177229	-0.0880603	-0.0173409	-0.247948	0.171106	0.538596	0.941891	0.0583745	50.3619	43.6622	47.0443	42.4432	39.0923	43.2976	51.6723	46.9791	51.3178	37.0904	44.1563	45.1226
Bradi1g10540	moderately similar to ( 348) AT1G73480 | Symbols: | hydrolase, alpha/beta fold family protein | chr1:27629266-27632486 FORWARDmoderately similar to ( 444) loc_os03g51010 12003.m10083 protein monoglyceride lipase, putative, expressed PldB no original description	-0.532717	-1.49801	0.478142	-2.50887	0.0321555	1.06674e-09	0.124896	3.47906e-24	64.5525	109.379	42.8163	52.7587	47.3194	49.6827	181.369	237.711	192.786	29.9257	41.5986	35.9767
Bradi1g10550	highly similar to ( 759) AT1G48430 | Symbols: | dihydroxyacetone kinase family protein | chr1:17902874-17906689 REVERSEvery weakly similar to (83.2) DHBK_SOYBN Putative 3,4-dihydroxy-2-butanone kinase (EC 2.7.1.-) (Fragment) - Glycine max (Soybean)highly similar to ( 914) loc_os03g51000 12003.m35396 protein 3,4-dihydroxy-2-butanone kinase, putative, expressed Dak1 DAK1 PRK11468 Dak2 PRK10005 no o…	0.291851	-0.228876	0.082358	-0.0193835	0.0168336	0.075003	0.660302	0.897973	39.8564	41.2613	39.2433	48.349	47.8572	51.0343	41.5712	47.9176	51.5399	45.26	49.7542	44.1427
Bradi1g10560	moderately similar to ( 390) AT2G01910 | Symbols: ATMAP65-6, MAP65-6 | ATMAP65-6; microtubule binding | chr2:417698-420182 FORWARDhighly similar to ( 549) loc_os03g50970 12003.m10079 protein retrotransposon protein, putative, Ty1-copia subclass, expressed MAP65_ASE1 no original description	-1.26229	2.35031	-0.122767	1.21079	0.0101924	5.01692e-06	0.89281	0.0236871	4.39616	1.58697	7.38418	2.28358	2.04334	1.30499	1.03255	0.782115	0.799757	3.27654	1.06168	1.72651
Bradi1g10580	weakly similar to ( 125) loc_os03g50960 12003.m101472 protein cortical cell-delineating protein precursor, putative, expressed no original description	-1.90742	0.475974	-0.634219	-0.797226	1.00469e-23	0.013337	0.00540003	2.62436e-05	27.3144	39.3081	34.5389	10.788	9.30257	7.08421	22.5365	27.2176	22.9708	15.509	11.6785	14.6053
Bradi1g10590	moderately similar to ( 288) AT1G02410 | Symbols: | cytochrome c oxidase assembly protein CtaG / Cox11 family | chr1:491300-492762 FORWARDmoderately similar to ( 341) loc_os03g50940 12003.m10077 protein cytochrome c oxidase assembly protein ctaG, putative, expressed CtaG_Cox11 COX11 PRK05089 no original description	-0.408938	0.397559	-0.20816	0.196781	0.0403959	0.050206	0.475701	0.374661	6.36797	5.57476	6.66958	4.88214	4.83949	4.38102	4.7138	5.2141	4.26537	6.20358	4.82582	5.17953
Bradi1g10600	weakly similar to ( 124) AT5G05210 | Symbols: | nucleolar matrix protein-related | chr5:1548398-1549534 FORWARDmoderately similar to ( 281) loc_os05g30880 12005.m07324 protein surfeit 6, putative, expressed no original description	-0.388096	0.583679	0.162742	0.032841	0.0728619	0.00714813	0.628554	0.904782	7.49934	5.98167	7.77125	7.08698	4.83949	4.61406	4.44444	5.26624	4.53196	4.54347	4.87408	5.13287
Bradi1g10630	highly similar to ( 739) AT3G12110 | Symbols: ACT11 | ACT11 (actin-11); structural constituent of cytoskeleton | chr3:3858116-3859609 FORWARDhighly similar to ( 750) ACT1_ORYSA Actin-1 - Oryza sativa (Rice)highly similar to ( 750) loc_os03g50890 12003.m10074 protein actin-1, putative, expressed Actin ACTIN ACTIN COG5277 no original description	-0.932104	0.622521	-0.420249	0.110665	8.80834e-15	3.08181e-07	0.00320996	0.427674	58.637	49.8066	58.3886	28.9779	29.8435	28.6631	39.0123	33.7352	35.6336	38.7942	39.0409	39.2431
Bradi1g10640	moderately similar to ( 381) AT3G17800	-0.145545	-0.742106	-0.496805	-0.390846	0.402395	5.42927e-06	0.00817216	0.0199819	97.5883	149.298	102.962	92.7608	108.405	114.746	182.806	212.683	189.454	157.361	132.855	155.853
Bradi1g10650	highly similar to ( 887) AT5G15490 | Symbols: | UDP-glucose 6-dehydrogenase, putative | chr5:5027872-5029314 REVERSEhighly similar to ( 894) UGDH_SOYBN UDP-glucose 6-dehydrogenase (EC 1.1.1.22) (UDP-Glc dehydrogenase) (UDP-GlcDH) (UDPGDH) - Glycine max (Soybean)highly similar to ( 940) loc_os12g25690 12012.m06393 protein UDP-glucose 6-dehydrogenase, putative, expressed Ugd UDPG_MGDP_dh_N WecC wec…	-1.44741	1.26451	0.0982185	-0.281118	8.90301e-06	8.51997e-05	0.881539	0.485258	4.00827	2.60427	3.87074	1.02368	1.72071	1.07195	1.97531	0.990679	1.37736	1.3543	1.39949	0.839924
Bradi1g10660	nearly identical (1131) AT2G01830 | Symbols: WOL, CRE1, WOL1, AHK4, ATCRE1 | WOL (WOODEN LEG); cytokinin receptor/ osmosensor/ phosphoprotein phosphatase/ protein histidine kinase | chr2:363332-367429 REVERSEweakly similar to ( 143) ETR1_MALDO Ethylene receptor (EC 2.7.13.3) - Malus domestica (Apple) (Malus sylvestris)nearly identical (1657) loc_os03g50860 12003.m10071 protein histidine kinase, p…	0.0336269	0.138521	0.0175391	0.154609	0.821765	0.34527	0.943647	0.285332	56.5683	50.539	61.1874	57.4046	51.8363	63.0588	56.1167	51.4632	45.4084	53.5605	57.6203	59.1213
Bradi1g10680	moderately similar to ( 387) AT1G66170 | Symbols: MMD1 | MMD1 (MALE MEIOCYTE DEATH 1); DNA binding / protein binding / zinc ion binding | chr1:24638793-24641222 REVERSEhighly similar to ( 856) loc_os03g50780 12003.m10064 protein PHD-finger family protein, expressed no original description	0.327243	0.78764	0.178354	0.936529	0.452406	0.0907784	0.795175	0.0441727	0.872767	0.651067	1.04212	1.4174	1.07544	0.83892	0.6734	0.364987	0.44431	0.78637	1.496	0.606612
Bradi1g10697	nearly identical (1035) AT4G36630 | Symbols: EMB2754 | EMB2754 (EMBRYO DEFECTIVE 2754); binding / small GTPase regulator | chr4:17272088-17276524 REVERSEnearly identical (1662) loc_os03g50740 12003.m101470 protein retrotransposon protein, putative, SINE subclass, expressed no original description	0.381012	-0.119911	-0.0800655	0.341166	0.0015626	0.380377	0.66862	0.00589589	74.6378	74.954	69.7626	94.3356	84.0995	107.055	81.3468	77.4294	79.5314	92.5732	102.887	106.484
Bradi1g10710	highly similar to ( 503) AT1G67960 | Symbols: | EXPRESSED IN: 22 plant structures; EXPRESSED DURING: 15 growth stages; CONTAINS InterPro DOMAIN/s: Membrane protein,Tapt1/CMV receptor (InterPro:IPR008010); Has 243 Blast hits to 229 proteins in 123 species: Archae - 0; Bacteria - 0; Metazoa - 79; Fungi - 87; Plants - 18; Viruses - 0; Other Eukaryotes - 59 (source: NCBI BLink). | chr1:25480808-25484…	0.235854	-0.019853	-0.0399718	0.255973	0.0736227	0.901917	0.860062	0.0596448	22.6273	19.8575	20.8722	24.9619	25.5417	24.1888	22.6263	21.5342	20.1272	25.7318	24.7082	26.3176
Bradi1g10720	moderately similar to ( 417) AT4G12790 | Symbols: | ATP-binding family protein | chr4:7517280-7518892 REVERSEhighly similar to ( 512) loc_os03g50620 12003.m101469 protein ATP binding protein, putative, expressed ATP_bind_1 COG1100 no original description	0.490676	-0.105289	0.01204	0.373347	4.02355e-06	0.391207	0.954008	0.000657934	87.3091	95.0964	91.3196	127.487	125.074	131.943	94.4556	100.215	99.7475	132.591	122.19	126.549
Bradi1g10760	moderately similar to ( 237) AT1G67950 | Symbols: | RNA recognition motif (RRM)-containing protein | chr1:25478884-25480072 REVERSEmoderately similar to ( 407) loc_os03g50560 12003.m101468 protein RNA recognition motif containing protein, putative, expressed no original description	-0.29884	0.161509	-0.458265	0.320934	0.0676548	0.359949	0.0153642	0.0534431	12.0571	13.2248	13.3094	8.81936	11.561	10.7661	11.4029	11.2625	11.8186	15.9458	12.7402	14.372
Bradi1g10780	moderately similar to ( 201) AT2G44050 | Symbols: COS1 | COS1 (COI1 SUPPRESSOR1); 6,7-dimethyl-8-ribityllumazine synthase | chr2:18224304-18225917 FORWARDweakly similar to ( 179) RISB_SPIOL 6,7-dimethyl-8-ribityllumazine synthase, chloroplast precursor (EC 2.5.1.9) (DMRL synthase) (Lumazine synthase) - Spinacia oleracea (Spinach)moderately similar to ( 243) loc_os04g42000 12004.m09174 protein 6,7…	0.338903	-0.0555056	-0.142619	0.426017	0.00482862	0.70096	0.396844	0.000439091	51.267	62.4617	54.756	72.2085	69.5811	71.215	54.8148	61.4221	58.7822	84.9716	75.3311	74.7532
Bradi1g10790	moderately similar to ( 218) AT1G18350 | Symbols: ATMKK7, BUD1, MKK7 | ATMKK7; MAP kinase kinase/ kinase | chr1:6315686-6316609 FORWARDweakly similar to ( 130) M2K1_ORYSA Mitogen-activated protein kinase kinase 1 (EC 2.7.12.2) (MAP kinase kinase 1) (MAPKK1) (OsMEK1) - Oryza sativa (Rice)moderately similar to ( 323) loc_os03g50550 12003.m10046 protein OsMKK10-3 - putative MAPKK based on amino acid…	0.604209	-0.077344	-0.231726	0.758591	0.0165393	0.806754	0.509521	0.00248863	1.55159	1.54628	1.63762	2.28358	2.63483	2.28373	1.61616	1.40781	1.95496	3.10179	2.89549	2.47311
Bradi1g10810	weakly similar to ( 189) AT1G15200 | Symbols: | protein-protein interaction regulator family protein | chr1:5228477-5231017 REVERSEmoderately similar to ( 335) loc_os03g49520 12003.m09951 protein pinin/SDK/memA/ protein conserved region containing protein, expressed no original description	0.142712	-0.181971	0.460847	-0.500106	0.272664	0.174715	0.000913993	5.86157e-05	77.1591	60.6713	71.6086	83.2327	75.6573	72.7064	80.5387	81.6007	75.6215	55.9633	59.4059	52.7286
Bradi1g10840	moderately similar to ( 277) AT5G49690 | Symbols: | UDP-glucoronosyl/UDP-glucosyl transferase family protein | chr5:20189968-20191350 REVERSEweakly similar to ( 146) UFOG_PETHY Anthocyanidin 3-O-glucosyltransferase (EC 2.4.1.115) (Flavonol 3-O-glucosyltransferase) (UDP-glucose flavonoid 3-O-glucosyltransferase) (Anthocyanin rhamnosyl transferase) - Petunia hybrida (Petunia)highly similar to ( 548…	0.190362	-1.4437	0.955721	-2.20906	0.513952	5.12589e-09	0.0039679	4.03756e-17	2.489	3.05187	2.17357	2.67731	2.90369	3.12265	6.37486	7.50831	7.02009	0.917431	2.21988	1.39987
Bradi1g10870	moderately similar to ( 481) AT3G17430 | Symbols: | phosphate translocator-related | chr3:5966597-5968962 FORWARDhighly similar to ( 577) loc_os03g49570 12003.m09957 protein organic anion transporter, putative, expressed TPT no original description	-0.567365	0.598974	0.0219327	0.00967653	0.000477022	0.000240899	0.946287	0.96464	10.9581	9.92877	11.4336	7.16573	7.63564	7.0376	7.36251	6.41335	7.55326	6.77152	7.28699	7.46599
Bradi1g10875	#N/A	0.146492	0.134927	0.15253	0.12889	0.413612	0.482602	0.541391	0.507617	12.8976	11.2716	11.7015	13.4653	11.1308	15.1006	11.4478	12.0446	9.24164	11.9266	11.9198	11.8989
Bradi1g10880	highly similar to ( 768) AT3G26618 | Symbols: ERF1-3 | ERF1-3 (eukaryotic release factor 1-3); translation release factor | chr3:9788854-9790161 FORWARDhighly similar to ( 797) loc_os03g49580 12003.m09958 protein eukaryotic peptide chain release factor subunit 1-1, putative, expressed eRF1 PRK04011 eRF1_1 eRF1_2 eRF1_3 no original description	-0.398751	0.21718	-0.312226	0.130655	0.0129736	0.205808	0.12612	0.469497	21.8192	17.2533	21.0211	14.4102	16.8307	14.3548	18.1818	15.5902	17.9501	21.1883	16.5526	18.8983
Bradi1g10917	highly similar to ( 621) AT3G18080 | Symbols: BGLU44 | BGLU44 (B-S GLUCOSIDASE 44); (R)-amygdalin beta-glucosidase/ 4-methylumbelliferyl-beta-D-glucopyranoside beta-glucosidase/ beta-gentiobiose beta-glucosidase/ cellobiose glucosidase/ esculin beta-glucosidase/ hydrolase, hydrolyzing O-glycosyl compounds | chr3:6191586-6194124 FORWARDmoderately similar to ( 373) BGLC_MAIZE Beta-glucosidase, chlo…	-2.29777	0.00218612	0.203284	-2.49887	1.56569e-08	0.995826	0.839379	9.82354e-10	1.61624	1.38352	1.25055	0.236233	0.26886	0.326247	1.30191	1.72065	1.24407	0.349498	0.144775	0.233312
Bradi1g10930	highly similar to ( 597) AT3G18080 | Symbols: BGLU44 | BGLU44 (B-S GLUCOSIDASE 44); (R)-amygdalin beta-glucosidase/ 4-methylumbelliferyl-beta-D-glucopyranoside beta-glucosidase/ beta-gentiobiose beta-glucosidase/ cellobiose glucosidase/ esculin beta-glucosidase/ hydrolase, hydrolyzing O-glycosyl compounds | chr3:6191586-6194124 FORWARDmoderately similar to ( 359) BGLC_MAIZE Beta-glucosidase, chlo…	-0.920356	0.427039	-0.151351	-0.341966	3.56057e-07	0.025739	0.58388	0.0787529	92.3517	60.3457	91.7067	47.6403	47.9109	33.8364	56.7901	63.8728	61.2259	57.0118	42.9498	43.4894
Bradi1g10940	highly similar to ( 662) AT3G18080 | Symbols: BGLU44 | BGLU44 (B-S GLUCOSIDASE 44); (R)-amygdalin beta-glucosidase/ 4-methylumbelliferyl-beta-D-glucopyranoside beta-glucosidase/ beta-gentiobiose beta-glucosidase/ cellobiose glucosidase/ esculin beta-glucosidase/ hydrolase, hydrolyzing O-glycosyl compounds | chr3:6191586-6194124 FORWARDmoderately similar to ( 378) BGLC_MAIZE Beta-glucosidase, chlo…	-1.60141	0.424061	-0.197514	-0.979837	9.08341e-22	0.0140958	0.426035	4.9e-09	50.6528	44.0284	54.4881	16.93	18.4976	13.8422	34.7475	36.3944	40.0767	23.2853	17.6142	15.4453
Bradi1g10950	highly similar to ( 771) AT5G10290 | Symbols: | leucine-rich repeat family protein / protein kinase family protein | chr5:3235462-3238171 REVERSEmoderately similar to ( 211) PSKR_DAUCA Phytosulfokine receptor precursor (EC 2.7.11.1) (Phytosulfokine LRR receptor kinase) - Daucus carota (Carrot)highly similar to ( 971) loc_os03g49620 12003.m35380 protein BRASSINOSTEROID INSENSITIVE 1-associated rec…	0.704499	-0.245875	-0.0451253	0.503749	4.65728e-10	0.0452793	0.81807	1.31509e-05	132.176	143.682	129.491	228.122	202.237	230.144	159.237	163.097	158.263	220.97	222.663	237.792
Bradi1g10960	highly similar to ( 619) loc_os03g49630 12003.m35381 protein expressed protein no original description	-0.0613467	0.639296	0.271308	0.306641	0.678299	1.78405e-06	0.106787	0.0294675	41.2787	43.2552	39.8686	36.4586	40.3291	42.179	30.6173	25.2884	23.9039	34.2945	30.7887	33.6436
Bradi1g10970	moderately similar to ( 345) AT4G08500 | Symbols: MEKK1, ATMEKK1, MAPKKK8, ARAKIN | MEKK1 (MAP KINASE KINASE KINASE 1); DNA binding / MAP kinase kinase kinase/ kinase/ kinase binding / protein binding | chr4:5404272-5407062 REVERSEweakly similar to ( 125) M2K1_ORYSA Mitogen-activated protein kinase kinase 1 (EC 2.7.12.2) (MAP kinase kinase 1) (MAPKK1) (OsMEK1) - Oryza sativa (Rice)highly similar …	0.291525	-0.158416	-0.0828535	0.215962	0.0177079	0.236195	0.659454	0.0944084	35.5572	34.3845	33.6456	42.3644	38.8772	45.4881	37.4411	39.94	38.2551	40.9786	46.907	46.4291
Bradi1g10980	moderately similar to ( 349) AT4G09580 | Symbols: | INVOLVED IN: biological_process unknown; LOCATED IN: endoplasmic reticulum; EXPRESSED IN: 24 plant structures; EXPRESSED DURING: 13 growth stages; CONTAINS InterPro DOMAIN/s: SNARE associated Golgi protein (InterPro:IPR015414); BEST Arabidopsis thaliana protein match is: unknown protein (TAIR:AT1G71940.1); Has 2023 Blast hits to 2023 proteins in…	-0.540458	0.0750706	-0.228943	-0.236445	0.00401014	0.728729	0.401815	0.244096	7.40236	8.42317	7.50328	4.17345	5.64607	5.96565	7.00336	7.09118	7.99757	6.59677	6.51486	5.64616
Bradi1g10990	weakly similar to ( 172) AT5G14320 | Symbols: | 30S ribosomal protein S13, chloroplast (CS13) | chr5:4618189-4618772 REVERSEvery weakly similar to (95.5) RT13_SOYBN Small ribosomal subunit protein S13, mitochondrial precursor - Glycine max (Soybean)moderately similar to ( 249) loc_os03g49710 12003.m09970 protein 30S ribosomal protein S13, putative, expressed rpsM RpsM Ribosomal_S13 rps13 rps13p n…	-2.21511	1.25857	-0.0565507	-0.899991	2.94689e-47	2.64843e-17	0.841293	6.61776e-09	59.4775	65.5543	68.5716	13.7015	15.325	12.677	30.4377	23.6199	26.7919	16.907	12.3058	14.0921
Bradi1g11000	moderately similar to ( 226) AT3G26070 | Symbols: | plastid-lipid associated protein PAP / fibrillin family protein | chr3:9526904-9528199 FORWARDmoderately similar to ( 283) loc_os03g49720 12003.m09971 protein structural molecule, putative, expressedPAP_fibrillin no original description	-1.298	0.686751	0.198497	-0.809746	3.05348e-16	1.38156e-05	0.420178	1.03109e-06	22.5303	22.299	22.0632	7.95317	9.57143	9.50776	16.1167	12.4617	12.9294	8.60638	6.80441	8.25925
Bradi1g11010	highly similar to ( 546) AT2G17900 | Symbols: SDG37 | SDG37; zinc ion binding | chr2:7773420-7776675 REVERSEhighly similar to ( 833) loc_os03g49730 12003.m35620 protein histone-lysine N-methyltransferase ASHR1, putative, expressed no original description	-0.269975	0.134189	0.0890998	-0.224886	0.0645862	0.39847	0.700237	0.146726	18.5544	16.4801	17.8352	14.6464	14.4109	14.8209	17.5533	15.9552	14.7066	14.6789	12.6919	13.8587
Bradi1g11020	highly similar to ( 549) AT1G77720 | Symbols: | protein kinase family protein | chr1:29210730-29213877 FORWARDvery weakly similar to (89.4) M2K1_ORYSA Mitogen-activated protein kinase kinase 1 (EC 2.7.12.2) (MAP kinase kinase 1) (MAPKK1) (OsMEK1) - Oryza sativa (Rice)highly similar to ( 923) loc_os03g49750 12003.m09974 protein ATP binding protein, putative, expressed S_TKc S_TKc Pkinase SPS1 Pkin…	0.0429386	-0.232644	0.0331964	-0.222902	0.782658	0.107916	0.89685	0.127111	16.7765	18.1892	18.6391	17.7962	17.7986	19.5282	20.6061	20.9607	21.4157	16.0332	19.3515	18.6183
Bradi1g11027	nearly identical (1020) AT4G08180 | Symbols: ORP1C | ORP1C (OSBP(OXYSTEROL BINDING PROTEIN)-RELATED PROTEIN 1C); oxysterol binding / phosphoinositide binding | chr4:5169727-5173360 FORWARDnearly identical (1275) loc_os03g49770 12003.m09975 protein oxysterol-binding protein 1, putative, expressed Oxysterol_BP PH_oxysterol_bp no original description	0.37707	-0.481147	0.115671	-0.219747	0.00312926	0.000179173	0.540251	0.10436	26.8618	24.5778	24.207	32.6001	31.4567	34.1627	36.1392	36.0816	33.4121	26.955	32.0917	31.6838
Bradi1g11040	highly similar to ( 884) AT1G21980 | Symbols: ATPIP5K1, ATPIPK1 | ATPIP5K1 (PHOSPHATIDYLINOSITOL-4-PHOSPHATE 5-KINASE 1); 1-phosphatidylinositol-4-phosphate 5-kinase/ actin filament binding / actin monomer binding / phosphatidylinositol phosphate kinase | chr1:7735053-7738309 FORWARDmoderately similar to ( 401) PI5K1_ORYSA Phosphatidylinositol-4-phosphate 5-kinase 1 precursor (EC 2.7.1.68) (1-pho…	-0.221838	-0.000186486	-0.132373	-0.0896518	0.14426	0.99943	0.548514	0.598847	17.0028	15.178	17.1801	14.4889	15.11	12.8634	17.5533	15.538	16.3062	14.4168	15.1531	16.8918
Bradi1g11050	weakly similar to ( 195) loc_os03g49830 12003.m09981 protein expressed protein no original description	-3.23589	2.22492	-1.31075	0.299784	9.93905e-09	3.93845e-06	0.158231	0.672246	1.09904	0.773142	1.45897	0.157489	0.107544	0.0932133	0.224467	0.364987	0.133293	0.349498	0.241291	0.279975
Bradi1g11070	highly similar to ( 655) AT1G73950 | Symbols: | zinc finger (C3HC4-type RING finger) family protein | chr1:27800126-27804476 REVERSEhighly similar to ( 848) loc_os03g49900 12003.m09988 protein protein binding protein, putative, expressed no original description	0.358983	-0.227934	0.0720726	0.058977	0.00150245	0.0584154	0.684246	0.660209	67.5587	74.7099	66.9042	87.7211	84.6373	95.6834	78.6532	81.7571	84.4632	90.2578	84.6449	80.1661
Bradi1g11080	highly similar to ( 605) loc_os03g49940 12003.m09992 protein integral membrane protein DUF6 containing protein, expressed no original description	-0.906597	0.445767	-0.227149	-0.233681	1.81701e-10	0.00190566	0.263659	0.1351	18.1342	19.6541	18.3413	9.76429	9.41011	10.6729	14.5903	13.6088	12.9738	12.1014	10.9064	11.9922
Bradi1g11090	highly similar to ( 524) AT1G14920 | Symbols: GAI, RGA2 | GAI (GIBBERELLIC ACID INSENSITIVE); transcription factor | chr1:5149414-5151015 FORWARDhighly similar to ( 783) SLN1_HORVU DELLA protein SLN1 (Slender protein 1) - Hordeum vulgare (Barley)highly similar to ( 754) loc_os03g49990 12003.m09996 protein DELLA protein SLR1, putative, expressedGRAS no original description	-0.387736	-0.00662662	-0.111219	-0.283144	0.00363775	0.969819	0.579227	0.0424949	67.6556	60.7933	73.9311	49.4514	53.7183	51.5003	72.7272	63.5078	67.1352	47.5317	63.4596	56.2282
Bradi1g11110	highly similar to ( 534) AT3G17970 | Symbols: atToc64-III | atToc64-III (Arabidopsis thaliana translocon at the outer membrane of chloroplasts 64-III); binding / carbon-nitrogen ligase, with glutamine as amido-N-donor | chr3:6148030-6151794 FORWARDhighly similar to ( 825) loc_os03g50010 12003.m35387 protein toc64, putative, expressed PRK08310 GatA Amidase gatA PRK09201 PRK08186 PRK07056 PRK07488 …	0.322043	-0.313144	0.0970036	-0.0881037	0.00900728	0.0140789	0.599871	0.533324	65.9748	55.7069	68.8693	81.2641	72.8612	84.2648	77.3513	82.6435	76.9544	68.6763	76.4893	77.7396
Bradi1g11120	weakly similar to ( 122) AT2G06925 | Symbols: ATSPLA2-ALPHA, PLA2-ALPHA | PLA2-ALPHA; phospholipase A2 | chr2:2842475-2843212 REVERSEweakly similar to ( 167) loc_os03g50030 12003.m09999 protein phospholipase A2, putative, expressedPLA2_plant no original description	-0.683025	0.465487	-0.16422	-0.0533186	4.27202e-05	0.00739608	0.507875	0.795885	48.2931	59.2471	43.9775	31.6552	36.6726	26.0531	35.4658	37.2287	36.9666	42.4203	30.4509	32.757
Bradi1g11130	moderately similar to ( 414) AT2G01490 | Symbols: | phytanoyl-CoA dioxygenase (PhyH) family protein | chr2:221316-223187 FORWARDhighly similar to ( 503) loc_os03g50040 12003.m101126 protein phytanoyl-CoA dioxygenase, putative, expressed PhyH no original description	0.872766	-0.441066	0.151593	0.280107	8.06406e-15	0.000177309	0.336798	0.0193779	85.0787	95.7475	89.9202	160.56	163.682	171.326	112.503	121.28	133.693	146.833	153.365	146.053
Bradi1g11140	moderately similar to ( 491) loc_os03g50050 12003.m10001 protein F-box domain containing protein, expressed no original description	1.4958	-0.0800897	-0.436627	1.85234	8.06084e-09	0.821995	0.168419	9.09913e-13	1.55159	1.79043	1.72694	3.54349	5.37721	5.21994	1.79573	1.82494	1.73281	4.93665	8.25216	6.20611
Bradi1g11150	moderately similar to ( 400) AT1G73650 | Symbols: | oxidoreductase, acting on the CH-CH group of donors | chr1:27688420-27689606 REVERSEmoderately similar to ( 476) loc_os03g50070 12003.m10002 protein membrane protein, putative, expressed DUF1295 COG3752 no original description	0.0277994	0.0466547	-0.107895	0.182349	0.83276	0.737617	0.523178	0.140101	111.132	110.519	113.74	103.864	113.62	124.113	104.736	102.561	117.387	124.596	119.246	124.635
Bradi1g11160	moderately similar to ( 242) AT1G18170 | Symbols: | immunophilin / FKBP-type peptidyl-prolyl cis-trans isomerase family protein | chr1:6254291-6255507 FORWARDmoderately similar to ( 311) loc_os03g50080 12003.m10003 protein FK506 binding protein, putative, expressed no original description	-0.696557	-0.310238	0.0354463	-1.04224	1.86767e-06	0.0462537	0.897558	6.98661e-13	89.0869	114.506	82.5063	59.4519	64.2039	52.8519	126.375	116.431	111.744	61.599	48.7408	61.7811
Bradi1g11171	#N/A	0.363177	-0.886025	0.868501	-1.39135	0.25746	0.00293293	0.0258763	7.45403e-06	2.16576	1.34282	1.33987	1.4174	2.63483	2.0973	3.367	2.50277	3.11017	0.961119	1.35123	1.1199
Bradi1g11180	highly similar to ( 909) AT2G33730 | Symbols: | DEAD box RNA helicase, putative | chr2:14265679-14267880 REVERSEmoderately similar to ( 280) DB10_NICSY ATP-dependent RNA helicase-like protein DB10 (EC 3.6.1.-) - Nicotiana sylvestris (Wood tobacco)nearly identical (1010) loc_os03g50090 12003.m101465 protein ATP-dependent RNA helicase DDX23, putative, expressed SrmB PRK11776 PRK10590 PRK11192 PRK01…	0.401165	-0.336745	0.182787	-0.118367	0.00171485	0.0112956	0.292156	0.412941	34.3612	35.6866	36.2658	50.6326	42.2649	47.6786	43.9955	46.0405	44.2532	35.6488	45.0732	43.0228
Bradi1g11187	weakly similar to ( 179) AT1G70750	-0.445283	0.524083	-0.185689	0.264488	0.00988768	0.00269185	0.460178	0.156774	14.7401	11.6785	15.7211	11.0242	10.1092	9.97382	11.2682	9.33324	8.7529	11.0092	11.8715	12.4122
Bradi1g11200	moderately similar to ( 325) loc_os03g50110 12003.m10006 protein expressed protein no original description	0.332543	0.0202555	0.157028	0.19577	0.0549683	0.924999	0.531375	0.301699	15.5482	12.4923	18.1925	19.6073	19.573	19.2019	13.6476	16.2159	15.8619	14.7663	18.3381	19.2716
Bradi1g11210	moderately similar to ( 223) AT1G70650	-0.943317	0.690229	0.148658	-0.401747	1.71581e-05	0.00201796	0.680025	0.0955326	15.128	8.54525	14.024	6.45703	6.13002	7.0376	9.11335	7.09118	7.19781	5.59196	5.79099	6.34609
Bradi1g11220	weakly similar to ( 178) AT1G65820 | Symbols: | microsomal glutathione s-transferase, putative | chr1:24485213-24486682 FORWARDmoderately similar to ( 230) loc_os03g50130 12003.m35389 protein microsomal glutathione S-transferase 3, putative, expressedMAPEG no original description	0.443267	-0.875126	-0.321885	-0.109974	0.00256165	2.03413e-09	0.075674	0.512518	56.342	66.1646	57.1976	72.7597	87.4334	83.8454	90.5948	131.03	107.967	98.6894	94.2483	112.363
Bradi1g11240	weakly similar to ( 112) AT2G02850 | Symbols: ARPN | ARPN (PLANTACYANIN); copper ion binding / electron carrier | chr2:826630-827720 REVERSEweakly similar to ( 118) BABL_LILLO Chemocyanin precursor (Basic blue protein) (Plantacyanin) - Lilium longiflorum (Trumpet lily)weakly similar to ( 144) loc_os03g50160 12003.m10011 protein chemocyanin precursor, putative, expressedCu_bind_like no original de…	-0.723124	0.537244	-0.225226	0.0393456	0.00358368	0.0391513	0.539192	0.898949	22.498	40.6103	23.7604	18.3474	20.4334	13.8422	22.1773	21.8992	15.7286	25.6881	19.255	16.4718
Bradi1g11250	weakly similar to ( 165) AT1G13340	1.60776	-1.16494	-0.227836	0.670656	5.85524e-12	1.11278e-06	0.501578	0.00525747	14.6108	22.2176	9.14089	46.0654	44.4695	49.17	28.9113	41.4	32.5235	53.5168	60.6123	49.5089
Bradi1g11270	weakly similar to ( 102) AT1G73885	-1.42311	0.183324	0.266233	-1.50601	1.78294e-20	0.254575	0.251449	2.69491e-22	19.2979	18.4333	18.3711	7.00824	7.313	6.61814	17.4186	15.7987	16.1729	6.59677	4.87408	5.87947
Bradi1g11280	moderately similar to ( 233) AT4G39670	0.960628	-0.655536	-0.147388	0.45248	2.85906e-08	0.000265838	0.570499	0.0120546	14.4491	24.0081	15.3638	33.9388	36.0811	34.3957	27.5196	30.2939	26.7474	39.3185	41.6468	34.7169
Bradi1g11290	moderately similar to ( 393) AT3G02520 | Symbols: GRF7, GF14 NU | GRF7 (GENERAL REGULATORY FACTOR 7); protein binding / protein phosphorylated amino acid binding | chr3:526800-527915 REVERSEmoderately similar to ( 448) 1433A_HORVU 14-3-3-like protein A (14-3-3A) - Hordeum vulgare (Barley)moderately similar to ( 446) loc_os03g50290 12003.m35391 protein 14-3-3-like protein S94, putative, expressed …	-0.355909	-0.306914	-0.375625	-0.287198	0.0135097	0.041887	0.0274071	0.0560657	224.269	288.178	219.739	182.529	194.655	194.723	287.632	307.528	310.439	283.748	218.851	239.472
Bradi1g11300	highly similar to ( 657) AT3G18480 | Symbols: AtCASP | AtCASP (Arabidopsis thaliana CCAAT-displacement protein alternatively spliced product) | chr3:6336924-6341596 FORWARDhighly similar to ( 827) loc_os03g50300 12003.m10023 protein protein CASP, putative, expressed CASP_C no original description	-0.133528	0.0319683	-0.135652	0.0340917	0.403874	0.862672	0.539948	0.854123	40.0503	28.9725	36.4147	31.8127	28.4454	35.8871	34.2536	35.4559	33.5454	33.6392	33.2017	38.8698
Bradi1g11310	weakly similar to ( 166) AT1G25440 | Symbols: | zinc finger (B-box type) family protein | chr1:8933939-8935284 REVERSEmoderately similar to ( 333) loc_os03g50310 12003.m35392 protein CCT motif family protein, expressed no original description	-0.250182	0.1937	0.527449	-0.583931	0.155589	0.306474	0.00720225	0.000709959	764.771	1074.63	843.88	779.962	781.9	694.206	908.013	715.479	722.536	475.142	540.299	549.73
Bradi1g11317	nearly identical (2365) AT1G49340 | Symbols: ATPI4K ALPHA | ATPI4K ALPHA; 1-phosphatidylinositol 4-kinase/ inositol or phosphatidylinositol kinase | chr1:18252355-18263967 FORWARDweakly similar to ( 136) PI3K1_SOYBN Phosphatidylinositol 3-kinase, root isoform (EC 2.7.1.137) (PI3-kinase) (PtdIns-3-kinase) (PI3K) (SPI3K-5) - Glycine max (Soybean)nearly identical (1498) loc_os03g50320 12003.m10025 p…	0.519368	-0.185755	-0.0559485	0.389562	0.00143275	0.307922	0.842299	0.0217897	94.4528	68.362	81.3748	125.755	95.7143	128.728	95.8024	94.7402	87.3068	97.0293	129.284	137.701
Bradi1g11340	moderately similar to ( 440) AT5G60550 | Symbols: GRIK2, ATSNAK1 | GRIK2 (GEMINIVIRUS REP INTERACTING KINASE 2); kinase | chr5:24340135-24342356 FORWARDweakly similar to ( 160) CIPK1_ORYSA CIPK-like protein 1 (EC 2.7.11.1) (OsCK1) - Oryza sativa (Rice)highly similar to ( 766) loc_os03g50330 12003.m10026 protein serine/threonine-protein kinase ssp1, putative, expressed S_TKc S_TKc Pkinase Pkinase_…	0.30379	-0.101356	-0.0260325	0.228467	0.0157069	0.478243	0.910334	0.0840407	30.1266	25.1881	27.5418	35.9861	32.6397	33.883	27.9686	29.7204	31.2794	34.1634	35.132	34.9502
Bradi1g11350	no original description	-0.0378919	0.296662	-0.0439152	0.302685	0.812473	0.0448579	0.858465	0.0397843	41.9898	39.3895	41.8337	39.9233	45.3836	34.8152	34.8821	30.6589	34.745	46.7016	37.3519	39.6631
Bradi1g11365	very weakly similar to (99.4) AT3G25940 | Symbols: | transcription factor S-II (TFIIS) domain-containing protein | chr3:9495104-9495942 FORWARDweakly similar to ( 182) loc_os03g50380 12003.m10030 protein DNA-directed RNA polymerase I subunit 12, putative, expressed no original description	0.330087	0.292938	0.0203152	0.602709	0.00601224	0.0201911	0.928015	4.58588e-07	60.9967	65.595	62.6464	76.9332	79.1525	81.6548	52.8395	49.169	52.3841	89.7772	72.7251	71.9535
Bradi1g11380	nearly identical (1264) AT3G17850 | Symbols: | protein kinase, putative | chr3:6109854-6116245 REVERSEweakly similar to ( 183) KPK1_PHAVU Protein kinase PVPK-1 (EC 2.7.11.1) - Phaseolus vulgaris (Kidney bean) (French bean)nearly identical (1889) loc_os03g50390 12003.m34913 protein protein kinase, putative, expressed S_TKc S_TKc Pkinase SPS1 Pkinase_Tyr TyrKc PTKc PTKc_Jak_rpt2 PTKc_InsR_like PTKc…	0.553766	-0.410861	0.102955	0.0399494	0.0001525	0.00724323	0.649944	0.825037	78.6137	63.8859	66.8744	98.7453	89.9069	118.614	93.6026	92.446	92.372	77.4574	106.554	102.284
Bradi1g11397	moderately similar to ( 342) AT1G70650	-0.66924	0.286232	0.298677	-0.681686	0.0152414	0.318776	0.495025	0.0211967	2.81225	2.64496	3.09659	1.49614	2.3122	1.53802	2.82828	1.66851	2.48813	1.57274	1.30297	1.4932
Bradi1g11410	moderately similar to ( 234) AT1G70660 | Symbols: MMZ2, UEV1B | MMZ2 (MMS ZWEI HOMOLOGE 2); protein binding / ubiquitin-protein ligase | chr1:26640755-26641949 FORWARDmoderately similar to ( 294) loc_os03g50440 12003.m10036 protein ubiquitin-conjugating enzyme E2 variant 1, putative, expressed COG5078 UBCc no original description	-0.311919	0.112329	-0.0473303	-0.15226	0.0986948	0.598204	0.888597	0.466641	18.1665	27.711	20.6042	17.3237	18.0674	18.0368	19.349	20.5436	21.5046	22.5863	17.0834	15.5386
Bradi1g11430	moderately similar to ( 377) AT1G48480 | Symbols: RKL1 | RKL1; ATP binding / kinase/ protein serine/threonine kinase | chr1:17918475-17920743 FORWARDweakly similar to ( 149) PSKR_DAUCA Phytosulfokine receptor precursor (EC 2.7.11.1) (Phytosulfokine LRR receptor kinase) - Daucus carota (Carrot)highly similar to ( 568) loc_os03g50450 12003.m10037 protein atypical receptor-like kinase MARK, putative…	-0.89219	0.380499	0.000335842	-0.512027	6.79799e-09	0.0161951	0.999644	0.00146529	19.3625	18.5961	20.1576	9.92178	11.7223	9.64758	16.7003	13.296	14.6178	10.0917	11.5337	9.70579
Bradi1g11440	highly similar to ( 994) AT1G70730 | Symbols: | phosphoglucomutase, cytoplasmic, putative / glucose phosphomutase, putative | chr1:26669020-26673166 REVERSEnearly identical (1082) PGMC2_MAIZE Phosphoglucomutase, cytoplasmic 2 (EC 5.4.2.2) (Glucose phosphomutase 2) (PGM 2) - Zea mays (Maize)nearly identical (1090) loc_os03g50480 12003.m35578 protein phosphoglucomutase, cytoplasmic 2, putative, exp…	-0.581971	0.217829	-0.307124	-0.0570179	9.33217e-07	0.0902346	0.0347522	0.69077	128.297	112.512	121.75	70.5549	85.2287	86.0825	107.295	99.7979	104.679	94.5828	98.109	107.044
Bradi1g11450	highly similar to ( 574) AT1G66200 | Symbols: ATGSR2 | ATGSR2; copper ion binding / glutamate-ammonia ligase | chr1:24655552-24657520 REVERSEhighly similar to ( 600) GLN13_ORYSA Glutamine synthetase cytosolic isozyme 1-3 (EC 6.3.1.2) (OsGLN1;3) (OsGS1;3) (Glutamate--ammonia ligase GLN1;3) - Oryza sativa (Rice)highly similar to ( 600) loc_os03g50490 12003.m10040 protein glutamine synthetase root i…	-1.92853	-2.5111	0.685562	-5.12519	1.82565e-05	2.06841e-11	0.377682	3.12263e-30	1.84251	3.21464	1.04212	0.787443	0.430177	0.41946	7.67676	12.3053	14.4845	0.262123	0.434324	0.279975
Bradi1g11465	#N/A	0.435933	-0.503865	1.01652	-1.08445	0.0161881	0.00626569	1.66874e-07	1.92734e-09	15.9361	11.5971	14.4706	21.7334	16.7769	18.5961	19.9327	21.3778	18.3944	7.73264	11.2924	9.14584
Bradi1g11490	highly similar to ( 736) AT3G10050 | Symbols: OMR1 | OMR1 (L-O-METHYLTHREONINE RESISTANT 1); L-threonine ammonia-lyase | chr3:3099164-3101741 REVERSEmoderately similar to ( 416) THD1_CICAR Threonine dehydratase biosynthetic, chloroplast precursor (EC 4.3.1.19) (Threonine deaminase) (TD) - Cicer arietinum (Chickpea) (Garbanzo)highly similar to ( 875) loc_os03g50510 12003.m10042 protein threonine d…	-0.0203344	-0.215002	0.266707	-0.502044	0.874058	0.0663127	0.0496552	5.58648e-06	73.6034	72.0649	68.1547	71.6573	70.3877	68.838	83.1425	82.2785	82.7304	52.9926	61.1914	61.0811
[truncated: 19,813 more rows]

## Sheet: Gene Groups
Cons_Up	Cons_Dwn	Up_Cons	Dwn_Cons	Up_Up	Dwn_Dwn	Up_Dwn	Dwn_Up
[truncated: 850 more rows]
