# Supplementary material for: Transcriptomic analysis of submergence-tolerant and sensitive Brachypodium distachyon ecotypes reveals oxidative stress as a major tolerance factor
Source: Sci Rep. 2016 Jun 10;6:27686. doi: 10.1038/srep27686 (PMC4901394; doi:10.1038/srep27686)
Supplement: Supplementary Information [file srep27686-s4.xls]

## Sheet: Pattern of gene expression
Supplementary Table S3. Patterm of differential gene expression data from Fuzzy K-means clustering of Brachypodium distachyon ecotypes Bd21 (submergence sensitive) and Bd2-3 (submergence tolerant).
Please see Supplementary Methods on line.
ClusterID	Bd21_submerged-Bd21_control	Bd21_control-Bd2_3_control	Bd21_submerged-Bd2_3_submerged	Bd2_3_submerged-Bd2_3_control
1	1.7395	-0.953	-0.205	1.003
2	6.3715	0.033	-0.5565	7.63				LogFC	5
3	2.8145	-0.117	-0.457	3.213					4
4	1.216	0.211	-0.455	1.875					3
5	0.5585	-2.8765	0.2875	-2.61					2
6	1.51	-1.94	0.181	-0.684					1
7	8.508	-8.645	8.343	-8.299					0
8	3.809	-3.899	4.006	-4.002					-1
9	1.5905	-1.6765	1.826	-1.8675					-2
10	-3.3425	-4.314	0	-7.4695					-3
11	-1.585	-1.805	0.476	-3.865					-4
12	-0.719	-0.974	0.234	-1.847					-5
13	-0.6875	1.717	-1.1185	1.977
14	-2.6815	2.775	-2.1485	2.093
15	-2.526	0.3985	0.2475	-2.1945
16	-1.401	0.464	0.55	-1.455
17	-3.269	2.033	-0.4695	-0.7645
18	-4.9605	2.4065	0.2245	-2.9835
19	-1.828	0.9665	-0.095	-0.7645
20	-1.801	1.612	-0.589	0.276
Bd21 =sensitive
Bd2-3 tolerant

## Sheet: Fuzzy-K analysis of DEGs
			MAPMAN	LogFC	LogFC	LogFC	LogFC	FDR	FDR	FDR	FDR	CPM	CPM	CPM	CPM	CPM	CPM	CPM	CPM	CPM	CPM	CPM	CPM	RPKM	RPKM	RPKM	RPKM	RPKM	RPKM	RPKM	RPKM	RPKM	RPKM	RPKM	RPKM
GeneID	Cluster ID	member	Name	Bd21_submerged-Bd21_control	Bd21_control-Bd2_3_control	Bd21_submerged-Bd2_3_submerged	Bd2_3_submerged-Bd2_3_control	Bd21_submerged-Bd21_control	Bd21_control-Bd2_3_control	Bd21_submerged-Bd2_3_submerged	Bd2_3_submerged-Bd2_3_control	Bd21_control	Bd21_control	Bd21_control	Bd21_submerged	Bd21_submerged	Bd21_submerged	Bd2_3_control	Bd2_3_control	Bd2_3_control	Bd2_3_submerged	Bd2_3_submerged	Bd2_3_submerged	Bd21_control	Bd21_control	Bd21_control	Bd21_submerged	Bd21_submerged	Bd21_submerged	Bd2_3_control	Bd2_3_control	Bd2_3_control	Bd2_3_submerged	Bd2_3_submerged	Bd2_3_submerged
Bradi1g00666	1	521	(loc_os03g64260.1 : 105.0) no description available & (at3g23240 : 104.0) encodes a member of the ERF (ethylene response factor) subfamily B-3 of ERF/AP2 transcription factor family (ERF1). The protein contains one AP2 domain. There are 18 members in this subfamily including ATERF-1, ATERF-2, AND ATERF-5. EREBP like protein that binds GCC box of ethylene regulated promoters such as basic chitinas…	2.25834	-0.76521	0.0383468	1.45478	2.59092e-22	0.00271515	0.926412	1.84338e-10	2.29506	3.62156	1.99492	15.1189	10.9695	11.5584	3.90572	5.57909	3.86549	13.2809	11.2924	11.8989	1.74396	2.75194	1.5159	11.4885	8.33549	8.78302	2.96787	4.23943	2.9373	10.0919	8.58087	9.04174
Bradi1g01700	1	521	highly similar to ( 738) AT3G07130 | Symbols: ATPAP15, PAP15 | PAP15 (PURPLE ACID PHOSPHATASE 15); acid phosphatase/ protein serine/threonine phosphatase | chr3:2255763-2257981 REVERSEmoderately similar to ( 235) PPAF_SOYBN Purple acid phosphatase precursor (EC 3.1.3.2) (Manganese(II) purple acid phosphatase) - Glycine max (Soybean)highly similar to ( 884) loc_os03g63074 12003.m35532 protein Ser/…	1.53734	0.118119	1.30967	0.345792	5.21006e-07	0.759718	0.000120545	0.329807	4.33151	5.00507	3.42411	12.2841	12.5289	12.1643	5.97082	3.38917	2.35484	3.01442	6.22531	5.69282	1.39636	1.6135	1.10384	3.96006	4.03897	3.92145	1.92483	1.09257	0.759136	0.971766	2.00687	1.83521
Bradi1g03185	1	521	no original description	2.08879	-0.748493	-0.204801	1.5451	4.66695e-19	0.00520663	0.516756	7.91726e-12	1.64856	1.79043	1.10167	6.37829	7.313	5.49958	2.06509	2.60705	2.88801	6.94627	7.86609	7.27934	1.26133	1.36988	0.842901	4.8801	5.59526	4.20779	1.58003	1.99468	2.20965	5.31466	6.01843	5.5695
Bradi1g04150	1	521	moderately similar to ( 232) AT3G15500 | Symbols: ATNAC3, ANAC055 | ANAC055 (ARABIDOPSIS NAC DOMAIN CONTAINING PROTEIN 55); transcription factor | chr3:5234731-5235882 FORWARDmoderately similar to ( 270) NAC68_ORYSA NAC domain-containing protein 68 (ONAC068) - Oryza sativa (Rice)moderately similar to ( 390) loc_os03g60080 12003.m10901 protein NAC domain-containing protein 67, putative, expressedN…	1.51002	-1.23259	0.0707317	0.206699	4.44299e-20	1.4774e-13	0.800014	0.261101	262.897	348.728	262.674	783.899	830.617	875.226	573.872	766.525	713.917	728.79	864.739	777.21	129.442	171.702	129.332	385.967	408.97	430.934	282.556	377.413	351.51	358.833	425.77	382.673
Bradi1g04503	1	521	(original description: pacid=31133118 transcript=Bradi1g04503.1 locus=Bradi1g04503 ID=Bradi1g04503.1.v2.1 annot-version=v2.1)	1.08152	-0.679458	-1.2351	1.63716	0.0328568	0.221719	0.016551	0.000246534	0.387897	0.366225	0.267974	0.472466	0.699037	0.932133	0.40404	0.469269	0.755326	0.873744	2.0751	2.19313	0.49288	0.465343	0.340501	0.600338	0.88823	1.18441	0.513393	0.596276	0.959754	1.11022	2.63673	2.7867
Bradi1g05090	1	521	moderately similar to ( 311) AT1G69910 | Symbols: | protein kinase family protein | chr1:26330166-26332076 FORWARDweakly similar to ( 147) CRI4_MAIZE Putative receptor protein kinase CRINKLY4 precursor (EC 2.7.11.1) - Zea mays (Maize)highly similar to ( 504) loc_os03g58750 12003.m10779 protein receptor protein kinase CRINKLY4 precursor, putative, expressed S_TKc S_TKc Pkinase Pkinase_Tyr PTKc Tyr…	1.77615	-1.12573	-0.216713	0.867134	2.27903e-20	1.77313e-08	0.405984	3.62238e-06	4.23454	3.17395	3.42411	12.9928	12.5289	11.7915	7.27272	7.87329	8.57517	11.315	15.4909	16.5185	3.16719	2.37393	2.56104	9.71788	9.3709	8.81936	5.43958	5.88878	6.41374	8.46297	11.5863	12.3549
Bradi1g05480	1	521	weakly similar to ( 113) AT5G28770 | Symbols: BZO2H3 | BZO2H3; DNA binding / protein heterodimerization/ transcription factor | chr5:10796907-10798147 REVERSEweakly similar to ( 151) CPRF2_PETCR Light-inducible protein CPRF-2 - Petroselinum crispum (Parsley) (Petroselinum hortense)moderately similar to ( 401) loc_os03g58250 12003.m35458 protein regulatory protein opaque-2, putative, expressed no …	1.52804	-1.02267	0.0805484	0.424814	2.7195e-21	4.55165e-10	0.76333	0.0121872	153.058	227.548	173.588	554.123	507.931	535.93	311.425	414.625	399.701	522.761	496.191	492.195	32.4274	48.2093	36.777	117.399	107.613	113.544	65.9799	87.8444	84.6824	110.754	105.125	104.279
Bradi1g07660	1	521	weakly similar to ( 107) AT3G49930 | Symbols: | zinc finger (C2H2 type) family protein | chr3:18510246-18510893 FORWARDmoderately similar to ( 218) ZFP1_WHEAT Zinc-finger protein 1 (WZF1) - Triticum aestivum (Wheat)moderately similar to ( 201) loc_os03g55540 12003.m10467 protein zinc-finger protein 1, putative, expressed no original description	1.91414	-1.18859	0.107459	0.618085	5.90164e-18	1.66068e-07	0.764612	0.00646318	8.01653	9.96946	5.83588	39.8446	23.3909	26.5658	16.7452	21.7428	15.6841	27.0424	26.6385	29.3973	9.83623	12.2325	7.16059	48.8891	28.7004	32.5961	20.5463	26.6783	19.2443	33.1808	32.6853	36.0704
Bradi1g08490	1	521	no original description	1.85834	-1.31193	0.0992716	0.447136	2.81817e-17	1.10989e-08	0.769473	0.0422388	1.77786	1.4649	1.57807	7.00824	5.5923	5.17334	3.77104	4.32771	3.95435	4.71822	5.64621	6.06612	3.88179	3.19847	3.44557	15.3018	12.2103	11.2955	8.23372	9.44914	8.63396	10.3018	12.328	13.2448
Bradi1g08550	1	521	highly similar to ( 805) AT5G04885 | Symbols: | glycosyl hydrolase family 3 protein | chr5:1423369-1426628 FORWARDhighly similar to ( 989) loc_os03g53860 12003.m35413 protein periplasmic beta-glucosidase precursor, putative, expressedBglX Glyco_hydro_3 Glyco_hydro_3_C no original description	1.62524	-1.06128	-0.287701	0.851658	4.1803e-18	2.68282e-08	0.255403	7.45403e-06	497.219	671.941	482.056	1578.19	1819.16	1696.2	967.452	1215.3	1262.82	1753.26	2266.93	2197.61	104.021	140.574	100.848	330.166	380.578	354.854	202.396	254.247	264.188	366.79	474.253	459.752
Bradi1g09350	1	521	moderately similar to ( 263) AT5G58730 | Symbols: | pfkB-type carbohydrate kinase family protein | chr5:23723627-23725324 REVERSEmoderately similar to ( 494) loc_os03g52760 12003.m10250 protein carbohydrate kinase, PfkB, putative, expressed no original description	1.75819	-1.02023	0.291196	0.446762	2.19459e-25	4.34201e-09	0.182501	0.0107807	8.92162	10.295	8.84315	37.0886	28.9832	28.9893	17.0595	22.1078	17.728	21.7562	29.0997	26.6443	1.92111	2.21684	1.90421	7.98634	6.24099	6.24232	3.67344	4.76051	3.81739	4.6848	6.26609	5.73735
Bradi1g10230	1	521	weakly similar to ( 122) AT5G66550 | Symbols: | Maf family protein | chr5:26559752-26561162 REVERSEweakly similar to ( 163) loc_os03g51479 12003.m35622 protein maf-like protein, expressed no original description	2.51804	-2.09641	-0.116298	0.537928	2.31046e-14	7.41848e-10	0.811689	0.0823316	0.517196	0.813833	0.357299	2.99228	2.47352	3.96156	1.70595	2.34635	3.0213	3.36392	3.13678	3.77966	0.340037	0.535065	0.23491	1.96731	1.62624	2.60458	1.1216	1.54263	1.98639	2.21165	2.06232	2.48498
Bradi1g10275	1	521	no hits & (original description: pacid=31134317 transcript=Bradi1g10275.1 locus=Bradi1g10275 ID=Bradi1g10275.1.v2.1 annot-version=v2.1)	2.12277	-0.974686	0.153491	0.99459	1.8385e-16	0.000728525	0.67975	8.84157e-05	0.969742	1.54628	0.923022	4.72466	5.32344	4.70727	2.55892	2.13778	1.95496	5.06772	3.52285	4.66624	1.46266	2.33225	1.39219	7.12618	8.02932	7.09996	3.85961	3.22441	2.94866	7.64361	5.3135	7.03808
Bradi1g10410	1	521	moderately similar to ( 254) loc_os03g51180 12003.m10099 protein expressed protein no original description	1.22247	-0.397898	-0.29752	1.12209	3.47498e-11	0.0550282	0.2057	6.61117e-10	3.87897	3.58087	4.34714	10.3942	8.76485	8.66884	4.62402	5.73551	5.28728	11.1839	9.98945	12.8322	0.966841	0.892539	1.08353	2.59079	2.18466	2.16073	1.15255	1.42959	1.31787	2.78762	2.48989	3.19845
Bradi1g11250	1	521	weakly similar to ( 165) AT1G13340	1.60776	-1.16494	-0.227836	0.670656	5.85524e-12	1.11278e-06	0.501578	0.00525747	14.6108	22.2176	9.14089	46.0654	44.4695	49.17	28.9113	41.4	32.5235	53.5168	60.6123	49.5089	8.94172	13.5971	5.59418	28.1918	27.2151	30.0918	17.6936	25.3366	19.9042	32.752	37.0944	30.2992
Bradi1g12377	1	521	highly similar to ( 508) AT4G23180 | Symbols: CRK10, RLK4 | CRK10 (CYSTEINE-RICH RLK10); ATP binding / kinase/ protein kinase/ protein serine/threonine kinase/ protein tyrosine kinase | chr4:12138171-12140780 FORWARDweakly similar to ( 196) NORK_PEA Nodulation receptor kinase precursor (EC 2.7.11.1) - Pisum sativum (Garden pea)highly similar to ( 725) loc_os05g41370 12005.m08312 protein receptor-…	1.52715	-1.45613	-0.466819	0.537841	9.36432e-07	3.97117e-06	0.223631	0.078483	1.13137	1.38352	0.863472	2.91354	2.04334	4.61406	3.23232	3.12846	2.84358	3.7571	4.3915	5.22619	0.32576	0.398364	0.248624	0.838911	0.58835	1.32855	0.9307	0.900795	0.818768	1.0818	1.26447	1.50481
Bradi1g12397	1	521	moderately similar to ( 484) AT4G23180 | Symbols: CRK10, RLK4 | CRK10 (CYSTEINE-RICH RLK10); ATP binding / kinase/ protein kinase/ protein serine/threonine kinase/ protein tyrosine kinase | chr4:12138171-12140780 FORWARDweakly similar to ( 194) NORK_MEDTR Nodulation receptor kinase precursor (EC 2.7.11.1) (Does not make infections protein 2) (Symbiosis receptor-like kinase) (MtSYMRK) - Medicago t…	2.08269	-1.08549	0.166189	0.831017	2.00818e-26	2.0695e-07	0.546264	1.60634e-05	2.7476	2.84842	2.32244	12.6778	9.78652	11.139	5.47699	6.15264	5.15399	9.74225	8.5417	11.5256	0.806694	0.836294	0.681868	3.7222	2.87332	3.2704	1.60804	1.80641	1.51321	2.86032	2.50784	3.38392
Bradi1g12640	1	521	no original description	2.40005	-1.83141	-0.377182	0.945823	2.12214e-12	1.31581e-07	0.416302	0.00533245	2.23041	4.92369	1.72694	15.5914	15.7552	15.1472	6.28507	9.17682	15.8619	22.3679	20.6545	17.3584	2.37025	5.2324	1.83522	16.5689	16.7431	16.0969	6.67914	9.7522	16.8564	23.7703	21.9495	18.4468
Bradi1g13207	1	521	weakly similar to ( 122) loc_os03g45450 12003.m09573 protein OsWRKY60 - Superfamily of rice TFs having WRKY and zinc finger domains, expressed no original description	1.1683	-0.398975	-0.350617	1.11994	5.95534e-08	0.0965706	0.205012	1.65908e-07	3.81432	6.18513	3.51344	8.74061	11.4535	9.834	5.47699	6.20478	5.99818	14.2857	12.5471	11.5723	1.91867	3.11123	1.76732	4.39669	5.76129	4.94668	2.75502	3.12112	3.01719	7.18597	6.31144	5.82107
Bradi1g13827	1	521	highly similar to ( 697) AT5G46180 | Symbols: DELTA-OAT | delta-OAT; ornithine-oxo-acid transaminase | chr5:18718766-18721271 REVERSEweakly similar to ( 129) GSA_HORVU Glutamate-1-semialdehyde 2,1-aminomutase, chloroplast precursor (EC 5.4.3.8) (GSA) (Glutamate-1-semialdehyde aminotransferase) (GSA-AT) - Hordeum vulgare (Barley)highly similar to ( 836) loc_os03g44150 12003.m09454 protein ornithin…	1.609	-1.01289	-0.186534	0.782642	9.47692e-17	3.00086e-07	0.514692	7.40918e-05	250.549	406.144	290.305	921.072	916.814	1050.47	501.728	679.658	729.423	1181.52	1037.89	1067.68	49.2528	79.8395	57.0681	181.064	180.227	206.5	98.6295	133.607	143.39	232.263	204.028	209.885
Bradi1g13990	1	521	moderately similar to ( 264) loc_os03g43770 12003.m09417 protein F-box domain containing protein, expressed no original description	1.32494	-0.790158	-0.532671	1.06745	1.76774e-05	0.0186215	0.132461	0.000191383	0.905092	0.73245	0.684823	2.04735	1.55939	2.23712	1.12233	1.30353	1.59951	2.27173	2.84723	3.3597	0.754243	0.610375	0.570686	1.70613	1.29949	1.86427	0.935278	1.08627	1.33293	1.89311	2.3727	2.79975
Bradi1g14060	1	521	highly similar to ( 798) AT4G21380 | Symbols: ARK3 | ARK3 (A. THALIANA RECEPTOR KINASE 3); kinase/ transmembrane receptor protein serine/threonine kinase | chr4:11389219-11393090 REVERSEmoderately similar to ( 358) SLSG3_BRAOL S-locus-specific glycoprotein S13 precursor (SLSG-13) (Fragment) - Brassica oleracea (Wild cabbage)nearly identical (1269) loc_os03g35600 12003.m08696 protein serine/threon…	2.95906	-1.54186	0.114102	1.3031	4.8273e-18	0.000123938	0.809823	2.80707e-05	0.193948	0.610375	0.238199	2.99228	2.41974	2.47015	0.897867	1.09496	0.93305	2.88336	2.12336	2.19313	0.0439095	0.138188	0.0539278	0.677447	0.547825	0.559238	0.203275	0.247897	0.211241	0.652786	0.480725	0.496521
Bradi1g15547	1	521	moderately similar to ( 217) AT5G55050 | Symbols: | GDSL-motif lipase/hydrolase family protein | chr5:22337745-22339741 FORWARDweakly similar to ( 140) APG_BRANA Anter-specific proline-rich protein APG (Protein CEX) (Fragment) - Brassica napus (Rape)moderately similar to ( 351) loc_os03g38470 12003.m08940 protein anther-specific proline-rich protein APG precursor, putative, expressedSGNH_plant_li…	1.32259	-0.676501	-0.607377	1.25346	3.69277e-09	0.00419042	0.0221451	2.14595e-08	9.63277	16.8463	9.55774	26.1431	32.8547	30.7604	14.5454	18.1972	24.6592	41.6339	45.218	50.0688	3.4026	5.95067	3.3761	9.23458	11.6053	10.8656	5.13792	6.42784	8.71041	14.7064	15.9724	17.6859
Bradi1g15610	1	521	highly similar to ( 682) AT4G13420 | Symbols: HAK5, ATHAK5 | HAK5 (HIGH AFFINITY K+ TRANSPORTER 5); potassium ion transmembrane transporter/ potassium:sodium symporter | chr4:7797038-7802174 REVERSEnearly identical (1312) HAK16_ORYSA Probable potassium transporter 16 (OsHAK16) - Oryza sativa (Rice)nearly identical (1312) loc_os03g37840 12003.m08888 protein potassium transporter 16, putative, expr…	0.88119	-0.487966	-0.707358	1.10058	0.000168159	0.0513899	0.00932429	2.78381e-06	25.7305	36.1749	14.5599	44.7267	45.9214	49.9157	35.2413	29.6161	42.165	68.3268	83.921	77.3663	4.52762	6.36546	2.56201	7.87027	8.08048	8.78334	6.20118	5.21135	7.41949	12.023	14.767	13.6136
Bradi1g16020	1	521	moderately similar to ( 431) AT3G29180	1.82184	-0.559345	-0.0365996	1.29909	1.64544e-19	0.0118674	0.920477	9.4777e-11	5.43055	4.10986	3.78141	17.56	13.0128	16.6852	5.02806	7.87329	6.79794	16.5138	15.0566	16.7985	1.36241	1.03107	0.948673	4.40541	3.26464	4.18595	1.26143	1.97524	1.70545	4.14294	3.77736	4.21437
Bradi1g17310	1	521	no original description	2.38821	-1.30437	-0.696071	1.77991	5.35095e-06	0.0327526	0.214668	0.000121245	0.258598	0.203458	0.0595498	0.629954	1.07544	0.97874	0.26936	0.729974	0.311017	2.00961	1.35123	1.07324	0.4028	0.316913	0.0927567	0.981237	1.67514	1.52452	0.419564	1.13703	0.48445	3.13024	2.10472	1.67171
Bradi1g17480	1	521	moderately similar to ( 250) AT1G69490 | Symbols: NAP, ANAC029, ATNAP | NAP (NAC-like, activated by AP3/PI); transcription factor | chr1:26122233-26123222 FORWARDmoderately similar to ( 221) NAC48_ORYSA NAC domain-containing protein 48 (ONAC048) - Oryza sativa (Rice)moderately similar to ( 321) loc_os07g48450 12007.m29337 protein NAC domain-containing protein 18, putative, expressedNAM no origina…	2.06609	-0.544932	-0.170906	1.69206	1.40801e-33	0.00217601	0.491864	2.20785e-23	124.159	155.361	180.227	632.002	654.137	639.164	178.586	224.676	267.519	683.05	703.943	780.476	60.0093	75.0898	87.1085	305.462	316.161	308.924	86.315	108.591	129.299	330.135	340.233	377.224
Bradi1g18030	1	521	very weakly similar to (96.7) AT5G27760 | Symbols: | hypoxia-responsive family protein | chr5:9830396-9831559 FORWARDweakly similar to ( 132) loc_os07g47670 12007.m079790 protein hypoxia induced protein conserved region containing protein, expressed no original description	1.27888	-0.415983	-0.296793	1.15969	1.04122e-15	0.0149011	0.151871	3.74846e-13	35.4602	55.5034	36.3552	103.076	102.274	103.187	51.4029	60.0143	58.249	141.022	128.174	109.797	12.9275	20.2346	13.2538	37.5779	37.2856	37.6183	18.7397	21.8791	21.2355	51.4117	46.7276	40.028
Bradi1g18080	1	521	very weakly similar to (91.3) AT2G47710 | Symbols: | universal stress protein (USP) family protein | chr2:19555045-19555956 REVERSEweakly similar to ( 124) loc_os07g47620 12007.m08977 protein universal stress protein, putative, expressed no original description	1.38849	-0.598263	-0.539344	1.32958	1.57589e-12	0.00377709	0.0218803	1.48028e-11	43.8323	78.128	46.687	146.071	153.089	142.01	72.9517	77.4816	104.635	238.095	219.623	183.43	26.2312	46.7552	27.9396	87.4151	91.6153	84.9853	43.6575	46.3684	62.6181	142.487	131.432	109.773
Bradi1g18500	1	521	highly similar to ( 518) AT5G18610 | Symbols: | protein kinase family protein | chr5:6192736-6195371 FORWARDmoderately similar to ( 246) NORK_PEA Nodulation receptor kinase precursor (EC 2.7.11.1) - Pisum sativum (Garden pea)highly similar to ( 715) loc_os07g47270 12007.m08944 protein protein kinase APK1B, chloroplast precursor, putative, expressed Pkinase_Tyr S_TKc TyrKc S_TKc PTKc Pkinase PTKc_…	1.47452	-0.7342	-0.818979	1.5593	1.16436e-16	7.8355e-05	1.83865e-05	6.40475e-19	11.7015	13.591	12.7437	37.3248	31.5642	36.8193	16.0269	24.2456	23.0152	74.7488	50.4298	61.1745	2.52788	2.93606	2.753	8.06325	6.8188	7.95404	3.46229	5.23776	4.97197	16.1479	10.8943	13.2155
Bradi1g20930	1	521	very weakly similar to (86.3) AT1G55210 | Symbols: | disease resistance response | chr1:20598057-20598620 REVERSEweakly similar to ( 133) loc_os07g42570 12007.m08489 protein dirigent-like protein pDIR17, putative no original description	1.74516	-0.832607	-0.121702	1.03425	2.7306e-17	8.82624e-05	0.711303	6.51408e-07	90.1536	163.092	86.4961	398.525	389.632	350.342	168.575	226.344	209.892	462.604	387.224	388.791	99.6173	180.212	95.5758	440.359	430.533	387.118	186.27	250.104	231.925	511.165	427.872	429.604
Bradi1g22540	1	521	moderately similar to ( 368) AT1G16260 | Symbols: | protein kinase family protein | chr1:5559708-5562018 REVERSEweakly similar to ( 190) NORK_MEDTR Nodulation receptor kinase precursor (EC 2.7.11.1) (Does not make infections protein 2) (Symbiosis receptor-like kinase) (MtSYMRK) - Medicago truncatula (Barrel medic)highly similar to ( 779) loc_os10g10130 12010.m21840 protein OsWAK112d - OsWAK recep…	1.40184	-1.18373	-0.308926	0.527036	2.67038e-05	0.000593809	0.505184	0.12137	1.19601	1.26144	1.22077	2.36233	3.44141	3.82174	2.10999	2.60705	3.64334	2.31542	5.06711	4.71291	0.182042	0.192	0.18581	0.359563	0.523807	0.581696	0.321155	0.396811	0.554542	0.352423	0.77125	0.717337
Bradi1g22830	1	521	highly similar to ( 864) AT4G37390 | Symbols: YDK1, GH3.2, BRU6, GH3-2, AUR3 | BRU6; indole-3-acetic acid amido synthetase | chr4:17579722-17581768 FORWARDnearly identical (1030) GH38_ORYSA Probable indole-3-acetic acid-amido synthetase GH3.8 (EC 6.3.2.-) (Auxin-responsive GH3-like protein 8) (OsGH3-8) - Oryza sativa (Rice)nearly identical (1030) loc_os07g40290 12007.m08271 protein indole-3-aceti…	1.62188	-0.688982	-0.477583	1.41048	1.01706e-13	0.00284062	0.0737857	7.35805e-11	7.95188	8.74871	8.60495	21.8122	28.0153	27.9174	14.8597	12.0446	13.8625	27.8724	28.8584	51.7487	3.35098	3.68677	3.62619	9.19181	11.8058	11.7646	6.26199	5.07568	5.84174	11.7457	12.1612	21.8073
Bradi1g23656	1	521	no hits & (original description: pacid=31129789 transcript=Bradi1g23656.1 locus=Bradi1g23656 ID=Bradi1g23656.1.v2.1 annot-version=v2.1)	2.16166	-0.620794	0.523728	1.01714	2.53761e-12	0.0884207	0.167005	0.00152577	0.840443	0.773142	1.22077	5.90582	3.22632	3.91496	1.52637	1.51209	1.37736	2.14067	3.18504	3.63967	1.35555	1.247	1.96899	9.52552	5.20375	6.31445	2.46189	2.43885	2.22155	3.4527	5.13717	5.87044
Bradi1g23690	1	521	highly similar to ( 647) AT2G37710 | Symbols: RLK | RLK (receptor lectin kinase); kinase | chr2:15814934-15816961 REVERSEmoderately similar to ( 205) PSKR_DAUCA Phytosulfokine receptor precursor (EC 2.7.11.1) (Phytosulfokine LRR receptor kinase) - Daucus carota (Carrot)highly similar to ( 902) loc_os07g38810 12007.m08126 protein lectin receptor-type protein kinase, putative, expressed Lectin_legB…	1.06843	-0.818127	-0.563967	0.814269	2.17938e-09	8.47375e-06	0.00554952	3.93518e-06	7.11144	10.5798	7.68192	16.1426	16.6693	20.0409	14.5903	14.4952	15.462	22.1057	27.0729	29.2107	2.77682	4.13113	2.99958	6.30323	6.50892	7.8254	5.69713	5.65998	6.03747	8.63168	10.5712	11.406
Bradi1g25330	1	521	no original description	1.94431	-0.611334	-0.362556	1.69554	1.75613e-30	0.000675773	0.0808559	3.75633e-24	10.7318	14.12	10.5403	42.6794	51.675	41.4799	14.4108	17.7801	21.7267	63.2154	57.7651	53.7085	5.44209	7.16025	5.34499	21.6427	26.2043	21.0344	7.30769	9.01627	11.0176	32.0565	29.2926	27.2355
Bradi1g25552	1	521	moderately similar to ( 463) AT4G21410 | Symbols: | protein kinase family protein | chr4:11402463-11405025 REVERSEmoderately similar to ( 214) NORK_MEDTR Nodulation receptor kinase precursor (EC 2.7.11.1) (Does not make infections protein 2) (Symbiosis receptor-like kinase) (MtSYMRK) - Medicago truncatula (Barrel medic)highly similar to ( 853) loc_os07g35310 12007.m079814 protein CRK10, putative,…	2.25975	-0.993251	-0.428143	1.69465	4.01073e-40	7.38572e-09	0.0359429	6.35863e-24	58.2815	75.0354	44.5433	274.424	275.259	301.359	117.217	127.954	108.634	324.989	396.007	424.208	15.9982	20.5972	12.2271	75.3291	75.5584	82.7226	32.1758	35.1233	29.8198	89.2092	108.704	116.445
Bradi1g25600	1	521	highly similar to ( 519) AT4G23180 | Symbols: CRK10, RLK4 | CRK10 (CYSTEINE-RICH RLK10); ATP binding / kinase/ protein kinase/ protein serine/threonine kinase/ protein tyrosine kinase | chr4:12138171-12140780 FORWARDmoderately similar to ( 203) PSKR_DAUCA Phytosulfokine receptor precursor (EC 2.7.11.1) (Phytosulfokine LRR receptor kinase) - Daucus carota (Carrot)highly similar to ( 887) loc_os07g…	1.27161	-0.769168	-0.356276	0.858715	7.60787e-24	3.27456e-09	0.0173192	6.54365e-12	19.2332	20.9562	21.4082	50.0026	46.4591	52.246	34.5679	34.4131	35.9891	54.9148	65.3416	70.1803	3.9738	4.3298	4.42317	10.3311	9.59898	10.7946	7.14212	7.11014	7.43576	11.346	13.5003	14.5001
Bradi1g25670	1	521	no original description	1.68566	-0.883309	-0.0622824	0.86463	1.12558e-24	3.57918e-07	0.818536	8.60322e-08	5.20428	5.3713	4.10894	16.93	13.927	16.3123	9.60718	8.23828	9.10835	15.6837	16.1182	17.3584	3.91594	4.04161	3.09175	12.7389	10.4793	12.2741	7.22888	6.19886	6.85353	11.8011	12.1281	13.0613
Bradi1g25816	1	521	moderately similar to ( 378) AT4G21210 | Symbols: ATRP1 | ATRP1 (PPDK REGULATORY PROTEIN); phosphoprotein phosphatase/ protein kinase | chr4:11307002-11308587 FORWARDhighly similar to ( 555) loc_os07g34640 12007.m29204 protein ATP/GTP-binding protein, putative, expressedDUF299 PRK05339 COG1806 no original description	1.46769	-0.860505	-0.232062	0.839245	1.33022e-25	2.03603e-09	0.213088	2.34485e-09	34.0056	49.2776	34.7771	108.825	102.92	114.279	65.7688	74.7181	73.5777	124.421	122.045	136.488	6.12162	8.87086	6.2605	19.5904	18.5274	20.5724	11.8396	13.4506	13.2453	22.3981	21.9703	24.5702
Bradi1g26020	1	521	moderately similar to ( 293) AT5G54840 | Symbols: SGP1 | SGP1; GTP binding | chr5:22277361-22278328 REVERSEmoderately similar to ( 374) loc_os07g33850 12007.m07643 protein septum-promoting GTP-binding protein 1, putative, expressed Spg1 Rab Miro Ras_like_GTPase Rab21 RAB RabA_like Ras no original description	2.4514	-1.18079	-0.0730169	1.34362	2.6616e-54	1.84979e-13	0.773621	1.86156e-18	10.7641	15.4628	11.642	71.6573	68.0755	66.8805	22.3569	30.9718	32.3013	76.0157	69.9262	71.3002	3.2199	4.62544	3.4825	21.435	20.3636	20.0061	6.68767	9.26466	9.66237	22.7388	20.9172	21.3282
Bradi1g26853	1	521	(original description: pacid=31126020 transcript=Bradi1g26853.1 locus=Bradi1g26853 ID=Bradi1g26853.1.v2.1 annot-version=v2.1)	2.07198	-0.59293	0.317869	1.16118	3.48839e-07	0.248176	0.563355	0.0059259	0.323247	0.366225	0.387074	1.73237	1.3443	1.53802	0.718294	0.364987	0.533171	0.655308	1.59252	1.44654	0.283054	0.320687	0.338944	1.51696	1.17715	1.34678	0.628979	0.319603	0.466875	0.573825	1.3945	1.26667
Bradi1g28810	1	521	weakly similar to ( 104) AT1G68260 | Symbols: | thioesterase family protein | chr1:25585976-25587601 REVERSEweakly similar to ( 187) loc_os02g44200 12002.m09462 protein pollen thioesterase, putative4HBT FcbC no original description	2.4102	-1.55942	-1.07616	1.92694	3.50478e-19	6.11312e-08	2.02186e-05	5.00668e-16	0.711144	1.05798	1.01235	3.54349	5.21589	5.82583	2.51403	3.59773	2.13269	10.3539	10.8581	9.98576	0.493165	0.733692	0.702043	2.45735	3.61712	4.0401	1.74343	2.49496	1.47898	7.18021	7.52989	6.92494
Bradi1g29070	1	521	weakly similar to ( 149) loc_os07g26110 12007.m06888 protein plant integral membrane protein TIGR01569 containing protein, expressed no original description	1.207	-1.20321	-0.459233	0.463026	4.47253e-06	7.91997e-06	0.180038	0.100374	87.6646	141.526	57.674	214.499	233.801	213.691	155.87	197.667	306.707	298.34	317.684	294.113	50.1801	81.0107	33.0132	122.782	133.83	122.319	89.2214	113.146	175.562	170.773	181.845	168.353
Bradi1g29282	1	521	no hits & (original description: pacid=31133751 transcript=Bradi1g29282.1 locus=Bradi1g29282 ID=Bradi1g29282.1.v2.1 annot-version=v2.1)	2.25379	-1.45131	0.323885	0.478597	2.16797e-38	3.95854e-16	0.130144	0.00642242	4.10524	5.69683	4.88308	24.332	21.2937	24.2355	10.6846	14.0259	15.3287	17.6496	18.6759	19.4582	5.59297	7.76135	6.6527	33.1498	29.0106	33.0183	14.5567	19.1089	20.8838	24.0458	25.444	26.5099
Bradi1g29760	1	521	moderately similar to ( 327) AT4G37420 | Symbols: | unknown protein | chr4:17593123-17594889 FORWARDhighly similar to ( 563) loc_os06g51210 12006.m09644 protein ubiquitin-protein ligase/ zinc ion binding protein, putativeDUF23 no original description	1.90103	-0.79936	-0.421057	1.52273	2.03179e-09	0.0261366	0.27972	5.24762e-07	0.840443	1.05798	0.714598	3.77973	2.04334	3.91496	1.30191	1.61637	1.59951	3.36392	5.35666	4.29294	0.554016	0.697418	0.47106	2.49158	1.34696	2.58072	0.858212	1.06551	1.05439	2.21748	3.53109	2.82989
Bradi1g29910	1	521	very weakly similar to (91.3) AT3G17675 | Symbols: | copper ion binding / electron carrier | chr3:6042244-6042781 REVERSEvery weakly similar to (86.3) BCP_PEA Blue copper protein precursor - Pisum sativum (Garden pea)weakly similar to ( 145) loc_os06g50650 12006.m09589 protein blue copper protein precursor, putative, expressedCu_bind_like no original description	1.83939	-0.682334	-0.53032	1.68738	6.60405e-18	0.00285319	0.0339329	8.10607e-16	6.04472	5.65614	4.13871	23.5445	16.5618	16.7318	7.18294	8.49899	9.68595	33.5955	22.6331	25.4777	5.27003	4.93125	3.60829	20.5271	14.4392	14.5874	6.26237	7.40975	8.44459	29.2899	19.7324	22.2125
Bradi1g30020	1	521	weakly similar to ( 141) AT4G35770 | Symbols: SEN1, ATSEN1, DIN1 | SEN1 (SENESCENCE 1) | chr4:16945073-16945964 FORWARDweakly similar to ( 142) DIN1_RAPSA Senescence-associated protein DIN1 - Raphanus sativus (Radish)weakly similar to ( 180) loc_os06g50930 12006.m09617 protein senescence-associated protein DIN1, putative, expressed no original description	2.1662	-1.34995	0.0140681	0.80218	1.45292e-15	8.69827e-07	0.980352	0.00377175	797.677	1665.71	757.861	4982.39	4787.6	4687.79	2208.62	2830.79	3171.39	5184.71	4609.05	4523.69	330.438	690.022	313.944	2063.95	1983.26	1941.92	914.921	1172.65	1313.75	2147.77	1909.3	1873.94
Bradi1g30500	1	521	no original description	1.33089	-0.787364	-0.189926	0.733447	1.36777e-07	0.0035866	0.597444	0.00311159	1.29299	1.87182	1.36965	4.0947	4.03291	3.26247	2.46913	2.24206	3.0213	3.84447	5.11537	3.96631	1.23968	1.79465	1.31318	3.92589	3.86664	3.12796	2.36734	2.14963	2.89674	3.68598	4.90448	3.80279
Bradi1g30520	1	521	highly similar to ( 905) AT5G20280 | Symbols: ATSPS1F | ATSPS1F (sucrose phosphate synthase 1F); sucrose-phosphate synthase/ transferase, transferring glycosyl groups | chr5:6844994-6849997 REVERSEhighly similar to ( 922) SPS_SPIOL Sucrose-phosphate synthase (EC 2.4.1.14) (UDP-glucose-fructose-phosphate glucosyltransferase) - Spinacia oleracea (Spinach)nearly identical (1722) loc_os06g43630 12006…	1.27886	-0.771223	-0.369109	0.876743	1.2481e-14	6.51809e-06	0.0760591	1.6719e-07	73.6357	83.4993	53.5353	158.591	149.97	202.18	102.581	127.328	129.472	206.073	230.819	223	9.30449	10.5508	6.76463	20.0393	18.95	25.5471	12.962	16.089	16.3598	26.039	29.1659	28.1779
Bradi1g30870	1	521	weakly similar to ( 144) AT4G31800 | Symbols: WRKY18 | WRKY18; transcription factor | chr4:15383296-15384812 FORWARDmoderately similar to ( 246) loc_os06g44010 12006.m08929 protein OsWRKY28 - Superfamily of rice TFs having WRKY and zinc finger domains, expressedWRKY no original description	2.12813	-1.11157	-0.37977	1.39633	4.41083e-27	5.22448e-08	0.115859	3.06863e-13	5.65683	7.73142	4.04939	26.6943	24.1974	24.8879	13.1986	14.1302	10.1303	34.4692	30.2096	33.8303	3.62617	4.95604	2.59576	17.1117	15.5112	15.9538	8.46067	9.05783	6.49375	22.0956	19.3652	21.6861
Bradi1g30960	1	521	highly similar to ( 944) AT2G24170 | Symbols: | endomembrane protein 70, putative | chr2:10274307-10276894 REVERSEnearly identical (1021) loc_os06g44140 12006.m08942 protein transmembrane 9 superfamily protein member 4, putative, expressed EMP70 no original description	1.43434	-0.39751	-0.0873218	1.12415	4.08519e-18	0.0310435	0.73998	1.02294e-11	6.69122	6.3479	7.3544	20.316	17.9061	17.1979	8.35016	10.2718	8.35302	16.4264	20.7028	21.6047	2.25521	2.1395	2.47873	6.84733	6.03509	5.79638	2.81435	3.46201	2.81531	5.53636	6.97768	7.28167
Bradi1g30965	1	521	no hits & (original description: pacid=31133715 transcript=Bradi1g30965.1 locus=Bradi1g30965 ID=Bradi1g30965.1.v2.1 annot-version=v2.1)	2.26983	-0.723033	-0.142302	1.6891	2.23971e-25	0.00165898	0.665969	3.63142e-15	7.07911	9.68462	6.55048	38.7422	41.996	31.4595	9.51739	15.4337	13.4626	52.2062	34.5046	37.0033	1.37432	1.88014	1.27169	7.52129	8.15298	6.10745	1.84768	2.99626	2.61359	10.1352	6.69863	7.18372
Bradi1g31600	1	521	moderately similar to ( 335) AT4G03390 | Symbols: SRF3 | SRF3 (STRUBBELIG-RECEPTOR FAMILY 3); ATP binding / kinase/ protein serine/threonine kinase | chr4:1490912-1494553 REVERSEweakly similar to ( 166) PSKR_DAUCA Phytosulfokine receptor precursor (EC 2.7.11.1) (Phytosulfokine LRR receptor kinase) - Daucus carota (Carrot)highly similar to ( 597) loc_os06g45020 12006.m09029 protein LRR receptor-li…	1.78735	-0.905949	-0.0813774	0.96278	7.93221e-38	1.54661e-10	0.714434	3.50851e-12	53.4328	58.1077	45.7045	180.324	159.112	202.972	84.2648	103.604	106.634	177.72	194.963	201.302	7.16161	7.78819	6.12578	24.1689	21.3258	27.2044	11.294	13.8861	14.2922	23.8198	26.131	26.9805
Bradi1g32060	1	521	no original description	1.82482	-0.61175	0.585701	0.627369	2.25882e-11	0.037613	0.0818245	0.0286951	5.43055	9.11493	4.16849	28.5842	15.809	21.7653	9.60718	11.4189	7.4644	13.3246	16.8904	13.7654	4.49549	7.54547	3.45073	23.6624	13.0869	18.0176	7.95296	9.45272	6.17914	11.0303	13.9821	11.3952
Bradi1g32280	1	521	moderately similar to ( 211) AT5G48930 | Symbols: HCT | HCT (HYDROXYCINNAMOYL-COA SHIKIMATE/QUINATE HYDROXYCINNAMOYL TRANSFERASE); quinate O-hydroxycinnamoyltransferase/ shikimate O-hydroxycinnamoyltransferase/ transferase | chr5:19836654-19838092 REVERSEweakly similar to ( 172) HCBT2_DIACA Anthranilate N-benzoyltransferase protein 2 (EC 2.3.1.144) (Anthranilate N-hydroxycinnamoyl/benzoyltransfer…	1.90138	-1.35884	-0.255174	0.797709	2.24883e-10	1.13337e-05	0.549641	0.00763995	1.68089	3.25533	1.51852	7.79568	10.2167	5.87244	4.21998	6.67405	5.50944	7.77632	11.2442	9.47248	1.14502	2.21753	1.03441	5.31041	6.9596	4.0003	2.87464	4.54636	3.75302	5.29722	7.65951	6.45264
Bradi1g32630	1	521	moderately similar to ( 426) AT1G16670 | Symbols: | protein kinase family protein | chr1:5697846-5699492 FORWARDmoderately similar to ( 213) NORK_MEDTR Nodulation receptor kinase precursor (EC 2.7.11.1) (Does not make infections protein 2) (Symbiosis receptor-like kinase) (MtSYMRK) - Medicago truncatula (Barrel medic)highly similar to ( 600) loc_os06g46330 12006.m32149 protein serine/threonine-pr…	1.65387	-0.425961	-0.102823	1.33073	4.55549e-44	0.000720175	0.566714	2.01334e-29	47.1618	53.4688	44.5135	156.78	143.84	155.853	58.3165	67.7833	68.7791	169.07	152.303	168.731	11.4609	12.9936	10.8174	38.0996	34.9551	37.8743	14.1717	16.4723	16.7142	41.0861	37.0116	41.004
Bradi1g32710	1	521	moderately similar to ( 272) AT3G51680 | Symbols: | short-chain dehydrogenase/reductase (SDR) family protein | chr3:19173622-19174667 REVERSEmoderately similar to ( 298) TS2_MAIZE Sex determination protein tasselseed-2 - Zea mays (Maize)moderately similar to ( 300) loc_os03g18740 12003.m07295 protein sex determination protein tasselseed-2, putative, expressed fabG fabG PRK07479 PRK12429 PRK06172 …	2.18554	-0.917087	-0.530421	1.79887	1.20716e-13	0.00686933	0.105304	6.1257e-11	0.775793	1.05798	0.565723	2.75605	3.87159	4.00817	1.07744	1.56423	1.82167	5.28615	5.93576	4.33961	0.369601	0.504042	0.26952	1.31303	1.84449	1.90956	0.513311	0.745227	0.867875	2.51841	2.8279	2.06746
Bradi1g33530	1	521	moderately similar to ( 466) AT1G44350 | Symbols: ILL6 | ILL6; IAA-amino acid conjugate hydrolase/ metallopeptidase | chr1:16834749-16838201 REVERSEhighly similar to ( 616) loc_os06g47620 12006.m09288 protein IAA-amino acid hydrolase ILR1-like 6 precursor, putative, expressedAbgB Peptidase_M20 no original description	1.98027	-0.81546	0.642151	0.522662	4.10601e-50	2.02985e-09	7.91777e-06	0.000123662	34.9107	37.3143	39.3029	163.316	139.485	137.629	54.9944	72.3717	69.0013	85.0153	102.549	94.4915	7.77521	8.31053	8.75342	36.3732	31.0657	30.6524	12.2482	16.1184	15.3678	18.9344	22.8394	21.0449
Bradi1g34140	1	521	highly similar to ( 788) AT4G30110 | Symbols: HMA2 | HMA2; cadmium-transporting ATPase | chr4:14720253-14724577 REVERSEweakly similar to ( 109) PMA1_ORYSA Plasma membrane ATPase (EC 3.6.3.6) (Proton pump) - Oryza sativa (Rice)highly similar to ( 750) loc_os07g12900 12007.m05742 protein cadmium/zinc-transporting ATPase 2, putative ZntA zntA PRK10671 E1-E2_ATPase KdpB PRK01122 MgtA Hydrolase no ori…	2.12736	-1.11065	0.0103839	1.00633	7.80886e-46	1.53062e-13	0.972523	1.11545e-11	78.1288	78.657	70.4474	356.239	293.112	343.491	129.472	195.894	165.372	342.682	323.089	319.824	10.0384	10.1063	9.05145	45.7714	37.6605	44.1335	16.6353	25.1695	21.2478	44.0296	41.5121	41.0927
Bradi1g34525	1	521	(loc_os06g49120.1 : 936.0) no description available & (at1g16720 : 787.0) Encodes HCF173, a protein with weak similarities to the superfamily of the short-chain dehydrogenases/reductases. HCF173 is involved in the initiation of translation of the psbA mRNA. Mutants shows a high chlorophyll fluorescence phenotype (hcf) and are severely affected in the accumulation of PSII subunits. The protein HCF…	1.45263	-0.868017	-0.074674	0.659288	8.95429e-33	2.70699e-12	0.702574	8.60038e-08	65.4576	83.0517	69.0182	199.774	187.342	207.912	127.183	133.429	136.181	213.281	193.998	219.36	12.5953	15.9807	13.2804	38.4403	36.0481	40.0062	24.4724	25.6742	26.2037	41.0392	37.3289	42.209
Bradi1g36560	1	521	no original description	0.207734	-0.748448	-1.38235	0.841633	0.473459	0.00699312	1.32291e-06	0.00191803	18.1665	23.4384	18.6093	10.788	30.0048	28.3834	32.9966	28.3647	39.7213	54.6964	65.5829	60.9412	6.55121	8.45236	6.7109	3.89036	10.8203	10.2356	11.8992	10.2289	14.3243	19.7246	23.6505	21.9766
Bradi1g36630	1	521	weakly similar to ( 135) loc_os06g40090 12006.m08546 protein VQ motif family protein, expressed no original description	1.26416	-0.429025	-0.653679	1.48881	4.83055e-11	0.0450826	0.00188773	1.62382e-15	5.10731	4.63885	3.42411	9.05559	11.8299	10.5331	5.29742	5.47481	6.8868	15.8148	17.566	16.2852	4.79109	4.35164	3.21211	8.49493	11.0974	9.88096	4.96943	5.13584	6.46041	14.8356	16.4784	15.2769
Bradi1g37030	1	521	moderately similar to ( 258) AT4G15550 | Symbols: IAGLU | IAGLU (INDOLE-3-ACETATE BETA-D-GLUCOSYLTRANSFERASE); UDP-glycosyltransferase/ transferase, transferring glycosyl groups | chr4:8877877-8879301 REVERSEweakly similar to ( 155) IAAG_MAIZE Indole-3-acetate beta-glucosyltransferase (EC 2.4.1.121) (IAA-Glu synthetase) ((Uridine 5'-diphosphate-glucose:indol-3-ylacetyl)-beta-D-glucosyl transferas…	1.11256	-1.24527	-0.447453	0.314747	9.52264e-06	1.06854e-06	0.164564	0.248094	6.49727	12.411	6.72913	17.0088	22.9607	15.2404	16.5656	18.1451	25.8144	23.2416	28.4241	23.6579	3.71273	7.09198	3.84522	9.71929	13.1204	8.70878	9.46608	10.3686	14.7511	13.2809	16.2423	13.5188
Bradi1g37450	1	521	highly similar to ( 963) AT3G13750 | Symbols: BGAL1 | BGAL1 (Beta galactosidase 1); beta-galactosidase/ catalytic/ cation binding / heme binding / peroxidase/ sugar binding | chr3:4511192-4515756 FORWARDnearly identical (1046) BGAL_ASPOF Beta-galactosidase precursor (EC 3.2.1.23) (Lactase) - Asparagus officinalis (Garden asparagus)nearly identical (1187) loc_os06g37560 12006.m08291 protein beta-g…	1.44717	-0.770445	-0.238551	0.915281	3.86411e-17	1.3586e-05	0.314395	1.4047e-07	430.145	502.257	432.064	1185.57	1309.14	1225.66	625.32	742.905	959.175	1366.67	1491.03	1531.69	93.9386	109.687	94.3576	258.915	285.9	267.67	136.562	162.242	209.473	298.464	325.624	334.504
Bradi1g37930	1	521	very weakly similar to (97.1) loc_os06g36390 12006.m08175 protein expressed protein no original description	2.22552	-1.19	-0.329979	1.3655	2.05585e-22	2.38082e-07	0.278974	1.67215e-09	103.665	185.961	105.105	601.842	628.273	615.441	218.092	313.159	369.088	886.545	743.37	689.951	79.0735	141.847	80.1719	459.071	479.232	469.444	166.355	238.87	281.532	676.235	567.025	526.278
Bradi1g38200	1	521	no original description	3.29975	-1.53961	0.422356	1.33778	1.05278e-22	2.45927e-05	0.297457	2.74169e-05	0.678819	0.9766	0.506173	9.44931	4.19422	7.55028	1.48148	2.24206	2.48813	4.71822	5.11537	5.87947	0.26799	0.385551	0.199832	3.73048	1.65583	2.98076	0.584872	0.885142	0.982287	1.8627	2.01949	2.32115
Bradi1g38250	1	521	moderately similar to ( 437) AT5G44410 | Symbols: | FAD-binding domain-containing protein | chr5:17891246-17892853 REVERSEhighly similar to ( 704) loc_os06g35700 12006.m08107 protein reticuline oxidase precursor, putative, expressedGlcD FAD_binding_4 no original description	0.938493	-0.470617	-0.802679	1.27056	0.000531598	0.107385	0.0110748	3.11797e-06	43.703	77.5583	25.1002	83.154	96.4133	100.624	63.3894	63.6121	75.6215	134.426	181.451	173.024	23.5215	41.7429	13.5093	44.7545	51.8909	54.157	34.117	34.2368	40.7005	72.3496	97.6593	93.124
Bradi1g38525	1	521	moderately similar to ( 210) loc_os04g01950 12004.m05511 protein legume lectins beta domain containing protein, expressed no original description	1.92995	-0.903354	-0.524903	1.5515	1.41539e-07	0.0364477	0.189699	2.5828e-06	0.420221	0.528992	0.208424	1.4174	1.50562	1.3982	0.493827	0.782115	0.844188	2.18436	2.31639	1.72651	0.421063	0.530052	0.208842	1.42024	1.50864	1.401	0.494817	0.783683	0.84588	2.18874	2.32104	1.72997
Bradi1g41797	1	521	moderately similar to ( 380) AT5G24690 | Symbols: | INVOLVED IN: biological_process unknown; LOCATED IN: mitochondrion, chloroplast, plastid, chloroplast inner membrane, chloroplast envelope; EXPRESSED IN: 23 plant structures; EXPRESSED DURING: 13 growth stages; BEST Arabidopsis thaliana protein match is: RER1 (RETICULATA-RELATED 1) (TAIR:AT5G22790.1); Has 251 Blast hits to 242 proteins in 37 spe…	1.46025	-0.40637	-0.326435	1.38031	7.0991e-13	0.0712099	0.219442	1.02404e-11	7.98421	10.4984	5.89543	21.0247	18.0136	27.6377	10.6397	11.3667	10.1747	27.1298	26.2525	30.3773	1.91836	2.52245	1.41649	5.05159	4.32812	6.6405	2.5564	2.73108	2.44466	6.51844	6.30766	7.29871
Bradi1g41980	1	521	weakly similar to ( 187) AT4G15417 | Symbols: ATRTL1 | ATRTL1 (ARABIDOPSIS THALIANA RNASEIII-LIKE 1); RNA binding / ribonuclease III | chr4:8821759-8822991 FORWARDmoderately similar to ( 398) loc_os06g25250 12006.m07173 protein endoribonuclease Dicer, putative, expressed rnc Rnc RIBOc RIBOc Ribonuclease_3 no original description	1.49754	-0.671213	-0.306384	1.13272	8.64864e-24	1.6829e-05	0.10063	1.48257e-14	14.8047	16.887	12.8628	39.6084	39.5225	46.2804	19.7082	24.767	26.3476	49.2792	50.1885	55.8083	3.03375	3.46046	2.63581	8.11647	8.09887	9.48369	4.03856	5.0752	5.39909	10.0982	10.2845	11.4361
Bradi1g42530	1	521	very weakly similar to (81.3) loc_os06g30400 12006.m07583 protein expressed protein no original description	1.38304	-0.721838	-0.668044	1.32925	4.01962e-08	0.00699108	0.0223443	8.21115e-08	3.97594	4.63885	3.87074	10.5517	13.2279	8.76205	5.07295	5.99622	9.46379	21.931	14.0914	15.6319	5.16356	6.02448	5.02693	13.7035	17.1791	11.3793	6.58825	7.7873	12.2906	28.4818	18.3005	20.3012
Bradi1g44060	1	521	nearly identical (1611) AT1G18270 | Symbols: | ketose-bisphosphate aldolase class-II family protein | chr1:6283634-6293772 REVERSEnearly identical (2204) loc_os06g14740 12006.m06189 protein ketose-bisphosphate aldolases family protein, expressed TBP_aldolase_IIB Fba PRK12857 gatY gatY MmsB F_bP_aldolase PRK08185 PRK06806 PRK05835 PRK07709 PRK07315 kbaY PRK09196 PRK08610 PRK06801 garR PRK07084 COG…	1.79373	-0.903447	0.183078	0.707206	6.9651e-27	1.07037e-07	0.447881	3.08791e-05	306.244	292.451	260.024	1025.49	831.316	1120.42	464.332	602.959	538.992	755.963	953.245	913.231	16.6365	15.8872	14.1256	55.7087	45.1606	60.8661	25.2245	32.7553	29.2803	41.0671	51.7843	49.6105
Bradi1g44317	1	521	nearly identical (1086) AT3G02850 | Symbols: SKOR | SKOR; cyclic nucleotide binding / inward rectifier potassium channel/ outward rectifier potassium channel | chr3:619701-623473 REVERSEmoderately similar to ( 356) AKT1_ORYSA Potassium channel AKT1 (OsAKT1) - Oryza sativa (Rice)nearly identical (1369) loc_os06g14030 12006.m06118 protein potassium channel SKOR, putative, expressed ANK CAP_ED Arp c…	1.03091	-0.679716	-0.679898	1.03109	1.76225e-11	1.82583e-05	5.01286e-05	1.19824e-11	23.6617	24.944	22.748	45.5142	48.5562	51.547	28.2379	39.7315	46.2971	73.3071	80.9773	79.2328	3.33686	3.5177	3.20801	6.41859	6.84758	7.26935	3.98222	5.60308	6.52899	10.3381	11.4197	11.1737
Bradi1g44370	1	521	no original description	2.49317	-0.995956	-0.118004	1.61522	3.3932e-17	0.00215727	0.796173	1.57153e-08	1.42229	1.87182	0.684823	7.79568	6.66774	7.64349	1.97531	2.45063	3.37675	9.65487	7.6248	6.67273	1.73662	2.28549	0.836169	9.51854	8.14132	9.33271	2.41185	2.99222	4.12302	11.7886	9.30989	8.14741
Bradi1g44390	1	521	moderately similar to ( 255) AT5G37490 | Symbols: | U-box domain-containing protein | chr5:14887744-14889051 FORWARDvery weakly similar to (95.1) SPL11_ORYSA Spotted leaf protein 11 (Spotted leaf11) (Cell death-related protein SPL11) - Oryza sativa (Rice)moderately similar to ( 500) loc_os06g13870 12006.m06102 protein immediate-early fungal elicitor protein CMPG1, putative, expressedUbox U-box no…	1.36338	-1.23622	-0.443392	0.570555	1.54173e-07	3.12337e-06	0.180223	0.0319933	3.74967	6.59205	2.82862	10.5517	11.1846	11.8381	8.70931	10.7932	11.2855	14.4168	12.3541	18.945	2.24935	3.95444	1.69683	6.32977	6.70941	7.10143	5.22454	6.47462	6.76992	8.64834	7.41098	11.3647
Bradi1g44495	1	521	(loc_os02g01740.1 : 3065.0) no description available & (at1g20960 : 2481.0) embryo defective 1507 (emb1507); FUNCTIONS IN: in 6 functions; INVOLVED IN: embryo development ending in seed dormancy; EXPRESSED IN: 24 plant structures; EXPRESSED DURING: 13 growth stages; CONTAINS InterPro DOMAIN/s: ATPase, AAA+ type, core (InterPro:IPR003593), DNA/RNA helicase, DEAD/DEAH box type, N-terminal (InterPro…	1.66013	-0.819992	-0.218638	1.05878	1.95074e-06	0.0375833	0.654239	0.0017068	0.54952	0.773142	0.476398	1.57489	1.98957	2.00409	1.12233	0.938538	1.06634	1.3543	2.70246	2.51977	0.0721061	0.101449	0.0625113	0.206651	0.261064	0.262969	0.147269	0.123152	0.139922	0.177707	0.354607	0.330635
Bradi1g45304	1	521	moderately similar to ( 252) AT2G21940 | Symbols: | shikimate kinase, putative | chr2:9351106-9352881 FORWARDmoderately similar to ( 405) loc_os06g12150 12006.m31862 protein shikimate kinase, chloroplast precursor, putative, expressedaroK SK AroK SKI no original description	1.69433	-0.945299	-0.0689953	0.818031	2.71596e-28	1.50319e-09	0.788144	1.16063e-07	47.7113	61.2003	39.8388	166.544	148.035	166.386	83.6363	102.301	100.236	190.214	158.239	155.993	16.782	21.5267	14.013	58.5804	52.0698	58.5247	29.4183	35.9834	35.2572	66.9061	55.6591	54.869
Bradi1g46160	1	521	weakly similar to ( 183) loc_os06g10710 12006.m05789 protein hypothetical protein no original description	1.64785	-0.357863	-0.0149459	1.30493	1.00551e-31	0.0245412	0.955633	1.36153e-20	7.20841	8.95217	8.1881	25.0407	25.1653	25.9133	9.24803	10.3761	11.5076	26.0813	25.4803	25.3844	0.936036	1.16247	1.06325	3.25161	3.2678	3.36493	1.20089	1.34737	1.4943	3.38674	3.30871	3.29624
Bradi1g46750	1	521	weakly similar to ( 110) AT1G53820 | Symbols: | zinc finger (C3HC4-type RING finger) family protein | chr1:20091491-20092423 FORWARDmoderately similar to ( 223) loc_os06g09310 12006.m05650 protein znf, putative, expressed no original description	1.66854	-1.28643	-0.279636	0.661746	2.67217e-18	4.26867e-11	0.266639	0.000532168	6.82052	7.48727	4.52579	19.8436	20.057	19.7146	13.064	16.1637	16.5283	20.0524	24.9978	27.3442	3.24786	3.56537	2.15514	9.44931	9.55095	9.38791	6.22094	7.69701	7.87063	9.54878	11.9037	13.021
Bradi1g47783	1	521	(loc_os06g08060.1 : 473.0) no description available & (at5g54000 : 286.0) 2-oxoglutarate (2OG) and Fe(II)-dependent oxygenase superfamily protein; FUNCTIONS IN: oxidoreductase activity, acting on paired donors, with incorporation or reduction of molecular oxygen, 2-oxoglutarate as one donor, and incorporation of one atom each of oxygen into both donors, oxidoreductase activity; INVOLVED IN: biolo…	1.87522	-0.909551	-0.130119	1.09579	7.60968e-39	5.18774e-10	0.542772	1.53458e-14	43.0889	53.1433	41.0596	171.977	156.315	175.008	68.4624	97.8166	91.4833	190.389	182.271	178.111	10.0793	12.4312	9.60458	40.2287	36.565	40.9375	16.0146	22.8811	21.3996	44.5354	42.6366	41.6633
Bradi1g48030	1	521	nearly identical (1212) loc_os06g07620 12006.m05484 protein expressed protein no original description	1.41004	-0.757824	-0.601145	1.25336	4.51984e-12	0.000357912	0.0118763	7.42293e-10	16.5503	24.9033	20.0981	43.9393	51.1372	68.0923	28.2828	31.5453	44.1199	68.0647	88.1678	91.6917	2.35994	3.55102	2.86583	6.26541	7.29178	9.70944	4.03291	4.49812	6.29116	9.7055	12.572	13.0745
Bradi1g48041	1	521	(original description: pacid=31134850 transcript=Bradi1g48041.1 locus=Bradi1g48041 ID=Bradi1g48041.1.v2.1 annot-version=v2.1)	2.41331	-3.13287	-2.10383	1.38427	0.00129119	1.0804e-05	0.00117191	0.0129316	0.0969742	0.122075	0.0297749	0.472466	0.161316	0.6991	0.359147	0.52141	1.33293	2.70861	1.10994	2.00649	0.0536065	0.067482	0.0164593	0.261175	0.0891743	0.386456	0.198533	0.288231	0.736832	1.4973	0.613565	1.10917
Bradi1g48050	1	521	highly similar to ( 944) AT5G20250 | Symbols: DIN10 | DIN10 (DARK INDUCIBLE 10); hydrolase, hydrolyzing O-glycosyl compounds | chr5:6834207-6836635 FORWARDmoderately similar to ( 273) STSYN_PEA Stachyose synthase precursor (EC 2.4.1.67) (Galactinol--raffinose galactosyltransferase) - Pisum sativum (Garden pea)nearly identical (1142) loc_os06g07600 12006.m05483 protein alkaline alpha galactosidase…	1.97873	-1.04616	-0.270118	1.20269	1.45447e-23	1.75698e-07	0.316267	1.04093e-09	1291.47	1693.83	1451.68	5944.88	6144.21	5399.01	2614.63	2961.45	3586.29	6468.59	7455.32	7165.07	414.73	543.941	466.177	1909.08	1973.09	1733.79	839.638	951.013	1151.67	2077.26	2394.13	2300.92
Bradi1g50110	1	521	no original description	1.37707	-0.625718	-0.43101	1.18236	6.08619e-06	0.0544121	0.292627	0.000130776	19.2009	42.8076	13.5774	71.5785	64.9029	59.6099	31.2907	39.2622	45.8972	113.761	74.4142	76.1064	28.5727	63.7018	20.2044	106.516	96.5817	88.7052	46.5635	58.4259	68.2994	169.288	110.735	113.254
Bradi1g50120	1	521	no original description	1.32894	-1.20917	-0.275358	0.395123	6.18962e-12	7.49144e-10	0.290295	0.0515955	9.08325	14.1607	9.08134	27.6392	26.9398	26.3794	21.4141	27.9997	25.1035	39.7117	27.0729	31.1239	12.4941	19.4783	12.4915	38.0182	37.0561	36.2852	29.4555	38.5141	34.5302	54.624	37.2391	42.8113
Bradi1g50230	1	521	highly similar to ( 935) AT1G31930 | Symbols: XLG3 | XLG3 (extra-large GTP-binding protein 3); guanyl nucleotide binding / signal transducer | chr1:11465832-11468961 FORWARDmoderately similar to ( 206) GPA2_SOYBN Guanine nucleotide-binding protein alpha-2 subunit (GP-alpha-2) - Glycine max (Soybean)nearly identical (1313) loc_os06g02130 12006.m31954 protein guanyl nucleotide binding protein, puta…	1.56933	-0.432947	-0.0327595	1.16914	1.23723e-36	0.000967727	0.885992	3.60894e-21	69.1749	67.6702	60.7408	204.105	175.727	206.514	87.9461	96.878	81.9307	183.53	197.762	218.474	12.4864	12.2148	10.964	36.8421	31.7197	37.2769	15.8747	17.487	14.7889	33.1282	35.6971	39.4357
Bradi1g50490	1	521	weakly similar to ( 179) AT2G16790	1.48094	-0.802106	-0.238851	0.917681	2.19093e-11	0.000510966	0.450284	4.10533e-05	10.8288	17.0091	10.183	34.0963	39.7913	31.9722	15.4882	22.1078	28.5247	46.4832	37.7862	40.643	7.17613	11.2718	6.74819	22.5953	26.3693	21.1876	10.2639	14.6506	18.903	30.804	25.0405	26.9337
Bradi1g50897	1	521	moderately similar to ( 342) AT3G16370 | Symbols: | GDSL-motif lipase/hydrolase family protein | chr3:5556928-5558351 FORWARDweakly similar to ( 168) APG_BRANA Anter-specific proline-rich protein APG (Protein CEX) (Fragment) - Brassica napus (Rape)moderately similar to ( 490) loc_os06g05630 12006.m31980 protein anther-specific proline-rich protein APG, putative, expressedSGNH_plant_lipase_like fa…	1.83361	-0.0891731	1.56739	0.177052	8.24809e-17	0.743047	9.37428e-12	0.490083	33.747	16.5208	30.1322	113.864	86.358	86.968	31.4702	31.8582	22.3488	35.7361	28.1828	32.897	6.28787	3.07822	5.61435	21.2156	16.0905	16.2042	5.86366	5.93594	4.16411	6.65849	5.25113	6.1295
Bradi1g51030	1	521	weakly similar to ( 136) AT5G15130 | Symbols: WRKY72, ATWRKY72 | WRKY72; transcription factor | chr5:4904426-4906879 FORWARDmoderately similar to ( 203) loc_os06g05380 12006.m91873 protein OsWRKY73 - Superfamily of rice TFs having WRKY and zinc finger domains, expressedWRKY no original description	3.02913	-2.06349	0.587413	0.37823	7.52525e-21	7.42618e-09	0.0828836	0.231991	0.323247	0.447608	0.267974	3.22852	2.25843	2.98283	1.43659	1.1471	1.68838	1.7038	2.12336	1.77317	0.0773689	0.107135	0.0641393	0.772742	0.540552	0.713936	0.343846	0.274558	0.404111	0.407803	0.508224	0.424407
Bradi1g51164	1	521	no hits & (original description: pacid=31132828 transcript=Bradi1g51164.1 locus=Bradi1g51164 ID=Bradi1g51164.1.v2.1 annot-version=v2.1)	1.75569	-0.591342	0.0985283	1.06582	3.2399e-12	0.0269229	0.817874	2.96712e-05	38.7573	70.3559	27.0654	151.976	155.132	152.311	52.5701	73.1017	79.3093	162.779	144.003	122.302	23.3337	42.3576	16.2946	91.497	93.397	91.6981	31.6497	44.0107	47.7479	98.0003	86.6963	73.6317
Bradi1g52690	1	521	highly similar to ( 883) AT1G67420 | Symbols: | peptidase | chr1:25255411-25260358 FORWARDnearly identical (1316) loc_os07g19530 12007.m06388 protein peptidase family M28 containing protein, expressed Peptidase_M28 no original description	1.75393	-0.340832	0.513773	0.899328	4.2626e-30	0.0405157	0.00383116	6.26949e-09	68.787	59.125	59.7582	223.083	172.34	237.694	73.2211	88.7962	75.7548	122.979	171.896	148.573	3.63433	3.12384	3.1573	11.7865	9.10549	12.5585	3.8686	4.69151	4.00247	6.49757	9.08204	7.8498
Bradi1g53230	1	521	weakly similar to ( 147) AT2G27510 | Symbols: ATFD3 | ATFD3 (ferredoxin 3); 2 iron, 2 sulfur cluster binding / electron carrier/ iron-sulfur cluster binding | chr2:11758281-11758748 REVERSEweakly similar to ( 193) FER3_MAIZE Ferredoxin-3, chloroplast precursor (Ferredoxin III) (Fd III) - Zea mays (Maize)weakly similar to ( 194) loc_os03g61960 12003.m11075 protein ferredoxin-3, chloroplast precurs…	1.75111	-0.915081	0.0797036	0.756324	9.66935e-35	3.02644e-10	0.727443	1.26969e-07	34.0379	41.4241	32.7822	121.581	124.751	117.728	54.0516	73.3103	76.599	124.814	112.779	106.857	8.67651	10.5593	8.3564	30.9919	31.8	30.0098	13.7781	18.6873	19.5256	31.816	28.7483	27.2386
Bradi1g53700	1	521	moderately similar to ( 402) AT3G11900 | Symbols: ANT1 | ANT1 (AROMATIC AND NEUTRAL TRANSPORTER 1); amino acid transmembrane transporter/ aromatic amino acid transmembrane transporter/ neutral amino acid transmembrane transporter | chr3:3758523-3760103 FORWARDhighly similar to ( 646) loc_os07g12770 12007.m05729 protein ANT1, putative, expressed Aa_trans SdaC no original description	1.80553	-0.831665	-0.104395	1.07826	3.99834e-20	3.75677e-05	0.742701	4.52978e-08	89.5072	154.872	84.7691	416.4	335.968	397.741	172.39	223.32	189.853	408.039	400.495	427.801	27.5831	47.7265	26.123	128.32	103.534	122.57	53.125	68.8197	58.5065	125.744	123.419	131.834
Bradi1g53850	1	521	weakly similar to ( 173) AT3G46230 | Symbols: ATHSP17.4, HSP17.4 | ATHSP17.4 | chr3:16984263-16984733 REVERSEmoderately similar to ( 209) HSP24_ORYSA 17.4 kDa class I heat shock protein 4 - Oryza sativa (Rice)moderately similar to ( 209) loc_os03g16030 12003.m07040 protein 17.4 kDa class I heat shock protein 3, putative, expressed HSP20 alpha-crystallin-Hsps IbpA no original description	1.66546	-0.969966	-1.43765	2.13314	0.00108567	0.0843781	0.00571708	4.6397e-06	0.355572	0.4883	0.267974	0.708698	1.72071	1.02535	0.94276	0.729974	0.48874	1.66011	2.70246	5.17953	0.397731	0.546197	0.299747	0.792728	1.92473	1.14692	1.05454	0.816526	0.54669	1.85695	3.02289	5.79366
Bradi1g54750	1	521	weakly similar to ( 192) AT3G28600 | Symbols: | ATP binding / ATPase/ nucleoside-triphosphatase/ nucleotide binding | chr3:10722437-10723870 FORWARDweakly similar to ( 197) loc_os07g09490 12007.m05404 protein mitochondrial chaperone BCS1, putative, expressed no original description	1.27622	-0.705311	-0.677636	1.24854	0.00155494	0.109728	0.160695	0.00128428	0.484871	1.66836	0.416849	2.04735	2.04334	1.95748	1.61616	1.1471	1.2885	3.27654	2.89549	3.49968	0.263803	0.907703	0.226795	1.1139	1.11172	1.065	0.879304	0.624104	0.701032	1.78267	1.57535	1.90407
Bradi1g54940	1	521	highly similar to ( 732) AT2G14170 | Symbols: ALDH6B2 | ALDH6B2; 3-chloroallyl aldehyde dehydrogenase/ methylmalonate-semialdehyde dehydrogenase (acylating)/ oxidoreductase | chr2:5977851-5981899 REVERSEweakly similar to ( 176) BADH_SPIOL Betaine-aldehyde dehydrogenase, chloroplast precursor (EC 1.2.1.8) (BADH) - Spinacia oleracea (Spinach)highly similar to ( 926) loc_os07g09060 12007.m29088 prot…	2.06321	-0.628478	-0.0247622	1.45949	1.64226e-35	0.00022875	0.937441	6.55183e-19	359.903	405.615	341.131	1603.55	1451.68	1569.48	459.214	621.469	630.075	1468.2	1650.72	1585.82	45.4194	51.1881	43.0504	202.366	183.201	198.066	57.9523	78.4287	79.5148	185.285	208.319	200.129
Bradi1g55440	1	521	moderately similar to ( 324) AT4G02610 | Symbols: | tryptophan synthase, alpha subunit, putative | chr4:1147662-1149217 FORWARDmoderately similar to ( 281) TRPA_MAIZE Indole-3-glycerol phosphate lyase, chloroplast precursor (EC 4.1.2.8) (Indole synthase) (Tryptophan synthase alpha chain) (EC 4.2.1.20) (Benzoxazineless 1) - Zea mays (Maize)moderately similar to ( 395) loc_os07g08430 12007.m05299 p…	1.78666	-1.25028	0.183801	0.352581	4.88286e-16	2.31845e-08	0.577978	0.13844	69.0779	113.082	54.2201	310.331	205.732	299.121	173.064	212.266	176.702	254.172	223.049	240.358	18.4012	30.1231	14.4433	82.6668	54.8034	79.6807	46.1012	56.544	47.0703	67.707	59.4165	64.0272
Bradi1g55672	1	521	(loc_os02g35210.1 : 634.0) no description available & (gnl|cdd|39857 : 317.0) no description available & (at3g50950 : 219.0) HOPZ-ACTIVATED RESISTANCE 1 (ZAR1); FUNCTIONS IN: ATP binding; INVOLVED IN: defense response, apoptosis; LOCATED IN: cellular_component unknown; EXPRESSED IN: 22 plant structures; EXPRESSED DURING: 13 growth stages; CONTAINS InterPro DOMAIN/s: NB-ARC (InterPro:IPR002182), D…	1.54887	-0.621889	0.0961073	0.830876	6.14427e-16	0.00240076	0.756593	1.89092e-05	7.30539	7.56865	6.72913	24.0957	16.0779	23.1169	10.505	12.6703	10.0858	15.6837	21.3301	22.118	1.57818	1.63505	1.45369	5.20539	3.47329	4.99393	2.2694	2.73715	2.17883	3.38814	4.60794	4.77814
Bradi1g56150	1	521	highly similar to ( 582) AT3G13450 | Symbols: DIN4 | DIN4 (DARK INDUCIBLE 4); 3-methyl-2-oxobutanoate dehydrogenase (2-methylpropanoyl-transferring)/ catalytic | chr3:4382340-4384295 REVERSEweakly similar to ( 177) ODPB_PEA Pyruvate dehydrogenase E1 component subunit beta, mitochondrial precursor (EC 1.2.4.1) (PDHE1-B) - Pisum sativum (Garden pea)highly similar to ( 619) loc_os07g07470 12007.m052…	1.77323	-1.04907	-0.0834894	0.807653	1.08142e-21	2.54425e-08	0.787319	1.7106e-05	182.635	281.546	199.432	735.393	730.87	801.681	363.502	486.528	522.908	894.801	750.077	758.218	42.2961	65.2028	46.1863	170.309	169.261	185.66	84.1828	112.674	121.1	207.226	173.709	175.595
Bradi1g56704	1	521	no hits & (original description: pacid=31132110 transcript=Bradi1g56704.1 locus=Bradi1g56704 ID=Bradi1g56704.1.v2.1 annot-version=v2.1)	1.4191	-0.843333	-0.405934	0.981705	1.17567e-09	0.000643722	0.157475	1.46147e-05	2.32738	3.05187	1.93537	6.37829	7.313	5.73262	3.77104	3.70201	5.50944	9.52381	8.15564	8.02594	3.05832	4.01035	2.54319	8.38145	9.60973	7.53301	4.95538	4.86467	7.23974	12.5149	10.717	10.5466
Bradi1g58020	1	521	moderately similar to ( 360) AT2G18470 | Symbols: | protein kinase family protein | chr2:8005285-8007767 REVERSEmoderately similar to ( 219) PSKR_DAUCA Phytosulfokine receptor precursor (EC 2.7.11.1) (Phytosulfokine LRR receptor kinase) - Daucus carota (Carrot)moderately similar to ( 367) loc_os03g56470 12003.m10556 protein BRASSINOSTEROID INSENSITIVE 1-associated receptor kinase 1 precursor, put…	2.23879	-1.96247	-0.0364646	0.312789	2.64265e-15	9.05838e-12	0.942052	0.283952	1.38996	1.58697	1.01235	7.08698	6.13002	5.5928	3.32211	6.25692	5.90932	4.93665	7.28699	6.99937	0.594509	0.678775	0.432997	3.03122	2.62191	2.39213	1.42092	2.67619	2.52751	2.11149	3.11676	2.99374
Bradi1g58057	1	521	moderately similar to ( 232) AT2G43000 | Symbols: anac042 | anac042 (Arabidopsis NAC domain containing protein 42); transcription factor | chr2:17880617-17882584 REVERSEweakly similar to ( 166) NAC68_ORYSA NAC domain-containing protein 68 (ONAC068) - Oryza sativa (Rice)moderately similar to ( 272) loc_os03g56580 12003.m10568 protein NAC domain-containing protein 42, putative, expressedNAM no orig…	1.91981	-1.4564	-0.081439	0.544844	2.05654e-15	4.5876e-09	0.837859	0.0249283	2.06878	3.62156	1.54829	8.66187	8.44222	9.834	5.79124	7.40403	6.39806	9.5675	9.65164	9.33249	1.02873	1.80087	0.769913	4.30725	4.19802	4.89011	2.87978	3.68176	3.18153	4.75758	4.79942	4.64072
Bradi1g59420	1	521	moderately similar to ( 478) AT3G19940 | Symbols: | sugar transporter, putative | chr3:6938211-6939975 FORWARDmoderately similar to ( 477) STC_RICCO Sugar carrier protein C - Ricinus communis (Castor bean)highly similar to ( 656) loc_os07g01560 12007.m28944 protein sugar transport protein 1, putative, expressed Sugar_tr xylE no original description	1.71759	-0.777949	-0.275969	1.21561	3.39182e-16	0.000349421	0.342912	8.84025e-09	302.204	426.164	220.066	1069.35	1024.36	1025.21	428.328	592.426	605.327	1210.57	1305.92	1259.89	81.1068	114.376	59.0623	286.996	274.922	275.149	114.956	158.998	162.46	324.899	350.487	338.134
Bradi1g59800	1	521	no original description	2.03932	-1.13141	-0.405468	1.31338	6.4336e-21	8.61818e-07	0.116519	2.16348e-10	2.489	2.97049	1.96514	9.52806	10.0554	10.6729	4.80359	4.27556	7.02009	14.8973	12.9332	12.3189	1.25707	1.50025	0.992497	4.81215	5.07847	5.39036	2.42606	2.15938	3.5455	7.52391	6.53192	6.22166
Bradi1g61560	1	521	moderately similar to ( 387) AT5G23850 | Symbols: | FUNCTIONS IN: molecular_function unknown; INVOLVED IN: biological_process unknown; LOCATED IN: cellular_component unknown; EXPRESSED IN: 23 plant structures; EXPRESSED DURING: 13 growth stages; CONTAINS InterPro DOMAIN/s: Lipopolysaccharide-modifying protein (InterPro:IPR006598), Protein of unknown function DUF821, CAP10-like (InterPro:IPR008539…	1.42978	-1.15956	-0.329196	0.599409	1.37324e-18	2.26733e-12	0.106146	0.000252836	11.3137	14.7304	10.2128	30.789	33.9302	32.578	22.8507	28.6776	29.2356	35.7361	41.4538	45.1692	1.40455	1.82873	1.26788	3.82235	4.21231	4.04445	2.83684	3.56022	3.62949	4.43652	5.14635	5.6076
Bradi1g62080	1	521	weakly similar to ( 117) AT5G12340	2.20394	-0.702083	-0.282447	1.78431	2.44647e-14	0.044588	0.439183	1.04211e-10	0.775793	0.935908	0.595498	4.0947	3.81782	2.74979	0.94276	1.35567	1.42179	5.02403	3.95717	3.82632	0.690208	0.832659	0.529803	3.64297	3.39663	2.44643	0.838755	1.20611	1.26494	4.46978	3.52062	3.4042
Bradi1g62990	1	521	no original description	1.26242	-0.924102	-0.320972	0.659288	1.01555e-10	4.2048e-06	0.210305	0.000914999	10.7965	16.5208	10.0937	32.7576	29.5209	27.3115	17.7329	25.8619	27.1917	38.9253	36.3867	36.4434	6.18354	9.46209	5.78104	18.7615	16.9077	15.6423	10.1563	14.8121	15.5737	22.294	20.84	20.8725
Bradi1g63000	1	521	very weakly similar to (85.1) AT3G16720 | Symbols: ATL2 | ATL2; protein binding / zinc ion binding | chr3:5692880-5693794 FORWARDweakly similar to ( 103) loc_os03g22080 12003.m07611 protein RING-H2 finger protein ATL2G precursor, putative no original description	1.73868	-1.20394	-0.368607	0.903342	3.30942e-11	1.24333e-05	0.254642	0.000276678	1.03439	1.83112	1.0719	3.54349	5.16212	4.14799	2.6936	2.71133	3.51005	5.76671	5.06711	5.87947	1.79894	3.18457	1.86417	6.1626	8.9776	7.2139	4.68452	4.71536	6.10443	10.0291	8.81237	10.2252
Bradi1g63650	1	521	nearly identical (1504) AT5G04930 | Symbols: ALA1 | ALA1 (aminophospholipid ATPase1); ATPase, coupled to transmembrane movement of ions, phosphorylative mechanism | chr5:1445509-1449568 FORWARDvery weakly similar to (82.4) ACA1_ORYSA Calcium-transporting ATPase 1, plasma membrane-type (EC 3.6.3.8) (Ca(2+)-ATPase isoform 1) (Plastid envelope ATPase 1) - Oryza sativa (Rice)nearly identical (2005) l…	1.52488	-0.799308	-0.196952	0.922527	3.87295e-18	1.24536e-05	0.428424	1.43642e-07	10.5055	11.5971	9.34932	33.86	23.8748	32.7645	17.1493	19.3965	18.1278	27.8288	36.0971	39.7097	1.93152	2.13222	1.71894	6.22542	4.38956	6.02399	3.15302	3.56618	3.33293	5.11652	6.63672	7.30093
Bradi1g63660	1	521	highly similar to ( 677) AT5G04930 | Symbols: ALA1 | ALA1 (aminophospholipid ATPase1); ATPase, coupled to transmembrane movement of ions, phosphorylative mechanism | chr5:1445509-1449568 FORWARDhighly similar to ( 915) loc_os03g20970 12003.m34856 protein phospholipid-transporting ATPase 1, putative, expressed MgtA no original description	2.17559	-2.08669	-0.343139	0.432039	2.47576e-06	7.10876e-06	0.533567	0.2861	0.193948	0.24415	0.148875	0.866187	0.645265	1.11856	0.987654	0.990679	0.533171	1.00481	1.25471	1.1199	0.0685572	0.0863026	0.0526244	0.306181	0.228089	0.39539	0.349118	0.350187	0.188466	0.355181	0.443518	0.395864
Bradi1g63700	1	521	moderately similar to ( 287) RIP1_HORVU Protein synthesis inhibitor I (EC 3.2.2.22) (Ribosome-inactivating protein I) (rRNA N-glycosidase) - Hordeum vulgare (Barley)moderately similar to ( 258) loc_os01g07300 12001.m07356 protein expressed proteinRIP no original description	1.23287	-1.62464	-0.827063	0.435294	7.36795e-06	4.52282e-09	0.00838577	0.129323	4.00827	8.17902	3.21569	13.0715	12.26	10.6729	12.1212	17.4151	17.6391	18.5671	24.1291	21.0914	2.26456	4.62092	1.81677	7.38506	6.92657	6.0299	6.84814	9.83904	9.96559	10.4899	13.6323	11.9161
Bradi1g63810	1	521	weakly similar to ( 110) loc_os03g20730 12003.m07480 protein chaperone protein dnaJ, putative, expressedDnaJ DnaJ no original description	1.96435	-1.24092	-0.381298	1.10473	7.64655e-21	7.53624e-09	0.147635	8.40633e-08	5.43055	9.23701	6.13363	25.5131	30.4888	24.7947	12.4355	19.8136	16.7505	38.3574	30.6922	36.2101	6.67144	11.3477	7.53517	31.3429	37.4555	30.4604	15.277	24.341	20.578	47.1221	37.7054	44.4841
Bradi1g63910	1	521	moderately similar to ( 323) loc_os03g20550 12003.m101328 protein OsWRKY55 - Superfamily of rice TFs having WRKY and zinc finger domains, expressed no original description	1.56933	-1.27653	-0.217584	0.510383	4.85078e-14	1.74575e-09	0.466788	0.0181489	10.2793	17.6602	8.51562	34.805	36.1348	36.7726	25.8137	27.6869	34.434	40.2359	42.0812	42.9761	6.21103	10.6708	5.14539	21.0302	21.8337	22.2191	15.5974	16.7292	20.806	24.3117	25.4267	25.9674
Bradi1g65157	1	521	moderately similar to ( 251) AT5G37070 | Symbols: | unknown protein | chr5:14651091-14652147 FORWARDmoderately similar to ( 295) loc_os03g18560 12003.m07278 protein cp protein, putative, expressedDUF538 no original description	1.66883	-0.737812	-0.0970343	1.02806	4.94823e-14	0.00147504	0.792191	4.11533e-06	13.5441	22.5025	9.85549	46.4591	49.0401	49.9623	20.6958	27.0091	28.6135	53.08	48.6925	53.8485	11.4007	18.9415	8.29587	39.107	41.2796	42.0558	17.4207	22.7349	24.0855	44.6801	40.987	45.327
Bradi1g65767	1	521	moderately similar to ( 489) loc_os03g17800 12003.m07205 protein phosphatidylinositol transfer protein alpha isoform, putative, expressed IP_trans no original description	1.77128	-1.24665	-0.850604	1.37523	5.13464e-05	0.00718692	0.0837381	0.000729998	0.452546	0.610375	0.476398	1.65363	2.20466	1.3982	0.583614	1.1471	1.91053	4.63084	2.31639	2.51977	0.213063	0.287371	0.224293	0.778545	1.03797	0.658286	0.274771	0.540067	0.899497	2.18025	1.09058	1.18633
Bradi1g66190	1	521	moderately similar to ( 382) AT5G13560	1.84455	-1.32244	0.406032	0.116074	3.08234e-10	1.46528e-05	0.285443	0.734018	1.32531	1.58697	0.982572	5.66959	3.2801	5.03352	2.73849	3.75415	3.19903	2.88336	4.58453	3.03306	0.208875	0.250114	0.154858	0.893552	0.516958	0.793305	0.431599	0.591671	0.504181	0.45443	0.722542	0.478023
Bradi1g66470	1	521	nearly identical (1055) AT5G02500 | Symbols: HSC70-1, HSP70-1, AT-HSC70-1, HSC70 | HSC70-1 (HEAT SHOCK COGNATE PROTEIN 70-1); ATP binding | chr5:554055-556334 REVERSEnearly identical (1082) HSP7C_PETHY Heat shock cognate 70 kDa protein - Petunia hybrida (Petunia)nearly identical (1116) loc_os03g16920 12003.m07124 protein heat shock cognate 70 kDa protein, putative, expressed HSP70 dnaK DnaK dnaK …	2.04098	-2.50328	-1.39133	0.929023	8.49711e-10	1.4774e-13	8.79431e-05	0.00482525	3.07085	3.78432	2.91794	9.05559	16.0779	14.9141	15.7576	22.5249	17.1059	16.0769	38.6548	50.7221	1.13946	1.4042	1.08272	3.36015	5.96581	5.534	5.84696	8.35804	6.34728	5.96545	14.3432	18.8208
Bradi1g66860	1	521	weakly similar to ( 145) AT5G51670	1.95855	-0.988503	-0.287933	1.25798	1.46795e-37	3.32597e-10	0.134228	3.92238e-17	11.346	15.3408	10.3914	51.5775	45.8676	46.2804	23.165	26.4355	23.7261	65.1376	53.7114	56.4149	5.87874	7.94858	5.38417	26.7241	23.7656	23.9795	12.0026	13.6972	12.2933	33.7501	27.8297	29.2305
Bradi1g66880	1	521	weakly similar to ( 127) AT2G45430 | Symbols: | DNA-binding protein-related | chr2:18727848-18728801 FORWARDweakly similar to ( 180) loc_os03g16350 12003.m07070 protein DNA-binding protein, putative, expressedDUF296 no original description	1.90661	-0.859398	0.0301357	1.01707	2.12084e-50	5.71249e-11	0.89854	7.80637e-16	24.4052	25.7985	22.1228	97.8791	95.0153	78.3458	40.853	45.3106	44.9641	95.5439	89.6155	80.1661	12.4707	13.1827	11.3044	50.0149	48.5515	40.0336	20.8753	23.1531	22.976	48.8216	45.7923	40.9638
Bradi1g67040	1	521	weakly similar to ( 184) AT1G53540 | Symbols: | 17.6 kDa class I small heat shock protein (HSP17.6C-CI) (AA 1-156) | chr1:19980510-19980983 FORWARDmoderately similar to ( 213) HSP22_ORYSA 17.4 kDa class I heat shock protein 2 - Oryza sativa (Rice)moderately similar to ( 213) loc_os03g16040 12003.m07041 protein 17.4 kDa class I heat shock protein 2, putative, expressed HSP20 alpha-crystallin-Hsps …	2.72523	-2.85121	-1.34316	1.21717	1.42879e-09	3.36491e-10	0.00267276	0.00215089	0.517196	0.447608	0.208424	1.57489	3.38764	2.70319	1.79573	3.44131	3.24346	3.53866	6.70789	9.47248	0.608465	0.526598	0.245205	1.85281	3.98546	3.18022	2.11263	4.0486	3.81583	4.16313	7.89164	11.1441
Bradi1g67080	1	521	weakly similar to ( 178) AT3G46230 | Symbols: ATHSP17.4, HSP17.4 | ATHSP17.4 | chr3:16984263-16984733 REVERSEmoderately similar to ( 209) HSP23_ORYSA 17.4 kDa class I heat shock protein 3 - Oryza sativa (Rice)moderately similar to ( 209) loc_os03g15960 12003.m101284 protein 17.4 kDa class I heat shock protein 3, putative, expressed HSP20 alpha-crystallin-Hsps IbpA no original description	1.03832	-0.977179	-0.732297	0.793433	3.31061e-06	1.83544e-05	0.00380749	0.000388436	9.30952	8.13833	7.7117	15.4339	20.5409	15.6598	17.1493	15.5902	16.7949	17.8244	33.3464	34.7635	10.0318	8.76976	8.31002	16.6313	22.1346	16.8748	18.4798	16.7997	18.098	19.2073	35.9337	37.4607
Bradi1g67600	1	521	moderately similar to ( 309) AT5G16080 | Symbols: AtCXE17 | AtCXE17 (Arabidopsis thaliana carboxyesterase 17); hydrolase | chr5:5252533-5253567 REVERSEweakly similar to ( 139) GID1_ORYSA Gibberellin receptor GID1 (EC 3.-.-.-) (Gibberellin-insensitive dwarf protein 1) (Protein GIBBERELLIN INSENSITIVE DWARF1) - Oryza sativa (Rice)highly similar to ( 541) loc_os03g15270 12003.m06964 protein prMC3, p…	1.89138	-1.30814	-0.258372	0.84162	3.84694e-19	1.24469e-09	0.375561	7.11207e-05	6.88517	11.6378	10.5999	40.4746	33.4462	34.1161	16.6554	29.2511	26.1698	46.0026	39.7165	43.3494	4.5119	7.62635	6.94618	26.5233	21.9176	22.3565	10.9144	19.1685	17.1493	30.1459	26.0265	28.4072
Bradi1g67755	1	521	no hits & (original description: pacid=31134724 transcript=Bradi1g67755.1 locus=Bradi1g67755 ID=Bradi1g67755.1.v2.1 annot-version=v2.1)	1.6748	-0.919155	-0.478055	1.2337	2.29757e-14	4.94223e-05	0.0783945	1.80468e-08	14.7724	24.9033	13.6071	51.42	55.1702	63.0588	29.3154	26.0184	45.1418	82.4815	78.2266	75.7331	11.9518	20.1483	11.009	41.602	44.636	51.0184	23.7179	21.0505	36.5225	66.7326	63.2901	61.2728
Bradi1g67760	1	521	nearly identical (1169) AT2G28470 | Symbols: BGAL8 | BGAL8 (beta-galactosidase 8); beta-galactosidase/ catalytic/ cation binding / sugar binding | chr2:12169047-12173164 REVERSEhighly similar to ( 924) BGAL_ASPOF Beta-galactosidase precursor (EC 3.2.1.23) (Lactase) - Asparagus officinalis (Garden asparagus)nearly identical (1518) loc_os03g15020 12003.m34824 protein beta-galactosidase precursor, p…	2.40343	-1.22127	0.17724	1.00492	1.51563e-36	1.25499e-10	0.523071	9.65488e-08	476.919	559.673	504	2869.99	2494.22	2786.38	901.414	1335.64	1354.83	2172.39	2532.98	2502.93	76.7121	90.023	81.068	461.636	401.193	448.187	144.992	214.837	217.924	349.427	407.428	402.594
Bradi1g69160	1	521	moderately similar to ( 391) AT3G49680 | Symbols: ATBCAT-3, BCAT3 | BCAT3 (BRANCHED-CHAIN AMINOTRANSFERASE 3); branched-chain-amino-acid transaminase/ catalytic | chr3:18422768-18425473 FORWARDmoderately similar to ( 498) loc_os03g12890 12003.m35111 protein branched-chain-amino-acid aminotransferase, putative, expressed PRK06606 BCAT_beta_family Aminotran_4 PLPDE_IV IlvE PRK08320 D-AAT_like PRK07…	2.10134	-1.45259	0.379424	0.269329	4.26866e-30	3.85842e-15	0.101362	0.178874	518.682	599.225	473.868	2496.27	2285.26	2048.83	1138.09	1622.99	1595.47	1863.13	1725.57	1661.98	177.085	204.584	161.785	852.261	780.218	699.497	388.56	554.112	544.715	636.097	589.133	567.421
Bradi1g69270	1	521	weakly similar to ( 153) AT2G23790 | Symbols: | unknown protein | chr2:10125692-10127455 REVERSEmoderately similar to ( 285) loc_os03g13050 12003.m06751 protein ACI19, putative, expressed DUF607 no original description	2.74611	-1.30986	0.435501	1.00076	1.11302e-21	6.0865e-06	0.235991	0.000432772	7.53166	10.5391	3.66231	54.0186	45.76	45.5347	13.6925	15.3295	24.6147	35.5614	37.3519	34.4835	5.65865	7.91821	2.75155	40.585	34.3802	34.2109	10.2874	11.5173	18.4934	26.7178	28.063	25.908
Bradi1g69747	1	521	very weakly similar to (80.9) AT1G51405	2.1834	-0.602034	-0.00493074	1.5863	1.6709e-38	0.00184223	0.988185	7.96925e-22	3.23247	3.54017	3.06681	14.8827	15.7552	13.982	4.93827	5.2141	4.75411	16.5575	14.9118	13.2521	0.770186	0.843501	0.730716	3.54603	3.75392	3.33143	1.17662	1.24234	1.13274	3.94507	3.55296	3.15753
Bradi1g69760	1	521	moderately similar to ( 328) AT3G07970 | Symbols: QRT2 | QRT2 (QUARTET 2); polygalacturonase | chr3:2541006-2543370 FORWARDmoderately similar to ( 338) PGLR_ACTCH Polygalacturonase precursor (EC 3.2.1.15) (PG) (Pectinase) - Actinidia chinensis (Kiwi) (Yangtao)highly similar to ( 550) loc_os03g11760 12003.m06628 protein polygalacturonase precursor, putative, expressedGlyco_hydro_28 PGU1 no origina…	1.31518	-0.764141	-0.45705	1.00809	5.06147e-08	0.00275321	0.12341	2.10544e-05	3.2648	4.19124	2.05447	8.42564	8.11958	6.991	4.89338	4.69269	6.39806	12.3635	9.98945	9.84578	1.46338	1.87864	0.920873	3.77662	3.63944	3.13357	2.19336	2.1034	2.8678	5.54168	4.47757	4.41317
Bradi1g72950	1	521	moderately similar to ( 321) AT5G60540 | Symbols: EMB2407, ATPDX2, PDX2 | PDX2 (PYRIDOXINE BIOSYNTHESIS 2); glutaminase/ glutaminyl-tRNA synthase (glutamine-hydrolyzing)/ protein heterodimerization | chr5:24336874-24338647 REVERSEmoderately similar to ( 447) loc_os02g03740 12002.m05723 protein glutamine amidotransferase subunit pdxT, putative, expressed GATase1_PB PDX2 SNO no original description	1.68508	-0.769275	-0.224921	1.14073	1.34516e-15	0.000523029	0.451867	5.57764e-08	7.56398	11.0681	5.74656	28.5054	21.9928	27.5911	11.8967	14.4431	15.0177	34.9061	26.2525	30.004	2.25858	3.30491	1.7159	8.51162	6.56697	8.23862	3.55233	4.31265	4.48422	10.4228	7.8389	8.95908
Bradi1g73010	1	521	weakly similar to ( 119) AT3G52110	1.81474	-0.456496	-0.1395	1.49774	7.26629e-09	0.218931	0.774869	1.70391e-06	1.38996	1.26144	0.982572	5.66959	2.52729	4.70727	1.52637	1.72065	1.73281	5.4609	3.42633	5.17953	0.351622	0.31911	0.248564	1.43425	0.639334	1.19081	0.386131	0.435278	0.438352	1.38146	0.866768	1.31028
Bradi1g73810	1	521	highly similar to ( 582) AT5G15280 | Symbols: | pentatricopeptide (PPR) repeat-containing protein | chr5:4962293-4965976 FORWARDweakly similar to ( 127) RF1_ORYSA Rf1 protein, mitochondrial precursor (PPR protein) (Fertility restorer) (Restorer for CMS) - Oryza sativa (Rice)nearly identical (1756) loc_os03g07220 12003.m06238 protein conserved hypothetical protein no original description	1.51024	-0.704282	0.442447	0.363507	2.43433e-13	0.00116488	0.0867699	0.103322	12.7683	11.0681	11.5527	35.9861	24.7352	40.1749	19.3041	22.2642	16.1729	18.436	27.6037	28.2308	2.77752	2.40769	2.51309	7.82818	5.38072	8.73938	4.19929	4.84321	3.51814	4.01044	6.00472	6.14113
Bradi1g73817	1	521	weakly similar to ( 171) AT5G39530	0.972003	-0.980392	-0.595346	0.586957	1.17094e-05	1.54968e-05	0.0244771	0.0105459	22.3041	37.9653	24.4452	51.105	59.687	55.1357	41.257	55.5823	70.112	105.461	67.272	78.0196	10.6667	18.1565	11.6907	24.4405	28.5447	26.3681	19.7307	26.5817	33.5304	50.4356	32.1721	37.3121
Bradi1g74770	1	521	moderately similar to ( 354) AT4G38540 | Symbols: | monooxygenase, putative (MO2) | chr4:18023187-18024827 FORWARDhighly similar to ( 564) loc_os03g05910 12003.m101193 protein monooxygenase, putative, expressed UbiH PRK06847 PRK06753 PRK07538 PRK08163 FAD_binding_3 PRK06126 no original description	1.94085	-1.03204	0.53891	0.369908	6.85349e-10	0.00309876	0.159827	0.283093	0.743469	0.691758	0.684823	2.44107	3.49519	2.23712	1.39169	1.35567	1.59951	1.57274	1.496	2.56643	0.34921	0.324922	0.321664	1.14658	1.6417	1.05078	0.653684	0.636762	0.751298	0.738722	0.70268	1.20546
Bradi1g76950	1	521	weakly similar to ( 191) loc_os03g03200 12003.m05857 protein hydrolase, putative, expressed no original description	2.28173	-0.879587	0.00165718	1.40048	1.8915e-53	1.4271e-08	0.995914	3.97771e-22	9.43882	11.353	8.4263	45.5142	48.3411	47.6786	14.9944	20.335	18.3056	44.4736	50.1403	46.8491	3.8939	4.68357	3.4762	18.7765	19.9427	19.6694	6.1858	8.38903	7.5518	18.3472	20.6849	19.3272
Bradi1g78050	1	521	no original description	1.885	-1.16703	-0.0292951	0.747274	2.71703e-42	5.91433e-17	0.909352	6.94903e-08	51.3317	65.1067	45.5556	205.916	204.441	187.499	108.597	123.783	131.027	206.204	191.44	212.361	58.7319	74.4928	52.1231	235.602	233.915	214.529	124.253	141.628	149.916	235.931	219.039	242.976
Bradi1g78246	1	521	no hits & (original description: pacid=31135621 transcript=Bradi1g78246.1 locus=Bradi1g78246 ID=Bradi1g78246.1.v2.1 annot-version=v2.1)	1.6397	-0.881515	-0.287451	1.04564	1.54914e-09	0.00173827	0.461876	0.000154061	1172.58	2145.51	1149.94	4343.85	4892.83	4685.46	1906.76	2613.46	3711.1	6093.27	5481.07	5417.42	921.839	1686.72	904.038	3414.98	3846.56	3683.54	1499.02	2054.61	2917.53	4790.31	4309.02	4258.98
Bradi2g00280	1	521	moderately similar to ( 263) AT5G07100 | Symbols: WRKY26 | WRKY26; transcription factor | chr5:2204813-2205647 FORWARDmoderately similar to ( 390) loc_os05g27730 12005.m07061 protein OsWRKY53 - Superfamily of rice TFs having WRKY and zinc finger domains, expressedWRKY no original description	1.95085	-1.50316	0.281849	0.165844	7.5086e-30	5.06836e-18	0.205845	0.387586	8.43675	12.2482	7.44373	35.8286	35.5433	36.8193	27.0258	28.5733	23.7706	25.9939	32.333	30.7039	6.01337	8.73	5.30558	25.5372	25.3338	26.2432	19.2629	20.3658	16.9427	18.5274	23.0456	21.8845
Bradi2g00340	1	521	weakly similar to ( 150) loc_os01g06440 12001.m07274 protein expressed protein no original description	2.28979	-1.37283	0.413447	0.503515	2.49885e-08	0.00294574	0.423657	0.233464	0.193948	0.366225	0.297749	1.73237	1.12921	1.3982	0.718294	0.938538	0.577602	0.698995	1.06168	1.39987	0.211503	0.399373	0.324699	1.88918	1.23142	1.52475	0.783308	1.02349	0.629883	0.762263	1.15778	1.52658
Bradi2g01108	1	521	no hits & (original description: pacid=31122034 transcript=Bradi2g01108.1 locus=Bradi2g01108 ID=Bradi2g01108.1.v2.1 annot-version=v2.1)	3.45481	-2.31533	0.494147	0.645328	1.94021e-27	2.70699e-12	0.171344	0.0317765	0.54952	1.30213	0.297749	9.21308	6.39888	7.22403	3.09764	3.75415	3.46561	6.11621	4.63279	5.36618	0.528385	1.25205	0.286297	8.85873	6.15277	6.94618	2.9785	3.60976	3.33232	5.88097	4.4546	5.15979
Bradi2g01380	1	521	moderately similar to ( 254) AT3G18180 | Symbols: | transferase, transferring glycosyl groups | chr3:6230270-6231878 FORWARDhighly similar to ( 628) loc_os01g02900 12001.m150467 protein HGA6, putative, expressed DUF563 no original description	2.48232	-0.92569	0.0262139	1.53042	1.34633e-15	0.00827443	0.962471	4.56574e-07	1.06672	0.773142	1.04212	7.40196	4.57063	4.52084	1.39169	2.86776	1.33293	5.06772	5.11537	5.83281	0.31597	0.229011	0.308685	2.19252	1.35386	1.33911	0.412232	0.849454	0.394825	1.5011	1.51522	1.72773
Bradi2g02420	1	521	no original description	0.722387	-0.641083	-1.13878	1.22008	0.0618415	0.109626	0.00324209	0.000297408	0.54952	0.935908	0.565723	0.55121	1.39807	1.25838	1.07744	1.1471	0.93305	2.22805	3.13678	2.00649	1.30218	2.21779	1.34058	1.30618	3.31297	2.98194	2.55318	2.71825	2.21102	5.27973	7.43314	4.7547
Bradi2g02440	1	521	moderately similar to ( 274) loc_os01g04570 12001.m42597 protein Ser/Thr protein kinase, putative, expressed no original description	3.01714	-1.76795	-0.0543205	1.30352	1.1288e-23	4.89983e-08	0.910748	1.99072e-06	0.484871	1.26144	0.446624	6.37829	5.37721	5.49958	2.28956	2.39849	2.53256	4.93665	5.5497	7.37267	0.408829	1.06361	0.37658	5.37798	4.5339	4.63709	1.93049	2.02233	2.13538	4.16244	4.67934	6.21641
Bradi2g02456	1	521	(original description: pacid=31119150 transcript=Bradi2g02456.1 locus=Bradi2g02456 ID=Bradi2g02456.1.v2.1 annot-version=v2.1)	2.56864	-1.95979	0.258191	0.350659	6.46372e-10	1.0616e-05	0.632542	0.390988	0.323247	0.325533	0.0893247	1.49614	1.23676	1.58463	1.12233	1.09496	0.622033	0.961119	1.25471	1.39987	0.313528	0.315745	0.0866389	1.45116	1.19957	1.53698	1.08859	1.06204	0.60333	0.93222	1.21699	1.35778
Bradi2g02470	1	521	moderately similar to ( 362) AT1G18390 | Symbols: | ATP binding / kinase/ protein kinase/ protein serine/threonine kinase/ protein tyrosine kinase | chr1:6327463-6329935 FORWARDweakly similar to ( 189) NORK_MEDTR Nodulation receptor kinase precursor (EC 2.7.11.1) (Does not make infections protein 2) (Symbiosis receptor-like kinase) (MtSYMRK) - Medicago truncatula (Barrel medic)highly similar to (…	2.25382	-1.25288	-0.236258	1.2372	3.00739e-47	3.2019e-15	0.244905	3.07635e-16	10.9581	11.8006	10.0044	51.42	51.3523	53.2714	21.6386	28.8861	27.5028	49.8908	69.0093	65.0008	2.99811	3.22861	2.73717	14.0684	14.0499	14.5749	5.92027	7.90318	7.5247	13.65	18.8808	17.7841
Bradi2g02490	1	521	moderately similar to ( 381) AT5G38260 | Symbols: | serine/threonine protein kinase, putative | chr5:15283692-15285837 REVERSEmoderately similar to ( 202) KPRO_MAIZE Putative receptor protein kinase ZmPK1 precursor (EC 2.7.11.1) - Zea mays (Maize)highly similar to ( 869) loc_os01g04570 12001.m42597 protein Ser/Thr protein kinase, putative, expressed Pkinase S_TKc Pkinase_Tyr PTKc TyrKc S_TKc PTKc…	2.01803	-1.17093	-0.703421	1.55052	6.27286e-07	0.0120901	0.0725623	4.48389e-06	0.258598	0.24415	0.238199	0.866187	0.967897	1.16517	0.53872	0.573551	0.577602	1.61643	1.39949	1.95982	0.0680879	0.0642838	0.062717	0.228064	0.254844	0.306784	0.141843	0.151014	0.152081	0.425599	0.36848	0.516014
Bradi2g02506	1	521	(original description: pacid=31118865 transcript=Bradi2g02506.1 locus=Bradi2g02506 ID=Bradi2g02506.1.v2.1 annot-version=v2.1)	1.57597	-0.601499	-0.166674	1.14115	3.3665e-07	0.0946987	0.711356	0.000169254	0.808118	0.854525	0.714598	2.20484	1.88202	2.93622	1.66105	0.938538	0.977481	2.35911	3.04027	2.56643	0.554265	0.586094	0.490122	1.51224	1.29082	2.01387	1.13927	0.643716	0.670426	1.61804	2.08523	1.76024
Bradi2g02531	1	521	no hits & (original description: pacid=31119221 transcript=Bradi2g02531.1 locus=Bradi2g02531 ID=Bradi2g02531.1.v2.1 annot-version=v2.1)	1.66509	-0.950042	0.541731	0.173316	2.67163e-22	1.17659e-07	0.00582882	0.373499	5.07498	5.65614	4.70443	17.4812	14.0345	17.3843	9.4276	11.6274	8.7529	11.8392	11.0511	10.639	1.56057	1.73928	1.44663	5.37553	4.31566	5.34572	2.89902	3.57548	2.69154	3.6406	3.39826	3.27154
Bradi2g02550	1	521	moderately similar to ( 439) AT5G38200	1.84065	-1.18516	-0.473041	1.12854	5.0855e-09	0.000248276	0.257268	0.000408844	22.1424	41.831	12.5352	78.1931	92.7031	102.721	40.1347	54.3831	79.2204	114.155	141.348	124.402	11.138	21.0418	6.30545	39.3325	46.6313	51.6705	20.1885	27.3557	39.8493	57.4219	71.1008	62.5765
Bradi2g04577	1	521	nearly identical (1781) AT3G13080 | Symbols: ATMRP3, MRP3 | ATMRP3; ATPase, coupled to transmembrane movement of substances / chlorophyll catabolite transporter/ glutathione S-conjugate-exporting ATPase | chr3:4197606-4201250 REVERSEmoderately similar to ( 204) MDR_ORYSA Putative multidrug resistance protein (P-glycoprotein) - Oryza sativa (Rice)nearly identical (2332) loc_os01g07870 12001.m07414…	2.23588	-1.56985	0.185214	0.480813	2.51358e-31	3.07474e-16	0.506184	0.0154078	71.3083	73.1229	62.1402	409.943	262.623	300.706	152.368	245.219	215.668	244.168	295.871	315.718	10.0619	10.3179	8.7682	57.8443	37.057	42.4307	21.4997	34.6013	30.4315	34.4529	41.7484	44.5489
Bradi2g04597	1	521	very weakly similar to (86.7) loc_os01g07890 12001.m07416 protein expressed protein no original description	1.67605	-1.35028	0.211786	0.11398	5.6863e-25	2.07147e-16	0.342601	0.544663	11.2813	15.707	12.4161	39.1359	46.2978	40.1283	26.532	36.603	37.1443	37.4399	34.2151	36.8167	14.2983	19.9075	15.7365	49.6019	58.679	50.8597	33.6273	46.3916	47.0777	47.4524	43.3651	46.6624
Bradi2g04700	1	521	moderately similar to ( 350) AT2G36800 | Symbols: DOGT1, UGT73C5 | DOGT1 (DON-GLUCOSYLTRANSFERASE 1); UDP-glycosyltransferase/ cis-zeatin O-beta-D-glucosyltransferase/ glucosyltransferase/ quercetin 4'-O-glucosyltransferase/ quercetin 7-O-glucosyltransferase/ trans-zeatin O-beta-D-glucosyltransferase/ transferase, transf | chr2:15423493-15424980 REVERSEweakly similar to ( 149) ZOX_PHAVU Zeatin O-…	1.58468	-1.61274	-0.453201	0.425142	1.13851e-16	7.88793e-17	0.0531076	0.0346039	24.2759	39.9592	25.2193	92.2883	91.9503	83.7521	87.3625	106.003	79.8869	148.624	96.4682	121.696	11.4725	18.8843	11.9184	43.6145	43.4548	39.5804	41.2866	50.0958	37.7537	70.2381	45.5899	57.5121
Bradi2g05480	1	521	moderately similar to ( 274) AT3G62160 | Symbols: | transferase family protein | chr3:23014333-23015808 REVERSEvery weakly similar to (92.4) HCBT1_DIACA Anthranilate N-benzoyltransferase protein 1 (EC 2.3.1.144) (Anthranilate N-hydroxycinnamoyl/benzoyltransferase 1) - Dianthus caryophyllus (Carnation) (Clove pink)highly similar to ( 757) loc_os01g09010 12001.m07526 protein 3-N-debenzoyl-2-deoxyta…	1.36244	-0.542326	-0.378865	1.19898	2.97002e-21	0.00031731	0.0304333	7.78511e-17	85.8545	95.544	77.2956	226.784	215.949	222.267	107.52	138.174	130.982	343.818	255.045	265.743	24.8134	27.6139	22.3398	65.5444	62.4129	64.239	31.075	39.9346	37.8562	99.3695	73.7123	76.8042
Bradi2g06670	1	521	moderately similar to ( 260) AT1G78440 | Symbols: ATGA2OX1 | ATGA2OX1 (gibberellin 2-oxidase 1); gibberellin 2-beta-dioxygenase | chr1:29511772-29512990 REVERSEmoderately similar to ( 276) G2OX1_PEA Gibberellin 2-beta-dioxygenase 1 (EC 1.14.11.13) (Gibberellin 2-beta-hydroxylase 1) (Gibberellin 2-oxidase 1) (GA 2-oxidase 1) (Protein SLENDER) - Pisum sativum (Garden pea)moderately similar to ( 357…	2.86694	-1.11019	0.0414084	1.71534	2.9212e-43	7.70235e-08	0.912265	1.77108e-17	28.1225	42.1159	23.7604	255.131	220.573	209.31	50.2806	70.4947	81.8862	246.44	224.932	194.116	8.89671	13.3236	7.51673	80.7123	69.7795	66.2165	15.9065	22.3014	25.9052	77.9625	71.1584	61.4096
Bradi2g06770	1	521	highly similar to ( 544) AT2G34500 | Symbols: CYP710A1 | CYP710A1 (cytochrome P450, family 710, subfamily A, polypeptide 1); C-22 sterol desaturase/ oxygen binding | chr2:14539712-14541199 REVERSEhighly similar to ( 724) loc_os01g11340 12001.m07753 protein CYP710A1, putative, expressed p450 CypX no original description	2.56616	-1.8066	-0.35691	1.11647	2.62557e-29	7.32937e-15	0.204427	2.52138e-07	2.77993	4.06917	2.14379	15.8276	17.5835	19.2485	8.35016	11.3667	11.4632	17.6496	26.3972	23.5645	1.39484	2.04173	1.07566	7.9416	8.82261	9.65808	4.18975	5.70333	5.75172	8.85581	13.245	11.8237
Bradi2g06870	1	521	very weakly similar to (93.2) AT2G42360 | Symbols: | zinc finger (C3HC4-type RING finger) family protein | chr2:17640907-17641617 FORWARDweakly similar to ( 121) loc_os01g11520 12001.m07769 protein RING-H2 finger protein ATL5I, putative, expressed no original description	1.5295	-1.13179	-0.64014	1.03784	3.62927e-09	2.67276e-05	0.0277252	2.46233e-05	1.48694	2.40081	1.45897	4.48842	5.05458	5.6394	3.32211	4.79697	3.51005	9.61119	6.56312	7.60598	2.19636	3.54625	2.15505	6.62987	7.46614	8.32999	4.9071	7.08563	5.18471	14.1967	9.69441	11.2348
Bradi2g06880	1	521	very weakly similar to (89.0) AT2G27940 | Symbols: | zinc finger (C3HC4-type RING finger) family protein | chr2:11897963-11898742 FORWARDweakly similar to ( 132) loc_os01g11520 12001.m07769 protein RING-H2 finger protein ATL5I, putative, expressed no original description	1.69417	-0.698159	-0.452175	1.44818	5.58398e-12	0.00781591	0.143145	2.74438e-09	4.07291	8.38248	3.78141	18.1112	17.9061	16.1725	8.52974	9.17682	8.44188	28.4404	19.8824	23.0046	6.63341	13.6523	6.15865	29.497	29.163	26.3396	13.8921	14.946	13.749	46.3198	32.3817	37.4668
Bradi2g08120	1	521	moderately similar to ( 483) AT4G23980 | Symbols: ARF9 | ARF9 (AUXIN RESPONSE FACTOR 9); transcription factor | chr4:12451592-12454737 FORWARDhighly similar to ( 927) loc_os01g13520 12001.m07961 protein auxin response factor 9, putative, expressedAuxin_resp no original description	2.69046	-0.957474	0.152669	1.58032	1.22648e-22	0.00158396	0.705467	3.79306e-09	1.71321	1.01729	1.69717	8.58313	7.79695	12.4906	3.23232	3.1806	2.31041	6.50939	9.55513	10.0324	0.369067	0.219149	0.365612	1.84901	1.67965	2.69078	0.696321	0.685179	0.497719	1.40228	2.05841	2.16123
Bradi2g08420	1	521	moderately similar to ( 312) loc_os01g14310 12001.m08036 protein hypothetical protein no original description	1.55571	-0.927158	-0.0307453	0.659302	8.34931e-24	4.19414e-09	0.916117	2.81427e-05	46.8708	71.5359	48.3247	168.513	162.392	158.835	92.5701	109.183	114.987	152.163	178.7	169.385	15.4689	23.6092	15.9487	55.6148	53.5946	52.4209	30.5512	36.0341	37.9496	50.2187	58.977	55.9025
Bradi2g09720	1	521	weakly similar to ( 199) AT5G39660	1.98941	-1.43967	0.21185	0.337892	6.31896e-25	1.73131e-13	0.435861	0.0981942	7.33771	13.7131	8.21787	38.191	38.1244	39.336	22.8956	26.4355	29.6799	31.1927	35.325	33.3636	1.95516	3.6539	2.18968	10.1761	10.1584	10.4812	6.10062	7.04383	7.90831	8.3114	9.41247	8.88986
Bradi2g10000	1	521	weakly similar to ( 174) AT1G28390 | Symbols: | protein kinase family protein | chr1:9966814-9968226 REVERSEweakly similar to ( 144) CRI4_MAIZE Putative receptor protein kinase CRINKLY4 precursor (EC 2.7.11.1) - Zea mays (Maize)moderately similar to ( 298) loc_os01g16230 12001.m08220 protein protein kinase APK1A, chloroplast precursor, putative Pkinase_Tyr TyrKc PTKc S_TKc S_TKc Pkinase SPS1 PTKc…	2.19791	-1.29664	0.159608	0.741663	2.97426e-18	2.44275e-06	0.651179	0.00241929	1.03439	0.935908	0.893247	4.88214	3.71027	4.66066	2.10999	2.65919	2.31041	4.1066	4.48801	3.21971	0.955999	0.86498	0.825552	4.51215	3.42909	4.30745	1.95008	2.45766	2.13531	3.79538	4.14789	2.9757
Bradi2g10920	1	521	very weakly similar to (87.0) AT2G35930 | Symbols: PUB23 | PUB23 (PLANT U-BOX 23); ubiquitin-protein ligase | chr2:15083101-15084336 REVERSEvery weakly similar to (82.4) SPL11_ORYSA Spotted leaf protein 11 (Spotted leaf11) (Cell death-related protein SPL11) - Oryza sativa (Rice)moderately similar to ( 213) loc_os12g06410 12012.m04631 protein ubiquitin-protein ligase, putative, expressedUbox no or…	1.02899	-0.968394	-0.626084	0.686682	0.00028803	0.000877961	0.0643442	0.0155416	2.90922	4.3947	1.84604	5.03963	5.69984	7.64349	4.7138	5.73551	7.28668	10.3539	8.68648	9.51914	0.990206	1.49581	0.628334	1.71533	1.94004	2.6016	1.60443	1.95218	2.48015	3.52412	2.9566	3.24001
Bradi2g11740	1	521	moderately similar to ( 281) AT2G41380 | Symbols: | embryo-abundant protein-related | chr2:17251981-17252886 FORWARDweakly similar to ( 194) loc_os01g40660 12001.m10336 protein embryonic abundant protein-like, putative, expressed no original description	1.81345	-1.48031	0.163236	0.169905	3.18723e-14	1.03004e-09	0.658141	0.538262	27.1528	46.185	21.6761	140.559	98.0803	95.1242	77.037	105.221	82.5527	113.543	79.9639	104.337	15.7682	26.8206	12.5878	81.6252	56.9572	55.2405	44.7369	61.1037	47.94	65.9367	46.4366	60.5907
Bradi2g11850	1	521	highly similar to ( 570) AT4G02330 | Symbols: ATPMEPCRB | ATPMEPCRB; pectinesterase | chr4:1032479-1034928 FORWARDmoderately similar to ( 370) PME_PRUPE Pectinesterase PPE8B precursor (EC 3.1.1.11) (Pectin methylesterase) (PE) - Prunus persica (Peach)highly similar to ( 815) loc_os01g20980 12001.m08582 protein pectinesterase-1 precursor, putative, expressedPectinesterase PemB no original descript…	1.85846	-0.715181	-0.224654	1.36793	1.62779e-10	0.0290589	0.581837	1.50401e-06	1.03439	2.07527	0.803922	4.25219	4.46308	5.12673	1.84063	2.08564	2.35484	6.1599	5.45318	4.61958	0.476898	0.956789	0.370642	1.96044	2.05767	2.36364	0.848607	0.961568	1.08568	2.83997	2.51414	2.12982
Bradi2g11900	1	521	highly similar to ( 522) AT3G06850 | Symbols: BCE2, LTA1, DIN3 | BCE2; acetyltransferase/ alpha-ketoacid dehydrogenase/ dihydrolipoamide branched chain acyltransferase | chr3:2158212-2160465 REVERSEhighly similar to ( 743) loc_os01g21160 12001.m150569 protein dihydrolipoyllysine-residue acetyltransferase component of pyruvatedehydrogenase complex, putative, expressed PRK11855 PRK11856 AceF 2-oxoa…	1.78662	-0.466634	-0.0184163	1.3384	3.91086e-25	0.0103283	0.956361	6.91597e-15	229.861	352.39	260.203	941.86	925.202	1039	334.366	392.622	437.023	940.542	1024.28	978.651	53.8064	82.4883	60.9089	220.473	216.574	243.212	78.2691	91.9059	102.299	220.164	239.766	229.085
Bradi2g11970	1	521	moderately similar to ( 352) AT2G24580 | Symbols: | sarcosine oxidase family protein | chr2:10444928-10446178 REVERSEhighly similar to ( 558) loc_os01g21380 12001.m08622 protein sarcosine oxidase, putative, expressed solA DadA no original description	1.66282	-0.92535	0.0115582	0.725907	2.56533e-11	0.000620692	0.981604	0.00336521	1.26066	1.54628	1.28032	4.25219	4.83949	3.82174	2.46913	3.02418	2.26598	4.98034	4.43976	3.3597	1.0436	1.28004	1.05987	3.52003	4.0062	3.1637	2.04399	2.50346	1.87581	4.1228	3.67529	2.78121
Bradi2g12080	1	521	moderately similar to ( 444) AT1G15170 | Symbols: | MATE efflux family protein | chr1:5220690-5222756 FORWARDhighly similar to ( 744) loc_os01g31980 12001.m150603 protein transparent testa 12 protein, putative, expressed NorM PRK01766 MatE PRK00187 no original description	1.86431	-1.06312	0.00370746	0.797477	3.42288e-29	3.32597e-10	0.992431	1.68951e-06	19.8151	27.2227	16.5846	81.9728	69.0434	80.1634	37.5308	50.9418	44.2088	77.5885	73.5455	79.3728	2.60896	3.5843	2.18362	10.793	9.09063	10.5548	4.94152	6.70728	5.82078	10.2157	9.68341	10.4507
Bradi2g12580	1	521	moderately similar to ( 248) AT4G05200 | Symbols: | protein kinase family protein | chr4:2679793-2682309 REVERSEweakly similar to ( 151) NORK_PEA Nodulation receptor kinase precursor (EC 2.7.11.1) - Pisum sativum (Garden pea)moderately similar to ( 415) loc_os01g23970 12001.m08868 protein serine/threonine kinase-like protein, putative TyrKc Pkinase Pkinase_Tyr S_TKc PTKc S_TKc PTKc_Jak_rpt2 PTKc_…	2.0017	-1.7335	-0.112721	0.380925	1.02129e-12	1.32149e-09	0.801381	0.191219	1.45461	3.29602	1.3101	7.95317	7.15169	8.76205	5.16274	6.9869	7.68656	8.51901	8.30041	9.00585	0.33097	0.749949	0.298088	1.8096	1.62723	1.99364	1.17468	1.58974	1.74893	1.93834	1.8886	2.04911
Bradi2g13035	1	521	no hits & (original description: pacid=31124233 transcript=Bradi2g13035.1 locus=Bradi2g13035 ID=Bradi2g13035.1.v2.1 annot-version=v2.1)	1.593	-0.564246	0.659142	0.369615	1.16923e-07	0.116813	0.0669601	0.29013	0.678819	0.569683	0.774147	2.04735	2.15088	2.00409	1.16723	0.625692	1.19964	1.3543	1.44775	1.1199	0.0674368	0.0565948	0.0769072	0.203393	0.213678	0.199095	0.115957	0.062159	0.119177	0.134542	0.143825	0.111256
Bradi2g13600	1	521	moderately similar to ( 420) AT2G41640 | Symbols: | transferase, transferring glycosyl groups | chr2:17360654-17362391 FORWARDhighly similar to ( 575) loc_os01g31370 12001.m09468 protein glycosyltransferase, putative, expressed DUF563 no original description	1.74876	-1.07487	-0.656843	1.33073	3.47162e-18	1.70248e-07	0.00436779	2.78858e-11	20.7201	31.8209	17.984	69.4524	77.6469	89.3449	39.3266	54.4352	54.5612	102.927	145.692	124.449	10.1371	15.5679	8.79845	33.9787	37.9877	43.7108	19.24	26.6317	26.6934	50.3557	71.2777	60.8849
Bradi2g14126	1	521	no hits & (original description: pacid=31118248 transcript=Bradi2g14126.1 locus=Bradi2g14126 ID=Bradi2g14126.1.v2.1 annot-version=v2.1)	2.4385	-1.6086	-0.256081	1.08598	2.57295e-18	3.92816e-08	0.488075	3.51937e-05	1.16369	1.38352	0.952797	6.53577	6.88283	5.49958	2.15488	4.17128	4.3098	8.69375	6.22531	7.60598	0.389585	0.463179	0.318981	2.18807	2.30426	1.84117	0.72142	1.39648	1.44285	2.91053	2.08413	2.54636
Bradi2g14470	1	521	moderately similar to ( 310) AT3G53450 | Symbols: | unknown protein | chr3:19812977-19815430 REVERSEmoderately similar to ( 374) loc_os05g51390 12005.m09204 protein carboxy-lyase, putative, expressedLysine_decarbox COG1611 no original description	2.36586	-0.174964	0.937557	1.25334	5.01486e-24	0.609543	0.000105777	1.64984e-06	1.09904	1.30213	0.833697	5.59084	5.43098	5.49958	1.39169	0.990679	1.19964	3.18917	2.75072	2.65976	0.260313	0.308416	0.197465	1.32422	1.28635	1.3026	0.329629	0.234647	0.284139	0.755369	0.65152	0.629976
Bradi2g15560	1	521	highly similar to ( 617) AT3G01490 | Symbols: | protein kinase, putative | chr3:191095-193258 REVERSEvery weakly similar to (95.5) NORK_MEDTR Nodulation receptor kinase precursor (EC 2.7.11.1) (Does not make infections protein 2) (Symbiosis receptor-like kinase) (MtSYMRK) - Medicago truncatula (Barrel medic)highly similar to ( 675) loc_os05g50190 12005.m09088 protein ATP binding protein, putative…	1.55885	-0.635972	0.253247	0.66963	6.07405e-37	5.98522e-07	0.105702	7.11916e-08	38.0139	42.889	32.3058	113.156	109.426	110.598	53.3333	61.5786	60.826	92.879	98.0124	88.612	9.63841	10.8745	8.19112	28.6905	27.745	28.042	13.5226	15.6132	15.4224	23.5494	24.851	22.4675
Bradi2g15570	1	521	weakly similar to ( 137) AT1G18530 | Symbols: | calmodulin, putative | chr1:6376783-6377256 FORWARDvery weakly similar to (85.9) CALM_CHLRE Calmodulin (CaM) - Chlamydomonas reinhardtiiweakly similar to ( 171) loc_os05g50180 12005.m09087 protein calmodulin, putative, expressed FRQ1 no original description	1.61262	-0.707441	-0.315797	1.22098	5.88951e-20	0.000160684	0.155657	1.75133e-12	6.46494	8.42317	4.82353	21.7334	19.7881	18.5028	10.5948	10.8975	10.4857	25.8628	24.1291	24.5444	7.84581	10.2223	5.8538	26.3755	24.0147	22.4549	12.8578	13.2251	12.7254	31.3869	29.2829	29.7869
Bradi2g15720	1	521	highly similar to ( 736) AT2G26640 | Symbols: KCS11 | KCS11 (3-KETOACYL-COA SYNTHASE 11); acyltransferase/ catalytic/ transferase, transferring acyl groups other than amino-acyl groups | chr2:11330094-11331623 FORWARDhighly similar to ( 827) loc_os05g49900 12005.m09060 protein fatty acid elongase, putative, expressedFAE1_CUT1_RppA CHS_like BcsA FabH no original description	1.67348	-0.955273	-0.604296	1.3225	2.84482e-05	0.0324309	0.179558	0.000280023	0.420221	0.406917	0.357299	1.25991	1.18299	1.35159	0.583614	0.886397	0.844188	2.09699	1.1582	2.51977	0.203596	0.19715	0.17311	0.610421	0.573152	0.654841	0.282759	0.429456	0.409006	1.01598	0.561142	1.22082
Bradi2g15960	1	521	highly similar to ( 630) AT5G52910 | Symbols: ATIM | ATIM (TIMELESS) | chr5:21457774-21463159 REVERSEnearly identical (1496) loc_os05g11980 12005.m05665 protein timeless protein, expressed TIMELESS TIMELESS_C no original description	2.01295	-1.22481	-0.158116	0.946259	2.08052e-18	3.54016e-07	0.638307	2.4986e-05	2.32738	3.09257	2.26289	9.05559	8.92617	12.7236	4.7587	5.94408	7.15338	9.5675	13.1262	11.7589	0.269935	0.358683	0.262456	1.05029	1.03528	1.47571	0.551925	0.689408	0.829666	1.10966	1.52241	1.36383
Bradi2g16170	1	521	highly similar to ( 656) AT1G09830 | Symbols: | phosphoribosylamine--glycine ligase (PUR2) | chr1:3192783-3194936 REVERSEmoderately similar to ( 426) PUR2_VIGUN Phosphoribosylamine--glycine ligase (EC 6.3.4.13) (GARS) (Glycinamide ribonucleotide synthetase) (Phosphoribosylglycinamide synthetase) (Fragment) - Vigna unguiculata (Cowpea)highly similar to ( 780) loc_os08g09210 12008.m080100 protein p…	1.17777	-0.45041	-0.690884	1.41825	1.66706e-10	0.0242851	0.000691663	5.72928e-15	7.59631	11.6378	8.21787	18.5049	20.0032	23.2101	9.92143	13.6088	13.8625	31.6295	32.4778	35.7901	1.40516	2.15276	1.52014	3.42303	3.70019	4.2934	1.83526	2.51735	2.56427	5.85082	6.00773	6.62044
Bradi2g16660	1	521	moderately similar to ( 401) AT2G20560 | Symbols: | DNAJ heat shock family protein | chr2:8848353-8849815 REVERSEvery weakly similar to (93.6) DNJH_CUCSA DnaJ protein homolog (DNAJ-1) - Cucumis sativus (Cucumber)moderately similar to ( 468) loc_os05g48810 12005.m27974 protein dnaJ homolog subfamily B member 5, putative, expressed DnaJ PRK10767 DnaJ CbpA DnaJ PRK10266 no original description	1.4372	-1.10662	-0.463727	0.794308	2.23465e-22	1.84975e-13	0.00573986	3.92303e-08	9.18022	12.1668	8.72405	25.5919	28.6067	26.7988	21.1448	22.8378	20.5271	34.7313	37.5449	39.5698	3.87678	5.13801	3.68414	10.8074	12.0806	11.3171	8.92938	9.64433	8.66854	14.6669	15.8551	16.7102
Bradi2g17170	1	521	moderately similar to ( 437) AT4G13400	1.95498	-1.51175	0.108552	0.334675	4.19235e-28	2.89363e-17	0.699342	0.0774427	43.1858	62.5838	42.2506	193.16	175.243	205.023	103.928	163.306	154.575	187.549	171.896	172.418	9.41894	13.6497	9.21496	42.1286	38.221	44.716	22.667	35.6174	33.7133	40.9049	37.4909	37.6047
Bradi2g17310	1	521	weakly similar to ( 137) loc_os05g47960 12005.m08868 protein expressed protein no original description	2.20584	-0.997395	0.706366	0.502084	5.16427e-11	0.0109284	0.0656203	0.170208	0.452546	0.610375	0.416849	2.91354	1.98957	2.00409	0.718294	1.30353	0.93305	1.48537	1.59252	1.07324	0.484525	0.653506	0.446305	3.11942	2.13016	2.1457	0.769051	1.39564	0.998983	1.59033	1.70505	1.14908
Bradi2g17440	1	521	very weakly similar to (93.2) loc_os05g47810 12005.m08853 protein UL36 very large tegument protein, putative, expressed no original description	1.54083	-1.05617	0.450711	0.0339457	3.91383e-07	0.000917607	0.255056	0.927961	1.42229	2.03458	0.744373	4.88214	3.76405	3.4955	2.82828	2.97204	2.79915	2.31542	3.18504	3.31303	1.1424	1.6342	0.59789	3.9214	3.02333	2.80763	2.27171	2.38718	2.24831	1.85978	2.55827	2.66107
Bradi2g17640	1	521	weakly similar to ( 144) AT1G49330	2.20009	-1.352	-0.809346	1.65743	2.41182e-09	0.00116552	0.017962	4.60943e-08	0.193948	0.325533	0.387074	1.65363	1.23676	1.3982	0.583614	0.782115	0.977481	2.27173	2.36465	2.79975	0.203513	0.341588	0.406163	1.73518	1.29775	1.46716	0.612396	0.820688	1.02569	2.38377	2.48127	2.93782
Bradi2g18790	1	521	moderately similar to ( 283) AT5G11770 | Symbols: | NADH-ubiquinone oxidoreductase 20 kDa subunit, mitochondrial | chr5:3791148-3792929 REVERSEmoderately similar to ( 281) NDUS7_BRAOL NADH-ubiquinone oxidoreductase 20 kDa subunit, mitochondrial precursor (EC 1.6.5.3) (EC 1.6.99.3) (Complex I-20kD) (CI-20kD) - Brassica oleracea (Wild cabbage)moderately similar to ( 284) loc_os01g52214 12001.m11395…	2.74211	-1.91848	0.83895	-0.0153193	7.01428e-21	6.35891e-11	0.0111272	0.966665	3.97594	7.73142	4.01961	41.4195	34.0915	29.3622	14.1414	25.7577	19.3275	14.5478	26.3972	17.6384	3.01894	5.87048	3.0521	31.4499	25.8857	22.2948	10.7376	19.5578	14.6754	11.0462	20.0435	13.3929
Bradi2g18851	1	521	(original description: pacid=31117190 transcript=Bradi2g18851.1 locus=Bradi2g18851 ID=Bradi2g18851.1.v2.1 annot-version=v2.1)	1.11704	-0.469654	-0.537895	1.18529	0.000342569	0.176111	0.165155	0.000120807	1.97181	3.13326	1.191	4.01596	4.67817	4.75388	2.6936	3.96272	1.99939	6.37833	6.22531	6.99937	1.32336	2.10286	0.799326	2.69527	3.13971	3.19052	1.80779	2.65954	1.34187	4.28076	4.17806	4.69756
Bradi2g19010	1	521	moderately similar to ( 353) AT2G42750 | Symbols: | DNAJ heat shock N-terminal domain-containing protein | chr2:17793404-17795419 FORWARDmoderately similar to ( 473) loc_os05g45350 12005.m27629 protein electron transporter/ heat shock protein binding protein, putative, expressed DnaJ no original description	1.89147	-0.952859	-0.823021	1.76164	1.07466e-13	0.000275094	0.00479776	4.50475e-12	28.769	61.363	31.0254	117.329	158.52	173.097	62.4018	67.7312	104.146	279.336	256.541	258.65	10.0873	21.5158	10.8785	41.1392	55.5821	60.6932	21.88	23.7487	36.5169	97.9439	89.9512	90.6907
Bradi2g19177	1	521	moderately similar to ( 327) AT3G16520 | Symbols: UGT88A1 | UDP-glucoronosyl/UDP-glucosyl transferase family protein | chr3:5618847-5620833 REVERSEweakly similar to ( 147) ZOX_PHAVU Zeatin O-xylosyltransferase (EC 2.4.2.40) (Zeatin O-beta-D-xylosyltransferase) - Phaseolus vulgaris (Kidney bean) (French bean)highly similar to ( 691) loc_os05g45080 12005.m08633 protein anthocyanidin 5,3-O-glucosylt…	2.48639	-0.834678	-0.0299887	1.6817	3.72383e-52	3.91565e-07	0.920721	1.08063e-25	97.9439	127.853	101.294	539.162	543.367	749.668	193.805	196.52	192.875	692.661	587.109	591.167	6.8521	8.94454	7.08648	37.7195	38.0136	52.4463	13.5585	13.7484	13.4934	48.4581	41.0738	41.3577
Bradi2g19380	1	521	highly similar to ( 721) AT5G25930 | Symbols: | leucine-rich repeat family protein / protein kinase family protein | chr5:9050880-9053978 FORWARDmoderately similar to ( 305) PSKR_DAUCA Phytosulfokine receptor precursor (EC 2.7.11.1) (Phytosulfokine LRR receptor kinase) - Daucus carota (Carrot)nearly identical (1237) loc_os05g44770 12005.m08602 protein receptor-like protein kinase 5 precursor, put…	2.14146	-1.40169	-0.18386	0.923627	1.53552e-42	4.76424e-19	0.403109	2.43777e-09	33.0682	36.7039	24.1177	143.157	133.677	136.977	72.7272	88.379	86.6848	131.673	163.644	174.704	7.73887	8.58972	5.6442	33.5027	31.2842	32.0564	17.0202	20.6831	20.2866	30.8152	38.2971	40.8856
Bradi2g20400	1	521	highly similar to ( 556) AT1G06750	0.771793	-1.00502	-0.728288	0.49506	0.000392817	4.72697e-06	0.00300114	0.026632	9.85904	15.3814	8.4263	16.8513	19.1966	21.1128	17.4186	22.9942	26.9252	30.2315	29.7271	34.9502	2.00672	3.13077	1.7151	3.42994	3.90731	4.29734	3.54541	4.68028	5.48039	6.15338	6.05069	7.11381
Bradi2g21180	1	521	nearly identical (1234) AT2G41560 | Symbols: ACA4 | ACA4 (AUTO-INHIBITED CA(2+)-ATPASE, ISOFORM 4); calcium-transporting ATPase/ calmodulin binding | chr2:17332256-17337179 REVERSEnearly identical (1622) ACA6_ORYSA Probable calcium-transporting ATPase 6, plasma membrane-type (EC 3.6.3.8) (Ca(2+)-ATPase isoform 6) - Oryza sativa (Rice)nearly identical (1647) loc_os05g41580 12005.m08332 protein cal…	1.93786	-0.532571	-0.17102	1.57631	5.81259e-37	0.000984812	0.428802	1.85459e-25	21.8515	22.5025	16.7037	81.3428	66.6236	85.7096	24.7362	33.631	29.902	82.0883	89.8085	91.1784	2.29027	2.3585	1.75073	8.52561	6.98287	8.9833	2.59263	3.52489	3.13406	8.60374	9.41291	9.55648
Bradi2g21184	1	521	no hits & (original description: pacid=31117839 transcript=Bradi2g21184.1 locus=Bradi2g21184 ID=Bradi2g21184.1.v2.1 annot-version=v2.1)	2.49355	-1.55952	0.161775	0.772252	9.99984e-16	5.72826e-07	0.740551	0.0147531	112.264	115.971	80.8686	622.788	348.12	769.755	278.159	420.83	212.113	326.212	649.314	580.527	28.3137	29.2487	20.3956	157.071	87.7983	194.138	70.1537	106.136	53.4964	82.273	163.761	146.413
Bradi2g21186	1	521	no hits & (original description: pacid=31122090 transcript=Bradi2g21186.1 locus=Bradi2g21186 ID=Bradi2g21186.1.v2.1 annot-version=v2.1)	1.80242	-1.13613	0.229122	0.437171	1.53239e-22	1.21739e-09	0.376092	0.0242944	155.708	176.724	128.002	493.254	479.002	633.384	299.349	417.597	294.977	381.084	507.049	481.883	47.6317	54.0605	39.1564	150.888	146.529	193.755	91.572	127.745	90.2347	116.575	155.108	147.41
Bradi2g21370	1	521	no original description	1.44156	-1.09901	-0.116539	0.459084	2.09553e-06	0.00054206	0.806006	0.131934	0.743469	1.22075	0.684823	2.20484	2.41974	2.42355	1.39169	2.45063	1.77724	2.18436	2.70246	2.79975	0.0671001	0.110176	0.0618071	0.198993	0.218388	0.218732	0.125604	0.221176	0.160401	0.197144	0.243904	0.252685
Bradi2g22410	1	521	highly similar to ( 729) AT3G08860 | Symbols: | alanine--glyoxylate aminotransferase, putative / beta-alanine-pyruvate aminotransferase, putative / AGT, putative | chr3:2696754-2699087 REVERSEvery weakly similar to (85.1) GSA_BRANA Glutamate-1-semialdehyde 2,1-aminomutase, chloroplast precursor (EC 5.4.3.8) (GSA) (Glutamate-1-semialdehyde aminotransferase) (GSA-AT) - Brassica napus (Rape)highly s…	1.28413	-0.988514	-0.390327	0.685942	8.07829e-10	4.03322e-06	0.149248	0.00147505	283.908	400.976	275.864	735.629	837.446	766.446	448.395	634.973	822.728	1099	912.08	1055.36	69.1447	97.656	67.1857	179.16	203.957	186.665	109.205	154.645	200.372	267.656	222.134	257.03
Bradi2g23170	1	521	weakly similar to ( 200) AT3G62760 | Symbols: ATGSTF13 | ATGSTF13; glutathione transferase | chr3:23217425-23218246 REVERSEmoderately similar to ( 255) GSTF4_MAIZE Glutathione S-transferase IV (EC 2.5.1.18) (GST-IV) (GST-27) (GST class-phi) - Zea mays (Maize)moderately similar to ( 256) loc_os01g27210 12001.m09172 protein glutathione S-transferase IV, putative, expressed GST_C_Phi Gst GST_N_Phi n…	2.8264	-2.03852	0.0117352	0.77614	1.15769e-27	6.51601e-14	0.980646	0.00105783	0.937417	1.05798	0.625273	6.14205	6.50642	5.77922	2.60381	4.22342	3.86549	5.63565	6.99744	5.64616	0.887705	1.00188	0.592115	5.81634	6.16138	5.47275	2.46573	3.99945	3.6605	5.33679	6.62637	5.34674
Bradi2g24090	1	521	highly similar to ( 589) AT1G43670 | Symbols: | fructose-1,6-bisphosphatase, putative / D-fructose-1,6-bisphosphate 1-phosphohydrolase, putative / FBPase, putative | chr1:16468184-16470347 FORWARDhighly similar to ( 629) F16P2_SACHY Fructose-1,6-bisphosphatase, cytosolic (EC 3.1.3.11) (D-fructose-1,6-bisphosphate 1-phosphohydrolase) (FBPase) - Saccharum hybrid (Sugarcane)highly similar to ( 664) …	1.77291	-0.949376	-0.360005	1.18354	3.393e-13	0.000148307	0.271257	1.43072e-06	540.566	924.433	464.131	2187.91	2210.57	2193.82	934.006	1364.48	1426.54	3188.34	2622.74	2649.68	174.997	299.266	150.253	708.291	715.626	710.204	302.365	441.722	461.814	1032.16	849.057	857.779
Bradi2g24130	1	521	moderately similar to ( 294) AT4G30260 | Symbols: | integral membrane Yip1 family protein | chr4:14816890-14818722 REVERSEmoderately similar to ( 308) loc_os01g64760 12001.m42532 protein yip1 domain family, member 6, putative, expressed Yip1 YIP1 no original description	1.46218	-0.840703	-0.240754	0.862233	1.10803e-15	1.13144e-05	0.321466	1.58957e-06	4.42849	5.53407	4.25781	13.4653	12.2063	13.3761	7.72166	7.50831	10.0858	13.412	15.7322	16.9851	1.36513	1.70594	1.31252	4.15082	3.76272	4.12334	2.38029	2.31452	3.10907	4.13439	4.84962	5.23586
Bradi2g24175	1	521	(loc_os05g36100.1 : 108.0) no description available & (gnl|cdd|47695 : 102.0) no description available & (at5g50080 : 96.3) encodes a member of the ERF (ethylene response factor) subfamily B-4 of ERF/AP2 transcription factor family. The protein contains one AP2 domain. There are 7 members in this subfamily.; ethylene response factor 110 (ERF110); FUNCTIONS IN: DNA binding, sequence-specific DNA b…	2.55868	-1.45957	-0.994319	2.09344	1.99436e-13	4.20749e-05	0.0104449	6.43987e-10	2.81225	4.10986	1.22077	15.1976	17.7448	14.6811	4.62402	5.89194	11.6853	34.0323	30.2096	30.6572	1.28531	1.87836	0.557939	6.94591	8.11005	6.70982	2.11335	2.69284	5.34065	15.5541	13.807	14.0115
Bradi2g24737	1	521	highly similar to ( 741) AT3G18660 | Symbols: PGSIP1 | PGSIP1 (PLANT GLYCOGENIN-LIKE STARCH INITIATION PROTEIN 1); transferase, transferring glycosyl groups | chr3:6419211-6421959 REVERSEnearly identical (1097) loc_os05g35200 12005.m27835 protein secondary cell wall-related glycosyltransferase family 8, putative, expressed Glyco_transf_8 no original description	1.42179	-0.499533	-0.680124	1.60238	9.74294e-22	0.00154221	2.37857e-05	1.39118e-27	20.7201	23.6419	22.2419	55.9872	59.9021	62.3597	23.2997	33.8395	37.011	97.2477	91.5941	96.9646	4.21141	4.80526	4.5207	11.3795	12.1752	12.6747	4.7357	6.87795	7.52256	19.7658	18.6167	19.7082
Bradi2g24930	1	521	highly similar to ( 515) AT1G11050 | Symbols: | protein kinase family protein | chr1:3681892-3683769 FORWARDweakly similar to ( 183) NORK_MEDTR Nodulation receptor kinase precursor (EC 2.7.11.1) (Does not make infections protein 2) (Symbiosis receptor-like kinase) (MtSYMRK) - Medicago truncatula (Barrel medic)highly similar to ( 840) loc_os05g34950 12005.m07725 protein protein kinase, putative, e…	1.5621	-0.273626	-0.0140263	1.3025	1.26768e-18	0.196775	0.966727	2.94193e-13	4.10524	4.06917	3.93029	12.2841	10.8082	12.677	4.53423	5.89194	4.26537	11.1402	13.464	11.5256	1.74025	1.72495	1.66608	5.20734	4.58168	5.37389	1.9221	2.49764	1.80813	4.72244	5.70752	4.88581
Bradi2g25170	1	521	weakly similar to ( 145) AT1G10360 | Symbols: ATGSTU18, GST29 | ATGSTU18 (GLUTATHIONE S-TRANSFERASE TAU 18); glutathione transferase | chr1:3395738-3396806 REVERSEweakly similar to ( 163) GSTU6_ORYSA Probable glutathione S-transferase GSTU6 (EC 2.5.1.18) (28 kDa cold-induced protein) - Oryza sativa (Rice)moderately similar to ( 277) loc_os10g38610 12010.m06630 protein glutathione S-transferase GS…	2.28546	-1.39202	0.388092	0.505349	4.93766e-09	0.000835571	0.459698	0.216743	0.420221	1.22075	0.476398	2.91354	4.03291	3.12265	1.07744	2.18992	2.17712	1.79118	3.18504	2.75308	0.594373	1.72666	0.673831	4.12099	5.70425	4.41675	1.52396	3.09749	3.07937	2.53349	4.50501	3.89404
Bradi2g25745	1	521	nearly identical (1464) AT4G15530 | Symbols: PPDK | PPDK (pyruvate orthophosphate dikinase); kinase/ pyruvate, phosphate dikinase | chr4:8864828-8870748 REVERSEnearly identical (1585) PPDK_MAIZE Pyruvate, phosphate dikinase, chloroplast precursor (EC 2.7.9.1) (Pyruvate, orthophosphate dikinase) - Zea mays (Maize)nearly identical (1655) loc_os05g33570 12005.m083718 protein pyruvate, phosphate diki…	2.34443	-1.19371	-0.10574	1.25646	2.25632e-29	1.03807e-08	0.752086	1.00699e-09	624.611	793.04	615.983	3493.65	3140.83	3693.25	1107.47	1780.41	1763.78	3662.47	3668.98	3781.66	39.3778	49.9962	38.8339	220.253	198.01	232.836	69.8193	112.244	111.195	230.896	231.306	238.41
Bradi2g26325	1	521	no hits & (original description: pacid=31119775 transcript=Bradi2g26325.1 locus=Bradi2g26325 ID=Bradi2g26325.1.v2.1 annot-version=v2.1)	0.837761	-0.996138	-0.718342	0.559965	0.00404166	0.000769727	0.0363771	0.0611926	4.84871	8.3011	3.18591	8.81936	10.7544	9.41454	8.7542	10.1675	13.4626	14.5478	19.9789	13.2521	2.14735	3.67631	1.41095	3.90583	4.76281	4.16942	3.87697	4.50288	5.96217	6.4428	8.84805	5.86897
Bradi2g26752	1	521	(loc_os05g31740.1 : 710.0) no description available & (at3g56630 : 354.0) member of CYP94D; "cytochrome P450, family 94, subfamily D, polypeptide 2" (CYP94D2); FUNCTIONS IN: electron carrier activity, monooxygenase activity, iron ion binding, oxygen binding, heme binding; INVOLVED IN: oxidation reduction; LOCATED IN: endomembrane system; EXPRESSED IN: 22 plant structures; EXPRESSED DURING: 12 gro…	1.58255	-1.4929	-0.133278	0.222929	4.68662e-13	1.88e-11	0.700237	0.364532	24.2112	43.6215	18.8475	84.4926	83.0779	91.5355	72.1436	89.474	81.9307	84.4911	98.1572	101.584	12.1971	21.9755	9.49497	42.5655	41.8528	46.1136	36.3444	45.0751	41.2749	42.5648	49.4495	51.1759
Bradi2g27050	1	521	weakly similar to ( 127) AT1G24620 | Symbols: | polcalcin, putative / calcium-binding pollen allergen, putative | chr1:8723893-8724453 REVERSEvery weakly similar to (94.0) CALM3_ORYSA Calmodulin-3 (CaM-3) - Oryza sativa (Rice)weakly similar to ( 194) loc_os01g72100 12001.m13246 protein polcalcin Jun o 2, putative, expressed FRQ1 no original description	2.44058	-1.7538	-0.565355	1.25213	7.6591e-17	2.98811e-09	0.114662	1.36778e-05	5.55985	9.60323	3.72186	29.1354	30.1661	42.6451	14.2761	29.0426	20.1272	51.6383	50.4781	48.9022	4.43723	7.66419	2.97036	23.2525	24.0751	34.0344	11.3935	23.1784	16.0632	41.2117	40.2858	39.0281
Bradi2g27330	1	521	very weakly similar to (94.7) AT4G15563 | Symbols: | unknown protein | chr4:8891771-8892348 FORWARDmoderately similar to ( 330) loc_os05g30920 12005.m083840 protein F-box domain containing protein, expressed no original description	1.2104	-0.477268	-0.450909	1.18404	4.08405e-11	0.0145395	0.0448235	1.21944e-10	42.8949	65.595	39.5113	107.013	115.18	119.872	54.4556	70.3382	81.0421	177.195	152.592	137.888	10.8567	16.6021	10.0003	27.0852	29.1521	30.3397	13.7827	17.8026	20.5118	44.8482	38.6212	34.8994
Bradi2g31510	1	521	highly similar to ( 715) AT2G30490 | Symbols: ATC4H, C4H, CYP73A5 | C4H (CINNAMATE-4-HYDROXYLASE); trans-cinnamate 4-monooxygenase | chr2:12993861-12995683 REVERSEhighly similar to ( 738) TCMO_PHAAU Trans-cinnamate 4-monooxygenase (EC 1.14.13.11) (Cinnamic acid 4-hydroxylase) (CA4H) (C4H) (P450C4H) (Cytochrome P450 73) - Phaseolus aureus (Mung bean) (Vigna radiata)highly similar to ( 863) loc_os0…	1.34034	-1.34788	-0.380969	0.373425	4.60042e-17	6.81396e-17	0.0523419	0.0261764	28.3165	34.3031	22.7778	69.7674	76.3564	69.7701	62.7609	85.1984	69.179	81.0835	95.8408	104.291	7.24948	8.78215	5.83149	17.8616	19.5485	17.8623	16.0678	21.8122	17.711	20.7587	24.5368	26.7001
Bradi2g31670	1	521	very weakly similar to (95.9) loc_os05g15170 12005.m05926 protein zinc finger, C3HC4 type family protein, expressed no original description	1.04125	-0.404555	-0.504284	1.14098	0.000260448	0.215176	0.132607	2.63056e-05	1.06672	1.42421	0.893247	2.67731	2.04334	2.23712	1.3468	1.66851	1.42179	2.70861	3.90892	3.17305	1.91511	2.55693	1.60368	4.80665	3.66847	4.01637	2.41795	2.99553	2.55259	4.86285	7.0178	5.69667
Bradi2g33110	1	521	moderately similar to ( 231) AT1G10970 | Symbols: ZIP4, ATZIP4 | ZIP4 (ZINC TRANSPORTER 4 PRECURSOR); cation transmembrane transporter/ copper ion transmembrane transporter | chr1:3665201-3666933 REVERSEmoderately similar to ( 397) loc_os05g10940 12005.m05564 protein zinc transporter 4, chloroplast precursor, putative, expressed Zip no original description	1.55359	-0.657297	0.0470106	0.849282	1.56057e-21	0.000115958	0.871566	2.3323e-07	18.5867	22.2583	16.9419	61.4205	56.4069	51.7334	23.569	30.5546	36.8777	59.633	51.4433	52.8685	4.663	5.58413	4.25036	15.4091	14.1513	12.9788	5.91295	7.66549	9.2518	14.9606	12.906	13.2636
Bradi2g33345	1	521	no hits & (original description: pacid=31124561 transcript=Bradi2g33345.1 locus=Bradi2g33345 ID=Bradi2g33345.1.v2.1 annot-version=v2.1)	1.60918	-0.759765	0.139535	0.709879	6.05396e-22	1.41768e-05	0.575671	2.79926e-05	9.43882	9.64392	10.0639	33.0726	30.8652	25.2608	13.1089	18.4058	17.9057	28.4404	28.9067	23.4245	8.61206	8.7992	9.18241	30.1757	28.1617	23.0482	11.9606	16.7936	16.3373	25.9492	26.3747	21.3728
Bradi2g33380	1	521	highly similar to ( 521) AT4G29130 | Symbols: ATHXK1, GIN2, HXK1 | HXK1 (HEXOKINASE 1); ATP binding / fructokinase/ glucokinase/ hexokinase | chr4:14352338-14354865 REVERSEhighly similar to ( 678) HXK7_ORYSA Hexokinase-7 (EC 2.7.1.1) (Hexokinase-6) - Oryza sativa (Rice)highly similar to ( 678) loc_os05g09500 12005.m27732 protein hexokinase-1, putative, expressed COG5026 Hexokinase_2 Hexokinase_1 …	2.51633	-1.30948	-0.152265	1.35911	6.68955e-36	5.85427e-11	0.613495	5.61896e-12	218.774	293.916	218.518	1328.18	1401.84	1452.96	427.34	642.065	742.752	1547.88	1579.73	1521.06	63.2477	84.9714	63.1738	383.978	405.273	420.053	123.544	185.621	214.73	447.494	456.702	439.739
Bradi2g33450	1	521	highly similar to ( 923) AT5G25880 | Symbols: ATNADP-ME3 | ATNADP-ME3 (NADP-malic enzyme 3); malate dehydrogenase (oxaloacetate-decarboxylating) (NADP+)/ malic enzyme/ oxidoreductase, acting on NADH or NADPH, NAD or NADP as acceptor | chr5:9024549-9028260 FORWARDhighly similar to ( 964) MAOC_ORYSA NADP-dependent malic enzyme, chloroplast precursor (EC 1.1.1.40) (NADP-ME) - Oryza sativa (Rice)near…	1.65873	-0.669295	-0.573542	1.56297	1.72859e-13	0.00447163	0.0350958	4.41184e-12	110.777	152.879	66.5469	316.001	318.6	407.482	148.013	188.49	188.432	467.497	529.972	553.51	27.4064	37.8225	16.4639	78.1793	78.8223	100.812	36.6189	46.6328	46.6184	115.66	131.116	136.94
Bradi2g33540	1	521	weakly similar to ( 114) AT5G26170 | Symbols: WRKY50, ATWRKY50 | WRKY50; transcription factor | chr5:9147176-9148128 REVERSEweakly similar to ( 130) loc_os01g09100 12001.m07534 protein OsWRKY10 - Superfamily of rice TFs having WRKY and zinc finger domains, expressedWRKY no original description	2.70011	-2.00639	0.00270709	0.691012	5.28044e-21	5.57598e-12	0.996613	0.0143939	1.87483	3.66225	1.0719	14.7252	14.626	12.9566	7.99102	9.12468	9.01948	16.7322	13.1262	12.3189	2.05124	4.00684	1.17275	16.1107	16.0022	14.1758	8.74291	9.98324	9.86814	18.3066	14.3613	13.478
Bradi2g33995	1	521	no hits & (original description: pacid=31115693 transcript=Bradi2g33995.1 locus=Bradi2g33995 ID=Bradi2g33995.1.v2.1 annot-version=v2.1)	2.01451	-0.944376	0.273712	0.796426	3.64951e-18	0.000245846	0.364477	0.000611352	1.48694	1.58697	1.191	6.14205	4.94703	6.10547	2.37935	2.76347	3.0213	4.76191	4.00543	5.41284	0.697111	0.744011	0.558367	2.87954	2.31928	2.86239	1.11549	1.29558	1.41646	2.23249	1.87784	2.53767
Bradi2g34000	1	521	no original description	1.76064	-0.624161	-0.315809	1.45229	1.43407e-33	4.07305e-05	0.0822437	8.83863e-24	26.0214	32.2278	24.0283	106.384	89.9069	82.4472	38.4736	43.0685	45.0974	131.324	109.401	105.784	42.9396	53.1812	39.6507	175.55	148.361	136.051	63.4878	71.0701	74.4182	216.706	180.53	174.561
Bradi2g34060	1	521	moderately similar to ( 321) AT3G53150 | Symbols: UGT73D1 | UGT73D1 (UDP-glucosyl transferase 73D1); UDP-glycosyltransferase/ transferase, transferring hexosyl groups | chr3:19697736-19699259 REVERSEweakly similar to ( 171) ZOX_PHAVU Zeatin O-xylosyltransferase (EC 2.4.2.40) (Zeatin O-beta-D-xylosyltransferase) - Phaseolus vulgaris (Kidney bean) (French bean)moderately similar to ( 439) loc_os10g…	1.43743	-0.575588	-0.444046	1.30589	1.67365e-07	0.0602127	0.192323	1.12155e-06	1.38996	2.84842	1.28032	4.56717	5.5923	4.52084	3.05275	2.81562	2.22155	6.72783	6.37008	6.90604	0.823438	1.68745	0.758484	2.70567	3.31297	2.67823	1.8085	1.66802	1.31608	3.98568	3.77375	4.09126
Bradi2g34110	1	521	highly similar to ( 872) AT1G15460 | Symbols: ATBOR4, BOR4 | BOR4 (REQUIRES HIGH BORON 4); anion exchanger | chr1:5310196-5313376 REVERSEnearly identical (1117) loc_os05g08430 12005.m05360 protein boron transporter-like protein 2, putative, expressed HCO3_cotransp no original description	1.9616	-0.32518	1.23674	0.39968	3.56278e-18	0.195378	2.66408e-07	0.101562	21.5929	11.3937	20.1874	78.9805	65.9246	62.7792	16.7003	27.8433	22.2599	31.3674	32.3813	24.3111	2.67935	1.41378	2.50495	9.80029	8.18024	7.78994	2.07226	3.45493	2.76212	3.89222	4.01803	3.01664
Bradi2g37150	1	521	weakly similar to ( 152) AT5G48540 | Symbols: | 33 kDa secretory protein-related | chr5:19669096-19669887 REVERSEmoderately similar to ( 248) loc_os05g02200 12005.m04756 protein protein kinase, putative, expressed no original description	1.45377	-0.784571	-0.10572	0.774915	2.33284e-19	2.42301e-06	0.678478	2.21484e-06	53.853	62.5838	39.8984	160.875	145.4	121.876	101.504	85.7198	81.8418	164.482	138.212	157.719	45.9105	53.3536	34.014	137.148	123.955	103.901	86.5336	73.0774	69.7714	140.224	117.827	134.458
Bradi2g37172	1	521	moderately similar to ( 238) AT3G07040 | Symbols: RPM1, RPS3 | RPM1 (RESISTANCE TO P. SYRINGAE PV MACULICOLA 1); nucleotide binding / protein binding | chr3:2226244-2229024 REVERSEhighly similar to ( 779) loc_os10g04110 12010.m03828 protein MLA6 protein, putative, expressed NB-ARC no original description	2.85655	-1.1761	0.0278993	1.65255	5.65876e-71	3.78672e-12	0.920512	2.80361e-27	5.43055	5.20853	3.75164	34.4112	33.0161	36.3998	9.29292	11.9924	11.1522	33.8139	33.2017	34.8568	0.924507	0.88671	0.638685	5.85823	5.62071	6.19676	1.58204	2.04161	1.89856	5.75654	5.65231	5.93409
Bradi2g38100	1	521	highly similar to ( 673) AT3G45300 | Symbols: IVD, ATIVD | IVD (ISOVALERYL-COA-DEHYDROGENASE); ATP binding / isovaleryl-CoA dehydrogenase | chr3:16621659-16624848 REVERSEhighly similar to ( 672) IVD2_SOLTU Isovaleryl-CoA dehydrogenase 2, mitochondrial precursor (EC 1.3.99.10) (IVD 2) (Fragment) - Solanum tuberosum (Potato)highly similar to ( 741) loc_os05g03480 12005.m083606 protein isovaleryl-Co…	2.29774	-1.69529	0.347046	0.255403	2.43783e-28	3.6996e-16	0.198868	0.261851	315.101	441.911	289.055	1871.67	1509.54	1761.82	844.444	1324.59	1218.34	1330.14	1433.12	1280.09	86.4713	121.271	79.3235	513.631	414.255	483.486	231.735	363.499	334.342	365.023	393.283	351.287
Bradi2g38200	1	521	moderately similar to ( 434) AT3G55950 | Symbols: CCR3, ATCRR3 | CCR3 (ARABIDOPSIS THALIANA CRINKLY4 RELATED 3); kinase | chr3:20753903-20756347 REVERSEmoderately similar to ( 218) CRI4_MAIZE Putative receptor protein kinase CRINKLY4 precursor (EC 2.7.11.1) - Zea mays (Maize)highly similar to ( 786) loc_os05g03620 12005.m04896 protein protein kinase, putative, expressed Pkinase S_TKc PTKc Pkinase…	1.50278	-1.02774	-0.17641	0.651457	1.75046e-12	2.78294e-06	0.578466	0.00280745	10.6995	11.4344	6.93755	25.1982	25.8644	31.04	17.688	22.1078	19.3719	22.4552	37.4484	33.037	3.61958	3.86819	2.34694	8.52441	8.74979	10.5007	5.98376	7.47896	6.55342	7.59649	12.6686	11.1763
Bradi2g38560	1	521	moderately similar to ( 231) AT1G48000 | Symbols: MYB112, AtMYB112 | MYB112 (myb domain protein 112); DNA binding / transcription factor | chr1:17704269-17706377 REVERSEweakly similar to ( 155) GAM1_ORYSA Transcription factor GAMYB (OsGAMyb) - Oryza sativa (Rice)moderately similar to ( 279) loc_os05g04210 12005.m04954 protein cpm5, putative, expressed no original description	4.21867	-3.05554	0.182464	0.980664	2.48854e-21	2.00011e-10	0.740878	0.00825425	0.161624	0.24415	0.0893247	2.59856	2.95746	3.54211	0.763187	1.40781	1.91053	2.35911	3.76414	1.95982	0.105775	0.159784	0.0584586	1.70063	1.93551	2.31813	0.499468	0.92134	1.25035	1.54392	2.46344	1.28261
Bradi2g39260	1	521	very weakly similar to (91.3) loc_os12g25090 12012.m56494 protein expressed protein no original description	1.43414	-1.29556	-0.179081	0.317653	6.7404e-06	7.48078e-05	0.722805	0.373308	320.435	623.234	194.877	985.091	1086.2	1005.03	661.773	860.744	1272.06	1260.99	1172.19	1049.72	648.654	1261.61	394.487	1994.11	2198.78	2034.47	1339.62	1742.4	2575.02	2552.61	2372.86	2124.94
Bradi2g41470	1	521	no original description	1.31294	-0.478629	-0.205397	1.03971	3.25e-17	0.00390023	0.340363	2.42919e-11	20.3646	26.8158	18.52	54.7273	56.2456	51.9664	25.7239	31.3889	34.2563	70.4675	57.186	60.1479	24.8652	32.7421	22.6129	66.8221	68.6759	63.4511	31.4089	38.3259	41.8269	86.0409	69.8242	73.4406
Bradi2g41670	1	521	weakly similar to ( 173) loc_os01g39330 12001.m10210 protein helix-loop-helix DNA-binding domain containing protein, expressed no original description	1.11961	-0.413491	-0.400752	1.10687	1.9523e-16	0.00473139	0.011935	2.13641e-16	15.5805	17.4567	15.215	33.4663	32.801	38.3107	22.312	21.8471	20.0384	40.7165	46.5692	51.0021	3.67899	4.12201	3.59267	7.90232	7.74521	9.0462	5.26848	5.1587	4.73161	9.61428	10.9963	12.043
Bradi2g41817	1	521	highly similar to ( 643) AT1G43710 | Symbols: emb1075 | emb1075 (embryo defective 1075); carboxy-lyase/ catalytic/ pyridoxal phosphate binding | chr1:16486534-16488298 REVERSEhighly similar to ( 657) loc_os02g33710 12002.m08462 protein histidine decarboxylase, putative, expressed PRK02769 GadB Pyridoxal_deC no original description	1.47005	-1.16591	-0.431357	0.7355	1.03751e-07	3.91756e-05	0.240231	0.0102893	104.894	220.834	82.3276	354.743	401.462	373.879	245.701	269.256	400.323	539.712	490.979	493.269	33.3313	70.1728	26.1607	112.724	127.57	118.805	78.0748	85.5597	127.208	171.5	156.015	156.743
Bradi2g44035	1	521	weakly similar to ( 129) AT4G01250 | Symbols: WRKY22, AtWRKY22 | WRKY22; transcription factor | chr4:522839-524129 REVERSEmoderately similar to ( 258) loc_os01g43550 12001.m42681 protein OsWRKY12 - Superfamily of rice TFs having WRKY and zinc finger domains, expressedWRKY no original description	1.61909	-0.602774	0.0658944	0.950419	2.33219e-28	0.000104345	0.786156	8.4606e-11	11.346	13.9572	12.8032	43.3881	39.7376	34.0695	16.7003	21.0128	20.1272	37.7458	34.9389	39.0098	5.72162	7.03845	6.45648	21.88	20.0391	17.1808	8.42175	10.5965	10.1499	19.0347	17.6192	19.6721
Bradi2g44800	1	521	moderately similar to ( 289) AT5G14700 | Symbols: | cinnamoyl-CoA reductase-related | chr5:4740502-4743327 REVERSEvery weakly similar to (90.1) DFRA_VITVI Dihydroflavonol-4-reductase (EC 1.1.1.219) (DFR) (Dihydrokaempferol 4-reductase) - Vitis vinifera (Grape)highly similar to ( 551) loc_os01g45200 12001.m10725 protein dihydroflavonol-4-reductase, putative, expressed no original description	1.33837	-0.915698	-0.213824	0.636497	2.24602e-20	6.17781e-10	0.274953	1.38975e-05	21.7545	29.0945	19.4728	56.5384	62.5369	58.2583	38.743	47.3441	46.2971	67.2783	68.5749	69.9003	4.32066	5.77846	3.86748	11.2291	12.4204	11.5707	7.69473	9.40299	9.19505	13.3621	13.6196	13.8829
Bradi2g44810	1	521	no original description	1.61115	-1.02511	-0.472649	1.05869	1.25573e-10	0.00012992	0.0969757	5.01849e-06	1.22834	1.34282	1.01235	3.30726	4.19422	3.35568	2.15488	2.81562	2.31041	4.54347	5.83924	4.75957	0.511808	0.55951	0.421811	1.37802	1.74759	1.3982	0.897867	1.17317	0.962671	1.89311	2.43302	1.98315
Bradi2g44820	1	521	moderately similar to ( 345) AT2G15490 | Symbols: UGT73B4 | UGT73B4 (UDP-GLYCOSYLTRANSFERASE 73B4); UDP-glucosyltransferase/ UDP-glycosyltransferase/ quercetin 3-O-glucosyltransferase/ quercetin 7-O-glucosyltransferase/ transferase, transferring glycosyl groups | chr2:6761750-6763398 FORWARDweakly similar to ( 178) ZOX_PHAVU Zeatin O-xylosyltransferase (EC 2.4.2.40) (Zeatin O-beta-D-xylosyltransf…	2.52713	-2.21159	0.0402387	0.2753	6.68026e-19	1.21266e-14	0.939008	0.375082	5.68915	12.3703	4.94263	42.7581	46.9968	42.2256	24.1975	46.7184	35.1893	38.3137	46.4244	43.6294	3.09025	6.71932	2.68475	23.2255	25.5279	22.9362	13.1437	25.3766	19.1142	20.8113	25.217	23.6987
Bradi2g45030	1	521	weakly similar to ( 115) loc_os01g45640 12001.m10765 protein tat pathway signal sequence family protein, expressed no original description	0.966929	-0.553706	-0.922309	1.33553	0.00270622	0.110033	0.0137303	3.57808e-05	6.43262	16.4394	9.49819	17.245	24.2512	21.5789	12.7048	12.5138	22.171	54.3469	27.8932	37.4233	6.40699	16.3739	9.46035	17.1763	24.1546	21.4929	12.6542	12.464	22.0827	54.1304	27.7821	37.2742
Bradi2g45220	1	521	moderately similar to ( 298) AT1G28600 | Symbols: | lipase, putative | chr1:10051604-10053073 REVERSEweakly similar to ( 141) EST_HEVBR Esterase precursor (EC 3.1.1.-) (Early nodule-specific protein homolog) (Latex allergen Hev b 13) - Hevea brasiliensis (Para rubber tree)highly similar to ( 518) loc_os01g46080 12001.m150668 protein esterase precursor, putative, expressedSGNH_plant_lipase_like fa…	1.62443	-1.24987	-0.280922	0.655479	9.25332e-13	7.18967e-08	0.375991	0.00519595	21.4313	38.6978	15.3936	79.2955	74.0979	78.9983	53.6925	65.8541	59.7152	99.3447	89.519	93.4649	6.51407	11.7622	4.67891	24.102	22.5222	24.0116	16.3199	20.0164	18.1505	30.196	27.2094	28.4088
Bradi2g46426	1	521	(original description: pacid=31121970 transcript=Bradi2g46426.1 locus=Bradi2g46426 ID=Bradi2g46426.1.v2.1 annot-version=v2.1)	2.03331	-0.761174	-0.219702	1.49183	3.18316e-21	0.000998279	0.461924	1.44044e-12	3.2648	5.8596	3.18591	16.7725	17.4222	15.753	5.79124	6.77833	8.08643	21.4067	18.2416	18.4783	1.855	3.32932	1.81018	9.52985	9.89895	8.95059	3.29048	3.85133	4.59456	12.1629	10.3645	10.4991
Bradi2g48160	1	521	moderately similar to ( 285) AT3G01280 | Symbols: VDAC1, ATVDAC1 | VDAC1 (VOLTAGE DEPENDENT ANION CHANNEL 1); voltage-gated anion channel | chr3:85754-87612 FORWARDmoderately similar to ( 313) VDAC1_ORYSA Outer mitochondrial membrane protein porin (Voltage-dependent anion-selective channel protein) (VDAC) - Oryza sativa (Rice)moderately similar to ( 370) loc_os01g51770 12001.m11354 protein outer …	2.70189	-2.10617	0.410596	0.185129	5.73151e-59	6.23078e-37	0.0367452	0.308534	16.7442	26.2868	18.1627	134.653	128.139	134.507	71.6498	98.9115	92.372	89.2093	105.492	104.197	4.38215	6.87956	4.75339	35.2402	33.5354	35.202	18.7516	25.8863	24.1748	23.3471	27.6086	27.2696
Bradi2g48340	1	521	moderately similar to ( 326) AT5G25560 | Symbols: | zinc finger (C3HC4-type RING finger) family protein | chr5:8899486-8901453 FORWARDmoderately similar to ( 412) loc_os01g52110 12001.m42711 protein RING finger and CHY zinc finger domain-containing protein 1, putative, expressed no original description	1.96913	-1.2616	0.410032	0.297498	1.00179e-22	4.58805e-10	0.105109	0.172504	1286.62	1158.98	1173.94	5013.73	4085.01	5072.99	2333.87	3385	2959.46	3002.05	4011.08	3652.6	193.448	174.257	176.505	753.83	614.195	762.741	350.905	508.945	444.964	451.369	603.079	549.18
Bradi2g48420	1	521	moderately similar to ( 310) AT1G73010 | Symbols: | phosphatase | chr1:27464780-27466180 REVERSEmoderately similar to ( 410) loc_os01g52230 12001.m11397 protein phosphatase phospho1, putative, expressed Put_Phosphatase no original description	2.10972	-1.30872	-0.842718	1.64372	8.9827e-09	0.00110043	0.0261034	5.71121e-07	0.420221	0.528992	0.506173	1.25991	2.6886	2.23712	0.897867	1.30353	1.42179	2.62123	4.68105	4.05963	0.29909	0.376507	0.360266	0.896732	1.9136	1.59226	0.639051	0.927776	1.01195	1.86565	3.33171	2.88942
Bradi2g48547	1	521	highly similar to ( 577) AT4G29130 | Symbols: ATHXK1, GIN2, HXK1 | HXK1 (HEXOKINASE 1); ATP binding / fructokinase/ glucokinase/ hexokinase | chr4:14352338-14354865 REVERSEhighly similar to ( 671) HXK9_ORYSA Hexokinase-9 (EC 2.7.1.1) (Hexokinase-5) - Oryza sativa (Rice)highly similar to ( 671) loc_os01g52450 12001.m11419 protein hexokinase-2, putative, expressed COG5026 Hexokinase_2 Hexokinase_1 …	1.86197	-1.1019	0.749405	0.0106655	1.63659e-14	2.17932e-05	0.00605833	0.972821	1.32531	1.50559	1.39942	6.77201	4.57063	4.28781	2.73849	3.28488	3.06574	2.83967	3.04027	3.26637	0.317516	0.360707	0.335271	1.62243	1.09502	1.02727	0.656084	0.786987	0.734484	0.680323	0.728382	0.782552
Bradi2g48590	1	521	highly similar to ( 528) AT1G10700 | Symbols: | ribose-phosphate pyrophosphokinase 3 / phosphoribosyl diphosphate synthetase 3 (PRS3) | chr1:3554157-3556274 FORWARDhighly similar to ( 620) KPRS3_ORYSA Ribose-phosphate pyrophosphokinase 3 (EC 2.7.6.1) (Phosphoribosyl pyrophosphate synthetase 3) - Oryza sativa (Rice)highly similar to ( 620) loc_os01g52530 12001.m11426 protein ribose-phosphate pyrop…	2.78602	-1.40924	0.444605	0.932166	1.15711e-22	1.15991e-06	0.212339	0.000910097	3.0062	4.96438	2.47132	25.1982	15.2175	31.1332	8.7542	10.6889	8.13086	14.3731	21.5232	16.7052	0.84849	1.40118	0.697521	7.1121	4.29509	8.78725	2.47085	3.01691	2.29491	4.05676	6.07484	4.71497
Bradi2g48650	1	521	highly similar to ( 507) AT5G11580 | Symbols: | UVB-resistance protein-related / regulator of chromosome condensation (RCC1) family protein | chr5:3718913-3721125 FORWARDhighly similar to ( 980) loc_os01g52630 12001.m11436 protein BNR repeat domain protein, putative, expressedATS1 no original description	1.69576	-0.690431	-0.194808	1.20014	4.76439e-35	1.37025e-06	0.294576	9.79385e-19	19.3948	25.0254	19.1453	71.736	66.301	67.5796	29.1358	36.7073	36.5667	83.3552	73.5938	78.2529	7.43952	9.5993	7.34379	27.5167	25.4319	25.9224	11.176	14.0803	14.0263	31.9736	28.2293	30.0165
Bradi2g49447	1	521	highly similar to ( 689) AT5G25930 | Symbols: | leucine-rich repeat family protein / protein kinase family protein | chr5:9050880-9053978 FORWARDmoderately similar to ( 317) PSKR_DAUCA Phytosulfokine receptor precursor (EC 2.7.11.1) (Phytosulfokine LRR receptor kinase) - Daucus carota (Carrot)nearly identical (1195) loc_os01g53920 12001.m42717 protein receptor-like protein kinase 5 precursor, put…	1.6759	-1.20859	-0.460232	0.92754	9.75479e-15	4.33063e-08	0.0884311	2.1798e-05	24.8254	36.0935	15.2745	79.2167	77.862	85.896	54.4107	61.4743	59.8929	93.3596	114.951	126.035	5.80711	8.44293	3.57299	18.5302	18.2133	20.0926	12.7277	14.3799	14.01	21.8385	26.8891	29.4819
Bradi2g49660	1	521	nearly identical (1313) AT1G74310 | Symbols: ATHSP101, HSP101, HOT1 | ATHSP101 (ARABIDOPSIS THALIANA HEAT SHOCK PROTEIN 101); ATP binding / ATPase/ nucleoside-triphosphatase/ nucleotide binding / protein binding | chr1:27936715-27939862 REVERSEnearly identical (1397) HS101_ORYSA Heat shock protein 101 - Oryza sativa (Rice)nearly identical (1397) loc_os05g44340 12005.m08560 protein heat shock prot…	1.40722	-1.65705	-1.65477	1.40493	0.00155062	0.000219827	0.000333905	0.000738128	0.808118	0.651067	0.982572	1.25991	2.58106	2.60997	2.60381	2.97204	2.22155	2.57755	8.10738	9.98576	0.209357	0.16867	0.254552	0.326401	0.668668	0.676159	0.674563	0.769958	0.57553	0.667758	2.10036	2.58699
Bradi2g49930	1	521	moderately similar to ( 310) AT5G11500 | Symbols: | unknown protein | chr5:3676747-3678946 FORWARDmoderately similar to ( 349) loc_os01g54670 12001.m150714 protein coiled-coil domain-containing protein 25, putative, expressed DUF814 no original description	1.28174	-0.486604	-0.307179	1.10232	2.67244e-22	0.00045671	0.0621584	6.07507e-17	55.2429	70.478	58.5077	139.614	157.875	150.027	77.3961	86.6062	93.9715	205.854	181.74	166.258	13.2509	16.9052	14.034	33.4885	37.8688	35.9863	18.5647	20.7739	22.5405	49.3773	43.5933	39.8797
Bradi2g50470	1	521	weakly similar to ( 143) AT1G52240 | Symbols: ATROPGEF11, ROPGEF11 | ROPGEF11 (RHO GUANYL-NUCLEOTIDE EXCHANGE FACTOR 11); Rho guanyl-nucleotide exchange factor | chr1:19458844-19459235 REVERSEvery weakly similar to (80.5) DYL1_CHLRE Dynein 8 kDa light chain, flagellar outer arm - Chlamydomonas reinhardtiiweakly similar to ( 166) loc_os01g55510 12001.m11709 protein dynein light chain LC6, flagella…	1.02685	-0.340926	-0.494794	1.18072	8.14526e-08	0.102828	0.0330224	8.04535e-10	97.8469	145.229	103.974	232.926	253.159	220.869	106.263	154.442	178.746	391.437	298.139	306.572	100.459	149.105	106.749	239.143	259.917	226.765	109.099	158.564	183.517	401.886	306.098	314.756
Bradi2g50500	1	521	highly similar to ( 683) AT5G11520 | Symbols: ASP3, YLS4 | ASP3 (ASPARTATE AMINOTRANSFERASE 3); L-aspartate:2-oxoglutarate aminotransferase | chr5:3685257-3687721 REVERSEhighly similar to ( 763) AATC_ORYSA Aspartate aminotransferase, cytoplasmic (EC 2.6.1.1) (Transaminase A) - Oryza sativa (Rice)highly similar to ( 805) loc_os01g55540 12001.m43201 protein aspartate aminotransferase, cytoplasmic, …	1.90919	-1.10081	-0.172341	0.980725	2.034e-25	2.86684e-09	0.523444	8.95914e-08	97.75	142.828	83.3399	391.832	382.319	441.878	187.385	245.167	261.876	465.968	460.769	443.667	21.6548	31.6411	18.4625	86.8036	84.6964	97.8905	41.5119	54.3126	58.0142	103.227	102.076	98.2868
Bradi2g50950	1	521	very weakly similar to (80.5) loc_os01g56080 12001.m11764 protein expressed protein no original description	3.18605	-1.77745	0.811051	0.597546	5.3812e-67	2.87271e-21	1.26964e-05	0.000899264	3.81432	3.9064	3.45389	40.7108	31.0265	30.2011	12.0314	14.2866	11.9964	23.0232	16.8421	18.0117	3.91212	4.00656	3.54245	41.7547	31.822	30.9755	12.3399	14.653	12.304	23.6135	17.274	18.4735
Bradi2g51711	1	521	(loc_os01g57073.1 : 1630.0) no description available & (at2g41790 : 1129.0) Insulinase (Peptidase family M16) family protein; FUNCTIONS IN: metalloendopeptidase activity, zinc ion binding, catalytic activity, metal ion binding; INVOLVED IN: proteolysis; LOCATED IN: cellular_component unknown; EXPRESSED IN: 23 plant structures; EXPRESSED DURING: 13 growth stages; CONTAINS InterPro DOMAIN/s: Peptid…	2.03788	-0.858401	0.000546432	1.17893	3.09184e-27	8.88503e-06	0.999146	2.89258e-10	26.9265	30.6408	17.4481	102.683	87.8636	117.029	41.7508	46.6141	47.4523	82.0446	116.399	109.097	2.52215	2.87007	1.63433	9.61807	8.23001	10.9619	3.91072	4.36625	4.44476	7.68496	10.9028	10.2189
Bradi2g51807	1	521	moderately similar to ( 309) AT3G14460 | Symbols: | disease resistance protein (NBS-LRR class), putative | chr3:4851990-4856264 REVERSEnearly identical (1655) loc_os01g57280 12001.m150741 protein rp1-like protein, putative, expressed NB-ARC no original description	1.63122	-0.721524	-0.25026	1.15996	1.93568e-17	0.000612411	0.312738	4.57189e-10	2.94155	2.68565	2.53087	8.26815	8.2809	8.71544	3.99551	5.00554	4.48753	8.51901	11.2924	10.3124	0.546553	0.499006	0.470246	1.53626	1.53863	1.61937	0.742384	0.930052	0.833803	1.58287	2.09818	1.91609
Bradi2g51917	1	521	highly similar to ( 595) AT1G11330 | Symbols: | S-locus lectin protein kinase family protein | chr1:3810372-3813416 FORWARDmoderately similar to ( 204) NORK_MEDTR Nodulation receptor kinase precursor (EC 2.7.11.1) (Does not make infections protein 2) (Symbiosis receptor-like kinase) (MtSYMRK) - Medicago truncatula (Barrel medic)nearly identical (1006) loc_os01g57480 12001.m11899 protein serine/th…	1.12926	-1.11205	-0.37664	0.393854	3.22742e-06	6.98114e-06	0.238923	0.126452	7.30539	13.3062	5.29993	19.0561	16.6693	20.6467	18.2716	17.8844	19.5496	23.1105	24.9978	25.1044	1.29966	2.36723	0.942881	3.39016	2.96555	3.67314	3.2506	3.18171	3.47796	4.11146	4.44721	4.46618
Bradi2g53310	1	521	moderately similar to ( 225) AT1G57610	2.3239	-1.62131	0.300564	0.402027	7.27813e-15	3.35602e-07	0.437509	0.185795	0.484871	0.813833	0.803922	2.67731	3.81782	3.91496	1.75084	2.71133	2.04382	2.62123	3.47459	2.47311	0.150534	0.252665	0.249588	0.831203	1.18529	1.21545	0.543571	0.841768	0.634531	0.813795	1.07873	0.767808
Bradi2g53650	1	521	moderately similar to ( 347) AT5G01830 | Symbols: | armadillo/beta-catenin repeat family protein / U-box domain-containing protein | chr5:320983-323007 FORWARDweakly similar to ( 134) SPL11_ORYSA Spotted leaf protein 11 (Spotted leaf11) (Cell death-related protein SPL11) - Oryza sativa (Rice)highly similar to ( 750) loc_os01g60860 12001.m12214 protein spotted leaf protein 11, putative, expressedU…	2.11325	-1.07235	-0.0849332	1.12583	9.36777e-61	1.42616e-16	0.670695	5.27156e-19	38.8866	36.948	36.8018	158.197	165.618	163.543	73.6251	81.1314	82.1528	142.551	198.727	175.777	15.5174	14.7438	14.6855	63.1274	66.0886	65.2605	29.3795	32.3749	32.7825	56.884	79.3006	70.1426
Bradi2g53760	1	521	moderately similar to ( 264) AT2G38470 | Symbols: WRKY33, ATWRKY33 | WRKY33; transcription factor | chr2:16108476-16110539 FORWARDhighly similar to ( 520) loc_os01g61080 12001.m12235 protein OsWRKY24 - Superfamily of rice TFs having WRKY and zinc finger domains, expressedWRKY no original description	1.78435	-1.41308	-0.373956	0.745227	3.72131e-19	2.99869e-12	0.137356	0.000189833	9.11557	12.9806	6.1634	34.0963	30.3812	32.4382	24.5567	23.8284	26.4808	37.7458	41.5986	46.1958	3.42176	4.87261	2.31359	12.7989	11.4044	12.1765	9.21797	8.94461	9.94026	14.1688	15.6151	17.3408
Bradi2g54340	1	521	highly similar to ( 519) AT3G12360 | Symbols: ITN1 | ITN1 (INCREASED TOLERANCE TO NACL); protein binding | chr3:3934146-3936495 FORWARDhighly similar to ( 718) loc_os01g61990 12001.m12322 protein protein binding protein, putative, expressed ANK no original description	1.14034	-0.506313	-0.400508	1.03454	5.66666e-15	0.00096244	0.0232974	1.62021e-12	102.793	148.809	102.545	250.407	246.814	282.949	160.539	176.237	166.038	332.94	345.095	351.928	28.232	40.8705	28.1639	68.7742	67.7874	77.7119	44.0919	48.4034	45.6024	91.442	94.7801	96.657
Bradi2g54800	1	521	weakly similar to ( 112) AT3G23160 | Symbols: | unknown protein | chr3:8260059-8261654 REVERSEmoderately similar to ( 499) loc_os01g62670 12001.m12388 protein avr9/Cf-9 rapidly elicited protein 137, putative, expressed no original description	1.70449	-0.79879	-0.390537	1.29624	2.60627e-19	6.72541e-05	0.0917973	3.03232e-12	6.30332	6.75482	4.40669	20.4735	15.5939	20.6934	8.61952	11.0018	10.6634	21.9747	26.2042	26.1776	4.24752	4.55176	2.96946	13.7962	10.508	13.9443	5.8083	7.41358	7.1856	14.8077	17.6578	17.6399
Bradi2g55797	1	521	weakly similar to ( 130) AT5G58900 | Symbols: | myb family transcription factor | chr5:23783275-23784667 REVERSEweakly similar to ( 187) loc_os01g64360 12001.m12550 protein DNA binding protein, putative, expressed no original description	1.81076	-1.1308	0.174103	0.505856	1.19049e-16	5.28608e-07	0.590944	0.0256419	4.33151	7.73142	4.34714	21.5759	20.057	15.7064	10.3255	12.6703	12.7073	16.5138	19.0137	15.1653	3.1162	5.56217	3.12744	15.5223	14.4295	11.2996	7.4284	9.1153	9.14191	11.8804	13.6789	10.9103
Bradi2g56145	1	521	(original description: pacid=31120882 transcript=Bradi2g56145.1 locus=Bradi2g56145 ID=Bradi2g56145.1.v2.1 annot-version=v2.1)	1.82428	-0.899105	-0.324154	1.24933	1.94187e-24	1.04671e-06	0.156784	1.59105e-12	15.6452	20.6714	11.9993	58.1133	63.2897	49.3098	24.826	33.1617	31.9014	69.2879	77.0201	67.3339	3.55976	4.70338	2.73021	13.2226	14.4004	11.2195	5.6487	7.54532	7.25857	15.7652	17.5245	15.3206
Bradi2g56347	1	521	highly similar to ( 523) AT1G22540 | Symbols: | proton-dependent oligopeptide transport (POT) family protein | chr1:7964202-7966222 FORWARDhighly similar to ( 804) loc_os01g65100 12001.m43306 protein POT family protein, expressed PTR2 PTR2 no original description	1.93214	-0.831173	0.0843492	1.01662	3.53174e-33	4.60368e-07	0.746523	2.22541e-10	29.0599	46.3071	34.4793	145.992	139.001	133.808	62.8058	67.3141	65.0913	106.509	141.059	147.407	11.5409	18.3904	13.6931	57.9793	55.2029	53.1405	24.9427	26.7331	25.8504	42.2992	56.0202	58.5412
Bradi2g56920	1	521	moderately similar to ( 450) AT1G21410 | Symbols: SKP2A | SKP2A | chr1:7497479-7499386 FORWARDhighly similar to ( 593) loc_os01g65920 12001.m43310 protein F-box/LRR-repeat protein 2, putative, expressed no original description	1.88184	-0.88445	-0.0241263	1.02152	3.68815e-19	3.99143e-05	0.952261	1.38903e-06	263.188	465.106	279.884	1273.29	1252.73	1189.17	489.966	662.973	708.007	1311.18	1231.74	1234.87	67.0884	118.559	71.3444	324.572	319.329	303.127	124.896	168.996	180.476	334.23	313.98	314.778
Bradi2g57336	1	521	(loc_os10g25220.1 : 481.0) no description available & (at5g66840 : 179.0) SAP domain-containing protein; FUNCTIONS IN: DNA binding, nucleic acid binding; LOCATED IN: nucleus; CONTAINS InterPro DOMAIN/s: DNA-binding SAP (InterPro:IPR003034); Has 1807 Blast hits to 1807 proteins in 277 species: Archae - 0; Bacteria - 0; Metazoa - 736; Fungi - 347; Plants - 385; Viruses - 0; Other Eukaryotes - 339 (…	2.44662	-1.24837	0.00483768	1.1934	1.69132e-26	1.94669e-07	0.992431	7.72112e-08	2.65063	4.06917	2.05447	16.5363	14.5185	16.3123	5.61167	6.04836	8.93062	16.1206	14.767	16.2852	0.562646	0.863759	0.4361	3.51015	3.08182	3.4626	1.19118	1.28388	1.8957	3.4219	3.13458	3.45684
Bradi2g57340	1	521	no original description	2.70118	-1.62834	-0.281229	1.35407	2.37959e-30	4.44173e-12	0.378216	3.4634e-09	11.8955	20.0203	8.4263	85.2013	87.5947	88.6924	31.2009	43.4856	49.6294	113.674	100.57	103.544	14.9253	25.1196	10.5725	106.903	109.906	111.283	39.1479	54.5616	62.2702	142.628	126.186	129.917
Bradi2g58091	1	521	(loc_os01g67950.1 : 219.0) no description available & (at5g14360 : 125.0) Ubiquitin-like superfamily protein; CONTAINS InterPro DOMAIN/s: Ubiquitin (InterPro:IPR000626), Ubiquitin supergroup (InterPro:IPR019955); BEST Arabidopsis thaliana protein match is: Ubiquitin-like superfamily protein (TAIR:AT5G40630.1); Has 222 Blast hits to 222 proteins in 21 species: Archae - 0; Bacteria - 0; Metazoa - 4…	2.49065	-1.59842	0.181938	0.710291	2.8666e-24	6.79292e-11	0.619048	0.00411189	22.692	45.7374	20.1278	177.017	161.693	158.323	73.266	104.282	90.2393	153.692	166.346	118.056	21.7982	43.9361	19.3351	170.045	155.324	152.087	70.3804	100.175	86.6852	147.638	159.795	113.406
Bradi2g58470	1	521	highly similar to ( 571) AT1G69870 | Symbols: | proton-dependent oligopeptide transport (POT) family protein | chr1:26316208-26320097 FORWARDhighly similar to ( 926) loc_os01g68510 12001.m12954 protein peptide transporter PTR2, putative, expressed PTR2 PTR2 no original description	0.917448	-0.739655	-0.595002	0.772794	0.000450981	0.00647043	0.0535872	0.00268141	2.16576	4.06917	2.64997	4.64591	5.69984	6.19868	4.30976	5.68337	4.75411	10.5723	7.19047	7.37267	0.711484	1.33678	0.870554	1.52625	1.87248	2.03636	1.41582	1.86707	1.5618	3.47316	2.36218	2.42203
Bradi2g58677	1	521	highly similar to ( 570) AT4G14030 | Symbols: SBP1 | SBP1 (selenium-binding protein 1); selenium binding | chr4:8098121-8100165 REVERSEhighly similar to ( 672) loc_os01g68770 12001.m12979 protein selenium-binding protein, putative, expressed SBP56 no original description	1.52074	-1.08116	-0.265976	0.705554	2.93941e-12	1.22538e-06	0.386534	0.0016855	714.506	1168.38	715.818	2407.29	2507.28	2541.79	1414.01	1928.23	2155.75	3010.14	2894	3061.8	198.529	324.64	198.894	668.878	696.661	706.248	392.889	535.768	598.985	836.381	804.111	850.737
Bradi2g59180	1	521	no original description	1.57713	-0.995728	0.173284	0.408114	2.91284e-34	2.81613e-14	0.336259	0.00239826	99.5925	123.621	103.617	329.466	345.109	300.38	193.176	225.145	233.218	282.394	288.922	293.227	71.7008	89.0002	74.598	237.197	248.459	216.256	139.076	162.091	167.904	203.308	208.007	211.106
Bradi2g60590	1	521	highly similar to ( 550) AT2G01170 | Symbols: BAT1 | BAT1 (BIDIRECTIONAL AMINO ACID TRANSPORTER 1); amino acid transmembrane transporter | chr2:102364-104462 REVERSEhighly similar to ( 683) loc_os01g71700 12001.m13210 protein amino-acid permease C1039.01, putative, expressed PotE AA_permease LysP no original description	1.6386	-1.2732	-0.12499	0.490391	1.96517e-23	2.46153e-14	0.610017	0.00305796	6.98214	8.21972	5.95498	21.9697	22.3692	21.2992	14.1863	18.2494	18.5277	21.2757	25.7216	24.5911	2.4733	2.9117	2.10945	7.78238	7.92391	7.54489	5.02526	6.46453	6.56313	7.53655	9.11145	8.71098
Bradi2g60980	1	521	weakly similar to ( 183) loc_os01g72360 12001.m13271 protein expressed protein no original description	3.0576	-1.93499	0.918052	0.204559	8.92667e-12	3.40714e-05	0.0713726	0.682175	0.484871	1.09867	0.1191	4.8034	3.92536	5.03352	1.25701	1.98136	3.06574	2.53386	2.12336	2.6131	0.439593	0.996079	0.107978	4.35485	3.5588	4.56348	1.13963	1.79634	2.77945	2.29724	1.92508	2.36908
Bradi2g61030	1	521	weakly similar to ( 167) loc_os01g72360 12001.m13271 protein expressed protein no original description	3.13639	-1.90382	0.0162778	1.2163	1.02639e-14	4.59817e-05	0.981231	0.000600484	0.258598	0.325533	0.0595498	1.81112	1.93579	1.77105	0.628507	0.677833	1.02191	1.44168	1.7373	2.28646	0.246049	0.309737	0.0566601	1.72323	1.84186	1.68511	0.598009	0.644941	0.972323	1.37172	1.65299	2.17551
Bradi2g61220	1	521	weakly similar to ( 120) AT1G08315 | Symbols: | armadillo/beta-catenin repeat family protein | chr1:2620500-2621477 REVERSEmoderately similar to ( 210) loc_os01g72600 12001.m13295 protein spotted leaf protein 11, putative, expressed no original description	1.33964	-1.25336	-0.200745	0.287027	1.30313e-16	1.34165e-14	0.358087	0.0842279	5.55985	4.80162	4.22804	12.4416	11.9912	12.4906	10.7744	12.6181	11.4188	14.81	13.5123	14.0921	3.40886	2.94397	2.5923	7.6282	7.35204	7.65823	6.60601	7.73644	7.00108	9.0803	8.28467	8.64013
Bradi2g61767	1	521	moderately similar to ( 238) AT5G04830	1.46945	-0.830667	-0.150855	0.78964	1.42932e-14	2.71648e-05	0.60071	4.43334e-05	11.7015	19.0844	11.3442	42.4432	36.3499	37.6116	21.5039	23.2549	29.902	45.1726	39.0409	44.8893	8.885	14.4908	8.6137	32.2272	27.6006	28.5585	16.328	17.6575	22.7047	34.2996	29.6438	34.0845
Bradi2g62470	1	521	moderately similar to ( 370) AT3G53620 | Symbols: AtPPa4 | AtPPa4 (Arabidopsis thaliana pyrophosphorylase 4); inorganic diphosphatase | chr3:19881491-19883308 FORWARDmoderately similar to ( 343) IPYR_SOLTU Soluble inorganic pyrophosphatase (EC 3.6.1.1) (Pyrophosphate phospho-hydrolase) (PPase) - Solanum tuberosum (Potato)moderately similar to ( 387) loc_os01g74350 12001.m13461 protein soluble ino…	1.11449	-0.519075	-0.441364	1.03678	2.92342e-09	0.00902936	0.0572774	4.18073e-08	49.9094	73.8554	42.9354	122.369	117.438	120.851	65.1852	80.8186	92.683	197.903	143.761	148.013	10.8334	16.0311	9.3196	26.5615	25.4913	26.232	14.1492	17.5426	20.1179	42.957	31.205	32.1279
Bradi3g01910	1	521	very weakly similar to (86.3) AT2G16910 | Symbols: AMS | AMS (ABORTED MICROSPORES); DNA binding / transcription factor | chr2:7331721-7334077 FORWARDweakly similar to ( 184) loc_os02g02820 12002.m05632 protein helix-loop-helix DNA-binding domain containing protein, expressed no original description	1.54193	-1.1966	-0.66086	1.00619	1.56077e-11	3.64189e-07	0.00797655	2.75049e-06	1.64856	2.72634	2.17357	7.08698	6.72151	5.26655	4.44444	4.9534	5.50944	11.2276	8.5417	10.1724	0.535247	0.885176	0.705704	2.30097	2.18231	1.70992	1.443	1.60825	1.78878	3.64533	2.77328	3.30273
Bradi3g02510	1	521	weakly similar to ( 146) AT4G12080 | Symbols: | DNA-binding family protein | chr4:7239466-7241246 FORWARDmoderately similar to ( 268) loc_os02g03270 12002.m05677 protein DNA binding protein, putative, expressedDUF296 no original description	1.43673	-0.583375	-0.179215	1.03257	1.12701e-11	0.010861	0.563095	1.03369e-06	4.26686	6.42928	4.01961	12.2841	15.11	12.1643	5.74635	7.45617	8.70847	16.6011	13.7053	14.512	1.05877	1.59536	0.997422	3.04817	3.74937	3.01845	1.42589	1.85017	2.16091	4.11939	3.40083	3.601
Bradi3g03080	1	521	highly similar to ( 902) AT5G14760 | Symbols: AO | AO (L-ASPARTATE OXIDASE); L-aspartate oxidase/ electron carrier/ oxidoreductase | chr5:4769133-4772012 FORWARDmoderately similar to ( 241) DHSA_ORYSA Succinate dehydrogenase [ubiquinone] flavoprotein subunit, mitochondrial precursor (EC 1.3.5.1) (FP) (Flavoprotein subunit of complex II) - Oryza sativa (Rice)nearly identical (1134) loc_os02g04170 …	1.87422	-0.509115	-0.0409114	1.40602	2.87606e-21	0.0163081	0.910659	1.03244e-12	15.2896	19.6134	11.8802	61.1056	46.5666	63.5249	19.7531	28.7297	18.039	57.0992	59.2128	59.7746	3.03245	3.89	2.35624	12.1193	9.23574	12.5991	3.91771	5.69808	3.57774	11.3247	11.7439	11.8553
Bradi3g04940	1	521	moderately similar to ( 445) AT1G16670 | Symbols: | protein kinase family protein | chr1:5697846-5699492 FORWARDmoderately similar to ( 221) NORK_MEDTR Nodulation receptor kinase precursor (EC 2.7.11.1) (Does not make infections protein 2) (Symbiosis receptor-like kinase) (MtSYMRK) - Medicago truncatula (Barrel medic)highly similar to ( 638) loc_os02g06930 12002.m100111 protein serine/threonine-p…	2.03557	-0.913257	-0.0935654	1.21588	4.09259e-31	4.67431e-07	0.736241	1.95193e-12	10.5379	14.9338	9.40887	49.0577	38.9848	54.4366	20.2469	21.0128	24.1704	48.7549	48.7408	54.5484	2.71105	3.842	2.4206	12.621	10.0295	14.0048	5.20888	5.40593	6.21828	12.5431	12.5394	14.0335
Bradi3g05220	1	521	highly similar to ( 625) AT1G79550 | Symbols: PGK | PGK (PHOSPHOGLYCERATE KINASE); phosphoglycerate kinase | chr1:29924347-29926295 REVERSEhighly similar to ( 672) PGKY_WHEAT Phosphoglycerate kinase, cytosolic (EC 2.7.2.3) - Triticum aestivum (Wheat)highly similar to ( 657) loc_os06g45710 12006.m09099 protein phosphoglycerate kinase, cytosolic, putative, expressed pgk Phosphoglycerate_kinase PGK …	1.61811	-0.300209	0.00723166	1.31067	1.77068e-24	0.0831323	0.983036	1.22828e-16	86.307	97.8635	91.6174	235.997	252.406	357.753	111.964	124.148	103.48	246.046	311.314	284.968	24.5399	27.8258	26.0499	67.1017	71.7675	101.721	31.8351	35.2993	29.4227	69.9592	88.5169	81.0257
Bradi3g05660	1	521	very weakly similar to (94.7) loc_os02g07930 12002.m06139 protein B-box zinc finger family protein, expressed no original description	2.41404	-0.750837	0.217956	1.44525	7.16364e-23	0.0089051	0.508426	2.30561e-09	1.13137	1.26144	1.36965	8.97685	5.80738	5.6394	2.15488	2.34635	1.8661	6.07252	5.45318	5.78614	1.73257	1.93176	2.09747	13.7471	8.89339	8.63615	3.29997	3.59318	2.85773	9.29942	8.35096	8.86086
Bradi3g06175	1	521	no hits & (original description: pacid=31150330 transcript=Bradi3g06175.1 locus=Bradi3g06175 ID=Bradi3g06175.1.v2.1 annot-version=v2.1)	1.3135	-0.667941	-0.879198	1.52475	5.11479e-05	0.0566339	0.0174556	1.60226e-06	2.03646	4.06917	1.3101	5.98456	5.64607	6.57154	3.367	3.59773	4.66525	14.3731	9.84468	9.28583	3.07158	6.13751	1.97601	9.02649	8.51594	9.91182	5.07843	5.42644	7.03658	21.6789	14.8487	14.0058
Bradi3g06197	1	521	moderately similar to ( 388) AT2G12400	1.55415	-0.542729	-0.604347	1.61577	3.20424e-09	0.0715316	0.0398816	1.2265e-10	1.35764	2.11597	0.982572	4.17345	4.19422	4.47424	2.42424	2.0335	1.91053	6.07252	5.98402	7.51265	0.462726	0.721188	0.334892	1.42244	1.42952	1.52496	0.826258	0.693081	0.651169	2.06971	2.03954	2.56055
Bradi3g06300	1	521	moderately similar to ( 276) AT1G11610 | Symbols: CYP71A18 | CYP71A18; electron carrier/ heme binding / iron ion binding / monooxygenase/ oxygen binding | chr1:3907461-3909291 REVERSEmoderately similar to ( 347) C71DA_SOYBN Cytochrome P450 71D10 (EC 1.14.-.-) - Glycine max (Soybean)highly similar to ( 555) loc_os02g09400 12002.m06237 protein cytochrome P450 71D10, putative, expressed p450 CypX no…	0.971198	-0.42933	-0.595001	1.13687	0.000174118	0.139655	0.0377919	2.61402e-06	1.13137	1.58697	1.22077	2.44107	2.58106	2.60997	1.93041	1.77279	1.55508	3.66973	3.42633	4.47959	0.584383	0.819718	0.630564	1.26088	1.33319	1.34813	0.997115	0.9157	0.803246	1.89552	1.7698	2.31384
Bradi3g06380	1	521	moderately similar to ( 298) AT4G35220 | Symbols: | cyclase family protein | chr4:16752636-16753966 FORWARDmoderately similar to ( 389) loc_os02g09420 12002.m06239 protein cyclase, putative, expressedCOG1878 Cyclase no original description	1.62578	-0.720649	0.22728	0.677856	4.47365e-34	1.42242e-07	0.200406	5.50614e-07	125	151.983	122.196	428.684	416.465	386.556	195.376	231.245	231.041	378.419	331.486	342.129	42.1016	51.1901	41.1574	144.387	140.271	130.197	65.8053	77.8866	77.8178	127.457	111.649	115.234
Bradi3g07440	1	521	no original description	1.42658	-1.71581	-0.819229	0.529999	5.67625e-06	3.46024e-08	0.0173668	0.0791251	1.19601	1.54628	0.833697	3.22852	2.6886	3.58871	2.51403	5.57909	3.59891	5.50459	5.93576	5.36618	1.09827	1.41991	0.765562	2.96466	2.46887	3.29542	2.30857	5.12313	3.30478	5.05472	5.45065	4.92762
Bradi3g07850	1	521	nearly identical (1923) AT1G15520 | Symbols: PDR12, ATPDR12 | PDR12 (PLEIOTROPIC DRUG RESISTANCE 12); ATPase, coupled to transmembrane movement of substances | chr1:5331993-5338175 REVERSEnearly identical (2564) PDR7_ORYSA Putative pleiotropic drug resistance protein 7 - Oryza sativa (Rice)nearly identical (2564) loc_os02g11760 12002.m06425 protein PDR5-like ABC transporter, putative, expressed A…	1.12475	-1.2463	-0.490421	0.36887	1.07679e-05	1.53427e-06	0.125814	0.174725	5.68915	8.09764	4.16849	12.0479	10.4856	16.3589	12.9293	16.268	13.2404	13.7615	23.2605	17.7784	0.814248	1.15896	0.596606	1.72433	1.50072	2.34134	1.85048	2.32832	1.89501	1.96958	3.32911	2.5445
Bradi3g07939	1	521	no hits & (original description: pacid=31149269 transcript=Bradi3g07939.1 locus=Bradi3g07939 ID=Bradi3g07939.1.v2.1 annot-version=v2.1)	1.58529	-0.793574	-0.179308	0.971026	5.73429e-11	0.00181866	0.623749	6.85144e-05	6.04472	9.92877	4.94263	23.702	18.4438	20.4137	12.3906	13.4002	10.308	30.1879	18.5794	21.9313	8.8893	14.6011	7.26858	34.8559	27.1233	30.0202	18.2214	19.7062	15.1588	44.3939	27.3227	32.252
Bradi3g07980	1	521	weakly similar to ( 107) loc_os03g61150 12003.m35493 protein expressed protein no original description	1.67283	-0.460527	-0.162143	1.37444	1.29102e-20	0.0155412	0.546072	2.00154e-14	1090.83	1387.59	1223.33	3838	4075.65	3888.81	1512.86	1718.26	1862.59	4930.15	4132.35	4143.86	486.326	618.629	545.4	1711.1	1817.06	1733.75	674.481	766.052	830.401	2198.01	1842.33	1847.46
Bradi3g08580	1	521	weakly similar to ( 178) AT2G26040 | Symbols: | Bet v I allergen family protein | chr2:11094832-11095404 REVERSEmoderately similar to ( 215) loc_os02g13330 12002.m06580 protein cyclase/dehydrase family protein, putative no original description	1.59147	-0.445751	-0.0644687	1.21019	4.90657e-26	0.00716449	0.795749	6.97761e-16	8.66303	8.66732	8.60495	27.2455	27.1011	23.9558	9.87654	11.9924	13.4626	30.1879	24.6117	26.9242	7.20118	7.20476	7.15291	22.648	22.528	19.9134	8.20992	9.96877	11.1908	25.0938	20.4586	22.3809
Bradi3g09960	1	521	moderately similar to ( 303) AT1G20190 | Symbols: ATEXPA11, EXP11, ATEXP11, ATHEXP ALPHA 1.14 | ATEXPA11 (ARABIDOPSIS THALIANA EXPANSIN 11) | chr1:6998762-6999710 REVERSEmoderately similar to ( 383) EXP22_ORYSA Expansin-A22 precursor (OsEXPA22) (Alpha-expansin-22) (OsEXP22) (OsaEXPa1.9) - Oryza sativa (Rice)moderately similar to ( 383) loc_os02g16850 12002.m06928 protein alpha-expansin 3 precurso…	1.65603	-0.987066	-1.58673	2.25569	0.0137392	0.19033	0.0204684	0.000196745	0.161624	0.284842	0.1191	0.314977	0.26886	1.11856	0.26936	0.729974	0.133293	1.3543	2.60594	1.39987	0.111311	0.196172	0.0820245	0.216926	0.185166	0.770358	0.18551	0.502737	0.0917995	0.932716	1.79473	0.9641
Bradi3g10830	1	521	moderately similar to ( 324) AT1G68390	1.47998	-0.434008	-0.1871	1.23307	3.04343e-07	0.178026	0.672619	2.38345e-05	4.52546	7.36519	2.67974	13.1503	10.7006	16.4988	5.65656	7.2476	6.66464	12.145	17.8555	16.0052	0.931356	1.51578	0.551501	2.70638	2.20223	3.3955	1.16414	1.49158	1.37161	2.49949	3.67474	3.29393
Bradi3g10950	1	521	highly similar to ( 538) AT4G19880 | Symbols: | FUNCTIONS IN: molecular_function unknown; INVOLVED IN: response to cadmium ion; LOCATED IN: chloroplast; EXPRESSED IN: 23 plant structures; EXPRESSED DURING: 13 growth stages; CONTAINS InterPro DOMAIN/s: Glutathione S-transferase, predicted (InterPro:IPR016639), Glutathione S-transferase, C-terminal-like (InterPro:IPR010987), Thioredoxin-like fold (…	1.83363	-1.28781	-0.393173	0.938997	2.40801e-19	8.12345e-10	0.112246	2.02256e-06	3.71734	5.41199	2.79884	14.0165	13.443	14.6345	7.99102	10.4282	10.4413	19.0913	18.2899	17.9184	1.61764	2.35509	1.21795	6.09943	5.84988	6.36836	3.47738	4.53795	4.54364	8.30779	7.95904	7.79738
Bradi3g11050	1	521	moderately similar to ( 452) AT3G59080 | Symbols: | aspartyl protease family protein | chr3:21836812-21838419 FORWARDvery weakly similar to (85.9) ASP1_ORYSA Aspartic proteinase Asp1 precursor (EC 3.4.23.-) (OsAsp1) (OSAP1) (Nucellin-like protein) - Oryza sativa (Rice)highly similar to ( 694) loc_os02g21040 12002.m07344 protein aspartic proteinase nepenthesin-2 precursor, putative, expressed Asp …	1.68137	-0.643462	0.0703541	0.967558	1.22156e-12	0.0134654	0.861772	5.09042e-05	2.6183	3.54017	2.11402	8.42564	8.49599	9.36794	3.77104	4.84912	4.22094	6.33465	10.472	8.30592	1.2766	1.72607	1.03073	4.10806	4.14236	4.5675	1.83864	2.36427	2.05799	3.08856	5.10582	4.04969
Bradi3g11066	1	521	(q5ktq9|cax1c_orysa : 474.0) Vacuolar cation/proton exchanger 1c (Ca(2+)/H(+) exchanger 1c) (OsCAX1c) - Oryza sativa (Rice) & (loc_os02g21009.2 : 474.0) no description available & (at3g51860 : 347.0) cation exchanger 3 (CAX3); CONTAINS InterPro DOMAIN/s: Sodium/calcium exchanger membrane region (InterPro:IPR004837), Calcium/proton exchanger superfamily (InterPro:IPR004798), Calcium/proton exchang…	1.97048	-0.979061	-0.25672	1.24814	6.11251e-07	0.0327851	0.620166	0.000724537	0.129299	0.569683	0.357299	1.33865	1.55939	1.16517	0.53872	0.938538	0.577602	1.57274	1.59252	1.67985	0.0304161	0.134012	0.0840505	0.314903	0.366829	0.274092	0.126728	0.220781	0.135874	0.369969	0.374623	0.395165
Bradi3g13195	1	521	no hits & (original description: pacid=31152965 transcript=Bradi3g13195.1 locus=Bradi3g13195 ID=Bradi3g13195.1.v2.1 annot-version=v2.1)	1.51593	-0.841249	0.589597	0.0850856	3.55279e-08	0.00473302	0.0796496	0.802604	1.38996	0.895217	1.45897	3.85847	3.6565	3.40229	2.33445	2.86776	1.64395	1.92224	2.70246	2.6131	0.2741	0.176537	0.287709	0.760889	0.721061	0.67093	0.460354	0.565521	0.324186	0.379065	0.532925	0.515302
Bradi3g13930	1	521	weakly similar to ( 135) AT1G54520	2.07317	-1.36421	0.612873	0.0960908	1.07583e-08	0.000304977	0.179263	0.825248	1.81018	1.70905	0.774147	6.69326	3.71027	7.59688	2.78339	5.00554	3.24346	2.75229	4.68105	4.33961	0.709598	0.669953	0.303468	2.62378	1.45444	2.978	1.0911	1.96219	1.27145	1.07891	1.83499	1.70114
Bradi3g14750	1	521	moderately similar to ( 443) AT2G20340 | Symbols: | tyrosine decarboxylase, putative | chr2:8779804-8782490 FORWARDhighly similar to ( 513) DDC_CATRO Aromatic-L-amino-acid decarboxylase (EC 4.1.1.28) (AADC) (DOPA decarboxylase) (Tryptophan decarboxylase) - Catharanthus roseus (Rosy periwinkle) (Madagascar periwinkle)highly similar to ( 809) loc_os08g04540 12008.m04597 protein aromatic-L-amino-aci…	2.413	-0.943043	-0.0841	1.55405	8.49271e-11	0.0198608	0.895954	2.1339e-05	1.29299	1.74974	0.506173	6.53577	4.67817	7.45706	1.84063	1.66851	3.19903	5.19878	8.68648	5.92613	0.685936	0.928245	0.268527	3.46725	2.48179	3.956	0.97646	0.885153	1.6971	2.75797	4.60821	3.14384
Bradi3g14760	1	521	moderately similar to ( 445) AT2G20340 | Symbols: | tyrosine decarboxylase, putative | chr2:8779804-8782490 FORWARDhighly similar to ( 509) DDC_CATRO Aromatic-L-amino-acid decarboxylase (EC 4.1.1.28) (AADC) (DOPA decarboxylase) (Tryptophan decarboxylase) - Catharanthus roseus (Rosy periwinkle) (Madagascar periwinkle)highly similar to ( 805) loc_os08g04540 12008.m04597 protein aromatic-L-amino-aci…	3.06271	-1.27708	0.163457	1.62218	1.79012e-17	0.000842541	0.762353	2.85767e-06	1.22834	1.54628	0.565723	9.76429	7.15169	10.7195	1.75084	2.18992	4.04322	6.64046	10.9064	7.13935	0.650259	0.818572	0.299483	5.16903	3.78596	5.67471	0.926861	1.1593	2.1404	3.51533	5.77361	3.77944
Bradi3g15050	1	521	nearly identical (1661) AT2G05710 | Symbols: | aconitate hydratase, cytoplasmic, putative / citrate hydro-lyase/aconitase, putative | chr2:2141591-2146350 FORWARDnearly identical (1739) ACOC_ORYSA Putative aconitate hydratase, cytoplasmic (EC 4.2.1.3) (Citrate hydro-lyase) (Aconitase) - Oryza sativa (Rice)nearly identical (1739) loc_os08g09200 12008.m05055 protein aconitate hydratase, cytoplasmic…	2.46008	-1.00059	0.0922416	1.36725	1.36294e-42	2.61439e-08	0.749451	9.19558e-15	421.191	463.193	423.816	2561.08	2134.32	2502.92	685.926	961.168	970.372	2225.03	2121.05	2406.34	48.3239	53.1429	48.6251	293.836	244.874	287.163	78.6973	110.276	111.332	255.281	243.351	276.083
Bradi3g15097	1	521	weakly similar to ( 164) loc_os09g13410 12009.m04604 protein expressed proteinDUF247 no original description	1.5056	-0.160246	0.638563	0.706794	6.47237e-24	0.35419	0.000120158	3.66197e-06	55.1783	46.8361	54.9942	172.686	138.893	134.786	49.7867	65.9584	59.8485	79.7728	106.506	100.278	13.4516	11.4179	13.4067	42.098	33.8599	32.8587	12.1372	16.0796	14.5901	19.4473	25.9644	24.446
Bradi3g18330	1	521	no original description	3.29698	-0.805104	1.80849	0.683377	9.15237e-18	0.0864495	2.72154e-06	0.113314	0.290922	0.935908	0.297749	5.19712	3.97913	5.35976	0.53872	0.729974	1.2885	1.66011	1.1582	1.30655	0.130987	0.421391	0.134061	2.33999	1.7916	2.41322	0.242558	0.328669	0.580143	0.747462	0.521476	0.58827
Bradi3g18375	1	521	no hits & (original description: pacid=31153291 transcript=Bradi3g18375.1 locus=Bradi3g18375 ID=Bradi3g18375.1.v2.1 annot-version=v2.1)	1.74796	-0.644365	-0.281813	1.38541	6.95729e-06	0.155432	0.6016	0.000296791	0.517196	0.773142	0.565723	1.81112	1.82825	2.51676	0.897867	1.19924	0.799757	1.26693	3.08853	3.21971	0.555527	0.830442	0.607651	1.94535	1.96375	2.70329	0.964412	1.28812	0.85903	1.36083	3.31743	3.45833
Bradi3g18850	1	521	highly similar to ( 909) AT4G30210 | Symbols: ATR2, AR2 | ATR2 (ARABIDOPSIS P450 REDUCTASE 2); NADPH-hemoprotein reductase | chr4:14796900-14800578 FORWARDhighly similar to ( 923) NCPR_CATRO NADPH--cytochrome P450 reductase (EC 1.6.2.4) (CPR) (P450R) - Catharanthus roseus (Rosy periwinkle) (Madagascar periwinkle)nearly identical (1123) loc_os08g14570 12008.m05581 protein NADPH--cytochrome P450 re…	1.55456	-1.08062	-0.0651557	0.539096	3.15853e-22	3.49168e-11	0.811642	0.00108938	40.6322	40.2034	27.6311	110.793	93.9936	113.627	65.8586	91.6118	71.8449	107.121	108.195	117.776	6.81862	6.74666	4.63687	18.5926	15.7734	19.0681	11.0519	15.3737	12.0565	17.9763	18.1566	19.7644
Bradi3g20385	1	521	no hits & (original description: pacid=31158148 transcript=Bradi3g20385.1 locus=Bradi3g20385 ID=Bradi3g20385.1.v2.1 annot-version=v2.1)	2.92813	-1.4752	0.459442	0.993486	2.44103e-74	4.60423e-18	0.00749097	7.73958e-11	2.97387	4.02847	2.94772	26.6156	23.1758	25.4472	9.83165	9.07254	8.53074	17.8681	18.6759	18.105	1.03511	1.40218	1.02601	9.26403	8.06675	8.85737	3.42208	3.15786	2.96928	6.21931	6.5005	6.30179
Bradi3g21560	1	521	moderately similar to ( 452) AT1G73300 | Symbols: scpl2 | scpl2 (serine carboxypeptidase-like 2); serine-type carboxypeptidase | chr1:27559673-27562048 REVERSEmoderately similar to ( 389) CBP1_ORYSA Serine carboxypeptidase 1 precursor (EC 3.4.16.5) (Serine carboxypeptidase I) (Carboxypeptidase C) - Oryza sativa (Rice)highly similar to ( 655) loc_os10g01110 12010.m03539 protein serine carboxypepti…	2.33974	-1.58443	0.186453	0.568862	5.07163e-20	6.80411e-10	0.627645	0.0312097	19.2979	33.3672	19.711	112.683	128.999	124.253	43.5017	67.6791	105.612	113.019	106.12	102.471	4.56754	7.89755	4.66532	26.6705	30.5324	29.4091	10.2963	16.0187	24.997	26.75	25.1171	24.2534
Bradi3g22527	1	521	weakly similar to ( 179) AT5G07050 | Symbols: | LOCATED IN: membrane; CONTAINS InterPro DOMAIN/s: Protein of unknown function DUF6, transmembrane (InterPro:IPR000620); BEST Arabidopsis thaliana protein match is: nodulin MtN21 family protein (TAIR:AT2G40900.1); Has 2288 Blast hits to 2270 proteins in 280 species: Archae - 23; Bacteria - 774; Metazoa - 5; Fungi - 0; Plants - 641; Viruses - 0; Other…	0.833615	-1.18748	-1.31385	0.959985	0.0198894	0.0010501	0.000782844	0.0071247	5.52753	7.52796	2.94772	7.00824	10.7006	10.6263	7.72166	8.81183	19.7718	28.1346	21.0888	21.4647	1.80226	2.4545	0.961107	2.28505	3.48896	3.46473	2.51766	2.87311	6.44662	9.17332	6.87605	6.99861
Bradi3g23160	1	521	highly similar to ( 746) AT1G72330 | Symbols: ALAAT2 | ALAAT2 (ALANINE AMINOTRANSFERASE 2); ATP binding / L-alanine:2-oxoglutarate aminotransferase | chr1:27233637-27236191 FORWARDhighly similar to ( 877) ALA2_HORVU Alanine aminotransferase 2 (EC 2.6.1.2) (GPT) (Glutamic--pyruvic transaminase 2) (Glutamic--alanine transaminase 2) (ALAAT-2) - Hordeum vulgare (Barley)highly similar to ( 841) loc_os…	2.98213	-1.44439	-0.210736	1.74847	2.10685e-52	4.61611e-14	0.43746	2.51391e-20	120.507	151.617	104.153	951.546	894.821	1126.06	278.429	433.553	311.905	1167.58	1167.95	1104.5	23.3902	29.4288	20.216	184.694	173.684	218.568	54.0428	84.1523	60.5406	226.627	226.697	214.383
Bradi3g23348	1	521	no hits & (original description: pacid=31150858 transcript=Bradi3g23348.1 locus=Bradi3g23348 ID=Bradi3g23348.1.v2.1 annot-version=v2.1)	1.61183	-1.07763	0.354777	0.179418	1.26157e-09	0.000105932	0.313389	0.554001	1.64856	1.58697	1.84604	6.77201	4.40931	4.61406	3.18743	4.37985	3.24346	3.14548	5.21189	3.87298	0.595148	0.572915	0.666442	2.44477	1.59181	1.66572	1.1507	1.58117	1.17092	1.13555	1.88155	1.39819
Bradi3g26810	1	521	moderately similar to ( 317) loc_os10g28050 12010.m05688 protein chitinase 2, putative, expressed no original description	1.03155	-1.06439	-0.475788	0.442948	0.000434182	0.000315629	0.188629	0.130545	1.48694	2.31942	0.893247	2.75605	3.6565	2.98283	3.18743	3.1806	3.28789	3.93185	4.87408	4.33961	1.60924	2.5102	0.966718	2.98274	3.95725	3.22817	3.4496	3.44221	3.55832	4.25525	5.27498	4.69654
Bradi3g27470	1	521	moderately similar to ( 285) AT1G20190 | Symbols: ATEXPA11, EXP11, ATEXP11, ATHEXP ALPHA 1.14 | ATEXPA11 (ARABIDOPSIS THALIANA EXPANSIN 11) | chr1:6998762-6999710 REVERSEmoderately similar to ( 330) EXP15_ORYSA Expansin-A15 precursor (OsEXPA15) (Alpha-expansin-15) (OsEXP15) (OsaEXPa1.8) - Oryza sativa (Rice)moderately similar to ( 330) loc_os03g06020 12003.m06124 protein alpha-expansin 17 precurs…	2.15523	-0.836228	0.107043	1.21196	8.16578e-10	0.0364685	0.85036	0.000530202	0.808118	0.935908	0.565723	3.46475	4.14045	2.65658	0.94276	1.51209	1.64395	2.97073	4.48801	2.05315	0.575173	0.666127	0.40265	2.46601	2.94694	1.8908	0.671004	1.07622	1.17007	2.1144	3.19432	1.46131
Bradi3g27500	1	521	moderately similar to ( 264) AT5G25120 | Symbols: CYP71B11 | CYP71B11; electron carrier/ heme binding / iron ion binding / monooxygenase/ oxygen binding | chr5:8662851-8664432 FORWARDmoderately similar to ( 310) C71D8_SOYBN Cytochrome P450 71D8 (EC 1.14.-.-) (P450 CP7) - Glycine max (Soybean)moderately similar to ( 453) loc_os07g11970 12007.m05650 protein cytochrome P450 71D7, putative, expressed…	2.50174	-1.62836	-0.544003	1.41738	2.03381e-21	1.81651e-09	0.0739901	1.24474e-08	1.97181	3.4181	1.16122	10.473	11.2384	14.6811	6.7789	6.93476	6.22033	19.135	16.7939	17.3118	1.01222	1.75467	0.596109	5.37628	5.76918	7.5365	3.47993	3.55994	3.19319	9.82289	8.62108	8.88694
Bradi3g27550	1	521	very weakly similar to (87.0) AT5G03380 | Symbols: | heavy-metal-associated domain-containing protein | chr5:832400-834128 REVERSEweakly similar to ( 179) loc_os10g30450 12010.m05907 protein metal ion binding protein, putative, expressed no original description	1.58458	-0.555114	-0.350811	1.38027	2.32247e-25	0.000525898	0.0623006	7.99239e-20	32.2601	37.2736	26.0233	86.225	94.5851	105.238	40.5387	56.4687	43.3202	123.591	116.688	124.775	18.7996	21.7212	15.1651	50.2477	55.1195	61.3274	23.624	32.9072	25.2449	72.0228	68.0002	72.7129
Bradi3g27647	1	521	highly similar to ( 804) AT5G60740 | Symbols: | ATPase, coupled to transmembrane movement of substances | chr5:24425824-24430269 REVERSEweakly similar to ( 179) PDR13_ORYSA Pleiotropic drug resistance protein 13 - Oryza sativa (Rice)nearly identical (1290) loc_os10g30610 12010.m21900 protein ABC-2 type transporter family protein, expressed ABCG_EPDR ABCG_White CcmA ABC_PDR_domain2 ZnuC ABC_tran F…	1.61487	-1.38109	-0.24976	0.483538	6.05618e-16	9.85613e-12	0.363878	0.0190636	8.92162	12.3296	7.56282	29.6078	23.7673	34.5355	20.2469	29.7204	24.8813	32.1101	37.2071	35.2768	0.89818	1.24127	0.761384	2.98076	2.39276	3.47685	2.03835	2.99209	2.50492	3.23267	3.74581	3.55148
Bradi3g27877	1	521	nearly identical (1088) AT3G53180 | Symbols: | catalytic/ glutamate-ammonia ligase | chr3:19707068-19711188 FORWARDnearly identical (1466) loc_os10g31820 12010.m06033 protein protein fluG, putative, expressed GlnA Gln-synt_C glnA Amidohydro_2 no original description	1.86022	-0.571115	-0.000584592	1.28969	4.03244e-43	4.44814e-05	0.998592	7.25746e-22	99.5925	101.851	90.1286	354.979	304.458	398.953	131.942	162.628	138.625	337.047	366.521	355.335	12.1395	12.4148	10.9859	43.269	37.1109	48.6291	16.0826	19.823	16.8972	41.0832	44.6759	43.3123
Bradi3g27900	1	521	moderately similar to ( 335) AT5G22920 | Symbols: | zinc finger (C3HC4-type RING finger) family protein | chr5:7665143-7667031 FORWARDmoderately similar to ( 395) loc_os10g31850 12010.m22037 protein RING finger and CHY zinc finger domain-containing protein 1, putative, expressed no original description	2.06517	-0.578224	0.143994	1.34295	1.48727e-48	7.55221e-05	0.481917	6.48137e-22	53.7883	58.1077	52.1656	239.776	225.09	221.661	69.2704	95.4181	80.2867	201.922	238.637	180.677	14.226	15.3683	13.7968	63.4161	59.5319	58.625	18.3207	25.2362	21.2343	53.4045	63.1148	47.7855
Bradi3g28050	1	521	moderately similar to ( 359) loc_os07g07520 12007.m05211 protein F-box domain containing protein, expressed no original description	1.70558	-0.936481	-0.289465	1.05856	6.57241e-19	2.63797e-06	0.252131	2.46514e-08	6.46494	10.0915	6.46115	23.7808	24.305	26.5658	12.0314	13.6088	18.1723	32.8528	29.3893	29.0707	1.83143	2.85879	1.83036	6.73676	6.88526	7.52572	3.40833	3.85519	5.14795	9.30674	8.32557	8.23533
Bradi3g28088	1	521	(loc_os03g04960.2 : 368.0) no description available & (gnl|cdd|80596 : 330.0) no description available & (at2g31170 : 292.0) SYCO ARATH; FUNCTIONS IN: cysteine-tRNA ligase activity, nucleotide binding, aminoacyl-tRNA ligase activity, ATP binding; INVOLVED IN: cysteinyl-tRNA aminoacylation, translation, tRNA aminoacylation for protein translation; LOCATED IN: mitochondrion, chloroplast; EXPRESSED …	1.23757	-0.768939	-0.383936	0.85257	3.98903e-05	0.016524	0.331177	0.00434543	1.55159	2.80772	1.04212	3.62224	4.08668	4.75388	2.55892	3.07632	3.42118	6.07252	4.68105	5.59949	0.45783	0.828482	0.307501	1.06882	1.20587	1.40274	0.755067	0.907737	1.0095	1.79183	1.38125	1.65226
Bradi3g28094	1	521	(original description: pacid=31156669 transcript=Bradi3g28094.1 locus=Bradi3g28094 ID=Bradi3g28094.1.v2.1 annot-version=v2.1)	2.95105	-1.65267	0.975788	0.32259	7.52036e-10	0.00216452	0.0650567	0.542506	0.0646494	0.366225	0.267974	2.36233	1.02167	2.05069	0.40404	0.990679	0.799757	0.78637	0.916906	1.02657	0.0308295	0.174642	0.127789	1.12653	0.487205	0.977917	0.192675	0.472427	0.381382	0.374998	0.437247	0.489544
Bradi3g28120	1	521	moderately similar to ( 400) AT1G07040	1.42066	-1.06066	-0.334735	0.694735	7.72688e-12	5.91367e-07	0.226951	0.00116816	301.848	455.055	263.031	821.303	926.547	982.188	565.028	688.679	873.513	1181.87	1085.95	1175.29	58.9317	88.8432	51.3533	160.348	180.895	191.759	110.314	134.455	170.541	230.744	212.018	229.459
Bradi3g28130	1	521	very weakly similar to (90.5) loc_os10g32690 12010.m06105 protein expressed protein no original description	1.53024	-0.776503	-0.718082	1.47182	5.62488e-07	0.0163425	0.0506633	1.4559e-06	5.33358	10.6612	3.03704	17.7962	19.1966	17.6639	8.52974	11.6274	12.2629	32.5033	30.4992	26.9242	11.2761	22.5396	6.4208	37.6241	40.5848	37.3444	18.0333	24.5823	25.9259	68.7173	64.4803	56.9223
Bradi3g28310	1	521	no original description	1.90674	-0.834826	0.337167	0.734747	1.7918e-14	0.0014185	0.312738	0.00400866	4.26686	8.62663	5.41903	24.7257	25.7031	18.0368	10.9091	13.296	8.35302	21.232	17.566	15.3053	7.77206	15.7134	9.87073	45.0377	46.8179	32.8539	19.8708	24.2185	15.215	38.6739	31.9963	27.8785
Bradi3g28315	1	521	no hits & (original description: pacid=31153658 transcript=Bradi3g28315.1 locus=Bradi3g28315 ID=Bradi3g28315.1.v2.1 annot-version=v2.1)	2.1627	-0.614319	-0.0727897	1.62117	9.17659e-24	0.00748627	0.841515	2.58782e-14	6.0124	11.5564	7.1162	34.4112	37.9631	37.6116	10.2806	14.7559	12.6184	44.8231	38.7513	32.1504	8.82878	16.9698	10.4496	50.5305	55.7461	55.2299	15.0963	21.668	18.5292	65.8195	56.9036	47.2106
Bradi3g28410	1	521	highly similar to ( 728) AT5G46050 | Symbols: ATPTR3, PTR3 | PTR3 (PEPTIDE TRANSPORTER 3); dipeptide transporter/ transporter/ tripeptide transporter | chr5:18675062-18679071 REVERSEhighly similar to ( 960) loc_os10g33210 12010.m06151 protein peptide transporter PTR2, putative, expressed PTR2 PTR2 no original description	1.73328	-0.435251	0.248312	1.04972	6.20953e-27	0.0144782	0.243645	1.01293e-10	8.53373	9.07424	7.62237	25.9856	30.7039	26.9852	10.7295	10.2196	13.0627	21.7562	21.1854	27.5775	1.88382	2.00314	1.68264	5.73634	6.77789	5.95701	2.36855	2.25599	2.8836	4.8027	4.67668	6.08775
Bradi3g29030	1	521	highly similar to ( 505) AT5G25260 | Symbols: | FUNCTIONS IN: molecular_function unknown; INVOLVED IN: biological_process unknown; LOCATED IN: plasma membrane; EXPRESSED IN: cultured cell; CONTAINS InterPro DOMAIN/s: Band 7 protein (InterPro:IPR001107); BEST Arabidopsis thaliana protein match is: unknown protein (TAIR:AT5G25250.1); Has 4214 Blast hits to 3442 proteins in 652 species: Archae - 14;…	2.63433	-1.7471	-0.252242	1.13948	8.38126e-15	3.39076e-07	0.610048	0.000683981	4.33151	7.03966	3.09659	30.0803	20.4334	38.9632	8.52974	23.7763	16.1284	32.8965	36.435	37.2833	2.4064	3.91092	1.72033	16.7113	11.3519	21.6462	4.73874	13.2091	8.96024	18.2758	20.2416	20.7129
Bradi3g29080	1	521	highly similar to ( 530) AT3G11920 | Symbols: | glutaredoxin-related | chr3:3772311-3774887 FORWARDhighly similar to ( 858) loc_os10g34170 12010.m06246 protein domain found in Dishevelled, Egl-10, and Pleckstrin family protein, expressedDUF547 GRX_DEP no original description	1.99376	-1.27197	-0.359137	1.08093	4.04071e-30	6.06412e-13	0.0997443	3.83442e-10	21.7222	29.7456	16.0784	87.8786	92.2191	88.273	46.9585	56.4687	59.3153	103.713	119.005	121.556	4.70789	6.44682	3.48471	19.0461	19.9868	19.1316	10.1774	12.2386	12.8555	22.478	25.7921	26.345
Bradi3g29810	1	521	highly similar to ( 513) AT5G08370 | Symbols: AtAGAL2 | AtAGAL2 (Arabidopsis thaliana ALPHA-GALACTOSIDASE 2); alpha-galactosidase/ catalytic/ hydrolase, hydrolyzing O-glycosyl compounds | chr5:2691116-2693441 REVERSEhighly similar to ( 654) AGAL_ORYSA Alpha-galactosidase precursor (EC 3.2.1.22) (Melibiase) (Alpha-D-galactoside galactohydrolase) - Oryza sativa (Rice)highly similar to ( 654) loc_os…	1.72321	-0.5208	0.482915	0.719498	1.87602e-21	0.00617477	0.0269487	9.88939e-05	1426.68	1938.06	1485.26	5733.61	5061.57	5217.99	2264.11	2376.33	2318.01	3849.32	3849.7	3758.8	247.559	336.294	257.724	994.9	878.287	905.429	392.869	412.342	402.222	667.938	668.003	652.23
Bradi3g30480	1	521	highly similar to ( 853) AT2G43400 | Symbols: ETFQO | ETFQO (electron-transfer flavoprotein:ubiquinone oxidoreductase); catalytic/ electron carrier/ electron-transferring-flavoprotein dehydrogenase | chr2:18021304-18025041 FORWARDnearly identical (1029) loc_os10g37210 12010.m21941 protein electron transfer flavoprotein-ubiquinone oxidoreductase,mitochondrial precursor, putative, expressed FixC ET…	1.56142	-0.941385	0.12729	0.492743	7.62641e-30	1.65001e-11	0.536733	0.000521435	179.111	190.274	156.556	506.404	495.08	550.518	287.856	352.056	369.977	469.638	483.21	468.164	28.0827	29.8329	24.5463	79.3986	77.623	86.3151	45.1327	55.1985	58.0082	73.634	75.7619	73.403
Bradi3g30860	1	521	moderately similar to ( 489) AT1G64660 | Symbols: ATMGL | ATMGL (ARABIDOPSIS THALIANA METHIONINE GAMMA-LYASE); catalytic/ methionine gamma-lyase | chr1:24028977-24030537 FORWARDhighly similar to ( 610) loc_os10g37340 12010.m06527 protein O-succinylhomoserine sulfhydrylase, putative, expressed MetC Cys_Met_Meta_PP MET17 PRK08133 PRK08249 PRK06234 PRK08064 PRK07671 PRK07503 PRK07811 PRK08574 PRK059…	1.81654	-1.28103	-0.383347	0.918854	1.09753e-14	8.23451e-08	0.215813	0.000118727	229.441	405.086	195.174	984.855	980.48	956.741	514.343	692.902	808.732	1222.32	1325.36	1263.76	60.6505	107.081	51.5925	260.337	259.181	252.905	135.962	183.162	213.781	323.11	350.347	334.063
Bradi3g31130	1	521	moderately similar to ( 341) AT2G46620 | Symbols: | AAA-type ATPase family protein | chr2:19139071-19140546 REVERSEhighly similar to ( 600) loc_os10g37500 12010.m06538 protein ATP binding protein, putative, expressed SpoVK AAA no original description	2.04806	-1.50302	0.191572	0.353462	8.803e-37	2.76775e-20	0.395299	0.0361206	14.6108	15.0966	10.9274	64.8065	49.8467	53.3646	33.7598	43.9549	37.322	53.5605	44.6389	48.6689	5.72074	5.91097	4.27854	25.3745	19.5171	20.8945	13.2184	17.2102	14.6132	20.9712	17.478	19.056
Bradi3g31410	1	521	highly similar to ( 529) AT4G24040 | Symbols: ATTRE1, TRE1 | TRE1 (TREHALASE 1); alpha,alpha-trehalase/ trehalase | chr4:12488242-12491060 FORWARDhighly similar to ( 869) loc_os10g37660 12010.m50427 protein trehalase precursor, putative, expressed Trehalase TreA no original description	2.83543	-1.84905	0.0842001	0.902184	1.79693e-41	4.76424e-19	0.806551	1.22347e-05	41.7959	64.6591	33.3777	338.049	303.221	355.842	126.958	184.579	191.764	326.038	311.796	302.746	9.49043	14.6819	7.57894	76.7596	68.8512	80.7997	28.828	41.9117	43.5431	74.0322	70.7984	68.7434
Bradi3g32350	1	521	moderately similar to ( 348) AT3G51420 | Symbols: SSL4, ATSSL4 | SSL4 (STRICTOSIDINE SYNTHASE-LIKE 4); strictosidine synthase | chr3:19084082-19085451 FORWARDhighly similar to ( 538) loc_os10g39710 12010.m21960 protein strictosidine synthase, putative, expressed Str_synth COG3386 no original description	0.677564	-1.09584	-0.971277	0.553004	0.0119832	4.82389e-05	0.00101133	0.0436078	6.72354	10.3357	6.72913	9.52806	15.3788	12.91	12.2559	13.8174	24.6147	26.9987	21.3784	26.0376	2.9182	4.48597	2.92063	4.13544	6.67483	5.60332	5.3194	5.99712	10.6835	11.7182	9.27882	11.3011
Bradi3g32970	1	521	moderately similar to ( 415) AT4G22590 | Symbols: | trehalose-6-phosphate phosphatase, putative | chr4:11893707-11895371 REVERSEhighly similar to ( 643) loc_os10g40550 12010.m22032 protein trehalose-phosphate phosphatase, putative, expressed Trehalose_PPase OtsB no original description	2.41139	-0.630134	0.768399	1.01286	2.84062e-21	0.0191763	0.00810071	7.5921e-05	10.2146	13.8759	6.0443	54.1761	45.4374	60.2158	10.4153	17.8844	18.2167	31.0616	29.8718	32.897	2.4257	3.29515	1.43536	12.8654	10.7902	14.2996	2.47335	4.24706	4.32598	7.3763	7.09376	7.81216
Bradi3g33060	1	521	very weakly similar to (92.4) AT4G12510 | Symbols: | protease inhibitor/seed storage/lipid transfer protein (LTP) family protein | chr4:7417414-7417803 REVERSEvery weakly similar to (91.7) CCDP_MAIZE Cortical cell-delineating protein precursor (Root-specific protein ZRP3) - Zea mays (Maize)weakly similar to ( 111) loc_os10g40614 12010.m06831 protein NT16 polypeptide, putative, expressed HPS_like …	1.78377	-0.478904	0.0827369	1.22213	1.27069e-33	0.00221068	0.726364	9.23312e-17	36.2683	28.8504	27.3334	112.132	107.49	98.9459	42.4242	46.5098	39.9879	120.052	94.4896	86.0922	32.4694	25.8285	24.4703	100.387	96.2313	88.5818	37.9805	41.6381	35.7993	107.478	84.5923	77.0745
Bradi3g33080	1	521	highly similar to ( 594) AT4G16600 | Symbols: | transferase, transferring glycosyl groups / transferase, transferring hexosyl groups | chr4:9350039-9352707 FORWARDhighly similar to ( 809) loc_os10g40640 12010.m06834 protein transferase, transferring glycosyl groups, putative, expressed no original description	1.60347	-0.705339	-0.331123	1.22925	9.95315e-27	5.85756e-06	0.0747403	1.19719e-16	20.5585	27.711	18.8475	72.8385	64.1501	66.6475	30.6622	41.0871	37.4997	85.2774	85.8514	84.879	6.16632	8.31165	5.65312	21.8472	19.2412	19.9903	9.19681	12.3237	11.2477	25.5781	25.7503	25.4586
Bradi3g33230	1	521	moderately similar to ( 306) AT1G17020 | Symbols: SRG1, ATSRG1 | SRG1 (SENESCENCE-RELATED GENE 1); oxidoreductase, acting on diphenols and related substances as donors, oxygen as acceptor / oxidoreductase, acting on paired donors, with incorporation or reduction of molecular oxygen, 2-oxoglutarate as one donor, and inc | chr1:5820258-5821741 FORWARDweakly similar to ( 185) FLS_PETHY Flavonol synt…	0.95062	-0.412079	-0.605529	1.14407	0.00112285	0.200266	0.0896827	8.49631e-05	3.74967	7.28381	3.57299	7.00824	10.1629	10.7661	5.02806	5.10982	9.15278	14.7226	14.0914	13.9054	1.34349	2.60975	1.28018	2.51101	3.64132	3.85745	1.80152	1.83082	3.27939	5.27502	5.04887	4.98223
Bradi3g33390	1	521	highly similar to ( 512) AT1G11260 | Symbols: STP1, ATSTP1 | STP1 (SUGAR TRANSPORTER 1); carbohydrate transmembrane transporter/ sugar:hydrogen symporter | chr1:3777460-3780133 FORWARDhighly similar to ( 596) HEX6_RICCO Hexose carrier protein HEX6 - Ricinus communis (Castor bean)highly similar to ( 833) loc_os10g41190 12010.m21970 protein hexose carrier protein HEX6, putative, expressed Sugar_tr …	1.51772	-0.413276	-0.337985	1.44243	3.63482e-11	0.11854	0.248427	1.71606e-10	2.29506	3.49948	1.90559	6.37829	8.49599	6.85118	3.00785	3.38917	3.7322	8.73744	9.1208	9.70579	0.683663	1.04244	0.567648	1.9	2.53083	2.04086	0.895995	1.00958	1.11177	2.60275	2.71695	2.89121
Bradi3g34495	1	521	(loc_os10g42760.1 : 827.0) no description available & (at1g16830 : 274.0) Pentatricopeptide repeat (PPR) superfamily protein; FUNCTIONS IN: molecular_function unknown; INVOLVED IN: biological_process unknown; LOCATED IN: mitochondrion; CONTAINS InterPro DOMAIN/s: Pentatricopeptide repeat (InterPro:IPR002885); BEST Arabidopsis thaliana protein match is: Pentatricopeptide repeat (PPR) superfamily p…	1.79562	-1.02341	0.720336	0.0518758	2.17523e-18	1.41725e-06	0.00192959	0.839315	7.24074	7.56865	6.81845	29.0566	18.3901	27.731	14.321	16.6851	12.9738	11.4897	18.0003	16.0985	1.13634	1.1878	1.07006	4.56005	2.88607	4.352	2.24749	2.61851	2.03607	1.80316	2.82491	2.52645
Bradi3g34531	1	521	moderately similar to ( 495) AT4G19010 | Symbols: | 4-coumarate--CoA ligase family protein / 4-coumaroyl-CoA synthase family protein | chr4:10411715-10414221 REVERSEmoderately similar to ( 272) 4CL1_TOBAC 4-coumarate--CoA ligase 1 (EC 6.2.1.12) (4CL 1) (4-coumaroyl-CoA synthase 1) - Nicotiana tabacum (Common tobacco)highly similar to ( 660) loc_os08g04770 12008.m04620 protein 4-coumarate--CoA lig…	2.32924	-0.937401	0.0314675	1.36037	3.02503e-15	0.00488322	0.951738	2.36837e-06	1.09904	0.9766	0.863472	5.90582	3.87159	5.12673	1.75084	2.50277	1.42179	3.66973	4.68105	6.15944	0.227592	0.202236	0.17881	1.22299	0.801737	1.06165	0.362568	0.518279	0.294428	0.759935	0.969362	1.27551
Bradi3g34850	1	521	weakly similar to ( 113) AT4G23810 | Symbols: WRKY53, ATWRKY53 | WRKY53; DNA binding / protein binding / transcription activator/ transcription factor | chr4:12392666-12393739 REVERSEmoderately similar to ( 219) loc_os08g29660 12008.m06969 protein OsWRKY69 - Superfamily of rice TFs having WRKY and zinc finger domains, expressedWRKY no original description	1.39639	-0.798378	-0.677594	1.2756	2.73075e-08	0.00238796	0.0222741	3.68798e-07	8.82465	15.9511	5.77633	27.0093	28.7143	24.3753	18.1818	15.903	18.7943	41.6776	42.1294	44.2827	5.59585	10.1149	3.66286	17.127	18.2082	15.4567	11.5294	10.0843	11.9178	26.4284	26.7149	28.0803
Bradi3g34890	1	521	nearly identical (1781) AT1G15520 | Symbols: PDR12, ATPDR12 | PDR12 (PLEIOTROPIC DRUG RESISTANCE 12); ATPase, coupled to transmembrane movement of substances | chr1:5331993-5338175 REVERSEnearly identical (1911) PDR4_ORYSA Pleiotropic drug resistance protein 4 - Oryza sativa (Rice)nearly identical (1910) loc_os01g42410 12001.m10506 protein PDR5-like ABC transporter, putative, expressed ABC_PDR_do…	1.50826	-0.819662	0.033595	0.654999	4.33107e-18	4.59789e-06	0.918328	0.000243915	126.196	101.485	90.2775	325.923	254.234	324.429	162.065	216.855	182.345	235.911	307.598	340.216	15.0916	12.1365	10.7962	38.9766	30.4035	38.798	19.3811	25.9333	21.8063	28.2123	36.7852	40.6859
Bradi3g35610	1	521	moderately similar to ( 496) AT5G10190 | Symbols: | transporter-related | chr5:3199205-3201140 FORWARDhighly similar to ( 659) loc_os08g31700 12008.m80310 protein carbohydrate transporter/ sugar porter/ transporter, putative, expressed MFS_1 no original description	2.12823	-1.57905	0.396188	0.152984	3.9878e-34	1.79669e-19	0.0654061	0.440965	72.6983	103.194	65.8323	394.509	321.718	340.135	192.817	267.379	261.654	261.468	260.884	280.208	28.2323	40.0754	25.5659	153.207	124.939	132.091	74.8804	103.837	101.613	101.541	101.314	108.819
Bradi3g35840	1	521	moderately similar to ( 275) AT1G12740 | Symbols: CYP87A2 | CYP87A2; electron carrier/ heme binding / iron ion binding / monooxygenase/ oxygen binding | chr1:4342462-4344569 FORWARDmoderately similar to ( 282) C87A3_ORYSA Cytochrome P450 87A3 (EC 1.14.-.-) - Oryza sativa (Rice)moderately similar to ( 433) loc_os03g45619 12003.m09586 protein cytochrome P450 87A3, putative, expressed no original de…	3.56042	-1.55624	0.630916	1.37326	3.70855e-21	0.000388688	0.120881	0.00012256	0.226273	0.528992	0.297749	5.43335	2.74238	4.1946	1.48148	0.886397	0.666464	2.4028	2.94375	2.56643	0.0696011	0.162717	0.0915869	1.67129	0.843548	1.29025	0.4557	0.272654	0.205003	0.739095	0.905491	0.789429
Bradi3g36140	1	521	highly similar to ( 825) AT4G34030 | Symbols: MCCB | MCCB (3-METHYLCROTONYL-COA CARBOXYLASE); biotin carboxylase/ methylcrotonoyl-CoA carboxylase | chr4:16301298-16303949 FORWARDnearly identical (1023) loc_os08g32850 12008.m26498 protein propionyl-CoA carboxylase beta chain, mitochondrial precursor, putative, expressed COG4799 Carboxyl_trans no original description	2.68988	-1.76612	0.53525	0.388519	7.59607e-37	3.76121e-17	0.0320683	0.0794296	386.636	568.056	375.462	3068.98	2513.41	3000.07	1170.73	1761.79	1591.56	2017.39	2000.88	1903.92	59.0014	86.6864	57.2961	468.332	383.552	457.816	178.655	268.853	242.875	307.857	305.338	290.542
Bradi3g37300	1	521	highly similar to ( 697) AT3G21240 | Symbols: 4CL2, AT4CL2 | 4CL2 (4-COUMARATE:COA LIGASE 2); 4-coumarate-CoA ligase | chr3:7454497-7457314 REVERSEhighly similar to ( 691) 4CL1_TOBAC 4-coumarate--CoA ligase 1 (EC 6.2.1.12) (4CL 1) (4-coumaroyl-CoA synthase 1) - Nicotiana tabacum (Common tobacco)highly similar to ( 875) loc_os08g34790 12008.m07468 protein 4-coumarate--CoA ligase 2, putative, expre…	1.34292	-0.574721	-0.733942	1.50214	5.22996e-09	0.0190055	0.00554018	6.0947e-11	15.9038	20.59	8.75382	35.3562	39.4149	39.6623	19.798	24.2456	23.193	51.0267	67.8993	71.5335	5.63763	7.29882	3.10309	12.5332	13.972	14.0596	7.01807	8.59467	8.22154	18.0881	24.0692	25.3575
Bradi3g37630	1	521	moderately similar to ( 348) AT2G06040 | Symbols: | FUNCTIONS IN: molecular_function unknown; INVOLVED IN: biological_process unknown; LOCATED IN: cellular_component unknown; EXPRESSED IN: 17 plant structures; EXPRESSED DURING: 10 growth stages; CONTAINS InterPro DOMAIN/s: Leucine-rich repeat, cysteine-containing subtype (InterPro:IPR006553); BEST Arabidopsis thaliana protein match is: unknown pr…	1.84778	-0.334775	0.271989	1.24102	2.51928e-24	0.115343	0.250074	1.43418e-11	4.42849	5.28992	3.54321	18.1899	13.5506	15.8929	5.4321	5.68337	5.50944	12.2324	13.1262	13.9521	0.617211	0.737271	0.493828	2.53518	1.88858	2.21503	0.757087	0.792108	0.767866	1.70487	1.82944	1.94454
Bradi3g38450	1	521	highly similar to ( 526) AT5G65380 | Symbols: | ripening-responsive protein, putative | chr5:26123241-26126352 REVERSEhighly similar to ( 690) loc_os08g37432 12008.m26847 protein transparent testa 12 protein, putative, expressed NorM PRK01766 MatE no original description	1.51817	-1.41626	-0.0920411	0.193959	9.80961e-28	4.94843e-24	0.673864	0.205247	35.0723	44.4353	33.8541	119.061	96.0907	109.386	86.5993	111.895	103.791	121.057	111.67	112.97	8.33864	10.5647	8.04899	28.3075	22.8461	26.0071	20.5895	26.6036	24.6768	28.782	26.5501	26.8592
Bradi3g38630	1	521	weakly similar to ( 103) AT4G40020	1.62032	-1.07157	-0.380727	0.929474	3.89826e-13	3.09703e-06	0.185923	3.21923e-05	7.17609	12.3296	5.80611	24.4107	24.4663	28.4767	14.5454	19.605	18.7943	37.0904	31.2713	32.4304	3.09581	5.31906	2.50479	10.5309	10.5549	12.285	6.275	8.45773	8.10798	16.0011	13.4906	13.9907
Bradi3g39400	1	521	moderately similar to ( 269) AT4G34050 | Symbols: | caffeoyl-CoA 3-O-methyltransferase, putative | chr4:16310844-16311973 FORWARDmoderately similar to ( 282) CAMT_MESCR Caffeoyl-CoA O-methyltransferase (EC 2.1.1.104) (Trans-caffeoyl-CoA 3-O-methyltransferase) (CCoAMT) (CCoAOMT) - Mesembryanthemum crystallinum (Common ice plant)moderately similar to ( 345) loc_os08g38910 12008.m26852 protein caffe…	2.29735	-1.39286	-0.230691	1.13518	6.27291e-23	2.53108e-09	0.489738	9.53925e-07	69.8214	137.66	64.7604	456.559	446.631	434.374	198.698	256.065	259.788	609.961	470.373	489.116	53.177	104.844	49.3225	347.722	340.161	330.826	151.331	195.023	197.858	464.555	358.243	372.518
Bradi3g39410	1	521	moderately similar to ( 206) AT4G34050 | Symbols: | caffeoyl-CoA 3-O-methyltransferase, putative | chr4:16310844-16311973 FORWARDmoderately similar to ( 212) CAMT_MESCR Caffeoyl-CoA O-methyltransferase (EC 2.1.1.104) (Trans-caffeoyl-CoA 3-O-methyltransferase) (CCoAMT) (CCoAOMT) - Mesembryanthemum crystallinum (Common ice plant)moderately similar to ( 275) loc_os08g38910 12008.m26852 protein caffe…	2.14482	-0.88849	-0.322245	1.57857	3.12267e-26	1.8839e-05	0.222028	2.60816e-15	13.8996	25.1474	14.1729	75.8307	84.4222	74.4774	26.3075	33.1617	38.7882	109.436	89.1812	94.8648	10.8	19.5396	11.0123	58.9205	65.5961	57.869	20.441	25.7667	30.1385	85.0322	69.2939	73.71
Bradi3g40250	1	521	moderately similar to ( 317) AT5G06740 | Symbols: | lectin protein kinase family protein | chr5:2084094-2086052 FORWARDweakly similar to ( 148) PSKR_DAUCA Phytosulfokine receptor precursor (EC 2.7.11.1) (Phytosulfokine LRR receptor kinase) - Daucus carota (Carrot)highly similar to ( 783) loc_os08g40270 12008.m08007 protein lectin-like protein kinase, putative Pkinase Lectin_legB S_TKc S_TKc PTKc …	1.76285	-0.744529	-0.111584	1.12991	2.32683e-19	0.000286748	0.718498	7.41312e-09	12.2187	13.9572	9.23022	42.6794	35.4896	41.8062	15.3984	23.4113	20.4382	33.7265	48.8856	46.9891	3.89256	4.4464	2.9405	13.5965	11.306	13.3183	4.90552	7.45821	6.51107	10.7444	15.5736	14.9694
Bradi3g40307	1	521	moderately similar to ( 487) AT1G21080 | Symbols: | DNAJ heat shock N-terminal domain-containing protein | chr1:7378822-7380927 REVERSEhighly similar to ( 604) loc_os08g41110 12008.m08089 protein chaperone protein dnaJ 10, putative, expressed DnaJ DnaJ PRK10767 no original description	1.35668	-0.503985	-0.166257	1.01896	4.45111e-22	0.000614957	0.410404	4.71333e-13	200.769	251.271	202.261	554.675	541.485	579.181	271.425	331.773	324.568	659.633	612.445	607.918	23.6004	29.537	23.7758	65.2021	63.6517	68.0828	31.9061	39	38.1531	77.54	71.9931	71.461
Bradi3g40420	1	521	no original description	3.89511	-3.97558	-1.25415	1.17368	4.41191e-11	1.67871e-11	0.00802853	0.00420487	0.0646494	0.122075	0.0297749	0.472466	1.12921	1.53802	0.897867	1.45995	1.11077	1.61643	2.79898	3.40636	0.0490884	0.0926917	0.0226081	0.358744	0.857414	1.16782	0.681752	1.10854	0.843412	1.22736	2.12527	2.58645
Bradi3g41560	1	521	weakly similar to ( 182) AT2G36430	1.91362	-0.834654	-0.15894	1.23791	7.91864e-19	0.000182923	0.629055	9.16358e-09	22.7566	33.2451	15.1554	88.1936	87.756	91.6287	34.3883	43.2249	49.0518	83.2678	105.251	110.263	9.13553	13.3461	6.08407	35.4049	35.2292	36.7839	13.805	17.3524	19.6916	33.4275	42.2526	44.2647
Bradi3g41987	1	521	nearly identical (1302) AT1G66950 | Symbols: PDR11, ATPDR11 | PDR11 (PLEIOTROPIC DRUG RESISTANCE 11); ATPase, coupled to transmembrane movement of substances | chr1:24978239-24984461 FORWARDnearly identical (1313) PDR2_NICPL Pleiotropic drug resistance protein 2 (NpPDR2) - Nicotiana plumbaginifolia (Leadwort-leaved tobacco)nearly identical (2035) loc_os08g43120 12008.m08288 protein ABC transporte…	1.56501	-0.366045	0.129432	1.06953	9.71151e-09	0.271711	0.760066	0.000142035	1.61624	0.773142	1.16122	2.99228	3.2801	4.28781	1.57127	1.51209	1.55508	3.62604	3.13678	2.9864	0.158377	0.0757611	0.113789	0.293217	0.321421	0.420168	0.15397	0.148171	0.152384	0.35532	0.307377	0.292641
Bradi3g43150	1	521	moderately similar to ( 285) AT5G16760 | Symbols: | inositol 1,3,4-trisphosphate 5/6-kinase | chr5:5509890-5510849 FORWARDmoderately similar to ( 332) ITPK1_MAIZE Inositol-tetrakisphosphate 1-kinase 1 (EC 2.7.1.134) (Inositol-triphosphate 5/6-kinase 1) (EC 2.7.1.159) (Inositol 1,3,4-trisphosphate 5/6-kinase 1) (Ins(1,3,4)P(3) 5/6-kinase 1) (ZmIpk) (Low phytic acid protein 2) - Zea mays (Maize)mod…	1.59277	-0.559395	0.165659	0.867714	5.93717e-11	0.0448494	0.644189	0.000471592	1.48694	1.62767	1.54829	5.82708	4.57063	3.86835	1.97531	2.55491	2.35484	3.49498	4.77756	4.29294	0.836298	0.915448	0.870807	3.27732	2.57066	2.17568	1.11097	1.43696	1.32443	1.96568	2.68704	2.41448
Bradi3g44310	1	521	moderately similar to ( 315) AT2G33490	1.63685	-1.33536	-0.424912	0.726397	1.55895e-11	6.96536e-08	0.175156	0.0034067	12.0248	18.6368	7.92012	37.7973	36.565	45.2084	23.4343	37.8544	35.8113	52.5994	51.8293	56.1816	1.72671	2.67616	1.1373	5.42752	5.25058	6.49174	3.36507	5.43572	5.14235	7.55304	7.44246	8.06743
Bradi3g44640	1	521	nearly identical (1007) AT5G51070 | Symbols: ERD1, CLPD | ERD1 (EARLY RESPONSIVE TO DEHYDRATION 1); ATP binding / ATPase/ nucleoside-triphosphatase/ nucleotide binding / protein binding | chr5:20764479-20768481 FORWARDhighly similar to ( 680) CLPC_PEA ATP-dependent Clp protease ATP-binding subunit clpC homolog, chloroplast precursor - Pisum sativum (Garden pea)nearly identical (1404) loc_os02g325…	1.16665	-0.993987	-0.636654	0.809321	8.98677e-10	3.39698e-07	0.00390594	3.08718e-05	296.062	432.308	283.338	719.88	689.304	861.664	561.93	783.106	669.797	1216.91	1054.44	1259.33	58.8593	85.946	56.3296	143.117	137.039	171.305	111.716	155.687	133.16	241.93	209.631	250.363
Bradi3g44677	1	521	very weakly similar to (83.6) AT3G06868	1.6459	-0.642185	0.132251	0.87146	2.17767e-30	2.35485e-05	0.531034	1.39666e-09	11.7662	10.7426	13.488	39.2934	40.3291	33.4636	16.7901	19.5529	19.9939	36.6973	34.7459	31.5905	9.08587	8.29544	10.4155	30.3424	31.1421	25.8406	12.9653	15.0988	15.4393	28.3377	26.8308	24.3942
Bradi3g44830	1	521	weakly similar to ( 110) AT2G36320 | Symbols: | zinc finger (AN1-like) family protein | chr2:15229388-15229873 FORWARDvery weakly similar to (85.9) ISAP1_ORYSA Multiple stress-responsive zinc-finger protein ISAP1 (Stress-associated protein 1) (OsISAP1) - Oryza sativa (Rice)weakly similar to ( 139) loc_os02g32840 12002.m08377 protein zinc finger A20 and AN1 domains-containing protein, putative, ex…	1.90402	-0.626025	0.043283	1.23471	3.5517e-27	0.000693036	0.893985	1.8624e-12	19.4272	31.536	18.2222	86.9337	85.1212	86.2689	33.3558	39.1579	34.0341	96.1119	77.3097	77.2263	13.1799	21.3949	12.3624	58.9781	57.7484	58.5271	22.6294	26.5657	23.0896	65.2048	52.4489	52.3924
Bradi3g44840	1	521	highly similar to ( 950) AT5G22470 | Symbols: | NAD+ ADP-ribosyltransferase | chr5:7447045-7450743 FORWARDnearly identical (1394) PARP3_ORYSA Poly [ADP-ribose] polymerase 3 (EC 2.4.2.30) (PARP-3) (ADPRT 3) (NAD(+) ADP-ribosyltransferase 3) (Poly[ADP-ribose] synthetase 3) - Oryza sativa (Rice)nearly identical (1394) loc_os02g32860 12002.m08379 protein poly synthetase 1, putative, expressed parp_li…	2.1123	-1.25232	0.497763	0.362217	2.15542e-26	1.10615e-09	0.0323798	0.0842569	4.52546	4.02847	3.69209	18.1112	17.4222	17.4775	8.26038	9.90679	11.0189	9.13063	14.5257	13.9054	0.761349	0.677738	0.621145	3.04697	2.93105	2.94036	1.3897	1.66669	1.85378	1.53611	2.44376	2.3394
Bradi3g44990	1	521	highly similar to ( 628) AT2G36190 | Symbols: AtcwINV4 | AtcwINV4 (Arabidopsis thaliana cell wall invertase 4); hydrolase, hydrolyzing O-glycosyl compounds | chr2:15174951-15177785 REVERSEhighly similar to ( 916) INV1_ORYSA Beta-fructofuranosidase, insoluble isoenzyme 1 precursor (EC 3.2.1.26) (Sucrose hydrolase 1) (Invertase 1) (Cell wall beta-fructosidase 1) (OsCIN1) - Oryza sativa (Rice)highly…	1.27868	-1.17374	-0.229587	0.334526	5.267e-10	2.31742e-08	0.438584	0.134763	102.793	158.128	80.3625	294.582	247.728	285.419	198.294	279.737	291.6	303.539	325.212	341.709	24.9436	38.3712	19.5007	71.4832	60.1136	69.2597	48.1179	67.8808	70.7596	73.6566	78.9158	82.919
Bradi3g45582	1	521	(at1g34320 : 520.0) Protein of unknown function (DUF668); INVOLVED IN: N-terminal protein myristoylation; LOCATED IN: plasma membrane; EXPRESSED IN: 22 plant structures; EXPRESSED DURING: 13 growth stages; CONTAINS InterPro DOMAIN/s: Protein of unknown function DUF668 (InterPro:IPR007700), Protein of unknown function DUF3475 (InterPro:IPR021864); BEST Arabidopsis thaliana protein match is: Protei…	1.72051	-0.926777	0.0998446	0.693887	1.93344e-45	9.98236e-14	0.586197	1.21577e-08	25.3426	21.8107	22.2419	76.3819	72.2697	80.1634	41.3468	47.3962	43.3202	64.1328	73.1112	76.3398	4.75292	4.09054	4.17139	14.3252	13.554	15.0344	7.75446	8.88901	8.12457	12.0279	13.7118	14.3173
Bradi3g45940	1	521	highly similar to ( 950) AT5G49890 | Symbols: CLC-C, ATCLC-C | CLC-C (CHLORIDE CHANNEL C); anion channel/ voltage-gated chloride channel | chr5:20288489-20292143 REVERSEnearly identical (1219) loc_os02g35190 12002.m33720 protein chloride channel protein CLC-c, putative, expressed ClC_6_like ClC_3_like ClC_euk Voltage_CLC EriC EriC ClC_1_like PRK05277 Voltage_gated_ClC EriC_like ClC_like no origin…	1.41598	-0.659313	-0.164005	0.920669	4.26646e-22	1.31065e-05	0.440671	4.19691e-10	291.666	363.865	325.112	893.669	801.903	921.041	462.671	527.146	558.853	955.745	961.062	1014.81	35.3278	44.0728	39.3789	108.245	97.1297	111.56	56.0406	63.85	67.6905	115.764	116.408	122.918
Bradi3g46030	1	521	no original description	2.68697	-2.30602	0.107776	0.273173	8.24747e-30	2.50557e-22	0.7738	0.278836	5.07498	10.1322	4.28759	46.5379	36.0273	42.179	30.3928	36.0816	29.28	36.4788	38.7996	40.4097	2.49753	4.98633	2.11003	22.9025	17.73	20.7574	14.9571	17.7567	14.4094	17.9522	19.0943	19.8867
Bradi3g46070	1	521	highly similar to ( 501) AT4G02600 | Symbols: MLO1, ATMLO1 | MLO1; calmodulin binding | chr4:1144141-1147156 FORWARDmoderately similar to ( 342) MLOH1_ORYSA MLO protein homolog 1 (OsMLO1) - Oryza sativa (Rice)highly similar to ( 517) loc_os01g66510 12001.m12759 protein MLO-like protein 1, putative, expressedMlo no original description	1.88223	-1.16542	-0.367144	1.08395	1.22793e-16	4.69835e-07	0.22011	2.07897e-06	53.2711	93.1025	38.7967	220.326	206.108	255.591	134.186	157.414	123.429	292.748	281.683	305.312	15.5219	27.1278	11.3044	64.1977	60.0549	74.4729	39.0986	45.8665	35.9642	85.2995	82.0755	88.9605
Bradi3g46790	1	521	moderately similar to ( 475) AT2G02860 | Symbols: SUT2, ATSUC3, SUC3, ATSUT2 | SUT2 (SUCROSE TRANSPORTER 2); carbohydrate transmembrane transporter/ sucrose transmembrane transporter/ sucrose:hydrogen symporter/ sugar:hydrogen symporter | chr2:828546-832296 REVERSEmoderately similar to ( 367) SUT_SPIOL Sucrose transport protein (Sucrose permease) (Sucrose-proton symporter) - Spinacia oleracea (Sp…	1.33502	-1.36891	-0.544388	0.510497	1.35782e-10	8.03347e-11	0.0273352	0.0168916	8.92162	12.7365	6.90778	23.6233	24.8965	23.2567	20.9652	23.3592	29.1467	28.3967	36.0489	40.2697	2.83406	4.0459	2.19434	7.50422	7.90866	7.38778	6.65985	7.42032	9.2588	9.02055	11.4514	12.7922
Bradi3g46867	1	521	(loc_os02g36840.1 : 693.0) no description available & (at1g22360 : 512.0) UDP-glucosyl transferase 85A2 (UGT85A2); FUNCTIONS IN: UDP-glycosyltransferase activity, transferase activity, transferring glycosyl groups, glucuronosyltransferase activity; INVOLVED IN: metabolic process; LOCATED IN: cellular_component unknown; EXPRESSED IN: 21 plant structures; EXPRESSED DURING: 11 growth stages; CONTAIN…	2.01294	-1.04363	-0.257707	1.22702	1.8306e-28	3.00211e-08	0.280531	4.85611e-12	6.23867	8.7894	6.19318	24.332	29.951	30.807	11.9416	15.6423	15.9951	29.4452	36.6762	35.8834	3.00514	4.23381	2.98323	11.7206	14.4273	14.8396	5.75223	7.53483	7.70479	14.1836	17.6668	17.2849
Bradi3g47200	1	521	very weakly similar to (80.9) loc_os02g37280 12002.m08816 protein metal ion binding protein, putative no original description	2.70922	-0.912529	1.57807	0.218621	1.25717e-17	0.0249944	9.72149e-07	0.601192	0.517196	0.406917	0.297749	3.14977	2.3122	2.65658	0.763187	0.834256	0.710895	0.698995	0.965164	1.02657	0.573387	0.451127	0.330099	3.49199	2.56341	2.94521	0.846105	0.924896	0.788132	0.774939	1.07003	1.13811
Bradi3g47317	1	521	moderately similar to ( 402) AT5G64020	2.70912	-1.2677	1.41542	0.0259976	4.184e-22	4.79318e-05	6.86018e-07	0.943355	0.905092	0.9766	0.774147	7.71694	5.05458	4.80048	2.06509	2.65919	1.68838	2.27173	1.88207	2.33312	0.354938	0.38298	0.303587	3.02625	1.98219	1.88254	0.809841	1.04282	0.662108	0.890876	0.738067	0.91495
Bradi3g47490	1	521	no original description	1.08914	-0.58573	-0.44927	0.952683	1.76939e-07	0.00761291	0.0864819	6.61624e-06	123.416	205.778	96.0241	304.268	288.38	311.659	184.916	241.465	211.58	441.372	399.675	393.644	89.4317	149.114	69.5827	220.484	208.971	225.84	133.997	174.975	153.319	319.835	289.619	285.25
Bradi3g47500	1	521	(loc_os02g37930.1 : 166.0) no description available & (at3g05550 : 92.0) Hypoxia-responsive family protein; CONTAINS InterPro DOMAIN/s: Hypoxia induced protein, conserved region (InterPro:IPR007667); BEST Arabidopsis thaliana protein match is: Hypoxia-responsive family protein (TAIR:AT5G27760.1); Has 144 Blast hits to 144 proteins in 38 species: Archae - 0; Bacteria - 0; Metazoa - 0; Fungi - 45; …	2.15716	-1.34804	-0.598903	1.40802	8.26843e-16	7.40865e-07	0.065072	1.14914e-07	10.053	19.4099	7.26508	47.5615	45.7063	69.91	26.3973	35.4038	31.4127	90.6073	79.7226	76.993	3.92082	7.57017	2.83349	18.5497	17.8262	27.266	10.2954	13.808	12.2514	35.3383	31.093	30.0285
Bradi3g47640	1	521	highly similar to ( 625) AT3G27540 | Symbols: | glycosyl transferase family 17 protein | chr3:10205489-10206888 FORWARDhighly similar to ( 753) loc_os02g38140 12002.m08902 protein beta 1,4 N-acetylglucosaminyltransferase, putative, expressedGlyco_transf_17 no original description	1.12783	-0.404325	-0.373654	1.09715	3.44556e-17	0.00439184	0.0209479	2.68201e-16	179.693	216.113	174.272	388.76	405.549	451.059	233.939	255.595	264.808	560.332	501.837	551.597	54.1244	65.0944	52.4917	117.097	122.153	135.861	70.4636	76.9865	79.7616	168.775	151.156	166.144
Bradi3g47784	1	521	(loc_os02g38320.1 : 232.0) no description available & (at5g63160 : 134.0) BTB and TAZ domain protein. Short-lived nuclear-cytoplasmic protein targeted for degradation by the 26S proteosome pathway. Acts redundantly with BT2 and BT3 during female gametophyte development.; BTB and TAZ domain protein 1 (BT1); CONTAINS InterPro DOMAIN/s: BTB/POZ (InterPro:IPR013069), Zinc finger, TAZ-type (InterPro:I…	2.46555	-1.42869	0.546128	0.490724	2.15145e-28	4.09198e-10	0.0350557	0.0321268	4.07291	3.70294	3.54321	24.1745	20.2183	18.363	7.00336	10.1154	13.3737	12.0577	16.4561	14.372	1.65903	1.50833	1.44326	9.84704	8.23556	7.47984	2.85269	4.12031	5.44754	4.91147	6.70308	5.85419
Bradi3g48140	1	521	moderately similar to ( 311) AT2G22570 | Symbols: ATNIC1, NIC1 | NIC1 (NICOTINAMIDASE 1); catalytic/ nicotinamidase | chr2:9590021-9590846 REVERSEmoderately similar to ( 410) loc_os02g39400 12002.m09028 protein isochorismatase hydrolase, putative, expressedcysteine_hydrolases no original description	1.29024	-0.480876	-0.31718	1.12655	9.19534e-18	0.00249077	0.0966866	6.91174e-14	48.9073	64.9846	46.9252	131.109	130.075	131.804	62.8058	73.0496	88.3732	174.88	144.775	169.945	16.4782	21.8951	15.8104	44.1743	43.8257	44.4082	21.161	24.6124	29.7753	58.9218	48.7785	57.259
Bradi3g48563	1	521	no hits & (original description: pacid=31157511 transcript=Bradi3g48563.1 locus=Bradi3g48563 ID=Bradi3g48563.1.v2.1 annot-version=v2.1)	1.82455	-1.19277	0.433737	0.198039	6.24372e-23	2.30411e-10	0.0554471	0.339913	16.0007	22.0956	13.3689	60.4756	55.923	65.4357	39.6857	38.8451	38.8327	34.8187	55.3039	44.5626	2.46658	3.40613	2.06088	9.32258	8.62077	10.0872	6.11773	5.98814	5.98623	5.36746	8.52535	6.86953
Bradi3g48567	1	521	moderately similar to ( 481) AT2G24240 | Symbols: | potassium channel tetramerisation domain-containing protein | chr2:10310838-10312163 FORWARDhighly similar to ( 617) loc_os02g39910 12002.m09077 protein protein binding protein, putative, expressed no original description	2.55416	-1.23	-0.338903	1.66307	4.54898e-39	2.67257e-09	0.145096	1.95085e-19	2.58598	4.10986	2.35222	19.3711	17.691	15.6132	6.91358	6.9869	7.06452	24.7706	20.1237	21.5114	1.83924	2.92309	1.67299	13.7774	12.5825	11.1047	4.9172	4.96934	5.02455	17.6178	14.3127	15.2997
Bradi3g48630	1	521	highly similar to ( 531) AT1G15740 | Symbols: | leucine-rich repeat family protein | chr1:5411509-5414544 FORWARDhighly similar to ( 774) loc_os02g39970 12002.m33412 protein regulatory subunit, putative, expressed no original description	1.64988	-0.915809	-0.0884554	0.822523	2.52009e-33	5.47047e-11	0.68377	2.18844e-09	57.7643	61.2816	59.6689	203.711	159.434	197.799	94.0516	120.863	122.274	205.81	209.441	181.004	6.97047	7.39491	7.2003	24.582	19.2391	23.8685	11.3493	14.5846	14.7549	24.8353	25.2734	21.8419
Bradi3g48940	1	521	weakly similar to ( 129) AT4G10300 | Symbols: | FUNCTIONS IN: molecular_function unknown; LOCATED IN: chloroplast; EXPRESSED IN: 22 plant structures; EXPRESSED DURING: 14 growth stages; CONTAINS InterPro DOMAIN/s: Cupin, RmlC-type (InterPro:IPR011051), Protein of unknown function DUF861, cupin-3 (InterPro:IPR008579), RmlC-like jelly roll fold (InterPro:IPR014710); BEST Arabidopsis thaliana protei…	1.53869	-1.01874	-0.130285	0.650244	7.14316e-14	1.87265e-06	0.676498	0.00159845	3.07085	4.883	3.39434	9.76429	11.4535	11.4186	5.97082	8.02972	8.84176	11.7082	11.5337	12.5989	3.46989	5.51751	3.83541	11.0331	12.9418	12.9024	6.74669	9.07313	9.99069	13.2296	13.0324	14.236
Bradi3g49390	1	521	moderately similar to ( 335) AT4G21200 | Symbols: ATGA2OX8, GA2OX8 | GA2OX8 (GIBBERELLIN 2-OXIDASE 8); gibberellin 2-beta-dioxygenase | chr4:11302751-11304032 FORWARDweakly similar to ( 138) GAOX1_ORYSA Gibberellin 20 oxidase 1 (EC 1.14.11.-) (Gibberellin C-20 oxidase 1) (GA 20-oxidase 1) (Os20ox) - Oryza sativa (Rice)highly similar to ( 504) loc_os02g41954 12002.m09232 protein gibberellin 2-beta…	1.81289	-0.216807	0.51665	1.07944	2.78601e-11	0.551915	0.117277	0.000229743	1.06672	1.38352	0.803922	3.54349	4.19422	3.54211	0.94276	1.61637	1.19964	2.66492	3.04027	2.19313	0.267683	0.347181	0.201737	0.889208	1.0525	0.888859	0.236577	0.405614	0.301038	0.668738	0.762928	0.550348
Bradi3g49460	1	521	highly similar to ( 832) AT5G20710 | Symbols: BGAL7 | BGAL7 (beta-galactosidase 7); beta-galactosidase | chr5:7010536-7013994 FORWARDhighly similar to ( 835) BGAL_BRAOL Beta-galactosidase precursor (EC 3.2.1.23) (Lactase) - Brassica oleracea (Wild cabbage)nearly identical (1231) loc_os01g34920 12001.m09796 protein beta-galactosidase precursor, putative, expressed Glyco_hydro_35 LacA no original d…	3.85263	-3.01781	0.582313	0.252499	1.01203e-17	1.56388e-11	0.289393	0.597234	1.13137	1.54628	0.982572	14.2527	16.6693	21.8119	3.50168	8.70755	17.3725	7.99476	16.3113	10.9657	0.270338	0.369482	0.234784	3.40567	3.98312	5.21193	0.836722	2.08066	4.15114	1.91034	3.89756	2.62023
Bradi3g50280	1	521	moderately similar to ( 335) AT5G47070 | Symbols: | protein kinase, putative | chr5:19118683-19120528 REVERSEweakly similar to ( 183) NORK_MEDTR Nodulation receptor kinase precursor (EC 2.7.11.1) (Does not make infections protein 2) (Symbiosis receptor-like kinase) (MtSYMRK) - Medicago truncatula (Barrel medic)highly similar to ( 595) loc_os02g43430 12002.m09378 protein protein kinase APK1B, chlo…	1.90616	-0.627866	-0.670648	1.94894	1.91516e-17	0.012002	0.00620579	3.26518e-19	2.23041	3.9064	2.14379	8.81936	10.1092	11.6051	4.26487	3.49345	4.84297	17.3001	15.0083	16.5185	0.979967	1.71634	0.941913	3.87494	4.44163	5.09888	1.87384	1.53491	2.12784	7.60111	6.59416	7.25769
Bradi3g50480	1	521	moderately similar to ( 279) AT3G60320 | Symbols: | DNA binding | chr3:22292073-22295228 REVERSEhighly similar to ( 618) loc_os02g43770 12002.m09411 protein bZIP protein, putative, expressedDUF632 no original description	1.54554	-1.05712	0.179461	0.308955	4.96222e-12	5.34608e-06	0.586197	0.2003	3.45875	4.10986	2.47132	9.13434	10.5393	9.41454	6.734	7.92544	6.13147	7.5142	10.8098	7.41933	1.40257	1.66661	1.00216	3.70411	4.27386	3.81774	2.73074	3.21388	2.4864	3.04712	4.38355	3.00865
Bradi3g50490	1	521	weakly similar to ( 127) AT4G17500 | Symbols: ATERF-1 | ATERF-1 (ETHYLENE RESPONSIVE ELEMENT BINDING FACTOR 1); DNA binding / transcription activator/ transcription factor | chr4:9759405-9760211 FORWARDweakly similar to ( 120) ERF2_NICSY Ethylene-responsive transcription factor 2 (Ethylene-responsive element-binding factor 2) (EREBP-2) (NsERF2) - Nicotiana sylvestris (Wood tobacco)moderately simi…	1.7308	-1.05793	0.107519	0.565353	2.26349e-24	1.10995e-09	0.685223	0.00112876	13.6087	18.3112	11.0763	54.3335	43.7705	44.3695	30.0785	33.1096	26.081	43.9493	43.2876	44.7959	9.91888	13.3464	8.07308	39.6017	31.9027	32.3393	21.9231	24.1323	19.0095	32.033	31.5507	32.6501
Bradi3g51270	1	521	weakly similar to ( 136) AT5G42860	1.61329	-0.614471	-0.287183	1.286	3.39822e-19	0.00151436	0.218045	4.6026e-13	6.46494	8.17902	5.41903	19.9223	23.0145	18.1766	8.39506	10.5846	11.5965	24.028	23.9843	26.5509	1.9972	2.52673	1.67409	6.15456	7.10981	5.61526	2.59347	3.26989	3.58248	7.42291	7.40943	8.20233
Bradi3g51790	1	521	weakly similar to ( 189) AT2G33580 | Symbols: | protein kinase family protein / peptidoglycan-binding LysM domain-containing protein | chr2:14219848-14221842 REVERSEweakly similar to ( 132) KPRO_MAIZE Putative receptor protein kinase ZmPK1 precursor (EC 2.7.11.1) - Zea mays (Maize)highly similar to ( 539) loc_os02g45750 12002.m09612 protein protein kinase, putative, expressed Pkinase S_TKc S_TKc …	1.63993	-0.485003	-0.335087	1.49001	3.224e-21	0.0129264	0.110956	1.76301e-18	4.23454	4.92369	3.69209	12.4416	14.6798	12.677	5.92592	6.67405	5.33171	15.5963	16.4078	18.2917	1.06395	1.23711	0.92766	3.12603	3.68839	3.18518	1.48893	1.6769	1.33963	3.91868	4.12256	4.5959
Bradi3g52290	1	521	nearly identical (1023) AT5G64410 | Symbols: ATOPT4, OPT4 | OPT4 (OLIGOPEPTIDE TRANSPORTER 4); oligopeptide transporter | chr5:25750921-25754974 REVERSEnearly identical (1089) loc_os01g43940 12001.m10653 protein oligopeptide transporter 4, putative OPT no original description	1.64877	-0.31102	1.20732	0.13043	9.14762e-21	0.114428	6.61973e-11	0.536249	17.3261	12.5737	15.8998	53.5461	51.7287	38.8233	15.8025	23.1506	18.039	21.9747	19.7376	20.5781	2.22015	1.61119	2.03739	6.86137	6.62849	4.9748	2.02492	2.96651	2.3115	2.81582	2.52917	2.63687
Bradi3g52650	1	521	very weakly similar to (86.3) AT1G31720	1.15885	-0.40597	-0.360058	1.11293	8.87783e-16	0.00848434	0.041489	1.06624e-14	36.0744	46.185	31.2339	74.6496	87.2721	90.883	47.4972	51.3589	51.3178	99.3884	107.182	118.243	16.5176	21.147	14.3012	34.1802	39.9597	41.6131	21.7478	23.516	23.4971	45.5075	49.0758	54.1404
Bradi3g53180	1	521	moderately similar to ( 402) AT5G06740 | Symbols: | lectin protein kinase family protein | chr5:2084094-2086052 FORWARDweakly similar to ( 174) NORK_PEA Nodulation receptor kinase precursor (EC 2.7.11.1) - Pisum sativum (Garden pea)nearly identical (1038) loc_os02g48210 12002.m09855 protein lectin-like protein kinase, putative, expressed Lectin_legB S_TKc Pkinase_Tyr TyrKc PTKc Pkinase S_TKc PTKc…	1.81249	-1.2333	-0.184427	0.76362	1.04383e-14	2.63024e-07	0.597938	0.00133448	9.82671	13.8759	7.62237	37.3248	35.2745	37.1455	17.3737	27.1655	28.9246	30.3626	48.4995	45.8692	2.44385	3.45085	1.89564	9.28246	8.77257	9.23788	4.32075	6.7559	7.19337	7.55101	12.0616	11.4074
Bradi3g53220	1	521	weakly similar to ( 127) AT4G35390 | Symbols: AGF1 | AGF1 (AT-hook protein of GA feedback 1); transcription factor | chr4:16829603-16830502 FORWARDmoderately similar to ( 204) loc_os02g48320 12002.m100338 protein DNA binding protein, putative, expressedDUF296 no original description	2.11258	-1.41044	0.0339501	0.668189	2.39188e-26	6.96681e-12	0.923419	0.000614888	3.52339	2.68565	2.56064	13.1503	14.1958	10.7661	6.95847	7.50831	8.88619	13.8925	10.8098	12.4122	1.50508	1.14722	1.09382	5.61738	6.064	4.59895	2.97243	3.20731	3.7959	5.93444	4.61762	5.3021
Bradi3g53430	1	521	highly similar to ( 552) AT5G48020	1.45082	-0.702589	-0.248627	0.99686	3.30076e-14	0.000407537	0.351022	2.49604e-07	145.752	249.114	168.05	504.357	508.523	525.583	258.047	288.705	369.132	688.598	559.023	580.201	42.0884	71.936	48.5272	145.642	146.845	151.771	74.5155	83.3684	106.593	198.844	161.427	167.543
Bradi3g54791	1	521	(loc_os02g56630.1 : 536.0) no description available & (at1g21240 : 337.0) encodes a wall-associated kinase; wall associated kinase 3 (WAK3); FUNCTIONS IN: protein serine/threonine kinase activity, kinase activity; INVOLVED IN: protein amino acid phosphorylation; LOCATED IN: plasma membrane; EXPRESSED IN: 9 plant structures; EXPRESSED DURING: 9 growth stages; CONTAINS InterPro DOMAIN/s: EGF-like c…	2.16166	-0.595158	-0.424132	1.99063	2.35058e-11	0.133194	0.27186	1.51591e-10	0.711144	1.13937	0.297749	3.30726	2.6886	3.35568	0.897867	1.04282	1.19964	3.71341	4.58453	4.24628	0.100402	0.160859	0.0420371	0.466929	0.379585	0.473765	0.126764	0.147229	0.169368	0.524271	0.647258	0.599503
Bradi3g55480	1	521	no original description	2.18355	-1.74136	-0.276395	0.718586	1.64033e-14	2.06113e-09	0.477836	0.0102936	1.93948	2.60427	1.25055	8.26815	7.36677	10.3933	7.18294	7.14332	4.8874	10.4412	13.5123	7.65264	1.82454	2.44992	1.17643	7.77813	6.93017	9.77731	6.75723	6.71996	4.59775	9.82243	12.7115	7.1991
Bradi3g55987	1	521	moderately similar to ( 428) AT4G32300 | Symbols: SD2-5 | SD2-5 (S-DOMAIN-2 5); carbohydrate binding / kinase/ protein kinase | chr4:15599970-15602435 FORWARDmoderately similar to ( 220) KPRO_MAIZE Putative receptor protein kinase ZmPK1 precursor (EC 2.7.11.1) - Zea mays (Maize)nearly identical (1016) loc_os04g23760 12004.m07515 protein ATP binding protein, putative S_TKc Pkinase TyrKc Pkinase_Ty…	1.22656	-0.729395	-0.447176	0.94434	1.06303e-06	0.00578052	0.164421	0.000193545	6.82052	11.5157	4.73421	17.6387	15.8628	20.1807	10.2357	14.2866	13.5514	21.5378	25.7216	25.991	2.20301	3.71955	1.52914	5.69726	5.12363	6.51831	3.3061	4.61455	4.37708	6.95665	8.30802	8.39502
Bradi3g56126	1	521	moderately similar to ( 293) AT5G43430 | Symbols: ETFBETA | ETFBETA; electron carrier | chr5:17453831-17455111 FORWARDmoderately similar to ( 337) loc_os04g10400 12004.m06292 protein electron transfer flavoprotein beta-subunit, putative, expressed FixA ETF_beta ETF ETF no original description	1.38234	-0.945954	-0.421375	0.857759	7.66728e-13	1.73581e-06	0.0822772	1.22728e-05	122.317	209.928	129.372	389.075	410.926	403.008	242.289	293.815	352.915	587.637	500.245	523.226	51.8072	88.915	54.7954	164.793	174.048	170.694	102.622	124.445	149.477	248.893	211.878	221.612
Bradi3g56650	1	521	weakly similar to ( 120) AT4G27960 | Symbols: UBC9 | UBC9 (UBIQUITIN CONJUGATING ENZYME 9); ubiquitin-protein ligase | chr4:13916065-13917293 REVERSEweakly similar to ( 155) loc_os02g48910 12002.m09925 protein ubiquitin-conjugating enzyme E2-17 kDa 11, putative, expressed UBCc COG5078 UQ_con UBCc no original description	2.21958	-0.657409	0.725387	0.836782	1.07561e-16	0.0270233	0.0185658	0.00257031	2.32738	2.11597	2.56064	11.6542	12.9053	8.29598	2.28956	4.79697	4.04322	8.12582	5.79099	5.87947	2.05055	1.86429	2.25607	10.268	11.3703	7.30924	2.01723	4.22641	3.56231	7.15931	5.10219	5.18015
Bradi3g58590	1	521	weakly similar to ( 104) AT5G51440 | Symbols: | 23.5 kDa mitochondrial small heat shock protein (HSP23.5-M) | chr5:20891242-20892013 FORWARDweakly similar to ( 105) HS22M_PEA Heat shock 22 kDa protein, mitochondrial precursor - Pisum sativum (Garden pea)moderately similar to ( 219) loc_os02g52150 12002.m10246 protein heat shock 22 kDa protein, mitochondrial precursor, putative, expressed no origi…	2.0228	-1.13136	-0.553392	1.44483	2.70239e-05	0.0291763	0.377338	0.00220983	0.61417	1.18006	0.297749	1.49614	4.51685	2.28373	1.52637	1.51209	1.46622	2.09699	5.35666	4.85289	0.52583	1.01032	0.254922	1.28094	3.86717	1.95524	1.30683	1.2946	1.25533	1.79536	4.58618	4.15488
Bradi3g59270	1	521	moderately similar to ( 472) AT1G14330 | Symbols: | kelch repeat-containing F-box family protein | chr1:4890375-4891700 REVERSEhighly similar to ( 770) loc_os02g51350 12002.m10169 protein kelch motif family protein, expressed no original description	1.32479	-0.439829	-0.327115	1.21207	1.08451e-17	0.00748627	0.0963047	5.05321e-15	79.3572	112.594	76.8192	217.098	217.078	238.626	102.357	124.096	137.914	277.545	268.557	298.033	22.9356	32.5416	22.2021	62.7451	62.7393	68.9671	29.5829	35.8658	39.8594	80.2153	77.6176	86.1367
Bradi3g59690	1	521	no original description	1.72277	-1.29136	-0.0605061	0.491919	4.3029e-11	1.56208e-06	0.89744	0.0690674	2.71528	4.59816	1.84604	9.21308	10.0554	10.5797	6.15039	7.71687	8.30859	11.446	11.1476	8.58589	4.03459	6.83233	2.74301	13.6896	14.9411	15.7202	9.13877	11.4664	12.3456	17.0075	16.5641	12.7576
Bradi3g60100	1	521	very weakly similar to (98.6) AT1G54050 | Symbols: | 17.4 kDa class III heat shock protein (HSP17.4-CIII) | chr1:20179558-20180122 REVERSEvery weakly similar to (84.7) HSP21_IPONI 17.2 kDa class II heat shock protein - Ipomoea nil (Japanese morning glory) (Pharbitis nil)weakly similar to ( 182) loc_os02g54140 12002.m10443 protein 17.5 kDa class II heat shock protein, putative, expressed HSP20 Ibp…	1.87966	-2.34185	-2.09361	1.63143	6.42244e-06	3.2033e-09	4.75031e-10	8.13739e-08	0.355572	0.569683	0.0595498	0.629954	1.61316	1.11856	1.61616	1.51209	1.64395	4.54347	5.26015	5.03954	0.390738	0.626026	0.0654393	0.692257	1.77271	1.22919	1.776	1.66164	1.80653	4.99282	5.78038	5.53796
Bradi3g60160	1	521	nearly identical (1297) AT4G33150 | Symbols: | lysine-ketoglutarate reductase/saccharopine dehydrogenase bifunctional enzyme | chr4:15985479-15988055 REVERSEnearly identical (1793) loc_os02g54254 12002.m34034 protein alpha-aminoadipic semialdehyde synthase, putative, expressed Saccharop_dh LYS9 Saccharop_dh_N AlaDh_PNT_C AlaDh_PNT_N no original description	1.95705	-1.21427	-0.492088	1.23486	1.85621e-20	1.30963e-08	0.0573663	4.72977e-09	770.815	973.548	705.814	2930.39	2806.69	3775.79	1504.47	1873.43	2306.94	4154.3	4741.03	4484.49	67.8236	85.662	62.1042	257.843	246.959	332.23	132.377	164.842	202.987	365.535	417.161	394.588
Bradi3g60756	1	521	moderately similar to ( 465) AT4G35300 | Symbols: | TMT2 (TONOPLAST MONOSACCHARIDE TRANSPORTER2); carbohydrate transmembrane transporter/ nucleoside transmembrane transporter/ sugar:hydrogen symporter | chr4:16796432-16799071 REVERSEhighly similar to ( 558) loc_os11g28610 12011.m06778 protein hexose transporter, putative, expressed Sugar_tr xylE no original description	2.62434	-1.91975	-0.398693	1.10329	3.78343e-15	2.43621e-08	0.341127	0.000442605	1.22834	1.34282	0.416849	6.37829	6.34511	5.49958	2.19977	4.53627	4.4431	7.68895	9.02429	7.27934	0.576956	0.63073	0.195796	2.99591	2.98032	2.58318	1.03324	2.1307	2.08694	3.61153	4.23874	3.41914
Bradi4g00206	1	521	moderately similar to ( 379) AT5G35370 | Symbols: | ATP binding / carbohydrate binding / kinase/ protein kinase/ protein serine/threonine kinase/ protein tyrosine kinase/ sugar binding | chr5:13588564-13591182 REVERSEmoderately similar to ( 211) NORK_MEDTR Nodulation receptor kinase precursor (EC 2.7.11.1) (Does not make infections protein 2) (Symbiosis receptor-like kinase) (MtSYMRK) - Medicago …	1.61193	-0.682697	-0.198224	1.12745	2.61138e-19	0.000378131	0.428536	2.01305e-10	6.43262	5.49337	5.44881	18.2687	16.6156	18.3164	7.4523	10.3239	10.1747	16.6011	21.861	22.5846	1.95283	1.66769	1.65416	5.54604	5.04419	5.56054	2.26239	3.13416	3.08886	5.03981	6.6366	6.85629
Bradi4g00467	1	521	moderately similar to ( 490) AT5G40010 | Symbols: AATP1 | AATP1 (AAA-ATPase 1); ATP binding / ATPase/ nucleoside-triphosphatase/ nucleotide binding | chr5:16020218-16021762 REVERSEhighly similar to ( 659) loc_os12g24320 12012.m06266 protein cell Division Protein AAA ATPase family, putative, expressed AAA no original description	1.52342	-0.742624	-0.00711763	0.787915	1.12558e-24	1.15658e-06	0.981949	1.50011e-07	80.7795	107.548	72.9783	260.801	257.246	232.8	142.177	149.593	145.2	231.28	232.846	290.334	46.3717	61.7383	41.8934	149.714	147.673	133.64	81.6173	85.8741	83.3527	132.767	133.666	166.667
Bradi4g00486	1	521	(loc_os03g48480.1 : 145.0) no description available & (at1g48320 : 128.0) Thioesterase superfamily protein; CONTAINS InterPro DOMAIN/s: Thioesterase superfamily (InterPro:IPR006683), Phenylacetic acid degradation-related protein (InterPro:IPR003736); BEST Arabidopsis thaliana protein match is: Thioesterase superfamily protein (TAIR:AT5G48950.1); Has 2845 Blast hits to 2845 proteins in 1040 specie…	1.19924	-0.775924	-0.312302	0.735621	1.84871e-06	0.0031761	0.366512	0.0041045	5.46288	10.0915	4.64488	17.245	14.8949	14.0752	8.7991	12.4096	13.196	21.931	17.1317	18.1984	5.94437	10.981	5.05428	18.765	16.2077	15.3158	9.57464	13.5033	14.3591	23.864	18.6416	19.8023
Bradi4g00610	1	521	highly similar to ( 564) loc_os11g38440 12011.m07691 protein expressed protein no original description	2.07053	-1.42967	0.502095	0.138766	2.38325e-16	3.05278e-08	0.107761	0.637216	4.33151	4.84231	3.54321	20.7885	13.6043	19.0155	11.4927	12.3574	10.3524	7.82001	16.8904	12.9722	0.715598	0.799985	0.585365	3.43441	2.24754	3.1415	1.89868	2.04154	1.71029	1.29192	2.79041	2.1431
Bradi4g00780	1	521	no original description	1.73035	-0.834332	-0.77324	1.66926	1.7276e-06	0.0330166	0.0686674	2.26487e-06	1.61624	2.48219	0.476398	5.43335	4.08668	5.45298	2.73849	2.34635	2.93244	8.03845	8.10738	9.42581	3.9134	6.01015	1.15351	13.1558	9.8951	13.2033	6.63074	5.68123	7.10035	19.4636	19.6305	22.8228
Bradi4g01150	1	521	moderately similar to ( 360) AT1G55520 | Symbols: TBP2, ATTBP2 | TBP2 (TATA BINDING PROTEIN 2); DNA binding / RNA polymerase II transcription factor/ TATA-binding protein binding | chr1:20726150-20727483 REVERSEmoderately similar to ( 373) TBP2_WHEAT TATA-box-binding protein 2 (TATA-box factor 2) (TATA-binding factor 2) (TATA sequence-binding protein 2) (TBP-2) (Transcription initiation factor TF…	1.5833	-0.865889	0.801986	-0.0845761	5.17146e-23	1.74279e-07	3.7656e-06	0.662788	12.1864	15.0559	11.7611	39.3721	39.3612	37.9378	22.5814	26.5919	21.8156	18.9166	27.0729	20.9514	2.63035	3.24971	2.53855	8.49819	8.49583	8.18861	4.87403	5.73968	4.70874	4.08301	5.84348	4.52222
Bradi4g01687	1	521	moderately similar to ( 230) AT3G46530 | Symbols: RPP13 | RPP13 (RECOGNITION OF PERONOSPORA PARASITICA 13); ATP binding | chr3:17130739-17133246 REVERSEhighly similar to ( 707) loc_os11g43700 12011.m08205 protein RGH1A, putative, expressed NB-ARC no original description	1.3476	-0.694389	-0.428713	1.08192	6.76007e-07	0.0181871	0.203345	4.05303e-05	1.90716	2.27873	1.04212	5.19712	3.2801	4.75388	2.6936	2.86776	2.79915	5.85409	5.64621	6.20611	0.532428	0.636162	0.290933	1.4509	0.915717	1.32716	0.751983	0.800602	0.781449	1.63431	1.57627	1.73258
Bradi4g02168	1	521	(loc_os01g49614.1 : 334.0) no description available & (at1g66930 : 166.0) Protein kinase superfamily protein; FUNCTIONS IN: kinase activity; INVOLVED IN: protein amino acid phosphorylation; LOCATED IN: cellular_component unknown; EXPRESSED IN: root; CONTAINS InterPro DOMAIN/s: Protein kinase, ATP binding site (InterPro:IPR017441), Serine/threonine-protein kinase domain (InterPro:IPR002290), Serin…	1.31761	-0.679814	-0.497403	1.1352	0.000190028	0.0816969	0.251014	0.000764614	0.711144	1.18006	0.506173	2.51982	1.66693	1.77105	1.3468	1.35567	1.06634	2.14067	2.50943	3.63967	0.180402	0.299355	0.128405	0.639223	0.422865	0.449278	0.341654	0.343903	0.270508	0.543042	0.636587	0.923306
Bradi4g02287	1	521	moderately similar to ( 415) AT5G10530 | Symbols: | lectin protein kinase, putative | chr5:3324978-3326933 REVERSEweakly similar to ( 195) NORK_PEA Nodulation receptor kinase precursor (EC 2.7.11.1) - Pisum sativum (Garden pea)highly similar to ( 560) loc_os12g41490 12012.m07930 protein receptor-like protein kinase homolog RK20-1, putative, expressed Pkinase S_TKc S_TKc Pkinase_Tyr TyrKc PTKc SPS…	2.40762	-1.18708	-0.444915	1.66545	8.69007e-21	1.13495e-05	0.154069	1.58993e-11	2.29506	3.78432	1.36965	13.229	12.4751	13.2829	4.39955	6.20478	6.13147	16.2953	17.1317	19.6449	0.947978	1.56312	0.565735	5.46429	5.15288	5.48653	1.81724	2.5629	2.53262	6.73083	7.07628	8.11437
Bradi4g02367	1	521	moderately similar to ( 469) AT3G22750 | Symbols: | protein kinase, putative | chr3:8037364-8039096 REVERSEvery weakly similar to (95.5) M2K1_ORYSA Mitogen-activated protein kinase kinase 1 (EC 2.7.12.2) (MAP kinase kinase 1) (MAPKK1) (OsMEK1) - Oryza sativa (Rice)highly similar to ( 522) loc_os03g43760 12003.m09416 protein ATP binding protein, putative, expressed S_TKc Pkinase_Tyr PTKc S_TKc Tyr…	1.07902	-1.14062	-0.496579	0.434983	2.70666e-07	8.50314e-08	0.0510745	0.0471059	10.6025	9.766	10.0341	15.2764	24.1437	24.5617	15.4882	25.132	26.4808	30.1005	28.4723	32.1038	3.65226	3.36411	3.45647	5.26228	8.3168	8.4608	5.33524	8.65724	9.12189	10.3688	9.80791	11.0588
Bradi4g02380	1	521	highly similar to ( 915) AT1G03090 | Symbols: MCCA | MCCA; methylcrotonoyl-CoA carboxylase | chr1:739715-743819 FORWARDnearly identical (1214) MCCA_ORYSA Methylcrotonoyl-CoA carboxylase subunit alpha, mitochondrial precursor (EC 6.4.1.4) (3-methylcrotonyl-CoA carboxylase 1) (MCCase subunit alpha) (3-methylcrotonyl-CoA:carbon dioxide ligase subunit alpha) - Oryza sativa (Rice)nearly identical (121…	1.79536	-0.995231	0.271439	0.528686	1.01165e-22	8.70944e-08	0.272183	0.00534058	1029.9	1095.99	948.003	3777.84	3146.8	3744.84	1667.79	2206.71	2252.96	2727.04	3171.1	2941.41	179.487	191.005	165.215	658.389	548.413	652.639	290.657	384.579	392.639	475.26	552.648	512.62
Bradi4g02480	1	521	weakly similar to ( 159) AT2G27030 | Symbols: CAM5 | CAM5 (CALMODULIN 5); calcium ion binding | chr2:11532719-11533060 FORWARDweakly similar to ( 157) CALM3_PETHY Calmodulin-related protein - Petunia hybrida (Petunia)weakly similar to ( 154) loc_os05g41210 12005.m08296 protein calmodulin, putative, expressed FRQ1 no original description	1.78565	-1.13674	-0.280577	0.929488	4.65401e-06	0.00750253	0.588068	0.011293	0.355572	0.773142	0.208424	1.49614	1.50562	1.44481	0.628507	1.1471	1.06634	1.83486	1.97859	1.58652	0.776358	1.68808	0.455075	3.26668	3.28738	3.1546	1.37229	2.50459	2.32826	4.00625	4.32006	3.46402
Bradi4g03340	1	521	weakly similar to ( 103) AT1G27730 | Symbols: STZ, ZAT10 | STZ (salt tolerance zinc finger); nucleic acid binding / transcription factor/ transcription repressor/ zinc ion binding | chr1:9648302-9648985 REVERSEvery weakly similar to (92.4) ZFP1_WHEAT Zinc-finger protein 1 (WZF1) - Triticum aestivum (Wheat)weakly similar to ( 134) loc_os12g39400 12012.m07725 protein zinc-finger protein 1, putative…	2.24024	-1.39468	-0.504044	1.34961	1.63074e-12	3.36276e-05	0.180182	5.77581e-06	0.775793	1.54628	0.655048	4.17345	4.73194	4.84709	2.0202	2.39849	3.24346	8.43163	6.22531	4.89956	0.592209	1.18037	0.500037	3.18584	3.61217	3.70007	1.54214	1.83091	2.47592	6.43636	4.75215	3.74012
Bradi4g04310	1	521	moderately similar to ( 324) AT3G09470 | Symbols: | FUNCTIONS IN: molecular_function unknown; INVOLVED IN: biological_process unknown; LOCATED IN: cellular_component unknown; EXPRESSED IN: 23 plant structures; EXPRESSED DURING: 13 growth stages; CONTAINS InterPro DOMAIN/s: Protein of unknown function DUF895, eukaryotic (InterPro:IPR010291), Major facilitator superfamily, general substrate transpo…	0.967823	-1.04151	-1.08819	1.01451	0.023963	0.0153283	0.016364	0.00850416	0.387897	0.9766	0.535948	1.18116	1.45185	1.02535	1.16723	0.782115	1.8661	3.45129	2.17162	2.14647	0.148676	0.37432	0.205423	0.452727	0.556476	0.393004	0.447385	0.299776	0.715255	1.32284	0.832357	0.822718
Bradi4g05100	1	521	moderately similar to ( 363) AT4G16070 | Symbols: | lipase class 3 family protein | chr4:9096808-9100596 REVERSEhighly similar to ( 709) loc_os12g36770 12012.m26927 protein triacylglycerol lipase, putative, expressed Lipase_3 Lipase_3 Lipase no original description	1.52199	-0.7583	0.304724	0.458962	1.42325e-19	1.79053e-05	0.159355	0.00905762	7.27306	8.83009	7.5926	22.3634	21.1862	24.3287	11.2682	16.0594	12.7517	15.9895	20.4132	18.6183	1.13624	1.37949	1.18616	3.49373	3.30983	3.80076	1.76039	2.50889	1.99214	2.49797	3.18907	2.90866
Bradi4g05210	1	521	weakly similar to ( 192) AT2G47710 | Symbols: | universal stress protein (USP) family protein | chr2:19555045-19555956 REVERSEmoderately similar to ( 259) loc_os12g36640 12012.m07450 protein fiber protein Fb19, putative, expressed no original description	1.3611	-1.21282	-0.626621	0.774899	2.28044e-10	3.06861e-08	0.0135693	0.000421085	52.1721	98.2297	50.1112	162.213	183.363	169.089	123.816	161.168	179.457	295.238	261.367	238.072	31.6195	59.5331	30.3704	98.311	111.129	102.478	75.0399	97.6775	108.762	178.932	158.404	144.286
Bradi4g05400	1	521	highly similar to ( 506) loc_os12g08360 12012.m04823 protein conserved hypothetical protein no original description	1.9234	-0.657157	0.155031	1.11121	1.97484e-20	0.00258603	0.623184	9.12822e-08	15.9684	22.9094	11.6122	68.35	59.8483	62.919	21.8631	30.0854	27.5028	46.2648	65.1969	60.1479	3.86551	5.54573	2.81099	16.5456	14.4876	15.2309	5.29244	7.28283	6.65765	11.1994	15.7823	14.5601
Bradi4g05730	1	521	moderately similar to ( 411) AT4G32300 | Symbols: SD2-5 | SD2-5 (S-DOMAIN-2 5); carbohydrate binding / kinase/ protein kinase | chr4:15599970-15602435 FORWARDmoderately similar to ( 291) KPRO_MAIZE Putative receptor protein kinase ZmPK1 precursor (EC 2.7.11.1) - Zea mays (Maize)highly similar to ( 672) loc_os04g23720 12004.m07513 protein ATP binding protein, putative, expressed Pkinase S_TKc S_TK…	3.06536	-1.99217	0.258568	0.814623	5.36291e-40	3.38689e-18	0.407554	0.000308926	7.91956	14.4048	6.34205	84.4926	66.3547	87.9933	34.2536	44.2677	35.0116	62.5164	64.1352	72.9801	2.29752	4.17895	1.83988	24.5119	19.25	25.5275	9.93723	12.8424	10.1571	18.1365	18.6061	21.1721
Bradi4g05760	1	521	no original description	2.04714	-1.22409	-0.90323	1.72628	3.04416e-06	0.012623	0.0374623	4.43484e-06	0.193948	0.406917	0.238199	1.33865	1.50562	0.652493	0.718294	0.729974	0.48874	1.87855	1.93033	2.6131	0.161489	0.338815	0.198334	1.11462	1.25364	0.543291	0.59808	0.607805	0.406945	1.56415	1.60727	2.17577
Bradi4g05990	1	521	moderately similar to ( 241) AT3G55980 | Symbols: SZF1, ATSZF1 | SZF1 (SALT-INDUCIBLE ZINC FINGER 1); transcription factor | chr3:20776857-20778599 FORWARDmoderately similar to ( 270) loc_os05g03760 12005.m27532 protein zinc finger transcription factor-like protein, putative, expressed no original description	1.93583	-1.45461	0.261793	0.219425	3.17386e-34	7.76671e-20	0.209943	0.206842	32.7126	38.1281	30.2215	143.945	120.826	121.83	85.3872	103.135	88.3287	81.8261	124.313	116.189	14.2663	16.628	13.1799	62.7756	52.6934	53.1312	37.2382	44.9782	38.521	35.6852	54.2142	50.6714
Bradi4g06215	1	521	(loc_os02g34790.1 : 1009.0) no description available & (at4g08850 : 662.0) Leucine-rich repeat receptor-like protein kinase family protein; FUNCTIONS IN: kinase activity; INVOLVED IN: protein amino acid phosphorylation; LOCATED IN: plasma membrane, membrane; EXPRESSED IN: 23 plant structures; EXPRESSED DURING: 13 growth stages; CONTAINS InterPro DOMAIN/s: Protein kinase, ATP binding site (InterPr…	1.1798	-0.500659	-0.333208	1.01235	1.29392e-15	0.00153292	0.0646266	3.7184e-12	9.60044	10.8647	9.23022	22.7571	21.6164	22.7906	11.6723	14.9123	15.3731	26.0376	28.7136	29.864	2.63026	2.97662	2.52883	6.23482	5.92229	6.24401	3.19788	4.08557	4.21181	7.13358	7.86675	8.18191
Bradi4g09060	1	521	moderately similar to ( 440) AT3G54110 | Symbols: ATPUMP1, UCP, PUMP1, ATUCP1, UCP1 | PUMP1 (PLANT UNCOUPLING MITOCHONDRIAL PROTEIN 1); binding / oxidative phosphorylation uncoupler | chr3:20038890-20040996 FORWARDhighly similar to ( 521) loc_os11g48040 12011.m08602 protein mitochondrial uncoupling protein 3, putative, expressed Mito_carr no original description	1.77666	-0.848151	-0.34168	1.27019	5.29561e-23	4.07641e-06	0.139588	1.41493e-12	94.6145	129.928	79.2608	333.954	347.744	358.731	138.99	204.132	203.583	439.45	423.804	455.285	24.2353	33.2809	20.3025	85.5416	89.0738	91.8882	35.6019	52.2879	52.1472	112.564	108.556	116.62
Bradi4g09417	1	521	weakly similar to ( 157) AT5G24090 | Symbols: | acidic endochitinase (CHIB1) | chr5:8143805-8145153 REVERSEmoderately similar to ( 301) XIP1_ORYSA Xylanase inhibitor protein 1 precursor (Class III chitinase homolog a) (RIXI protein) - Oryza sativa (Rice)moderately similar to ( 301) loc_os11g47580 12011.m08558 protein xylanase inhibitor protein 1 precursor, putative, expressed no original descript…	2.08623	-1.33782	-0.368797	1.11721	9.57076e-14	2.47889e-06	0.332517	7.64801e-05	573.764	1084.11	418.456	2890.7	2846.69	3079.02	1347.47	1828.33	2072.26	3862.87	3847.15	3674.43	479.736	906.444	349.88	2416.98	2380.18	2574.43	1126.65	1528.7	1732.66	3229.82	3216.68	3072.27
Bradi4g09430	1	521	weakly similar to ( 141) AT5G24090 | Symbols: | acidic endochitinase (CHIB1) | chr5:8143805-8145153 REVERSEmoderately similar to ( 427) XIP1_WHEAT Xylanase inhibitor protein 1 precursor (Class III chitinase homolog) (XIP-I protein) - Triticum aestivum (Wheat)moderately similar to ( 304) loc_os06g25010 12006.m07149 protein xylanase inhibitor protein 1 precursor, putative, expressed no original des…	1.92959	-1.8648	-0.583769	0.648555	1.11557e-10	8.96516e-10	0.121434	0.0382176	193.69	449.48	150.75	970.523	1002.69	1050.75	793.49	1003.77	1093.93	1321.84	1665.63	1544.76	173.557	402.76	135.081	869.644	898.466	941.529	711.013	899.433	980.228	1184.45	1492.5	1384.19
Bradi4g09880	1	521	very weakly similar to (80.1) loc_os07g24830 12007.m06760 protein thionin-like peptide, putative, expressed no original description	1.98192	-0.455222	0.578162	0.948538	2.25135e-28	0.0175428	0.00504683	1.46058e-07	22.4657	28.1179	21.5868	93.9419	101.683	89.2051	29.0011	30.0854	39.7213	82.5688	54.58	53.5685	25.0454	31.3466	24.0656	104.729	113.359	99.4483	32.3312	33.54	44.2824	92.05	60.8473	59.7196
Bradi4g10610	1	521	moderately similar to ( 249) AT3G55950 | Symbols: CCR3, ATCRR3 | CCR3 (ARABIDOPSIS THALIANA CRINKLY4 RELATED 3); kinase | chr3:20753903-20756347 REVERSEmoderately similar to ( 209) CRI4_MAIZE Putative receptor protein kinase CRINKLY4 precursor (EC 2.7.11.1) - Zea mays (Maize)moderately similar to ( 496) loc_os12g31560 12012.m06965 protein protein kinase domain containing protein Pkinase S_TKc S_T…	1.62675	-1.06648	-0.0449958	0.605271	1.01326e-22	2.41203e-10	0.881539	0.000373078	89.3779	130.783	77.4743	327.182	283.325	308.21	203.142	227.804	192.075	323.941	306.054	317.725	32.8354	48.0467	28.4623	120.199	104.087	113.229	74.6298	83.69	70.5639	119.008	112.437	116.725
Bradi4g10987	1	521	highly similar to ( 549) AT3G47570 | Symbols: | leucine-rich repeat transmembrane protein kinase, putative | chr3:17527611-17530748 FORWARDmoderately similar to ( 479) RPK1_IPONI Receptor-like protein kinase precursor (EC 2.7.11.1) - Ipomoea nil (Japanese morning glory) (Pharbitis nil)nearly identical (1193) loc_os11g10310 12011.m05228 protein receptor-like protein kinase precursor, putative, exp…	2.14918	-1.2776	-0.516041	1.38762	1.21847e-22	7.98076e-09	0.0519729	1.67628e-10	32.9712	52.5329	24.475	158.276	142.066	186.846	84.4444	89.2133	92.6385	181.957	260.401	254.45	9.10304	14.5038	6.75731	43.6985	39.223	51.5864	23.3143	24.6309	25.5766	50.2367	71.8944	70.2513
Bradi4g11580	1	521	moderately similar to ( 318) AT5G53970 | Symbols: | aminotransferase, putative | chr5:21910676-21912594 FORWARDhighly similar to ( 625) loc_os11g42510 12011.m28857 protein tyrosine aminotransferase, putative, expressed COG0436 PRK08363 PRK09265 PRK05794 Aminotran_1_2 PRK05764 PRK07212 PRK07777 PRK08069 PRK08443 PRK06056 PRK06575 PRK06348 PRK08362 PRK07568 PRK07683 PRK07309 PRK07367 PRK06507 PRK07…	3.09047	-2.29952	0.0312396	0.759709	1.13876e-32	2.61088e-19	0.947295	0.00310198	104.506	214.323	112.222	1273.77	1106.2	1290.72	497.912	806.048	817.574	1226.26	1183.97	1181.82	28.6789	58.8153	30.7963	349.552	303.567	354.205	136.639	221.199	224.362	336.514	324.909	324.319
Bradi4g12800	1	521	weakly similar to ( 124) loc_os07g14700 12007.m05915 protein harpin-induced protein, putative, expressed no original description	1.65067	-0.327078	0.926135	0.397461	6.04999e-17	0.144816	1.70416e-05	0.0669786	7.88723	5.77822	7.68192	23.3083	23.6597	20.3671	7.63187	10.1154	9.15278	8.69375	14.2844	12.4589	2.83102	2.07402	2.75733	8.36623	8.49236	7.31052	2.73936	3.63078	3.28528	3.12052	5.12722	4.47196
Bradi4g12804	1	521	no hits & (original description: pacid=31140030 transcript=Bradi4g12804.1 locus=Bradi4g12804 ID=Bradi4g12804.1.v2.1 annot-version=v2.1)	1.77325	-0.522261	0.84489	0.406101	1.11331e-10	0.0975874	0.00752205	0.191065	2.10111	1.26144	1.75672	7.71694	5.10835	5.03352	2.24467	3.02418	2.17712	2.53386	4.05369	3.26637	3.34039	2.00547	2.79288	12.2686	8.12138	8.00241	3.56863	4.80792	3.46123	4.02839	6.44466	5.19296
Bradi4g13586	1	521	(loc_os01g70110.1 : 125.0) no description available & (at5g13180 : 115.0) Encodes a NAC domain transcription factor that interacts with VND7 and negatively regulates xylem vessel formation.; NAC domain containing protein 83 (NAC083); CONTAINS InterPro DOMAIN/s: No apical meristem (NAM) protein (InterPro:IPR003441); BEST Arabidopsis thaliana protein match is: NAC domain containing protein 41 (TAIR…	2.61715	-1.68561	-0.239705	1.17125	4.86819e-13	2.52345e-05	0.596614	0.000252622	0.290922	0.610375	0.178649	2.28358	1.93579	2.19051	0.852974	1.30353	1.19964	2.97073	2.60594	1.95982	0.290632	0.609765	0.178471	2.2813	1.93386	2.18832	0.852122	1.30222	1.19844	2.96776	2.60334	1.95786
Bradi4g13600	1	521	moderately similar to ( 364) AT2G34930	1.17626	-0.606069	-0.605242	1.17544	0.000120903	0.0702766	0.0931031	6.77816e-05	1.26066	2.19735	0.893247	3.30726	2.47352	3.86835	1.88552	2.0335	2.577	5.02403	5.11537	4.57292	0.351258	0.612246	0.248885	0.921499	0.689194	1.07784	0.525361	0.566592	0.718026	1.39984	1.42529	1.27415
Bradi4g14620	1	521	weakly similar to ( 110) AT1G56580	0.997804	-0.740628	-1.09355	1.35073	0.013566	0.084173	0.016073	0.000588446	1.32531	2.84842	0.863472	2.67731	2.90369	4.28781	2.06509	4.37985	1.91053	7.29576	7.76957	6.15944	1.90967	4.10435	1.2442	3.85779	4.18399	6.1784	2.97564	6.31102	2.75293	10.5126	11.1954	8.87528
Bradi4g15030	1	521	weakly similar to ( 137) AT4G21410 | Symbols: | protein kinase family protein | chr4:11402463-11405025 REVERSEweakly similar to ( 119) PSKR_DAUCA Phytosulfokine receptor precursor (EC 2.7.11.1) (Phytosulfokine LRR receptor kinase) - Daucus carota (Carrot)moderately similar to ( 264) loc_os11g10640 12011.m05259 protein protein kinase domain containing protein, expressed Pkinase S_TKc S_TKc Pkinase…	1.76912	-0.985542	0.174229	0.609352	3.12819e-38	1.31227e-12	0.363352	1.15035e-05	52.9479	47.6906	45.109	162.056	155.455	179.203	83.2323	103.083	102.324	128.178	170.496	141.667	4.0009	3.60364	3.40857	12.2454	11.7466	13.5411	6.28928	7.78924	7.73194	9.68553	12.8832	10.7048
Bradi4g15290	1	521	weakly similar to ( 121) loc_os11g37280 12011.m07575 protein protease inhibitor/seed storage/LTP family protein, expressed no original description	3.04733	-2.78917	-0.66415	0.922308	3.97831e-07	6.66854e-06	0.293566	0.0625126	0.0969742	0.0406917	0.148875	0.314977	0.914125	1.25838	0.763187	0.312846	1.06634	1.13587	1.7373	1.25989	0.112239	0.0470968	0.172308	0.364557	1.05802	1.45646	0.883318	0.36209	1.23419	1.31466	2.01076	1.4582
Bradi4g16060	1	521	highly similar to ( 694) AT5G26340 | Symbols: MSS1, STP13 | MSS1; carbohydrate transmembrane transporter/ hexose:hydrogen symporter/ high-affinity hydrogen:glucose symporter/ sugar:hydrogen symporter | chr5:9243851-9246994 REVERSEhighly similar to ( 513) STC_RICCO Sugar carrier protein C - Ricinus communis (Castor bean)highly similar to ( 798) loc_os03g11900 12003.m06642 protein sugar transport p…	1.31934	-0.47346	-0.381782	1.22766	1.56168e-07	0.0866246	0.247502	1.03198e-06	4.42849	7.8128	3.54321	11.3392	14.4647	13.2363	7.76655	5.73551	8.21973	14.3294	18.0003	18.665	1.42624	2.5162	1.14113	3.65191	4.65852	4.26289	2.5013	1.84719	2.64725	4.61495	5.7972	6.01127
Bradi4g16350	1	521	weakly similar to ( 199) AT2G33580 | Symbols: | protein kinase family protein / peptidoglycan-binding LysM domain-containing protein | chr2:14219848-14221842 REVERSEweakly similar to ( 131) KPRO_MAIZE Putative receptor protein kinase ZmPK1 precursor (EC 2.7.11.1) - Zea mays (Maize)moderately similar to ( 400) loc_os11g35330 12011.m07385 protein protein kinase, putative, expressed PTKc Pkinase_Tyr…	1.69678	-1.08723	-0.109349	0.718895	6.23564e-16	6.43306e-07	0.738476	0.000584121	4.00827	3.58087	2.82862	12.4416	10.4856	10.906	6.1055	9.54181	6.53135	11.6645	11.0511	13.6721	1.74424	1.55825	1.2309	5.4141	4.5629	4.74585	2.65687	4.15222	2.84219	5.07593	4.80902	5.94956
Bradi4g17060	1	521	very weakly similar to (80.1) AT1G28190	2.29812	-1.10654	-0.501733	1.69332	4.30499e-30	1.18716e-07	0.0307735	3.55707e-18	4.78406	7.60934	3.87074	24.2532	30.3275	24.7015	11.6723	11.7317	11.3299	34.2071	36.5797	41.5762	4.3531	6.92388	3.52205	22.0685	27.5955	22.4764	10.6208	10.6749	10.3093	31.1256	33.2846	37.831
Bradi4g17217	1	521	weakly similar to ( 180) AT3G26690 | Symbols: ATNUDT13, ATNUDX13 | ATNUDX13 (ARABIDOPSIS THALIANA NUDIX HYDROLASE HOMOLOG 13); bis(5'-adenosyl)-pentaphosphatase/ hydrolase | chr3:9804418-9805398 REVERSEmoderately similar to ( 337) loc_os11g32750 12011.m28680 protein nudix hydrolase 13, mitochondrial precursor, putative, expressed Nudix_Hydrolase_9 no original description	1.50271	-0.723844	-0.484717	1.26358	3.1067e-10	0.00388919	0.105869	1.32844e-07	13.9643	23.7639	9.31954	40.4746	41.996	50.3818	22.5365	28.5211	26.4364	67.1909	60.1297	58.7014	4.66565	7.93984	3.11378	13.5231	14.0314	16.8332	7.52972	9.52928	8.83275	22.4494	20.0901	19.6129
Bradi4g17917	1	521	moderately similar to ( 345) AT3G48860	1.64927	-0.695208	-0.117601	1.07166	3.42012e-29	7.82857e-06	0.590829	1.60033e-13	10.4732	9.19632	8.93247	29.3716	26.9398	33.3704	14.9046	16.5808	14.8844	31.3674	29.8236	36.2101	0.810557	0.711734	0.691314	2.27317	2.08496	2.58265	1.15352	1.28325	1.15195	2.42763	2.30815	2.80242
Bradi4g19060	1	521	weakly similar to ( 157) AT5G13080 | Symbols: WRKY75, ATWRKY75 | WRKY75; transcription factor | chr5:4149928-4151019 REVERSEweakly similar to ( 184) loc_os11g29870 12011.m06896 protein OsWRKY72 - Superfamily of rice TFs having WRKY and zinc finger domains, expressedWRKY no original description	1.29936	-0.728219	-0.496735	1.06787	1.48616e-11	0.000305294	0.0297893	2.17332e-08	7.72561	11.4344	7.50328	20.946	20.5409	23.816	11.4927	14.1824	18.3056	32.2848	30.8853	29.0707	1.95883	2.89918	1.90245	5.31085	5.20815	6.03854	2.91397	3.59593	4.64137	8.18581	7.83095	7.37087
Bradi4g20680	1	521	moderately similar to ( 264) loc_os03g49126 12003.m09914 protein expressed protein no original description	2.53	-1.57302	0.733517	0.223462	1.47595e-07	0.00337526	0.191085	0.678712	0.193948	0.325533	0.1191	1.49614	0.967897	1.21177	0.40404	0.417128	1.02191	0.567934	0.916906	0.699937	0.0453786	0.076166	0.0278661	0.350056	0.226462	0.283522	0.0945344	0.0975967	0.2391	0.132881	0.214531	0.163766
Bradi4g20690	1	521	weakly similar to ( 128) loc_os09g06740 12009.m03943 protein protein binding protein, putative, expressed no original description	1.48417	-0.744341	-0.465277	1.2051	2.42353e-17	3.99292e-05	0.0277454	6.25786e-12	54.8874	76.7852	48.1162	166.072	190.031	146.531	85.1627	97.1909	118.586	258.497	217.452	217.914	49.1822	68.8039	43.1149	148.81	170.278	131.3	76.3107	87.0886	106.26	231.628	194.849	195.263
Bradi4g20710	1	521	weakly similar to ( 173) AT5G67550	1.04302	-0.763851	-0.552239	0.831408	2.43354e-07	0.000262603	0.0202961	3.94721e-05	11.1197	12.8993	6.9971	19.7648	18.2287	25.587	16.7901	19.2922	16.4395	29.7947	30.4509	33.177	2.4612	2.85508	1.54872	4.37468	4.03469	5.66336	3.71627	4.27007	3.63866	6.59466	6.73991	7.34329
Bradi4g21644	1	521	(loc_os11g24510.1 : 663.0) no description available & (at5g09640 : 398.0) encodes a serine carboxypeptidase-like (SCPL) protein. Mutants accumulate sinapoylglucose instead of sinapoylcholine, and have increased levels of choline and decreased activity of the enzyme sinapoylglucose:choline sinapoyltransferase.; serine carboxypeptidase-like 19 (SCPL19); FUNCTIONS IN: sinapoyltransferase activity, s…	1.86178	-0.431197	1.46908	-0.0384956	3.05809e-09	0.228908	1.99982e-05	0.925313	2.489	1.38352	4.01961	11.6542	8.17336	9.27472	3.32211	4.84912	2.62143	3.53866	3.57111	3.3597	0.243233	0.135201	0.392809	1.13888	0.798725	0.906354	0.324647	0.47387	0.256174	0.345809	0.34898	0.32832
Bradi4g21980	1	521	moderately similar to ( 282) AT1G79990 | Symbols: | protein binding / structural molecule | chr1:30085910-30091949 FORWARDweakly similar to ( 154) PSKR_DAUCA Phytosulfokine receptor precursor (EC 2.7.11.1) (Phytosulfokine LRR receptor kinase) - Daucus carota (Carrot)moderately similar to ( 326) loc_os04g30030 12004.m08109 protein resistance protein, putative WD40 TyrKc Pkinase S_TKc Pkinase_Tyr S…	2.50549	-1.4803	0.517287	0.507907	1.39328e-28	4.85419e-10	0.0448203	0.0265349	2.32738	1.30213	1.69717	11.1817	8.2809	11.1856	4.35466	5.63123	5.06513	7.07733	7.6248	6.67273	0.288328	0.161315	0.210254	1.38524	1.02588	1.38573	0.539477	0.697625	0.627494	0.876775	0.944598	0.826651
Bradi4g22030	1	521	moderately similar to ( 394) AT5G47850 | Symbols: CCR4 | CCR4 (ARABIDOPSIS THALIANA CRINKLY4 RELATED 4); kinase | chr5:19378803-19381058 REVERSEmoderately similar to ( 233) CRI4_MAIZE Putative receptor protein kinase CRINKLY4 precursor (EC 2.7.11.1) - Zea mays (Maize)highly similar to ( 918) loc_os11g11490 12011.m05341 protein protein kinase, putative, expressed PTKc TyrKc S_TKc Pkinase_Tyr Pkina…	1.4408	-1.21688	-0.273913	0.497837	1.1659e-15	2.877e-11	0.252667	0.00698224	10.8934	11.7192	9.46842	30.3953	28.9294	27.731	18.5858	27.2176	28.7024	29.1831	35.3733	40.643	2.85168	3.06785	2.47864	7.95688	7.57314	7.25941	4.86541	7.12503	7.51372	7.63954	9.26002	10.6395
Bradi4g23670	1	521	moderately similar to ( 328) AT1G44130 | Symbols: | nucellin protein, putative | chr1:16787508-16789318 REVERSEmoderately similar to ( 385) ASP1_ORYSA Aspartic proteinase Asp1 precursor (EC 3.4.23.-) (OsAsp1) (OSAP1) (Nucellin-like protein) - Oryza sativa (Rice)highly similar to ( 627) loc_os11g08100 12011.m05006 protein aspartic proteinase Asp1 precursor, putative, expressed no original descript…	2.77455	-1.86969	0.88891	0.0159505	1.63967e-14	2.83048e-07	0.0336073	0.971465	3.0062	6.3479	2.11402	31.419	17.0995	29.5486	8.7542	19.3443	13.5959	11.5771	15.1531	15.3986	0.874912	1.84747	0.615256	9.14405	4.97658	8.59971	2.54779	5.6299	3.95689	3.36936	4.41009	4.48155
Bradi4g24590	1	521	moderately similar to ( 230) AT5G42440 | Symbols: | protein kinase family protein | chr5:16973434-16974513 REVERSEmoderately similar to ( 205) PSKR_DAUCA Phytosulfokine receptor precursor (EC 2.7.11.1) (Phytosulfokine LRR receptor kinase) - Daucus carota (Carrot)moderately similar to ( 381) loc_os11g06780 12011.m04875 protein serine/threonine-protein kinase BRI1-like 1 precursor, putative, expres…	1.60761	-1.22219	0.236495	0.148928	5.7652e-20	8.53184e-12	0.32359	0.45742	9.21255	13.5096	8.1881	33.5451	31.0803	29.269	25.4096	25.0277	21.3713	25.7318	24.4669	29.3973	4.75609	6.97451	4.22721	17.318	16.0456	15.1105	13.118	12.9209	11.0332	13.2843	12.6313	15.1767
Bradi4g25136	1	521	no hits & (original description: pacid=31141757 transcript=Bradi4g25136.1 locus=Bradi4g25136 ID=Bradi4g25136.1.v2.1 annot-version=v2.1)	1.76015	-1.25028	0.341379	0.168498	3.40917e-21	9.07672e-11	0.1396	0.41546	3.0062	2.4415	2.94772	9.52806	9.2488	9.834	6.55443	6.46549	7.06452	6.42202	8.73474	7.46599	0.567314	0.460747	0.556278	1.79809	1.74539	1.85582	1.23692	1.22013	1.33318	1.21193	1.64837	1.40894
Bradi4g25440	1	521	weakly similar to ( 110) AT2G36090 | Symbols: | F-box family protein | chr2:15158631-15159584 FORWARDmoderately similar to ( 288) loc_os11g05660 12011.m04763 protein F-box domain containing protein, expressed no original description	2.56663	-1.04025	-0.384915	1.9113	4.00984e-26	0.000218562	0.156596	1.71234e-17	0.840443	1.26144	0.923022	6.29954	5.5923	5.91904	1.66105	2.24206	2.26598	6.50939	8.83125	7.88595	0.827207	1.24158	0.908486	6.20034	5.50423	5.82583	1.6349	2.20676	2.23029	6.40688	8.69218	7.76176
Bradi4g26450	1	521	moderately similar to ( 322) AT1G34300	1.5127	-1.01961	0.238343	0.254747	4.41325e-29	1.33191e-13	0.178011	0.0796531	16.5503	19.1251	18.8773	55.9872	48.7713	51.0343	33.1313	39.575	37.8996	38.27	46.2796	47.409	6.38759	7.38135	7.28571	21.6083	18.8233	19.6967	12.7871	15.274	14.6274	14.7704	17.8617	18.2976
Bradi4g27320	1	521	weakly similar to ( 183) AT1G57680	2.04667	-1.44176	0.236027	0.36888	1.39851e-29	9.33866e-15	0.321466	0.0472147	3.52339	4.31332	3.24546	15.5914	12.7978	17.1512	9.33782	9.43753	11.1522	11.8392	13.5123	13.3455	1.51544	1.85519	1.3959	6.70596	5.50441	7.37688	4.01627	4.05915	4.79663	5.09214	5.81174	5.73998
Bradi4g28612	1	521	(loc_os08g03030.1 : 357.0) no description available & (at5g10530 : 278.0) Concanavalin A-like lectin protein kinase family protein; FUNCTIONS IN: kinase activity; INVOLVED IN: protein amino acid phosphorylation; LOCATED IN: endomembrane system; EXPRESSED IN: root; CONTAINS InterPro DOMAIN/s: Legume lectin, beta chain (InterPro:IPR001220), Protein kinase, ATP binding site (InterPro:IPR017441), Ser…	2.43755	-1.34469	0.0415376	1.05132	2.33481e-23	1.54703e-07	0.922805	8.96868e-06	1.90716	3.17395	1.45897	13.544	10.4318	11.0924	4.98316	5.52695	5.86489	10.0917	13.7536	10.1258	0.616605	1.02617	0.471701	4.37892	3.37271	3.58629	1.61111	1.78692	1.89618	3.26277	4.44668	3.27376
Bradi4g28890	1	521	no original description	1.50565	-0.812893	-0.353101	1.04586	2.69975e-10	0.00110772	0.266357	1.29401e-05	8.5014	15.3001	6.90778	29.7653	29.8973	27.2183	14.6801	18.9272	20.1272	43.993	35.6628	31.2638	7.70054	13.8588	6.25704	26.9614	27.0809	24.6542	13.2972	17.1442	18.2312	39.8488	32.3033	28.3187
Bradi4g28950	1	521	highly similar to ( 685) AT4G39830 | Symbols: | L-ascorbate oxidase, putative | chr4:18479103-18481184 FORWARDhighly similar to ( 555) ASO_CUCSA L-ascorbate oxidase precursor (EC 1.10.3.3) (Ascorbase) (ASO) - Cucumis sativus (Cucumber)highly similar to ( 849) loc_os09g20090 12009.m05216 protein L-ascorbate oxidase precursor, putative, expressed SufI Cu-oxidase Cu-oxidase_3 Cu-oxidase_2 no origina…	1.32735	-0.722178	-0.312414	0.917584	2.81625e-06	0.0155889	0.438273	0.00156297	20.0413	31.2512	10.8083	53.3886	47.2119	54.9958	24.7811	45.1541	32.3902	55.0896	73.8833	64.2542	4.92295	7.67654	2.65495	13.1144	11.5971	13.5092	6.08723	11.0917	7.95632	13.5322	18.1487	15.7834
Bradi4g29410	1	521	highly similar to ( 826) AT5G23050 | Symbols: AAE17 | AAE17 (ACYL-ACTIVATING ENZYME 17); catalytic/ ligase | chr5:7731513-7735399 REVERSEnearly identical (1140) loc_os09g21230 12009.m22077 protein catalytic/ ligase, putative, expressed Acs PRK03584 PRK03429 PRK03613 PRK02239 PRK02167 PRK03582 acsA AMP-binding CaiC PRK10524 PRK02530 PRK03914 PRK04664 PRK00851 PRK01291 PRK04319 PRK07770 PRK06087 PR…	1.6619	-0.712543	0.0694829	0.879877	1.07755e-35	1.81359e-07	0.751566	4.37316e-11	146.237	175.869	159.325	525.539	470.99	526.748	230.797	286.776	271.295	481.084	479.349	491.169	33.8277	40.6823	36.8553	121.568	108.95	121.848	53.3881	66.3372	62.7563	111.285	110.883	113.618
Bradi4g29930	1	521	moderately similar to ( 398) AT1G70740 | Symbols: | protein kinase family protein | chr1:26673847-26675687 REVERSEmoderately similar to ( 213) NORK_PEA Nodulation receptor kinase precursor (EC 2.7.11.1) - Pisum sativum (Garden pea)moderately similar to ( 362) loc_os09g24340 12009.m05590 protein ATP binding protein, putative, expressed PTKc TyrKc Pkinase_Tyr S_TKc S_TKc Pkinase PTKc_Trk PTKc_Jak_r…	1.51447	-0.870077	-0.0189445	0.663334	5.83855e-31	7.82762e-11	0.93996	5.24762e-07	37.8199	44.2318	34.5091	119.298	108.297	105.284	61.2794	81.4443	70.2009	114.198	110.367	112.503	8.94088	10.4567	8.15818	28.2027	25.6021	24.8899	14.4869	19.254	16.596	26.9973	26.0914	26.5965
Bradi4g30120	1	521	no original description	1.22826	-0.862755	-0.395737	0.761244	8.42622e-16	3.65973e-08	0.0308575	6.07309e-07	15.5482	19.532	14.2324	36.5373	44.6846	34.0229	27.5196	30.1375	31.8126	55.2643	46.6657	49.6955	16.8819	21.2074	15.4532	39.6714	48.5175	36.9412	29.8802	32.7226	34.5413	60.0047	50.6685	53.9582
Bradi4g31240	1	521	very weakly similar to (97.4) AT1G19180 | Symbols: TIFY10A | JAZ1 (JASMONATE-ZIM-DOMAIN PROTEIN 1); protein binding | chr1:6622708-6623271 FORWARDweakly similar to ( 183) loc_os09g26780 12009.m05830 protein pnFL-2, putative, expressed no original description	1.65509	-0.239631	0.309467	1.106	1.20851e-17	0.289269	0.224101	1.89839e-08	8.04886	8.87078	5.74656	26.3793	21.1324	23.7694	9.60718	10.2196	6.8868	21.7125	18.1451	17.5451	3.92436	4.3251	2.80183	12.8617	10.3035	11.5892	4.68414	4.98276	3.35778	10.5863	8.84695	8.5544
Bradi4g31310	1	521	highly similar to ( 710) AT1G54100 | Symbols: ALDH7B4 | ALDH7B4 (Aldehyde Dehydrogenase 7B4); 3-chloroallyl aldehyde dehydrogenase/ oxidoreductase | chr1:20195435-20198853 REVERSEhighly similar to ( 729) AL7A1_MALDO Aldehyde dehydrogenase family 7 member A1 (EC 1.2.1.3) (Antiquitin-1) (Matured fruit 60 kDa protein) (MF-60) - Malus domestica (Apple) (Malus sylvestris)highly similar to ( 828) loc_o…	1.74109	-1.39294	-0.116236	0.464382	1.81323e-17	1.91316e-11	0.722805	0.0315722	674.423	939.245	621.759	2417.53	2377.75	2677.13	1494.32	2124.38	2251.63	2599.17	2762.06	2738.2	108.15	150.617	99.7049	387.673	381.294	429.303	239.628	340.664	361.069	416.801	442.922	439.095
Bradi4g31710	1	521	moderately similar to ( 380) AT2G45570 | Symbols: CYP76C2 | CYP76C2; electron carrier/ heme binding / iron ion binding / monooxygenase/ oxygen binding | chr2:18779935-18781922 REVERSEmoderately similar to ( 285) C76A2_SOLME Cytochrome P450 76A2 (EC 1.14.-.-) (CYPLXXVIA2) (P-450EG7) - Solanum melongena (Eggplant) (Aubergine)highly similar to ( 651) loc_os09g27500 12009.m05901 protein cytochrome P4…	2.12458	-0.895054	-0.577521	1.80704	7.72517e-06	0.128613	0.258589	2.08683e-05	0.193948	0.203458	0.178649	0.866187	0.752809	0.932133	0.0897867	0.417128	0.577602	1.44168	1.20646	1.16656	0.071886	0.0754108	0.0662155	0.321048	0.279025	0.34549	0.033279	0.154606	0.214085	0.534351	0.447167	0.43238
Bradi4g31727	1	521	moderately similar to ( 498) AT4G13420 | Symbols: HAK5, ATHAK5 | HAK5 (HIGH AFFINITY K+ TRANSPORTER 5); potassium ion transmembrane transporter/ potassium:sodium symporter | chr4:7797038-7802174 REVERSEnearly identical (1189) HAK17_ORYSA Probable potassium transporter 17 (OsHAK17) - Oryza sativa (Rice)nearly identical (1189) loc_os09g27580 12009.m22100 protein potassium transporter 17, putative, …	2.75452	-1.45363	0.26965	1.03124	7.52599e-45	9.85258e-14	0.294996	6.65485e-08	11.152	21.8921	12.0291	107.25	94.8002	101.09	38.7879	42.5471	41.6762	74.8799	89.4225	87.1188	2.23398	4.38544	2.40967	21.4843	18.9904	20.2504	7.77	8.52305	8.3486	15	17.9132	17.4517
Bradi4g32140	1	521	moderately similar to ( 492) AT4G25000 | Symbols: ATAMY1, AMY1 | AMY1 (ALPHA-AMYLASE-LIKE); alpha-amylase | chr4:12852109-12853825 REVERSEhighly similar to ( 753) AMY3A_ORYSA Alpha-amylase isozyme 3A precursor (EC 3.2.1.1) (1,4-alpha-D-glucan glucanohydrolase) - Oryza sativa (Rice)highly similar to ( 753) loc_os09g28400 12009.m05991 protein alpha-amylase isozyme 3A precursor, putative, expressed …	1.61147	-1.8378	-0.638355	0.412025	6.66504e-05	9.3795e-06	0.227081	0.356309	34.8784	103.52	21.825	101.265	203.958	184.003	159.82	168.781	243.837	277.807	256.155	227.713	18.6815	55.447	11.6899	54.2395	109.243	98.5555	85.6028	90.402	130.604	148.799	137.201	121.967
Bradi4g32610	1	521	moderately similar to ( 206) AT3G09270 | Symbols: ATGSTU8 | ATGSTU8 (GLUTATHIONE S-TRANSFERASE TAU 8); glutathione transferase | chr3:2848407-2849226 REVERSEmoderately similar to ( 206) GSTX6_SOYBN Probable glutathione S-transferase (EC 2.5.1.18) (Heat shock protein 26A) (G2-4) - Glycine max (Soybean)moderately similar to ( 367) loc_os09g29200 12009.m06071 protein glutathione S-transferase, putat…	1.85948	-1.09198	-0.37363	1.14113	5.29502e-15	7.1037e-06	0.234024	1.70197e-06	17.8432	37.3143	19.443	84.7288	103.027	82.4938	41.5264	54.5917	62.6476	137.396	96.613	116.143	17.3741	36.3333	18.9319	82.5013	100.319	80.325	40.4346	53.1564	61.0006	133.784	94.073	113.089
Bradi4g32634	1	521	weakly similar to ( 167) AT3G05200 | Symbols: ATL6 | ATL6; protein binding / zinc ion binding | chr3:1477377-1478573 FORWARDmoderately similar to ( 224) loc_os09g29310 12009.m06082 protein RING/C3HC4/PHD zinc finger-like protein, putative, expressed no original description	1.88615	-0.935231	-0.443803	1.39472	4.00848e-13	0.000726166	0.168906	3.8842e-08	2.489	3.78432	1.72694	8.50438	8.81862	11.8381	4.39955	6.15264	4.62082	15.8148	11.4855	12.5055	2.16812	3.29645	1.50431	7.408	7.68173	10.3119	3.83236	5.35944	4.0251	13.7759	10.0048	10.8933
Bradi4g33000	1	521	very weakly similar to (96.7) AT1G28310 | Symbols: | Dof-type zinc finger domain-containing protein | chr1:9912534-9913685 REVERSEweakly similar to ( 113) MNB1A_MAIZE Dof zinc finger protein MNB1A - Zea mays (Maize)weakly similar to ( 123) loc_os09g29960 12009.m06147 protein dof zinc finger protein MNB1A, putative, expressedzf-Dof no original description	2.40028	-0.660001	-0.263343	2.00362	3.14805e-31	0.00585333	0.307046	1.58392e-23	2.45668	2.07527	1.72694	10.158	11.6685	11.139	3.23232	3.64987	3.0213	11.1839	15.7322	12.7855	2.28954	1.93409	1.60945	9.46693	10.8747	10.3812	3.01242	3.40156	2.81575	10.423	14.6619	11.9157
Bradi4g33288	1	521	no hits & (original description: pacid=31141039 transcript=Bradi4g33288.1 locus=Bradi4g33288 ID=Bradi4g33288.1.v2.1 annot-version=v2.1)	1.26133	-1.00806	-0.28212	0.535389	2.20722e-25	2.15068e-16	0.0608152	1.30043e-05	32.9066	39.8778	33.5563	85.8313	87.6485	81.2354	69.7194	72.3196	71.6227	112.669	105.879	91.0851	42.2964	51.2569	43.1315	110.323	112.659	104.416	89.6136	92.9558	92.06	144.819	136.091	117.076
Bradi4g33315	1	521	highly similar to ( 724) AT1G53470 | Symbols: MSL4 | MSL4 (MECHANOSENSITIVE CHANNEL OF SMALL CONDUCTANCE-LIKE 4) | chr1:19958587-19961578 FORWARDnearly identical (1169) loc_os04g47320 12004.m09678 protein mechanosensitive ion channel family protein, expressed MS_channel MscS no original description	2.32763	-1.47344	0.307275	0.546915	1.32024e-07	0.00249742	0.602032	0.221279	0.226273	0.284842	0.297749	1.10242	1.18299	1.77105	0.583614	0.417128	1.24407	0.917431	1.1582	1.25989	0.0673833	0.0848248	0.0886686	0.328297	0.352289	0.527413	0.173798	0.124219	0.370478	0.273208	0.344907	0.375189
Bradi4g33450	1	521	moderately similar to ( 418) AT1G04970 | Symbols: | lipid-binding serum glycoprotein family protein | chr1:1411924-1413431 FORWARDhighly similar to ( 664) loc_os09g30474 12009.m060013 protein lipid binding protein, putative, expressed BPI2 BPI1 LBP_BPI_CETP_C BPI2 no original description	1.83696	-0.687704	-0.280811	1.43007	8.98085e-35	7.43802e-06	0.145201	5.33225e-22	81.1997	106.816	80.9877	316.001	299.994	344.563	124.579	138.852	169.637	399.563	362.805	404.657	19.5239	25.683	19.4729	75.98	72.1314	82.8475	29.9541	33.3858	40.788	96.0719	87.2338	97.2966
Bradi4g33510	1	521	no original description	1.22467	-0.70268	-0.572177	1.09417	6.66098e-10	0.000664216	0.0154449	4.64497e-08	840.184	1077.23	719.272	2067.19	2174.49	1920.15	1276.5	1449.47	1565.17	3738.23	2690.59	2732.32	717.493	919.924	614.238	1765.32	1856.95	1639.75	1090.09	1237.8	1336.61	3192.34	2297.68	2333.32
Bradi4g34180	1	521	moderately similar to ( 279) AT5G24620 | Symbols: | thaumatin-like protein, putative | chr5:8430918-8432289 FORWARDmoderately similar to ( 211) TP1A_MALDO Thaumatin-like protein 1a precursor (Allergen Mal d 2) (Mdtl1) (Pathogenesis-related protein 5a) (PR-5a) - Malus domestica (Apple) (Malus sylvestris)moderately similar to ( 357) loc_os09g32280 12009.m06317 protein pathogenesis-related protein 5…	2.54851	-1.26035	-0.415021	1.70318	1.42131e-15	0.000578204	0.253349	4.15971e-09	0.387897	0.406917	0.714598	2.51982	4.03291	2.47015	1.21212	1.19924	1.2885	4.4561	3.42633	4.19962	0.289691	0.303896	0.53368	1.88186	3.01188	1.84477	0.905243	0.895626	0.962284	3.32793	2.55887	3.13639
Bradi4g34400	1	521	moderately similar to ( 276) AT4G13010 | Symbols: | oxidoreductase, zinc-binding dehydrogenase family protein | chr4:7600682-7602567 FORWARDmoderately similar to ( 278) QORH_SPIOL Chloroplastic quinone-oxidoreductase homolog (EC 1.-.-.-) (ceQORH) - Spinacia oleracea (Spinach)moderately similar to ( 342) loc_os09g32570 12009.m06344 protein chloroplastic quinone-oxidoreductase, putative, expressed …	2.06723	-1.1321	-0.537194	1.47233	2.77568e-14	4.73748e-05	0.111599	4.96931e-08	11.9925	18.5147	6.13363	44.5693	54.256	54.2035	22.1773	24.1934	33.6787	76.8021	72.9182	72.4668	6.68477	10.3204	3.41897	24.8435	30.243	30.2138	12.3619	13.4858	18.7729	42.8105	40.6456	40.394
Bradi4g34410	1	521	moderately similar to ( 359) AT4G13010 | Symbols: | oxidoreductase, zinc-binding dehydrogenase family protein | chr4:7600682-7602567 FORWARDmoderately similar to ( 340) QORH_SPIOL Chloroplastic quinone-oxidoreductase homolog (EC 1.-.-.-) (ceQORH) - Spinacia oleracea (Spinach)moderately similar to ( 461) loc_os09g32640 12009.m06351 protein chloroplastic quinone-oxidoreductase, putative, expressed …	1.38556	-1.27372	-0.123982	0.235823	7.70484e-18	5.45017e-15	0.613749	0.178048	15.2896	19.6134	13.2498	43.1519	44.2544	38.1708	33.9394	37.3851	44.7864	50.2403	41.5986	44.8893	9.79474	12.5646	8.48804	27.6437	28.35	24.4528	21.7421	23.9495	28.6908	32.1847	26.6487	28.7567
Bradi4g35770	1	521	weakly similar to ( 139) loc_os09g35780 12009.m06529 protein BAP2, putative, expressed no original description	1.54191	-1.21624	-0.0678004	0.393468	1.10477e-06	0.000223595	0.901149	0.22413	1.13137	0.73245	0.565723	1.96861	2.15088	2.88961	1.93041	2.29421	1.46622	2.09699	2.55769	2.79975	0.892948	0.578098	0.446506	1.55375	1.69762	2.28067	1.52361	1.81074	1.15724	1.65508	2.01869	2.20974
Bradi4g36060	1	521	moderately similar to ( 297) AT4G22920 | Symbols: ATNYE1, NYE1 | NYE1 (NON-YELLOWING 1) | chr4:12016776-12017969 REVERSEmoderately similar to ( 363) loc_os09g36200 12009.m06569 protein senescence-inducible chloroplast stay-green protein 1, putative, expressed no original description	1.52295	-1.0001	-0.31755	0.840398	2.3316e-10	5.3326e-05	0.334433	0.000601767	12.4773	25.3509	16.6442	52.6799	57.6974	45.9542	31.5151	38.2194	39.0548	88.4666	47.4378	58.8413	5.49179	11.158	7.32578	23.1866	25.395	20.2263	13.8711	16.8219	17.1896	38.9378	20.8793	25.8985
Bradi4g36160	1	521	nearly identical (1290) AT5G47040 | Symbols: LON2 | LON2 (LON PROTEASE 2); ATP binding / ATP-dependent peptidase/ nucleoside-triphosphatase/ nucleotide binding / serine-type endopeptidase/ serine-type peptidase | chr5:19093356-19098678 REVERSEnearly identical (1473) LONH1_MAIZE Lon protease homolog 1, mitochondrial precursor (EC 3.4.21.-) - Zea mays (Maize)nearly identical (1494) loc_os09g36300 1…	1.4236	-0.649938	-0.170517	0.94418	3.72131e-19	8.06624e-05	0.463598	3.92276e-09	560.058	644.678	588.352	1615.91	1444.21	1749.8	817.194	982.389	1013.91	1718.61	1829.9	1864.91	67.738	77.9727	71.1601	195.442	174.675	211.635	98.8381	118.818	122.631	207.863	221.324	225.558
Bradi4g36315	1	521	no hits & (original description: pacid=31143485 transcript=Bradi4g36315.1 locus=Bradi4g36315 ID=Bradi4g36315.1.v2.1 annot-version=v2.1)	1.6793	-1.20223	0.22192	0.255154	9.80059e-11	8.2723e-06	0.5507	0.368332	1.58391	2.4415	1.48875	5.90582	4.94703	6.61814	4.44444	3.64987	4.4431	3.84447	6.41834	4.75957	0.219469	0.338298	0.206283	0.818321	0.685469	0.917021	0.61583	0.505733	0.615643	0.532697	0.889337	0.659494
Bradi4g36410	1	521	moderately similar to ( 255) AT4G24180 | Symbols: | FUNCTIONS IN: molecular_function unknown; INVOLVED IN: response to other organism; LOCATED IN: endomembrane system; CONTAINS InterPro DOMAIN/s: Thaumatin, pathogenesis-related (InterPro:IPR001938); BEST Arabidopsis thaliana protein match is: thaumatin, putative (TAIR:AT4G38660.2); Has 1060 Blast hits to 1045 proteins in 143 species: Archae - 0; …	1.61499	-0.756454	0.0825116	0.776026	4.21753e-20	3.27305e-05	0.777627	1.38201e-05	25.9244	36.3783	28.5541	102.053	100.608	75.596	43.3221	64.4463	45.675	96.8982	79.9639	85.7189	12.6092	17.6937	13.8882	49.6365	48.9336	36.7685	21.0711	31.3455	22.2155	47.1295	38.8929	41.6921
Bradi4g36810	1	521	moderately similar to ( 421) DCOR_CAPAN Ornithine decarboxylase (EC 4.1.1.17) (ODC) (CaODC1) (CapODC) - Capsicum annuum (Bell pepper)highly similar to ( 603) loc_os09g37120 12009.m06660 protein ornithine decarboxylase, putative, expressed LysA Orn_Arg_deC_N PRK08961 Orn_DAP_Arg_deC no original description	2.11835	-0.601702	-0.428736	1.94538	1.64084e-24	0.00822457	0.0838142	1.19066e-21	4.10524	5.69683	3.36456	21.1822	16.1316	19.5748	5.34231	8.29042	6.26476	25.6444	23.3087	27.4842	3.33759	4.63157	2.73542	17.2213	13.1151	15.9145	4.34334	6.74018	5.0933	20.8491	18.9502	22.3449
Bradi4g36850	1	521	weakly similar to ( 164) AT5G48930 | Symbols: HCT | HCT (HYDROXYCINNAMOYL-COA SHIKIMATE/QUINATE HYDROXYCINNAMOYL TRANSFERASE); quinate O-hydroxycinnamoyltransferase/ shikimate O-hydroxycinnamoyltransferase/ transferase | chr5:19836654-19838092 REVERSEweakly similar to ( 165) HCBT1_DIACA Anthranilate N-benzoyltransferase protein 1 (EC 2.3.1.144) (Anthranilate N-hydroxycinnamoyl/benzoyltransferase …	1.11002	-0.836232	-0.521084	0.794873	8.73925e-05	0.00453938	0.148283	0.00615164	12.348	18.2706	6.46115	20.946	32.2632	26.5192	18.1369	22.2121	25.6811	31.2364	42.612	40.7363	7.22953	10.697	3.78288	12.2635	18.8895	15.5265	10.6188	13.0047	15.0358	18.2883	24.9485	23.8503
Bradi4g36880	1	521	highly similar to ( 676) AT4G35780 | Symbols: | protein kinase family protein | chr4:16946729-16950405 REVERSEweakly similar to ( 123) NORK_MEDTR Nodulation receptor kinase precursor (EC 2.7.11.1) (Does not make infections protein 2) (Symbiosis receptor-like kinase) (MtSYMRK) - Medicago truncatula (Barrel medic)highly similar to ( 965) loc_os09g37230 12009.m22182 protein ATP binding protein, puta…	1.80165	-1.31863	0.277524	0.205493	7.5376e-21	1.23859e-11	0.288026	0.342427	358.126	545.431	313.113	1490.08	1287.36	1463.68	937.104	1087.09	1010.23	1175.01	1148.88	1175.01	44.8442	68.2984	39.2077	186.586	161.202	183.281	117.343	136.124	126.5	147.134	143.862	147.133
Bradi4g37188	1	521	(loc_os09g37840.1 : 502.0) no description available & (at4g21380 : 199.0) encodes a putative receptor-like serine/threonine protein kinases that is similar to Brassica self-incompatibility (S) locus. Expressed in root. Shoot expression limited to limited to the root-hypocotyl transition zone and at the base of lateral roots as well as in axillary buds, and pedicels.; receptor kinase 3 (RK3); FUNC…	2.32282	-0.882416	-0.0876145	1.52802	1.18267e-06	0.129173	0.909074	0.000987145	0.323247	0.406917	0.0595498	1.25991	1.23676	1.35159	0.448934	0.52141	0.44431	0.830057	2.02685	1.25989	0.0968966	0.121977	0.0178507	0.37767	0.370731	0.405154	0.134572	0.156298	0.133186	0.248818	0.607567	0.377664
Bradi4g38290	1	521	moderately similar to ( 243) AT3G26210 | Symbols: CYP71B23 | CYP71B23; electron carrier/ heme binding / iron ion binding / monooxygenase/ oxygen binding | chr3:9593329-9595202 REVERSEmoderately similar to ( 293) C71D8_SOYBN Cytochrome P450 71D8 (EC 1.14.-.-) (P450 CP7) - Glycine max (Soybean)moderately similar to ( 474) loc_os06g43430 12006.m08873 protein cytochrome P450 71D10, putative, expresse…	1.90652	-1.15489	0.0360896	0.715537	3.17551e-34	4.6612e-13	0.899753	4.40365e-06	11.1844	13.6317	9.23022	45.4354	43.7167	38.2174	21.7733	28.4169	25.4145	42.595	40.5852	40.8763	5.05165	6.15705	4.16902	20.5219	19.7456	17.2617	9.83436	12.8351	11.479	19.2389	18.3311	18.4626
Bradi4g39240	1	521	moderately similar to ( 350) AT1G13080 | Symbols: CYP71B2 | CYP71B2 (CYTOCHROME P450 71B2); electron carrier/ heme binding / iron ion binding / monooxygenase/ oxygen binding | chr1:4459493-4460807 FORWARDmoderately similar to ( 390) C71A9_SOYBN Cytochrome P450 71A9 (EC 1.14.-.-) (P450 CP1) - Glycine max (Soybean)highly similar to ( 866) loc_os12g16720 12012.m05630 protein cytochrome P450 71A1, pu…	1.88	-1.86279	-0.294068	0.311284	6.04023e-18	2.96824e-17	0.321466	0.188426	32.0338	51.068	25.5766	121.109	124.859	153.476	110.393	147.872	136.581	127.567	192.743	169.618	15.4083	24.5638	12.3024	58.2533	60.0571	73.8219	53.099	71.1265	65.6954	61.3596	92.7096	81.5863
Bradi4g40110	1	521	weakly similar to ( 185) AT5G24090 | Symbols: | acidic endochitinase (CHIB1) | chr5:8143805-8145153 REVERSEmoderately similar to ( 385) XIP1_ORYSA Xylanase inhibitor protein 1 precursor (Class III chitinase homolog a) (RIXI protein) - Oryza sativa (Rice)moderately similar to ( 385) loc_os11g47580 12011.m08558 protein xylanase inhibitor protein 1 precursor, putative, expressed no original descript…	2.77924	-1.57356	-0.706041	1.91172	1.48574e-33	5.89969e-12	0.00620888	1.28387e-17	14.3522	29.0945	12.4459	120.321	126.579	135.672	52.4354	54.4874	58.9599	197.51	235.066	191.643	15.9646	32.3632	13.8442	133.839	140.8	150.914	58.3264	60.6089	65.5838	219.7	261.475	213.173
Bradi4g40700	1	521	highly similar to ( 998) loc_os12g08850 12012.m04871 protein expressed proteincsdA Aminotran_5 NifS no original description	0.670268	-0.393035	-0.926102	1.20333	0.0113929	0.169233	0.000972458	1.44209e-06	2.45668	3.58087	2.08424	4.0947	4.40931	4.28781	2.91807	3.28488	4.35423	10.0481	7.43177	6.85938	0.696732	1.01556	0.591107	1.16129	1.25051	1.21606	0.827586	0.931618	1.23489	2.8497	2.1077	1.94537
Bradi4g42950	1	521	nearly identical (1055) AT5G27600 | Symbols: LACS7, ATLACS7 | LACS7 (LONG-CHAIN ACYL-COA SYNTHETASE 7); long-chain-fatty-acid-CoA ligase/ protein binding | chr5:9742616-9746795 FORWARDweakly similar to ( 117) 4CL2_PETCR 4-coumarate--CoA ligase 1 (EC 6.2.1.12) (4CL 1) (4-coumaroyl-CoA synthase 1) - Petroselinum crispum (Parsley) (Petroselinum hortense)nearly identical (1288) loc_os12g04990 12012.m…	1.27696	-0.903149	-0.235948	0.60976	2.61184e-19	4.73147e-10	0.215084	2.78222e-05	142.326	170.05	138.751	343.246	333.925	415.638	242.783	287.714	313.016	429.926	425.927	431.348	15.0945	18.0348	14.7154	36.4033	35.4146	44.0808	25.7486	30.5138	33.1972	45.5961	45.172	45.7469
Bradi4g43318	1	521	no hits & (original description: pacid=31142882 transcript=Bradi4g43318.1 locus=Bradi4g43318 ID=Bradi4g43318.1.v2.1 annot-version=v2.1)	1.40273	-0.559805	-0.327455	1.17038	7.01781e-06	0.111634	0.439065	0.000152036	1.42229	1.22075	1.22077	3.386	2.20466	4.61406	1.79573	1.77279	2.13269	3.18917	5.64621	4.05963	2.22232	1.90742	1.90745	5.29063	3.44477	7.20947	2.80583	2.76999	3.33232	4.98307	8.82221	6.34318
Bradi4g44451	1	521	no hits & (original description: pacid=31142132 transcript=Bradi4g44451.1 locus=Bradi4g44451 ID=Bradi4g44451.1.v2.1 annot-version=v2.1)	1.49936	-0.733149	-0.428708	1.19492	7.06634e-07	0.0318429	0.229392	2.28897e-05	0.581845	0.854525	0.744373	1.88986	2.47352	1.77105	1.25701	1.09496	1.24407	3.14548	2.21988	2.89307	0.781	1.14701	0.999158	2.53673	3.32016	2.37725	1.68727	1.46975	1.66989	4.22212	2.9797	3.88332
Bradi4g44970	1	521	very weakly similar to (84.7) loc_os01g72550 12001.m13290 protein calmodulin-like protein 41, putative no original description	2.30271	-1.11869	-0.881182	2.0652	6.25169e-20	1.50041e-05	0.00146882	7.75126e-17	7.30539	10.5798	4.01961	29.2141	36.2424	41.946	12.6599	18.3015	16.395	68.5015	65.8242	63.7876	7.33473	10.6223	4.03575	29.3315	36.3879	42.1144	12.7108	18.375	16.4609	68.7767	66.0886	64.0437
Bradi5g00860	1	521	moderately similar to ( 382) AT4G34880 | Symbols: | amidase family protein | chr4:16615549-16617424 FORWARDhighly similar to ( 605) loc_os06g16030 12006.m06316 protein amidase, putative PRK08137 PRK06828 PRK06707 GatA PRK11910 Amidase gatA PRK07488 PRK07486 PRK09201 PRK08186 PRK06565 PRK06169 PRK07056 PRK07042 PRK06170 PRK07487 PRK07235 PRK06102 PRK12470 PRK05962 PRK06061 PRK07139 PRK08310 PRK078…	1.30179	-0.733308	-0.549521	1.118	2.69703e-11	0.000389089	0.0131998	3.36145e-09	3.81432	5.24922	3.51344	10.0793	10.5931	10.1136	7.09315	7.19546	6.48692	15.6837	12.2093	17.1718	1.90335	2.61937	1.75321	5.02957	5.28598	5.04673	3.5395	3.59055	3.23699	7.8262	6.09248	8.56875
Bradi5g01167	1	521	moderately similar to ( 396) AT3G07040 | Symbols: RPM1, RPS3 | RPM1 (RESISTANCE TO P. SYRINGAE PV MACULICOLA 1); nucleotide binding / protein binding | chr3:2226244-2229024 REVERSEhighly similar to ( 986) loc_os11g35580 12011.m07410 protein disease resistance protein RPM1, putative NB-ARC no original description	2.40396	-1.18894	0.00938006	1.20564	1.21985e-24	3.76038e-06	0.983295	6.6596e-08	1.45461	1.87182	0.893247	7.40196	6.9366	7.64349	2.96296	3.54559	2.97687	7.29576	6.51486	8.02594	0.401272	0.516363	0.246413	2.04192	1.91354	2.10855	0.817369	0.978094	0.821207	2.01262	1.7972	2.21405
Bradi5g02870	1	521	nearly identical (1102) AT5G60740 | Symbols: | ATPase, coupled to transmembrane movement of substances | chr5:24425824-24430269 REVERSEweakly similar to ( 174) PDR15_ORYSA Pleiotropic drug resistance protein 15 - Oryza sativa (Rice)nearly identical (1691) loc_os04g11820 12004.m06425 protein ABC transporter-like protein, putative, expressed ABCG_EPDR ABCG_White CcmA ABC_PDR_domain2 ABC_PDR_domain1…	2.61632	-1.59749	-0.0247643	1.04359	1.2337e-33	1.56188e-13	0.950907	8.29201e-07	11.8632	15.5849	8.60495	72.6022	61.2464	86.5951	31.9641	41.6085	35.2782	56.8807	91.8836	75.5932	1.96866	2.58628	1.42797	12.0482	10.1637	14.3703	5.30436	6.90484	5.85433	9.43922	15.2479	12.5445
Bradi5g02920	1	521	moderately similar to ( 449) AT2G39130 | Symbols: | amino acid transporter family protein | chr2:16323171-16326744 REVERSEhighly similar to ( 590) loc_os02g01100 12002.m100064 protein amino acid permease, putative, expressed Aa_trans SdaC no original description	3.2737	-1.47269	0.377272	1.42374	1.62252e-85	1.48354e-16	0.0396923	9.337e-20	3.10317	3.13326	2.76907	28.5054	26.8323	31.5993	8.21548	9.2811	7.50883	19.7466	22.3918	24.8711	0.56939	0.57491	0.508085	5.23035	4.92335	5.79804	1.50743	1.70295	1.37777	3.62323	4.10859	4.5635
Bradi5g03110	1	521	moderately similar to ( 322) AT3G07040 | Symbols: RPM1, RPS3 | RPM1 (RESISTANCE TO P. SYRINGAE PV MACULICOLA 1); nucleotide binding / protein binding | chr3:2226244-2229024 REVERSEnearly identical (1001) loc_os11g11960 12011.m05388 protein NBS-LRR type disease resistance protein, putative, expressed NB-ARC no original description	1.44222	-0.615529	-0.227547	1.05424	8.89103e-11	0.00937242	0.476265	2.42216e-06	8.33978	13.3876	6.34205	25.5919	23.0682	27.2649	13.7374	15.538	13.5514	25.3823	27.7485	35.7901	1.54756	2.48424	1.17685	4.74891	4.28061	5.05936	2.54915	2.88329	2.51465	4.71001	5.1491	6.64132
Bradi5g04817	1	521	weakly similar to ( 187) AT4G31550 | Symbols: WRKY11, ATWRKY11 | WRKY11; calmodulin binding / transcription factor | chr4:15290065-15291458 REVERSEmoderately similar to ( 259) loc_os04g21950 12004.m07345 protein OsWRKY51 - Superfamily of rice TFs having WRKY and zinc finger domains, expressedWRKY no original description	1.25903	-0.496403	-0.54114	1.30377	1.78142e-17	0.00160522	0.00117289	6.03677e-19	18.4574	24.3336	15.9891	44.1755	49.0939	46.9329	25.2301	28.0519	29.4133	71.3849	63.5561	69.2004	12.6334	16.6555	10.944	30.2365	33.6029	32.1238	17.269	19.2005	20.1323	48.8603	43.5018	47.3651
Bradi5g05430	1	521	moderately similar to ( 407) AT2G04400 | Symbols: | indole-3-glycerol phosphate synthase (IGPS) | chr2:1531208-1533578 FORWARDhighly similar to ( 603) loc_os08g23150 12008.m06336 protein indole-3-glycerol phosphate synthase, chloroplast precursor, putative, expressed trpC TrpC IGPS IGPS PRK09427 no original description	1.61181	-0.508634	-0.288015	1.39119	6.46323e-22	0.0039673	0.191515	8.88552e-17	68.2052	87.2836	52.3741	219.145	185.03	230.703	89.9214	110.695	94.9489	267.147	231.977	276.008	18.404	23.552	14.1322	59.1326	49.9271	62.2512	24.2637	29.8692	25.6203	72.0851	62.595	74.4761
Bradi5g06816	1	521	no hits & (original description: pacid=31147092 transcript=Bradi5g06816.1 locus=Bradi5g06816 ID=Bradi5g06816.1.v2.1 annot-version=v2.1)	1.83904	-0.901626	-1.00124	1.93866	1.32417e-05	0.0534286	0.0315179	1.51849e-06	0.61417	1.13937	0.387074	1.25991	3.06501	3.07604	0.718294	1.19924	1.99939	5.67934	5.06711	4.33961	0.248752	0.461469	0.156773	0.510291	1.2414	1.24586	0.290925	0.48572	0.809799	2.30026	2.05229	1.75764
Bradi5g08380	1	521	weakly similar to ( 104) AT5G13330 | Symbols: Rap2.6L | Rap2.6L (related to AP2 6L); DNA binding / transcription factor | chr5:4272384-4274461 FORWARDvery weakly similar to (84.7) ERF1_ORYSA Ethylene-responsive transcription factor 1 (Ethylene-responsive element-binding factor 1) (EREBP-1) (OsEREBP1) - Oryza sativa (Rice)weakly similar to ( 150) loc_os04g32620 12004.m08360 protein DNA binding pro…	1.70137	-0.933402	-0.131325	0.899294	6.732e-24	5.84192e-08	0.611096	1.15196e-07	55.5662	99.6539	64.3436	239.383	236.705	237.414	134.68	133.533	150.754	257.798	259.629	264.063	16.276	29.1898	18.847	70.1179	69.3335	69.5414	39.4493	39.1134	44.1577	75.5121	76.0484	77.347
Bradi5g09768	1	521	no hits & (original description: pacid=31147696 transcript=Bradi5g09768.1 locus=Bradi5g09768 ID=Bradi5g09768.1.v2.1 annot-version=v2.1)	1.21361	-0.810409	-0.300648	0.703851	6.85655e-09	0.000221693	0.261758	0.000548861	2.13343	2.56357	2.47132	6.69326	4.78572	5.31316	3.77104	4.58841	4.22094	6.46571	7.38351	6.62607	0.606089	0.728288	0.702079	1.9015	1.35958	1.50942	1.07132	1.30353	1.19913	1.83685	2.09759	1.88241
Bradi5g10320	1	521	weakly similar to ( 153) AT5G41920 | Symbols: | scarecrow transcription factor family protein | chr5:16779982-16781199 FORWARDweakly similar to ( 136) GAI1_VITVI DELLA protein GAI1 (Gibberellic acid-insensitive mutant protein 1) (VvGAI1) - Vitis vinifera (Grape)moderately similar to ( 354) loc_os04g35250 12004.m08615 protein protein MONOCULM 1, putativeGRAS no original description	2.85046	-1.88525	0.688926	0.276289	2.34469e-10	0.000154409	0.175501	0.56654	0.226273	0.284842	0.148875	1.10242	1.50562	2.05069	0.6734	1.30353	0.48874	1.13587	0.82039	0.979911	0.12529	0.15772	0.0824333	0.610421	0.833676	1.13549	0.372868	0.721775	0.27062	0.628941	0.454258	0.542587
Bradi5g13170	1	521	highly similar to ( 637) AT5G06940 | Symbols: | leucine-rich repeat family protein | chr5:2148078-2150771 REVERSEmoderately similar to ( 264) RPK1_IPONI Receptor-like protein kinase precursor (EC 2.7.11.1) - Ipomoea nil (Japanese morning glory) (Pharbitis nil)highly similar to ( 938) loc_os04g39650 12004.m08952 protein receptor protein kinase CLAVATA1 precursor, putative, expressed Pkinase S_TKc …	1.52986	-0.377845	-0.244782	1.39679	8.18131e-28	0.0130517	0.179194	1.07036e-23	17.8756	22.2176	18.4902	54.2548	55.2777	59.2837	22.2671	27.1133	26.6586	57.0118	72.9182	70.2736	5.49848	6.8341	5.68755	16.6887	17.0033	18.2355	6.84931	8.34	8.20011	17.5367	22.4295	21.616
Bradi5g13630	1	521	weakly similar to ( 164) AT5G55350 | Symbols: | membrane bound O-acyl transferase (MBOAT) family protein / wax synthase-related | chr5:22442356-22443393 REVERSEmoderately similar to ( 281) loc_os04g40590 12004.m09040 protein wax synthase isoform 1, putative, expressed no original description	1.55666	-0.91864	0.422551	0.215469	1.13832e-14	1.66272e-05	0.087144	0.339399	2.84458	2.88911	2.23312	8.66187	8.22713	6.61814	4.93827	5.42267	4.66525	5.19878	6.03228	6.20611	2.47139	2.51009	1.94015	7.52552	7.14781	5.74991	4.29042	4.71127	4.05321	4.51675	5.2409	5.39192
Bradi5g13660	1	521	moderately similar to ( 243) AT4G25130 | Symbols: | peptide methionine sulfoxide reductase, putative | chr4:12898802-12899998 REVERSEmoderately similar to ( 241) MSRA_BRANA Peptide methionine sulfoxide reductase (EC 1.8.4.11) (Protein-methionine-S-oxide reductase) (Peptide-methionine (S)-S-oxide reductase) (Peptide Met(O) reductase) - Brassica napus (Rape)moderately similar to ( 315) loc_os04g406…	1.72908	-0.490371	-0.280322	1.51903	1.99752e-36	0.000757098	0.10517	6.03606e-29	22.9829	29.6235	24.207	86.225	92.5418	75.6426	31.2458	36.7073	39.8101	110.572	98.3985	99.8576	13.6721	17.6226	14.4004	51.2939	55.0516	44.9986	18.5876	21.8366	23.6824	65.7777	58.5357	59.4037
Bradi5g15418	1	521	(loc_os04g43200.1 : 307.0) no description available & (at4g26740 : 239.0) Encodes caleosin, a 27-kDa protein found within seed lipid bodies. Gene is expressed preferentially in the embryo, has similarity to a rice ABA-responsive gene, EFA27. Catalyze hydroperoxide-dependent mono-oxygenation reactions. Require calcium for peroxygenase activity. Probably deeply buried in lipid droplets or microsome…	2.8466	-1.66479	0.669122	0.512694	1.14265e-28	9.66473e-11	0.0219159	0.0498928	3.87897	6.55136	4.76398	40.3171	35.9735	32.7645	10.3704	15.6944	21.9489	27.654	18.7242	22.118	2.46284	4.15959	3.02475	25.5981	22.8403	20.8028	6.58436	9.96473	13.9358	17.5581	11.8884	14.0432
Bradi5g15510	1	521	weakly similar to ( 169) AT1G17070 | Symbols: | D111/G-patch domain-containing protein | chr1:5837653-5840202 FORWARDweakly similar to ( 196) loc_os12g42140 12012.m07993 protein tuftelin-interacting protein 11, putative, expressed TFP11 no original description	2.42671	-1.37827	0.0234631	1.02497	7.07937e-16	4.5026e-05	0.963156	0.000259465	0.581845	0.691758	0.387074	2.75605	2.36597	3.63532	1.30191	1.30353	1.64395	2.62123	3.08853	2.9864	0.414715	0.493057	0.27589	1.9644	1.68637	2.5911	0.927945	0.929099	1.17174	1.86831	2.20137	2.12858
Bradi5g15710	1	521	moderately similar to ( 448) AT1G08630 | Symbols: THA1 | THA1 (Threonine Aldolase 1); aldehyde-lyase/ threonine aldolase | chr1:2743948-2745685 REVERSEhighly similar to ( 618) loc_os04g43650 12004.m101586 protein L-allo-threonine aldolase, putative, expressed Beta_elim_lyase GLY1 PRK10534 no original description	1.56034	-0.995556	0.13353	0.431253	8.25881e-18	7.73791e-08	0.63459	0.0246239	241.272	322.848	243.32	905.48	716.244	759.549	410.191	556.918	642.649	738.183	708.817	723.595	67.4509	90.2566	68.0236	253.14	200.236	212.342	114.674	155.694	179.662	206.369	198.16	202.291
Bradi5g16590	1	521	highly similar to ( 698) AT2G37710 | Symbols: RLK | RLK (receptor lectin kinase); kinase | chr2:15814934-15816961 REVERSEmoderately similar to ( 201) PSKR_DAUCA Phytosulfokine receptor precursor (EC 2.7.11.1) (Phytosulfokine LRR receptor kinase) - Daucus carota (Carrot)nearly identical (1159) loc_os04g44900 12004.m09446 protein lectin-like receptor kinase 7, putative, expressed Lectin_legB Pkinas…	1.87755	-1.05571	-0.0343642	0.856205	1.73351e-37	1.47125e-12	0.899387	4.58736e-09	25.0517	27.7517	24.1474	91.4221	101.092	90.044	49.248	60.7443	49.9404	76.2779	103.707	109.47	10.8074	11.9723	10.4174	39.4401	43.6115	38.8456	21.2459	26.2055	21.5446	32.9068	44.7398	47.2261
Bradi5g16600	1	521	highly similar to ( 690) AT2G37710 | Symbols: RLK | RLK (receptor lectin kinase); kinase | chr2:15814934-15816961 REVERSEmoderately similar to ( 217) PSKR_DAUCA Phytosulfokine receptor precursor (EC 2.7.11.1) (Phytosulfokine LRR receptor kinase) - Daucus carota (Carrot)nearly identical (1130) loc_os04g44910 12004.m35044 protein protein kinase, putative, expressed Lectin_legB Pkinase S_TKc TyrKc P…	1.94827	-0.953389	-0.253563	1.24844	3.37999e-35	2.81026e-09	0.221117	9.31966e-16	25.2133	30.1932	25.4278	95.0443	108.727	107.801	47.587	59.0758	49.8071	93.8401	140.238	137.608	11.0876	13.2776	11.182	41.7961	47.8132	47.406	20.9265	25.9788	21.9029	41.2665	61.6704	60.5134
Bradi5g16970	1	521	highly similar to ( 691) AT1G62740 | Symbols: | stress-inducible protein, putative | chr1:23231026-23233380 FORWARDhighly similar to ( 565) STIP_SOYBN Heat shock protein STI (Stress-inducible protein) (GmSTI) - Glycine max (Soybean)highly similar to ( 781) loc_os04g45480 12004.m09501 protein heat shock protein STI, putative, expressed TPR no original description	2.76814	-1.51269	-0.66983	1.92528	2.09273e-16	3.83427e-05	0.0651378	3.92585e-10	0.646494	0.569683	0.655048	2.83479	5.16212	4.75388	2.06509	1.77279	1.55508	4.28135	8.25216	8.02594	0.201087	0.177195	0.203747	0.88174	1.60564	1.47866	0.642331	0.551414	0.483696	1.33168	2.56677	2.4964
Bradi5g17300	1	521	moderately similar to ( 402) AT5G44440 | Symbols: | FAD-binding domain-containing protein | chr5:17910694-17912295 REVERSEhighly similar to ( 667) loc_os06g35650 12006.m08102 protein reticuline oxidase precursor, putative, expressedGlcD FAD_binding_4 no original description	1.48797	-1.04871	-0.560106	0.999364	1.8488e-06	0.00119902	0.157175	0.00155146	5.26893	10.6612	2.85839	15.4339	16.3467	20.5535	11.3131	13.9217	13.4181	26.256	25.7216	25.291	2.88235	5.83218	1.56367	8.44304	8.9424	11.2437	6.1888	7.61578	7.34034	14.3632	14.0709	13.8354
Bradi5g18020	1	521	weakly similar to ( 167) AT2G15490 | Symbols: UGT73B4 | UGT73B4 (UDP-GLYCOSYLTRANSFERASE 73B4); UDP-glucosyltransferase/ UDP-glycosyltransferase/ quercetin 3-O-glucosyltransferase/ quercetin 7-O-glucosyltransferase/ transferase, transferring glycosyl groups | chr2:6761750-6763398 FORWARDhighly similar to ( 551) CZOG_SORBI Putative cis-zeatin O-glucosyltransferase (EC 2.4.1.215) - Sorghum bicolor …	0.932095	-1.21538	-0.782643	0.499361	0.000200078	7.21908e-07	0.00352825	0.0362373	1.93948	2.68565	1.39942	3.14977	4.03291	4.05478	4.26487	5.26624	4.3098	6.98995	6.41834	6.11278	1.37066	1.89799	0.98899	2.22599	2.85011	2.86557	3.01404	3.72173	3.0458	4.9399	4.53593	4.31999
Bradi5g18260	1	521	weakly similar to ( 124) loc_os04g47310 12004.m09677 protein expressed protein no original description	1.37034	-0.801178	-0.365853	0.935011	5.87051e-11	0.000227684	0.180038	9.94156e-06	17.2937	30.885	19.3239	52.6799	62.2681	59.1904	32.1436	38.5322	46.7414	93.2722	61.9636	69.2471	9.96757	17.8011	11.1377	30.3631	35.8894	34.1155	18.5266	22.2088	26.9403	53.7592	35.7139	39.9119
Bradi5g19820	1	521	no original description	1.31068	-0.307653	-0.265578	1.26861	3.84853e-24	0.0276395	0.109912	9.97395e-23	181.794	175.178	181.567	434.038	476.851	425.053	193.041	225.927	247.614	520.053	539.768	546.184	79.9447	77.035	79.8449	190.87	209.697	186.918	84.8907	99.3523	108.889	228.695	237.365	240.186
Bradi5g20073	1	521	(original description: pacid=31148003 transcript=Bradi5g20073.1 locus=Bradi5g20073 ID=Bradi5g20073.1.v2.1 annot-version=v2.1)	3.84166	-2.96974	0.390856	0.481065	1.64203e-53	6.53306e-32	0.161745	0.0370203	1.22834	1.62767	0.625273	16.8513	14.8411	17.2911	8.35016	7.61259	10.7523	10.1354	13.6088	13.6254	0.308706	0.409064	0.157143	4.23505	3.72986	4.34558	2.09856	1.91319	2.70226	2.54723	3.42016	3.42434
Bradi5g20320	1	521	weakly similar to ( 132) loc_os04g50970 12004.m09994 protein seed specific protein Bn15D1B, putative, expressed no original description	1.52988	-0.84313	-0.101793	0.788544	6.8156e-17	7.43802e-06	0.731036	2.41626e-05	765.837	1137.82	874.846	2727.07	2756.25	2539.74	1507.2	1631.08	1846.02	3003.41	2711.24	2894.89	90.343	134.224	103.202	321.702	325.144	299.603	177.799	192.412	217.768	354.301	319.835	341.5
Bradi5g20700	1	521	moderately similar to ( 209) AT4G31550 | Symbols: WRKY11, ATWRKY11 | WRKY11; calmodulin binding / transcription factor | chr4:15290065-15291458 REVERSEmoderately similar to ( 315) loc_os04g51560 12004.m10052 protein OsWRKY68 - Superfamily of rice TFs having WRKY and zinc finger domains, expressedWRKY no original description	1.4482	-0.537662	-0.235976	1.14651	8.39032e-32	3.2641e-05	0.138555	9.38753e-21	33.3591	35.6052	34.4198	83.0752	104.64	94.0522	48.1706	53.1317	48.7852	98.7331	121.321	112.177	24.0339	25.6522	24.7981	59.8525	75.3894	67.761	34.705	38.2793	35.1478	71.1334	87.4072	80.8188
Bradi5g20718	1	521	moderately similar to ( 268) AT5G57540 | Symbols: | xyloglucan:xyloglucosyl transferase, putative / xyloglucan endotransglycosylase, putative / endo-xyloglucan transferase, putative | chr5:23302996-23304049 REVERSEmoderately similar to ( 252) BRU1_SOYBN Brassinosteroid-regulated protein BRU1 precursor - Glycine max (Soybean)moderately similar to ( 333) loc_os04g51520 12004.m10048 protein xylogluc…	1.1421	-0.644182	-1.09308	1.59101	0.00323931	0.121812	0.0162962	5.17182e-05	50.5882	101.444	28.2266	87.5636	149.594	160.42	69.0909	61.1093	151.376	265.749	325.453	257.203	18.6603	37.4195	10.4119	32.2994	55.1803	59.1738	25.4854	22.5412	55.8378	98.0263	120.049	94.874
Bradi5g21250	1	521	very weakly similar to (82.0) AT5G44210 | Symbols: ERF9, ATERF9, ATERF-9 | ERF9 (ERF DOMAIN PROTEIN 9); DNA binding / transcription factor/ transcription repressor | chr5:17806742-17807344 FORWARDvery weakly similar to (84.3) ERF4_TOBAC Ethylene-responsive transcription factor 4 (Ethylene-responsive element-binding factor 4 homolog) (EREBP-3) (NtERF3) - Nicotiana tabacum (Common tobacco)weakly si…	1.55026	-0.878585	0.103912	0.56776	2.11817e-12	0.000146597	0.771211	0.0126494	4.71941	5.69683	2.97749	14.8827	11.3997	12.8168	8.84399	8.70755	6.93123	11.0966	13.8984	11.2923	5.37518	6.48842	3.39122	16.9506	12.9837	14.5978	10.0729	9.91748	7.89434	12.6384	15.8296	12.8614
Bradi5g21370	1	521	highly similar to ( 781) AT1G30900 | Symbols: | vacuolar sorting receptor, putative | chr1:10997275-11000543 FORWARDhighly similar to ( 734) VSR1_PEA Vacuolar sorting receptor 1 precursor (BP-80) (80 kDa proaleurein-binding protein) - Pisum sativum (Garden pea)highly similar to ( 964) loc_os04g52190 12004.m10114 protein vacuolar sorting receptor 7 precursor, putative, expressedPA_VSR no original …	0.982584	-0.862652	-0.963045	1.08298	0.000100889	0.000935746	0.000514283	1.47546e-05	6.07705	11.0274	5.35948	14.4102	13.2817	16.4521	17.7329	11.836	11.0633	26.0813	27.0246	33.037	1.51321	2.74588	1.33453	3.5882	3.3072	4.09665	4.41556	2.94721	2.75481	6.49434	6.72923	8.22635
Bradi5g23460	1	521	moderately similar to ( 251) AT2G21940 | Symbols: | shikimate kinase, putative | chr2:9351106-9352881 FORWARDmoderately similar to ( 411) loc_os04g54800 12004.m35210 protein shikimate kinase, chloroplast precursor, putative, expressedaroK SK SKI AroK aroL no original description	1.36161	-0.539443	-0.344437	1.1666	8.2776e-13	0.0100148	0.143569	3.81465e-10	4.04059	2.68565	3.90051	8.26815	10.0016	9.18151	5.4321	5.2141	4.93184	12.3198	10.4238	12.2256	1.00964	0.671077	0.974641	2.066	2.49915	2.29423	1.35735	1.30287	1.23234	3.07841	2.60464	3.05486
Bradi5g24220	1	521	highly similar to ( 775) AT4G34200 | Symbols: EDA9 | EDA9 (embryo sac development arrest 9); ATP binding | chr4:16374041-16376561 REVERSEweakly similar to ( 103) DHGY_CUCSA Glycerate dehydrogenase (EC 1.1.1.29) (NADH-dependent hydroxypyruvate reductase) (HPR) (GDH) - Cucumis sativus (Cucumber)highly similar to ( 848) loc_os04g55720 12004.m35214 protein D-3-phosphoglycerate dehydrogenase, chloropl…	1.69771	-0.798322	0.0100932	0.889298	2.70644e-23	5.96291e-06	0.977582	2.16832e-07	22.2394	30.0304	18.8475	69.6887	68.2368	92.1413	37.0819	44.2677	42.1205	67.8462	83.1489	77.693	7.31319	9.87519	6.1978	22.9164	22.4389	30.2997	12.194	14.557	13.8509	22.3105	27.3426	25.5485
Bradi5g26000	1	521	highly similar to ( 672) AT5G16370 | Symbols: AAE5 | AAE5 (ACYL ACTIVATING ENZYME 5); catalytic | chr5:5356823-5358481 REVERSEweakly similar to ( 136) 4CL1_TOBAC 4-coumarate--CoA ligase 1 (EC 6.2.1.12) (4CL 1) (4-coumaroyl-CoA synthase 1) - Nicotiana tabacum (Common tobacco)highly similar to ( 863) loc_os04g57850 12004.m10669 protein AMP-binding protein, putative, expressed PRK08162 CaiC PRK06368…	2.25753	-1.49247	0.0852913	0.679766	5.92963e-41	6.38967e-19	0.755189	6.14656e-05	158.456	227.182	180.466	941.309	925.955	839.339	441.347	548.367	602.884	809.087	879.699	862.369	71.5699	102.611	81.5111	425.162	418.227	379.105	199.344	247.682	272.305	365.441	397.335	389.507
Bradi5g26010	1	521	highly similar to ( 584) AT1G48930 | Symbols: AtGH9C1 | AtGH9C1 (Arabidopsis thaliana glycosyl hydrolase 9C1); catalytic/ hydrolase, hydrolyzing O-glycosyl compounds | chr1:18101782-18104587 REVERSEhighly similar to ( 805) GUN13_ORYSA Endoglucanase 13 precursor (EC 3.2.1.4) (Endo-1,4-beta glucanase 13) (OsGLU6) - Oryza sativa (Rice)highly similar to ( 805) loc_os04g57860 12004.m10670 protein endo…	2.27164	-1.49016	-0.27143	1.05291	1.76347e-15	3.35602e-07	0.497023	0.000182431	3.20015	5.00507	2.11402	16.8513	14.626	17.9902	6.1055	11.0018	11.6853	23.1979	15.7804	20.7181	1.37228	2.14626	0.906526	7.2261	6.27187	7.71448	2.61814	4.71773	5.01087	9.94765	6.76691	8.88427
Bradi5g27130	1	521	moderately similar to ( 311) AT1G71695 | Symbols: | peroxidase 12 (PER12) (P12) (PRXR6) | chr1:26964359-26966557 FORWARDmoderately similar to ( 217) PER2_HORVU Peroxidase 2 (EC 1.11.1.7) (Fragment) - Hordeum vulgare (Barley)moderately similar to ( 437) loc_os04g59150 12004.m35534 protein peroxidase 12 precursor, putative, expressedsecretory_peroxidase plant_peroxidase peroxidase no original descr…	1.93432	-0.730206	-0.393204	1.59731	9.4296e-32	1.59226e-05	0.0513883	1.80474e-22	86.5656	86.3884	58.8948	317.969	290.208	277.776	103.389	138.174	142.934	378.55	367.969	416.836	57.2145	57.0974	38.9258	210.158	191.81	183.593	68.334	91.3243	94.4708	250.198	243.205	275.503
Bradi1g07500	2	48	no original description	7.88545	2.33332	-0.786055	11.0048	8.20138e-58	0.215176	0.00987332	3.48669e-69	0	0	0.0595498	4.33094	6.50642	8.71544	0	0	0	12.4072	10.086	11.6189	0	0	0.193344	14.0615	21.1247	28.2969	0	0	0	40.283	32.7466	37.7239
Bradi1g10200	2	48	no original description	8.1837	-1.3741	-0.82834	7.63794	1.2119e-124	0.142793	1.98777e-05	5.86311e-137	0.0323247	0.0406917	0.0595498	13.6228	13.3355	16.8716	0.0897867	0.156423	0.133293	28.2656	26.9281	22.8646	0.108109	0.136093	0.199163	45.5611	44.6003	56.4268	0.30029	0.523154	0.445796	94.5339	90.0605	76.4702
Bradi1g17961	2	48	(loc_os07g47790.1 : 131.0) no description available & (gnl|cdd|47695 : 101.0) no description available & (at2g47520 : 85.1) encodes a member of the ERF (ethylene response factor) subfamily B-2 of ERF/AP2 transcription factor family. The protein contains one AP2 domain. There are 5 members in this subfamily including RAP2.2 AND RAP2.12.; HYPOXIA RESPONSIVE ERF (ETHYLENE RESPONSE FACTOR) 2 (HRE2); …	8.25644	0.809383	-0.913026	9.97885	5.42757e-70	0.420697	0.0133256	2.96129e-82	0.129299	0.203458	0.0297749	22.2059	39.4687	47.4922	0.0448934	0.052141	0.0888619	49.6724	104.962	51.3287	0.129818	0.204275	0.0298945	22.2951	39.6272	47.6829	0.0450737	0.0523504	0.0892188	49.8718	105.383	51.5348
Bradi1g20890	2	48	nearly identical (1185) AT3G43190 | Symbols: SUS4, ATSUS4 | SUS4; UDP-glycosyltransferase/ sucrose synthase/ transferase, transferring glycosyl groups | chr3:15179204-15182577 REVERSEnearly identical (1530) SUS2_HORVU Sucrose synthase 2 (EC 2.4.1.13) (Sucrose-UDP glucosyltransferase 2) - Hordeum vulgare (Barley)nearly identical (1513) loc_os07g42490 12007.m079751 protein sucrose synthase 3, putat…	5.96751	4.45067	0.249232	10.1689	3.10096e-81	1.34474e-13	0.501524	9.44468e-111	1.26066	0.406917	1.66739	64.1766	63.5048	87.4807	0	0.052141	0.0888619	43.862	76.1032	61.1745	0.23719	0.07656	0.313715	12.0746	11.9482	16.4592	0	0.00981016	0.0167191	8.25249	14.3186	11.5098
Bradi1g22010	2	48	weakly similar to ( 115) AT3G29970 | Symbols: | germination protein-related | chr3:11745299-11746481 FORWARDweakly similar to ( 144) loc_os07g41340 12007.m08370 protein B12D protein, expressedB12D no original description	8.71744	-0.321899	-0.207667	8.6032	4.39365e-209	0.380056	0.478269	1.3472e-203	0.969742	1.38352	0.416849	381.359	337.205	417.689	0.40404	1.66851	1.33293	501.791	410.484	399.897	1.39531	1.99067	0.599782	548.717	485.187	600.991	0.581353	2.40074	1.91788	722.002	590.625	575.392
Bradi1g26448	2	48	(original description: pacid=31134016 transcript=Bradi1g26448.1 locus=Bradi1g26448 ID=Bradi1g26448.1.v2.1 annot-version=v2.1)	4.00779	4.37415	-0.241245	8.62319	1.07796e-60	2.49058e-11	0.388319	6.68356e-100	0.54952	0.651067	1.04212	10.9455	11.7223	14.0286	0.0448934	0.052141	0	13.7615	16.3113	13.4854	0.353844	0.419232	0.671038	7.04794	7.54817	9.03323	0.0289075	0.0335744	0	8.86122	10.5031	8.68348
Bradi1g30820	2	48	no original description	8.79675	0	-1.50537	10.3021	2.48961e-39	1	8.25529e-09	2.85308e-65	0	0	0	2.44107	2.25843	2.65658	0	0	0	6.33465	6.37008	8.25925	0	0	0	0.361319	0.334285	0.393218	0	0	0	0.937633	0.942878	1.22251
Bradi1g33070	2	48	no original description	6.94977	2.82288	-1.05058	10.8232	1.18436e-57	0.12211	1.46378e-05	9.05055e-82	0.0969742	0	0	4.01596	5.10835	5.26655	0	0	0	10.3102	11.0994	8.67921	0.165768	0	0	6.86489	8.73222	9.00265	0	0	0	17.6242	18.9733	14.8363
Bradi1g33075	2	48	no original description	6.81862	0	-1.58088	8.3995	5.58971e-12	1	0.000952666	3.97551e-21	0	0	0	0.157489	0.645265	0.932133	0	0	0	1.66011	1.97859	1.95982	0	0	0	0.238619	0.977674	1.41232	0	0	0	2.51532	2.99786	2.96943
Bradi1g51080	2	48	weakly similar to ( 132) loc_os06g04950 12006.m05224 protein early nodulin 93, putative, expressedENOD93 no original description	7.91474	-0.17417	-0.08074	7.82131	2.64281e-128	0.794191	0.834307	1.40617e-120	0.193948	0.284842	0.238199	51.9712	51.3523	71.5412	0.26936	0.469269	0.0888619	56.4002	83.4385	45.2626	0.191838	0.281742	0.235608	51.4058	50.7936	70.7628	0.266429	0.464163	0.0878951	55.7865	82.5306	44.7701
Bradi1g51090	2	48	very weakly similar to (84.0) NO93_SOYBN Early nodulin 93 (N-93) - Glycine max (Soybean)weakly similar to ( 131) loc_os06g05010 12006.m31974 protein early nodulin 93, putative, expressedENOD93 no original description	8.51401	1.24672	-0.732015	10.4927	5.71272e-99	0.404105	0.00540275	1.91332e-111	0.0646494	0	0.0595498	16.2213	16.9382	21.8585	0	0.052141	0	29.3141	39.9095	22.398	0.0653025	0	0.0601513	16.3852	17.1093	22.0793	0	0.0526677	0	29.6102	40.3127	22.6242
Bradi1g64610	2	48	weakly similar to ( 112) AT3G62550 | Symbols: | universal stress protein (USP) family protein | chr3:23136194-23137074 FORWARDmoderately similar to ( 202) loc_os03g19270 12003.m35179 protein ER6 protein, putative, expressed no original description	9.5678	-1.93861	-0.223696	7.85288	1.8415e-192	0.0187529	0.338978	4.48254e-171	0.0646494	0.0406917	0.0297749	35.9861	36.7263	41.9926	0.0897867	0.260705	0.222155	40.498	54.0492	39.5698	0.0476766	0.0300086	0.0219579	26.5384	27.0843	30.968	0.0662144	0.19226	0.163831	29.8658	39.8593	29.1812
Bradi1g72445	2	48	no hits & (original description: pacid=31128204 transcript=Bradi1g72445.1 locus=Bradi1g72445 ID=Bradi1g72445.1.v2.1 annot-version=v2.1)	4.69708	0.894146	-0.295894	5.88712	6.60209e-15	0.579443	0.585857	5.75429e-17	0	0.0813833	0.0297749	0.866187	0.967897	1.16517	0.0448934	0	0	1.22324	1.496	1.02657	0	0.00727091	0.00266014	0.0773865	0.0864735	0.104098	0.00401084	0	0	0.109286	0.133655	0.0917157
Bradi2g11610	2	48	weakly similar to ( 135) AT3G62550 | Symbols: | universal stress protein (USP) family protein | chr3:23136194-23137074 FORWARDmoderately similar to ( 216) loc_os01g19820 12001.m150564 protein universal stress protein, putative, expressedUsp USP_Like no original description	10.8991	-0.134661	0.0279967	10.7365	0	0.825081	0.920188	0	0.129299	0.366225	0.327524	487.033	503.791	586.218	0.26936	0.208564	0.399879	537.615	567.179	442.127	0.0867196	0.245624	0.219667	326.649	337.888	393.171	0.180657	0.139882	0.268195	360.573	380.402	296.53
Bradi2g11890	2	48	very weakly similar to (98.2) AT2G47520 | Symbols: | AP2 domain-containing transcription factor, putative | chr2:19502891-19503490 REVERSEweakly similar to ( 179) loc_os01g21120 12001.m08596 protein ethylene-responsive factor-like protein 1, putative, expressedAP2 AP2 no original description	5.0341	-0.374499	-0.493755	5.15336	6.44079e-161	0.0814327	0.00738984	6.63373e-167	3.20015	4.59816	3.27524	95.6743	121.148	143.129	4.13019	5.63123	4.53196	171.909	178.121	157.392	2.88302	4.14248	2.95067	86.1931	109.143	128.945	3.72089	5.07318	4.08284	154.873	160.469	141.795
Bradi2g19290	2	48	highly similar to ( 580) AT4G29990 | Symbols: | light repressible receptor protein kinase | chr4:14665802-14669438 REVERSEmoderately similar to ( 308) NORK_PEA Nodulation receptor kinase precursor (EC 2.7.11.1) - Pisum sativum (Garden pea)nearly identical (1066) loc_os05g44990 12005.m08624 protein light repressible receptor protein kinase, putative, expressed Pkinase_Tyr TyrKc PTKc S_TKc Pkinase …	5.00827	2.82741	0.96354	6.87214	1.31536e-15	0.123953	0.0698396	1.60111e-10	0.0646494	0.0406917	0	1.73237	0.914125	1.21177	0	0	0	0.78637	0.434324	0.699937	0.0163587	0.0102965	0	0.438354	0.231307	0.306623	0	0	0	0.19898	0.1099	0.177109
Bradi2g27920	2	48	very weakly similar to (82.8) AT3G16770 | Symbols: RAP2.3, ATEBP, ERF72 | ATEBP (ETHYLENE-RESPONSIVE ELEMENT BINDING PROTEIN); DNA binding / protein binding / transcription activator/ transcription factor | chr3:5705784-5706768 FORWARDweakly similar to ( 102) loc_os05g29810 12005.m07218 protein ethylene responsive element binding protein 2, putative, expressedAP2 AP2 no original description	8.74871	0.100042	-0.374962	9.22371	7.95138e-187	0.933549	0.0622437	6.65457e-187	0.0969742	0.0813833	0.0297749	33.3088	31.9406	28.9893	0	0.052141	0.133293	47.5317	38.7031	35.7901	0.0650833	0.0546197	0.0199832	22.3549	21.4367	19.4559	0	0.034994	0.0894583	31.9005	25.9752	24.0202
Bradi2g27943	2	48	no hits & (original description: pacid=31115876 transcript=Bradi2g27943.1 locus=Bradi2g27943 ID=Bradi2g27943.1.v2.1 annot-version=v2.1)	7.25881	0	-0.620648	7.87945	3.08618e-14	1	0.302914	4.83937e-16	0	0	0	0.629954	1.02167	0.83892	0	0	0	1.13587	1.93033	0.839924	0	0	0	1.27263	2.06398	1.69479	0	0	0	2.29468	3.89965	1.69682
Bradi2g41840	2	48	moderately similar to ( 282) AT2G19590 | Symbols: ACO1 | ACO1 (ACC OXIDASE 1); 1-aminocyclopropane-1-carboxylate oxidase | chr2:8476239-8477354 REVERSEmoderately similar to ( 238) ACCO1_ORYSA 1-aminocyclopropane-1-carboxylate oxidase 1 (EC 1.14.17.4) (ACC oxidase 1) (Ethylene-forming enzyme) (EFE) - Oryza sativa (Rice)moderately similar to ( 416) loc_os01g39860 12001.m10259 protein 1-aminocyclopr…	5.46029	0.835233	0.0111247	6.2844	4.51888e-125	0.046514	0.975942	1.28006e-128	0.872767	0.569683	0.565723	30.0803	29.8973	29.5952	0.448934	0.260705	0.399879	35.5177	29.2445	24.0778	0.435295	0.284131	0.282156	15.0026	14.9114	14.7607	0.223907	0.130027	0.199441	17.7146	14.5858	12.0089
Bradi2g56850	2	48	(gnl|cdd|67043 : 548.0) no description available & (loc_os01g65830.1 : 543.0) no description available & (p46253|stad_soltu : 464.0) Acyl-[acyl-carrier-protein] desaturase, chloroplast precursor (EC 1.14.19.2) (Stearoyl-ACP desaturase) - Solanum tuberosum (Potato) & (at3g02630 : 455.0) Plant stearoyl-acyl-carrier-protein desaturase family protein; FUNCTIONS IN: acyl-[acyl-carrier-protein] desatur…	8.97727	-0.992455	-0.612615	8.59743	2.06729e-270	0.0964094	0.000222566	1.04283e-273	0.0969742	0.284842	0.0893247	65.9877	76.0875	87.4807	0.40404	0.260705	0.222155	133.683	105.155	112.596	0.0647358	0.190148	0.0596293	44.0505	50.7927	58.3983	0.26972	0.174035	0.148301	89.2409	70.1967	75.1645
Bradi2g58989	2	48	(loc_os01g69190.1 : 380.0) no description available & (at4g19970 : 241.0) CONTAINS InterPro DOMAIN/s: Nucleotide-diphospho-sugar transferase, predicted (InterPro:IPR005069); BEST Arabidopsis thaliana protein match is: Nucleotide-diphospho-sugar transferase family protein (TAIR:AT5G44820.1); Has 801 Blast hits to 466 proteins in 35 species: Archae - 0; Bacteria - 0; Metazoa - 2; Fungi - 0; Plants …	5.8955	1.05284	-0.43554	7.38388	3.86814e-40	0.265232	0.31458	7.93087e-47	0.0969742	0.203458	0.1191	6.29954	5.9687	12.7702	0.0448934	0.052141	0.0888619	8.78113	14.6705	10.639	0.060195	0.126293	0.073929	3.91033	3.70497	7.92689	0.0278668	0.0323656	0.0551595	5.45073	9.10645	6.604
Bradi3g20160	2	48	very weakly similar to (92.4) AT2G36110 | Symbols: | 3'-5' exonuclease domain-containing protein | chr2:15161877-15162596 FORWARDweakly similar to ( 184) loc_os07g02180 12007.m04691 protein 3-5 exonuclease family protein, expressed no original description	5.65442	-0.911016	-0.499987	5.24339	2.70375e-22	0.51306	0.2132	1.40904e-23	0	0	0.0595498	1.4174	1.29053	1.49141	0	0.104282	0.044431	2.0533	2.21988	1.67985	0	0	0.044407	1.05697	0.962364	1.11216	0	0.0777644	0.0331327	1.53117	1.65539	1.25268
Bradi3g27840	2	48	no original description	6.12695	0.237097	0.707006	5.65704	6.58144e-28	0.858733	0.151555	1.39256e-19	0.0323247	0.0813833	0.0595498	4.33094	4.94703	3.68193	0.0448934	0.052141	0.044431	4.28135	2.26814	1.35321	0.0272782	0.0686779	0.050253	3.6548	4.17471	3.10711	0.0378847	0.0440009	0.0374945	3.61295	1.91404	1.14195
Bradi3g30265	2	48	no original description	6.59368	0.895979	-0.154084	7.64375	6.83474e-43	0.578281	0.719293	6.30945e-42	0	0.122075	0	3.85847	3.49519	4.05478	0	0.052141	0	4.98034	4.58453	3.12638	0	0.530761	0	16.776	15.1965	17.6295	0	0.2267	0	21.6537	19.9327	13.593
Bradi3g32470	2	48	weakly similar to ( 196) AT4G35840 | Symbols: | zinc finger (C3HC4-type RING finger) family protein | chr4:16981083-16982266 FORWARDmoderately similar to ( 242) loc_os10g39770 12010.m06748 protein RING-H2 finger protein ATL2B, putative, expressed no original description	6.64732	-0.148996	-0.354026	6.85235	1.64321e-100	0.869119	0.143343	7.82006e-101	0.129299	0.122075	0.0893247	11.5754	11.561	12.2575	0.0897867	0.156423	0.133293	16.5575	16.1182	12.5989	0.016058	0.0151608	0.0110935	1.43758	1.43579	1.5223	0.0111509	0.0194266	0.016554	2.05632	2.00177	1.56469
Bradi3g42990	2	48	moderately similar to ( 331) AT2G36690 | Symbols: | oxidoreductase, 2OG-Fe(II) oxygenase family protein | chr2:15379930-15381987 FORWARDweakly similar to ( 127) FL3H_VITVI Naringenin,2-oxoglutarate 3-dioxygenase (EC 1.14.11.9) (Flavonone-3-hydroxylase) (F3H) (FHT) - Vitis vinifera (Grape)moderately similar to ( 368) loc_os08g44590 12008.m08432 protein gibberellin 20 oxidase 2, putative, expressed…	5.73692	-0.461117	-0.0242603	5.30006	1.63931e-46	0.610691	0.961644	2.37984e-39	0.129299	0.0406917	0.0893247	5.59084	5.5923	4.10138	0	0.208564	0.177724	5.4609	5.93576	4.05963	0.0498454	0.0156868	0.0344351	2.1553	2.15586	1.5811	0	0.0804025	0.0685134	2.1052	2.28827	1.56501
Bradi3g43160	2	48	highly similar to ( 594) AT2G30490 | Symbols: ATC4H, C4H, CYP73A5 | C4H (CINNAMATE-4-HYDROXYLASE); trans-cinnamate 4-monooxygenase | chr2:12993861-12995683 REVERSEhighly similar to ( 615) TCMO_PHAAU Trans-cinnamate 4-monooxygenase (EC 1.14.13.11) (Cinnamic acid 4-hydroxylase) (CA4H) (C4H) (P450C4H) (Cytochrome P450 73) - Phaseolus aureus (Mung bean) (Vigna radiata)highly similar to ( 845) loc_os0…	6.15303	1.37941	-0.759228	8.29167	1.49773e-144	3.72167e-05	0.000368969	3.61467e-196	2.16576	1.50559	0.893247	109.77	89.6918	124.813	0.53872	0.573551	0.622033	170.074	155.15	223.7	1.03923	0.722453	0.428621	52.6725	43.0383	59.8909	0.258503	0.275217	0.298481	81.6096	74.4483	107.342
Bradi3g44780	2	48	moderately similar to ( 382) AT4G38130 | Symbols: HD1, ATHD1, HDA1, RPD3A, HDA19 | HD1 (HISTONE DEACETYLASE 1); basal transcription repressor/ histone deacetylase/ protein binding | chr4:17896663-17899057 REVERSEmoderately similar to ( 355) HDAC_MAIZE Probable histone deacetylase (RPD3 homolog) - Zea mays (Maize)moderately similar to ( 454) loc_os01g40400 12001.m10312 protein histone deacetylase,…	6.39355	-2.31886	-1.42399	5.49868	1.76211e-18	0.076768	0.0010041	7.49325e-24	0.0323247	0	0	0.866187	1.72071	1.53802	0.0897867	0.052141	0.0888619	2.66492	5.5497	3.12638	0.0210584	0	0	0.564291	1.12098	1.00197	0.058493	0.0339681	0.0578905	1.7361	3.61544	2.03673
Bradi3g47307	2	48	no original description	6.34916	-0.484298	0.158358	5.7065	2.63918e-93	0.0866085	0.698128	4.83596e-80	35.4602	18.1078	25.5171	2466.9	2016.13	1970.53	25.5892	41.6085	43.5423	2492.57	1523.95	1766.03	38.9673	19.8987	28.0408	2710.88	2215.53	2165.42	28.12	45.7237	47.8487	2739.09	1674.67	1940.7
Bradi3g54950	2	48	moderately similar to ( 298) AT1G15950 | Symbols: CCR1, IRX4, ATCCR1 | CCR1 (CINNAMOYL COA REDUCTASE 1); cinnamoyl-CoA reductase | chr1:5478855-5481949 FORWARDweakly similar to ( 153) DFRA_DIACA Dihydroflavonol-4-reductase (EC 1.1.1.219) (DFR) (Dihydrokaempferol 4-reductase) - Dianthus caryophyllus (Carnation) (Clove pink)moderately similar to ( 477) loc_os02g56680 12002.m10690 protein dihydrofla…	8.33669	-1.65888	-0.665156	7.34297	7.91189e-80	0.0121484	0.0608152	6.1909e-75	0.0969742	0.0813833	0.1191	19.3711	33.3925	50.0555	0.359147	0.469269	0.177724	46.4832	70.0227	46.9891	0.0511467	0.0429237	0.0628162	10.2168	17.6121	26.4006	0.189423	0.247505	0.0937362	24.5165	36.9318	24.7833
Bradi3g55050	2	48	no original description	5.74043	3.91194	0.427821	9.22454	6.93107e-29	0.0171494	0.401963	5.51413e-28	0.129299	0	0.0893247	4.33094	5.53852	3.4955	0	0	0	5.1114	2.17162	2.6131	0.211965	0	0.146434	7.09989	9.07955	5.73033	0	0	0	8.37935	3.56003	4.28377
Bradi3g59187	2	48	highly similar to ( 578) AT5G09360 | Symbols: LAC14 | LAC14 (laccase 14); laccase | chr5:2906426-2908658 REVERSEmoderately similar to ( 215) ASO_CUCSA L-ascorbate oxidase precursor (EC 1.10.3.3) (Ascorbase) (ASO) - Cucumis sativus (Cucumber)highly similar to ( 750) loc_os02g51440 12002.m10178 protein laccase, putative Cu-oxidase_3 SufI Cu-oxidase_2 Cu-oxidase no original description	11.4973	-1.93268	0.286403	9.2782	1.21403e-49	0.270614	0.623749	1.16246e-40	0	0	0	13.229	8.11958	26.5658	0	0	0.044431	14.111	8.49345	16.7518	0	0	0	4.69948	2.8844	9.43722	0	0	0.0157836	5.01278	3.01721	5.95091
Bradi4g01540	2	48	highly similar to ( 808) AT3G17630 | Symbols: ATCHX19, CHX19 | ATCHX19 (CATION/H+ EXCHANGER 19); monovalent cation:proton antiporter/ sodium:hydrogen antiporter | chr3:6029201-6031773 FORWARDnearly identical (1030) loc_os12g42200 12012.m07999 protein ATCHX19, putative, expressed KefB Na_H_Exchanger PRK03659 PRK03562 no original description	5.45692	0.0135512	-0.874723	6.3452	6.5886e-34	0.989162	0.0276915	5.5837e-42	0.129299	0.203458	0.148875	5.03963	11.561	4.84709	0.13468	0.156423	0.177724	10.0044	16.5043	12.9722	0.0497686	0.0783134	0.0573035	1.93981	4.44996	1.8657	0.0518399	0.060209	0.0684079	3.8508	6.3527	4.99313
Bradi4g02665	2	48	no hits & (original description: pacid=31142818 transcript=Bradi4g02665.1 locus=Bradi4g02665 ID=Bradi4g02665.1.v2.1 annot-version=v2.1)	5.29443	0.868258	-0.0866776	6.24936	1.27062e-86	0.0741457	0.801675	2.24402e-93	0.387897	0.73245	0.476398	24.1745	18.1212	19.7612	0.179573	0.469269	0.222155	27.3482	19.3515	18.9916	0.339962	0.641937	0.417527	21.1871	15.8819	17.3192	0.157382	0.411279	0.194702	23.9686	16.9602	16.6447
Bradi4g04070	2	48	moderately similar to ( 484) AT3G21340 | Symbols: | leucine-rich repeat protein kinase, putative | chr3:7511848-7515937 REVERSEweakly similar to ( 171) NORK_PEA Nodulation receptor kinase precursor (EC 2.7.11.1) - Pisum sativum (Garden pea)highly similar to ( 928) loc_os12g37980 12012.m07584 protein senescence-induced receptor-like serine/threonine-protein kinase precursor, putative, expressed Ty…	4.41324	0.895879	-1.61665	6.92578	1.52557e-07	0.595316	0.0242702	1.24865e-13	0.0323247	0.0406917	0.0297749	0.0787443	0.483949	1.81766	0.0448934	0	0	2.88336	2.75072	2.05315	0.00436998	0.0055011	0.00402527	0.0106454	0.065425	0.245729	0.00606913	0	0	0.389801	0.371869	0.277565
Bradi4g05540	2	48	highly similar to ( 958) AT5G51060 | Symbols: RHD2, ATRBOHC, RBOHC | RHD2 (ROOT HAIR DEFECTIVE 2); NAD(P)H oxidase | chr5:20757484-20762175 REVERSEnearly identical (1320) loc_os12g35610 12012.m26926 protein respiratory burst oxidase, putative, expressed NAD_binding_6 NADPH_Ox FAD_binding_8 Ferric_reduct no original description	7.8906	0.0523626	0.00791664	7.93504	1.06125e-270	0.92288	0.980062	1.59662e-250	0.581845	0.122075	0.416849	98.4303	82.1637	101.369	0.314253	0.625692	0.222155	84.5348	106.988	88.892	0.140508	0.0294796	0.100664	23.7697	19.8415	24.4795	0.0758883	0.151097	0.0536476	20.4141	25.8364	21.4663
Bradi4g11180	2	48	no original description	4.30833	0.389562	-1.04114	5.73903	8.40091e-08	0.830082	0.0936015	2.09557e-12	0	0	0.0595498	0.787443	0.537721	0.372853	0	0.052141	0	1.48537	0.627357	1.25989	0	0	0.101621	1.34376	0.917612	0.636268	0	0.0889779	0	2.53475	1.07057	2.14998
Bradi4g11228	2	48	no hits & (original description: pacid=31138435 transcript=Bradi4g11228.1 locus=Bradi4g11228 ID=Bradi4g11228.1.v2.1 annot-version=v2.1)	3.31608	3.20612	-1.09964	7.62184	5.64792e-06	0.0732245	0.0741283	6.55974e-14	0.0323247	0.122075	0	0.629954	0.645265	0.27964	0	0	0	1.31062	0.675615	1.25989	0.005672	0.0214204	0	0.110538	0.113224	0.0490682	0	0	0	0.229973	0.11855	0.221071
Bradi4g11241	2	48	(original description: pacid=31139222 transcript=Bradi4g11241.1 locus=Bradi4g11241 ID=Bradi4g11241.1.v2.1 annot-version=v2.1)	5.88888	-1.93406	-2.27308	6.22789	1.10956e-07	0.268768	5.55629e-07	2.04968e-20	0	0	0	0.314977	0.376405	0.27964	0.0448934	0	0	1.7038	1.35123	1.67985	0	0	0	0.353907	0.422926	0.314202	0.050442	0	0	1.91438	1.51824	1.88747
Bradi4g21510	2	48	moderately similar to ( 226) AT1G07160 | Symbols: | protein phosphatase 2C, putative / PP2C, putative | chr1:2198155-2199678 REVERSEmoderately similar to ( 333) loc_os11g13820 12011.m05521 protein protein phosphatase 2C isoform epsilon, putative, expressed PP2Cc PP2Cc PP2C PTC1 no original description	6.84709	-0.900236	-1.81592	7.76278	9.29912e-31	0.523866	3.46191e-07	1.89924e-47	0	0.0406917	0.0297749	1.4174	3.71027	4.33442	0.0448934	0	0.0888619	8.8685	13.0297	12.1789	0	0.0109711	0.00802774	0.382151	1.00034	1.16862	0.0121039	0	0.0239585	2.39108	3.513	3.28361
Bradi4g22620	2	48	highly similar to ( 637) AT1G77120 | Symbols: ADH1, ADH, ATADH, ATADH1 | ADH1 (ALCOHOL DEHYDROGENASE 1); alcohol dehydrogenase | chr1:28975509-28977216 FORWARDhighly similar to ( 749) ADH3_HORVU Alcohol dehydrogenase 3 (EC 1.1.1.1) - Hordeum vulgare (Barley)highly similar to ( 728) loc_os11g10510 12011.m05246 protein alcohol dehydrogenase 2, putative, expressed AdhC Tdh AdhP tdh ADH_zinc_N PRK094…	8.40682	-1.47669	-0.210558	7.14068	2.70848e-153	2.22213e-05	0.531209	6.39929e-129	0.61417	0.854525	0.297749	149.22	164.758	272.462	1.75084	1.72065	1.33293	190.738	286.702	201.488	0.215423	0.299728	0.104437	52.3397	57.7894	95.5673	0.614115	0.603526	0.46753	66.9023	100.562	70.6729
Bradi4g24780	2	48	moderately similar to ( 323) AT5G13930 | Symbols: CHS, TT4, ATCHS | TT4 (TRANSPARENT TESTA 4); naringenin-chalcone synthase | chr5:4488762-4490035 FORWARDmoderately similar to ( 339) CHSD_IPONI Chalcone synthase D (EC 2.3.1.74) (Naringenin-chalcone synthase D) (CHS-D) - Ipomoea nil (Japanese morning glory) (Pharbitis nil)moderately similar to ( 433) loc_os07g34140 12007.m07672 protein chalcone sy…	5.15606	0.492379	0.359934	5.2885	8.50916e-26	0.685798	0.450039	2.86984e-20	0.0646494	0.162767	0	2.1261	2.04334	3.58871	0.0897867	0	0.044431	2.27173	1.88207	1.95982	0.0337595	0.0849956	0	1.11023	1.06702	1.874	0.046886	0	0.0232015	1.18628	0.982804	1.02341
Bradi4g40120	2	48	weakly similar to ( 165) AT5G24090 | Symbols: | acidic endochitinase (CHIB1) | chr5:8143805-8145153 REVERSEmoderately similar to ( 371) XIP1_ORYSA Xylanase inhibitor protein 1 precursor (Class III chitinase homolog a) (RIXI protein) - Oryza sativa (Rice)moderately similar to ( 371) loc_os11g47580 12011.m08558 protein xylanase inhibitor protein 1 precursor, putative, expressed no original descript…	8.29924	-0.796151	-1.27606	8.77915	5.60238e-34	0.540122	0.0137303	3.48854e-39	0	0.0406917	0.0595498	4.56717	12.6364	19.6214	0.0448934	0.052141	0.0888619	22.2805	48.0169	19.3183	0	0.0451127	0.0660197	5.06338	14.0094	21.7532	0.0497709	0.057806	0.0985165	24.7012	53.2338	21.4171
Bradi5g19266	2	48	no hits & (original description: pacid=31147163 transcript=Bradi5g19266.1 locus=Bradi5g19266 ID=Bradi5g19266.1.v2.1 annot-version=v2.1)	6.306	-0.431455	-0.614703	6.48925	3.70064e-134	0.332181	0.00344385	9.97493e-142	0.420221	0.528992	0.357299	29.0566	32.2632	41.3867	0.628507	0.677833	0.44431	47.0948	63.2665	47.3157	0.728287	0.916797	0.619235	50.3581	55.9155	71.7274	1.08927	1.17475	0.770034	81.6201	109.647	82.003
Bradi5g19640	2	48	weakly similar to ( 103) loc_os04g49670 12004.m09900 protein conserved hypothetical protein no original description	4.34385	0.601176	-0.783807	5.72884	1.28252e-63	0.247	0.000154759	5.45914e-92	0.420221	0.4883	0.327524	7.55945	8.01204	9.32133	0.359147	0.156423	0.266586	15.2468	14.6222	13.2055	1.39146	1.61689	1.08452	25.0313	26.5299	30.8653	1.18923	0.517957	0.882734	50.4862	48.418	43.7267
Bradi5g23140	2	48	no original description	7.66376	-0.144047	-0.945872	8.46559	4.33458e-91	0.905765	5.56132e-05	3.80295e-108	0	0.0406917	0.1191	8.97685	13.443	14.7277	0.13468	0	0.044431	24.7706	26.6385	20.6715	0	0.0271459	0.0794527	5.98856	8.96799	9.82502	0.0898466	0	0.0296404	16.5248	17.7709	13.7902
Bradi5g23150	2	48	weakly similar to ( 122) loc_os04g54280 12004.m10320 protein retrotransposon protein, putative, unclassified no original description	5.89508	0.135563	-0.730286	6.76093	2.83174e-177	0.715449	1.97931e-05	1.2543e-208	0.905092	0.813833	1.10167	52.5224	59.9559	57.9787	0.6734	1.30353	0.666464	110.354	94.8757	77.7396	1.43438	1.28975	1.74591	83.2368	95.0172	91.8838	1.0672	2.06581	1.0562	174.887	150.358	123.201
Bradi5g23158	2	48	very weakly similar to (81.6) loc_os04g54280 12004.m10320 protein retrotransposon protein, putative, unclassified no original description	4.88695	0.613375	-0.674685	6.17501	7.91885e-105	0.0797728	0.000937314	1.27583e-137	1.09904	0.73245	1.28032	26.8518	34.2528	32.9043	0.493827	0.729974	0.844188	56.8807	53.6631	39.8031	1.8755	1.24991	2.18485	45.8222	58.4519	56.1507	0.842708	1.24569	1.44059	97.0661	91.5753	67.9233
Bradi1g05000	3	191	moderately similar to ( 388) AT3G28490 | Symbols: | oxidoreductase, 2OG-Fe(II) oxygenase family protein | chr3:10679150-10680654 REVERSEhighly similar to ( 526) loc_os03g58890 12003.m10792 protein oxidoreductase, putative, expressed P4Hc no original description	3.90293	-0.0497843	-0.269329	4.12247	4.10893e-98	0.871618	0.187457	4.08258e-103	1.71321	1.38352	1.66739	23.8595	24.6814	23.4431	1.75084	1.51209	1.68838	29.8384	32.4295	24.4978	0.684463	0.552743	0.666158	9.53237	9.86072	9.36602	0.699497	0.604111	0.674541	11.921	12.9563	9.78737
Bradi1g05690	3	191	very weakly similar to (82.8) AT2G32030 | Symbols: | GCN5-related N-acetyltransferase (GNAT) family protein | chr2:13632675-13633241 REVERSEweakly similar to ( 110) loc_os03g58010 12003.m10713 protein N-acetyltransferase, putative, expressed no original description	2.60159	0.046965	-0.780148	3.4287	5.71843e-27	0.902464	0.00094063	9.83469e-45	1.19601	1.50559	0.744373	6.45703	7.58186	6.52493	1.07744	0.834256	1.33293	12.844	10.8098	11.7123	1.90145	2.39363	1.18342	10.2655	12.0538	10.3735	1.71294	1.32632	2.11912	20.4198	17.1858	18.6205
Bradi1g05700	3	191	weakly similar to ( 188) AT2G32030 | Symbols: | GCN5-related N-acetyltransferase (GNAT) family protein | chr2:13632675-13633241 REVERSEmoderately similar to ( 224) loc_os03g58020 12003.m10714 protein N-acetyltransferase, putative, expressedRimL no original description	3.22291	-0.560866	-0.377137	3.03919	4.53639e-27	0.194672	0.236727	3.82035e-26	0.387897	0.73245	0.267974	4.25219	4.51685	3.82174	0.80808	0.677833	0.48874	6.20358	4.9706	5.13287	0.744523	1.40585	0.514346	8.16159	8.66959	7.3354	1.55102	1.30102	0.938082	11.9071	9.54049	9.85196
Bradi1g05890	3	191	highly similar to ( 564) AT2G19130 | Symbols: | S-locus lectin protein kinase family protein | chr2:8293789-8296275 FORWARDmoderately similar to ( 235) KPRO_MAIZE Putative receptor protein kinase ZmPK1 precursor (EC 2.7.11.1) - Zea mays (Maize)nearly identical (1067) loc_os04g01310 12004.m05451 protein serine/threonine-protein kinase receptor precursor, putative, expressed Pkinase S_TKc S_TKc Tyr…	2.46419	0.0941938	-0.462445	3.02083	2.22847e-49	0.649214	0.0161888	2.62535e-70	18.1665	15.5035	12.3864	87.4061	79.0987	87.5739	11.9865	18.6665	12.574	119.441	108.436	122.162	6.35192	5.42081	4.33089	30.5616	27.6569	30.6202	4.19109	6.52674	4.39649	41.7625	37.9148	42.7141
Bradi1g06260	3	191	no original description	2.89547	-0.465103	-0.601324	3.03169	7.15404e-11	0.51191	0.157848	3.18455e-13	0.161624	0.203458	0.1191	1.10242	1.29053	1.21177	0.13468	0.364987	0.177724	2.31542	1.59252	1.58652	0.400058	0.50361	0.294801	2.72876	3.19438	2.99944	0.333367	0.903434	0.43991	5.73124	3.94188	3.92704
Bradi1g07325	3	191	no hits & (original description: pacid=31132532 transcript=Bradi1g07325.1 locus=Bradi1g07325 ID=Bradi1g07325.1.v2.1 annot-version=v2.1)	1.18651	1.01015	-1.57319	3.76985	0.00239176	0.0583729	6.48414e-06	6.14742e-22	0.387897	0.73245	0.357299	0.629954	1.23676	1.30499	0.13468	0.260705	0.311017	3.58235	3.42633	2.79975	0.478294	0.903144	0.440566	0.776762	1.52498	1.60911	0.166067	0.321461	0.383498	4.4172	4.22483	3.45222
Bradi1g08891	3	191	(loc_os03g53340.3 : 318.0) no description available & (at2g26150 : 229.0) member of Heat Stress Transcription Factor (Hsf) family. Involved in response to misfolded protein accumulation in the cytosol. Regulated by alternative splicing and non-sense-mediated decay.; heat shock transcription factor A2 (HSFA2); FUNCTIONS IN: DNA binding, transcription activator activity, sequence-specific DNA bindi…	3.89607	-2.49669	-1.05029	2.44967	2.3248e-21	5.47159e-09	0.00878492	8.71534e-12	0.323247	0.691758	0.238199	3.93721	6.77528	7.41046	1.75084	2.86776	2.31041	7.25208	17.8555	12.7388	0.104341	0.223292	0.0768881	1.27089	2.18699	2.39201	0.565152	0.92568	0.745775	2.34089	5.76357	4.11196
Bradi1g09583	3	191	no hits & (original description: pacid=31131773 transcript=Bradi1g09583.1 locus=Bradi1g09583 ID=Bradi1g09583.1.v2.1 annot-version=v2.1)	4.58297	-0.105536	-0.41047	4.8879	3.78761e-35	0.890043	0.256461	8.9119e-38	0.290922	0.0813833	0.178649	4.17345	5.86116	3.96156	0	0.417128	0.222155	7.33945	5.50144	5.78614	0.186848	0.0522693	0.11474	2.68044	3.76439	2.54436	0	0.267905	0.142681	4.71384	3.53336	3.71621
Bradi1g12360	3	191	weakly similar to ( 153) AT4G25790 | Symbols: | allergen V5/Tpx-1-related family protein | chr4:13122248-13123290 REVERSEweakly similar to ( 157) PR1_HORVU Pathogenesis-related protein 1 precursor - Hordeum vulgare (Barley)weakly similar to ( 165) loc_os07g03730 12007.m04843 protein pathogenesis-related protein 1 precursor, putative, expressed SCP SCP SCP no original description	4.69728	-0.743076	0.0269728	3.92723	2.38405e-62	0.00512157	0.956178	4.46919e-47	117.015	68.1585	79.0821	2745.81	2199.33	1912.08	118.743	190.836	132.849	2946.83	1861.22	1921.98	136.223	79.3464	92.063	3196.52	2560.34	2225.94	138.234	222.161	154.655	3430.54	2166.73	2237.46
Bradi1g13516	3	191	(original description: pacid=31127773 transcript=Bradi1g13516.1 locus=Bradi1g13516 ID=Bradi1g13516.1.v2.1 annot-version=v2.1)	3.09814	-1.72551	-0.666167	2.0388	2.4636e-17	2.3617e-05	0.0771465	2.34297e-10	0.290922	0.610375	0.297749	2.83479	3.01124	4.14799	0.718294	1.77279	1.42179	6.68414	4.72931	4.57292	0.203016	0.425942	0.20778	1.97822	2.10135	2.89462	0.501252	1.23712	0.992178	4.66444	3.30028	3.19115
Bradi1g15695	3	191	(loc_os03g37290.1 : 712.0) no description available & (q43135|c79a1_sorbi : 560.0) Cytochrome P450 79A1 (EC 1.14.13.41) (Tyrosine N-monooxygenase) (Cytochrome P450Tyr) - Sorghum bicolor (Sorghum) (Sorghum vulgare) & (at4g39950 : 474.0) Belongs to cytochrome P450 and is involved in tryptophan metabolism. Converts Trp to indo-3-acetaldoxime (IAOx), a precursor to IAA and indole glucosinolates.; "cy…	3.14314	-0.83082	-0.744521	3.05684	8.85094e-14	0.09444	0.111302	5.22862e-14	0.387897	0.813833	0.357299	5.27587	3.01124	5.31316	0.897867	0.364987	1.42179	5.1114	10.3755	7.27934	0.0986512	0.206977	0.0908695	1.34178	0.765828	1.35126	0.228349	0.0928248	0.361595	1.29995	2.63874	1.85131
Bradi1g17290	3	191	no original description	2.27823	0.358469	-0.227548	2.86425	1.61432e-12	0.465701	0.590081	7.43047e-17	0.646494	0.691758	0.327524	2.83479	3.01124	2.19051	0.53872	0.52141	0.222155	3.18917	2.70246	3.45302	0.574151	0.61435	0.290874	2.51758	2.67428	1.94539	0.478437	0.463064	0.197296	2.8323	2.40005	3.06663
Bradi1g17475	3	191	no hits & (original description: pacid=31132890 transcript=Bradi1g17475.1 locus=Bradi1g17475 ID=Bradi1g17475.1.v2.1 annot-version=v2.1)	2.76148	-0.503766	-0.446171	2.70388	1.49391e-06	0.522137	0.530562	1.46873e-06	0.129299	0.366225	0.0595498	1.02368	1.23676	1.35159	0.179573	0.208564	0.355448	2.70861	1.44775	0.793262	0.0684121	0.19377	0.0315078	0.541627	0.654369	0.715128	0.0950124	0.110351	0.188068	1.43313	0.766003	0.419715
Bradi1g20910	3	191	very weakly similar to (88.2) AT5G49040 | Symbols: | disease resistance-responsive protein-related / dirigent protein-related | chr5:19882676-19883251 REVERSEweakly similar to ( 143) loc_os07g42570 12007.m08489 protein dirigent-like protein pDIR17, putativeDirigent no original description	3.46915	-0.412959	0.117188	2.93901	1.24768e-40	0.203317	0.757209	5.76275e-30	1.61624	0.854525	1.66739	15.5126	18.5514	12.677	1.30191	1.56423	2.71029	14.9847	14.96	13.1121	1.46531	0.774728	1.51169	14.064	16.819	11.4932	1.18033	1.41816	2.4572	13.5854	13.5631	11.8877
Bradi1g20920	3	191	very weakly similar to (87.4) AT5G42500 | Symbols: | disease resistance-responsive family protein | chr5:16994359-16994916 REVERSEweakly similar to ( 145) loc_os07g42570 12007.m08489 protein dirigent-like protein pDIR17, putativeDirigent no original description	4.28452	0.658025	0.320709	4.62184	5.88975e-50	0.0286249	0.380324	1.02014e-54	8.30745	4.02847	6.72913	132.92	145.077	95.2174	2.0202	5.10982	5.0207	98.3399	111.718	88.7053	8.3829	4.06506	6.79024	134.127	146.395	96.0821	2.03855	5.15623	5.06629	99.233	112.732	89.5109
Bradi1g22710	3	191	very weakly similar to (86.3) AT5G47550 | Symbols: | cysteine protease inhibitor, putative / cystatin, putative | chr5:19286596-19286964 REVERSEweakly similar to ( 130) loc_os03g31510 12003.m08398 protein cystatin, putative, expressed no original description	5.02806	-3.51234	-0.121832	1.63755	6.57541e-14	2.59091e-05	0.860626	0.000344079	0.0323247	0	0.0297749	1.25991	0.699037	0.83892	0.224467	0.364987	0.355448	0.917431	1.25471	0.793262	0.0351738	0	0.0323992	1.37096	0.76065	0.912861	0.244251	0.397157	0.386777	0.998293	1.3653	0.863179
Bradi1g23030	3	191	no original description	2.8358	0.419802	-1.50875	4.76436	4.12648e-24	0.260574	1.14227e-08	1.21487e-57	1.45461	2.07527	0.625273	9.29182	8.87239	10.906	0.94276	0.782115	1.2885	31.7169	22.7779	28.3708	1.95512	2.78935	0.840421	12.489	11.9253	14.6585	1.26715	1.05123	1.73185	42.6303	30.6154	38.1328
Bradi1g23171	3	191	(original description: pacid=31135238 transcript=Bradi1g23171.1 locus=Bradi1g23171 ID=Bradi1g23171.1.v2.1 annot-version=v2.1)	2.44105	-0.382889	-0.734594	2.79276	2.06103e-10	0.463875	0.072096	6.24134e-14	0.323247	0.528992	0.446624	2.28358	2.09711	2.65658	0.314253	0.469269	0.888619	4.98034	2.46117	4.29294	0.379398	0.620882	0.524206	2.68026	2.4614	3.11805	0.368842	0.550785	1.04298	5.84547	2.8887	5.03867
Bradi1g24770	3	191	moderately similar to ( 444) AT1G79360 | Symbols: ATOCT2 | ATOCT2 (ARABIDOPSIS THALIANA ORGANIC CATION/CARNITINE TRANSPORTER 2); carbohydrate transmembrane transporter/ sugar:hydrogen symporter | chr1:29854140-29855723 REVERSEhighly similar to ( 602) loc_os07g37510 12007.m08001 protein carbohydrate transporter/ sugar porter, putative Sugar_tr no original description	2.11792	0.0910543	-0.548537	2.75752	1.39552e-50	0.592747	0.000488929	2.23398e-81	68.787	57.8635	57.2571	264.423	280.959	253.074	47.4972	65.5413	59.7152	416.295	403.68	347.822	38.7314	32.5808	32.2394	148.887	158.198	142.497	26.7439	36.9039	33.6234	234.401	227.297	195.846
Bradi1g24790	3	191	weakly similar to ( 135) loc_os07g37400 12007.m07990 protein F-box domain containing protein, expressed no original description	2.82719	0.0838887	-0.520195	3.43127	6.52552e-25	0.807116	0.117974	2.3419e-34	7.43469	9.48116	5.00218	33.6238	47.1581	74.1046	5.11784	7.87329	7.64212	84.7095	72.2908	65.5141	4.04059	5.1528	2.71858	18.2738	25.6294	40.2742	2.78144	4.27896	4.15333	46.0378	39.2885	35.6055
Bradi1g25517	3	191	moderately similar to ( 366) AT4G26830 | Symbols: | catalytic/ cation binding / hydrolase, hydrolyzing O-glycosyl compounds | chr4:13494726-13496487 REVERSEmoderately similar to ( 226) E13B_WHEAT Glucan endo-1,3-beta-glucosidase precursor (EC 3.2.1.39) ((1->3)-beta-glucan endohydrolase) ((1->3)-beta-glucanase) (Beta-1,3-endoglucanase) - Triticum aestivum (Wheat)highly similar to ( 590) loc_os07g3…	1.84534	0.0496483	-1.18304	3.07803	3.61227e-09	0.899206	0.000706452	2.13761e-21	65.9748	97.0089	34.8962	198.199	262.945	249.579	94.4107	45.832	50.829	411.228	555.259	647.441	26.2325	38.5721	13.8752	78.8069	104.551	99.236	37.5391	18.2234	20.2103	163.51	220.779	257.432
Bradi1g25611	3	191	(loc_os07g35310.1 : 891.0) no description available & (at4g05200 : 482.0) Encodes a cysteine-rich receptor-like protein kinase.; cysteine-rich RLK (RECEPTOR-like protein kinase) 25 (CRK25); FUNCTIONS IN: kinase activity; INVOLVED IN: protein amino acid phosphorylation; LOCATED IN: endomembrane system; EXPRESSED IN: root; CONTAINS InterPro DOMAIN/s: Protein kinase, ATP binding site (InterPro:IPR01…	3.00214	-0.465276	-0.192365	2.72923	3.64176e-24	0.26608	0.609826	7.66603e-21	0.646494	0.651067	0.357299	4.17345	3.6565	5.26655	0.448934	0.834256	0.977481	4.84928	4.82582	5.36618	0.0882105	0.0888343	0.0487514	0.569443	0.498909	0.718591	0.0612544	0.11383	0.133372	0.661656	0.658456	0.732185
Bradi1g25630	3	191	moderately similar to ( 388) AT4G23180 | Symbols: CRK10, RLK4 | CRK10 (CYSTEINE-RICH RLK10); ATP binding / kinase/ protein kinase/ protein serine/threonine kinase/ protein tyrosine kinase | chr4:12138171-12140780 FORWARDweakly similar to ( 187) NORK_MEDTR Nodulation receptor kinase precursor (EC 2.7.11.1) (Does not make infections protein 2) (Symbiosis receptor-like kinase) (MtSYMRK) - Medicago t…	3.15667	-0.15383	-0.466791	3.46963	4.59133e-25	0.761651	0.142346	1.00991e-29	0.452546	0.651067	0.327524	3.85847	3.49519	5.12673	0.314253	0.677833	0.577602	5.24247	5.69447	6.43942	0.140542	0.202195	0.101716	1.19828	1.08546	1.59215	0.0975943	0.210507	0.17938	1.62809	1.76847	1.99982
Bradi1g25870	3	191	highly similar to ( 837) AT3G21720 | Symbols: ICL | ICL (ISOCITRATE LYASE); catalytic/ isocitrate lyase | chr3:7652789-7655873 REVERSEhighly similar to ( 865) ACEA_GOSHI Isocitrate lyase (EC 4.1.3.1) (Isocitrase) (Isocitratase) (ICL) - Gossypium hirsutum (Upland cotton)highly similar to ( 926) loc_os07g34520 12007.m29200 protein isocitrate lyase, putative, expressed ICL AceA PRK06498 no original …	3.5595	-0.516816	-0.563943	3.60662	1.02175e-41	0.0518699	0.066229	1.08166e-42	197.213	457.049	312.488	3612.63	3957.52	3826.92	418.99	467.236	496.871	6236.92	4798.94	5812.51	68.4293	158.587	108.427	1253.51	1373.18	1327.87	145.382	162.122	172.405	2164.09	1665.14	2016.83
Bradi1g29887	3	191	moderately similar to ( 400) AT3G12500 | Symbols: ATHCHIB, PR3, PR-3, CHI-B, B-CHI | ATHCHIB (ARABIDOPSIS THALIANA BASIC CHITINASE); chitinase | chr3:3962501-3963945 REVERSEmoderately similar to ( 480) CHIA_SECCE Basic endochitinase A precursor (EC 3.2.1.14) (Rye seed chitinase-a) (RSC-a) - Secale cereale (Rye)moderately similar to ( 431) loc_os06g51060 12006.m09629 protein basic endochitinase 1 …	1.40359	2.67375	-1.17636	5.25369	0.00211347	0.000676231	0.00843037	2.70176e-19	0.484871	0.366225	0.148875	0.708698	0.752809	1.11856	0	0	0.133293	2.35911	1.64078	1.95982	0.52532	0.396777	0.161294	0.767821	0.815611	1.21187	0	0	0.144413	2.55591	1.77766	2.12332
Bradi1g34727	3	191	weakly similar to ( 158) AT1G10360 | Symbols: ATGSTU18, GST29 | ATGSTU18 (GLUTATHIONE S-TRANSFERASE TAU 18); glutathione transferase | chr1:3395738-3396806 REVERSEweakly similar to ( 182) GSTU6_ORYSA Probable glutathione S-transferase GSTU6 (EC 2.5.1.18) (28 kDa cold-induced protein) - Oryza sativa (Rice)moderately similar to ( 204) loc_os10g38160 12010.m06599 protein glutathione S-transferase GS…	2.01918	0.581927	-1.01652	3.61763	2.6103e-12	0.0951058	0.000950706	1.53e-32	2.26273	3.13326	1.25055	7.24447	7.68941	11.6051	1.48148	1.1471	1.73281	21.6252	15.5391	16.7985	2.00065	2.77034	1.1057	6.40537	6.79877	10.2609	1.30989	1.01424	1.5321	19.1204	13.7393	14.8528
Bradi1g35690	3	191	very weakly similar to (92.0) loc_os06g41940 12006.m08726 protein TMV response-related gene product, putative, expressed no original description	2.78762	-0.595687	-0.487553	2.67949	1.54089e-25	0.0365581	0.134457	4.18551e-24	5.26893	9.60323	3.39434	42.2857	39.0385	43.9967	6.82379	10.8453	9.77481	59.9389	60.9501	54.8284	6.30255	11.4871	4.06021	50.581	46.6968	52.6276	8.16243	12.9729	11.6924	71.6972	72.9069	65.5842
Bradi1g36820	3	191	moderately similar to ( 381) AT5G55190 | Symbols: RAN3, ATRAN3 | RAN3 (RAN GTPASE 3); GTP binding / GTPase/ protein binding | chr5:22392285-22393957 FORWARDmoderately similar to ( 378) RANA1_TOBAC GTP-binding nuclear protein Ran-A1 - Nicotiana tabacum (Common tobacco)moderately similar to ( 370) loc_os01g42530 12001.m10517 protein GTP-binding nuclear protein Ran-2, putative, expressed Ran RAN Ras…	2.99736	0.201893	-0.76113	3.96039	3.03177e-18	0.62032	0.0580958	2.05479e-28	5.10731	4.67954	5.50836	16.8513	54.3636	50.8945	3.68126	4.37985	5.24285	54.0411	98.0124	55.3417	2.07868	1.90458	2.2419	6.85848	22.126	20.7141	1.49827	1.7826	2.13384	21.9947	39.8911	22.5241
Bradi1g38205	3	191	no hits & (original description: pacid=31125379 transcript=Bradi1g38205.1 locus=Bradi1g38205 ID=Bradi1g38205.1.v2.1 annot-version=v2.1)	3.74238	-1.90505	0.477578	1.35976	4.07163e-67	8.61082e-18	0.0419878	7.39193e-12	1.84251	2.88911	1.96514	34.0175	24.0361	30.9468	6.50954	9.54181	8.84176	18.7418	21.5232	23.5645	0.308112	0.483128	0.328619	5.68855	4.01942	5.17505	1.08855	1.59562	1.47856	3.13408	3.59919	3.94056
Bradi1g45670	3	191	very weakly similar to (83.6) loc_os06g11510 12006.m05868 protein expressed protein no original description	2.15894	0.251405	-0.424219	2.83457	4.83458e-09	0.645787	0.3448	1.61838e-13	0.581845	0.406917	0.506173	1.88986	1.88202	2.93622	0.359147	0.364987	0.533171	4.15029	2.84723	2.09981	0.424704	0.297019	0.36947	1.37946	1.37374	2.14323	0.262151	0.266414	0.389176	3.02941	2.07827	1.53271
Bradi1g49805	3	191	no hits & (original description: pacid=31128746 transcript=Bradi1g49805.1 locus=Bradi1g49805 ID=Bradi1g49805.1.v2.1 annot-version=v2.1)	2.71018	-0.606894	-0.361596	2.46488	8.67892e-18	0.0799331	0.387811	2.63153e-15	2.3597	4.883	1.191	17.8749	18.6051	18.0368	3.4119	4.37985	4.8874	23.5037	23.55	23.0046	3.6026	7.45496	1.81831	27.29	28.4048	27.5371	5.209	6.68679	7.46169	35.8835	35.9542	35.1215
Bradi1g54890	3	191	nearly identical (1007) AT4G15560 | Symbols: CLA1, DEF, CLA, DXS, DXPS2 | CLA1 (CLOROPLASTOS ALTERADOS 1); 1-deoxy-D-xylulose-5-phosphate synthase | chr4:8884218-8887254 FORWARDnearly identical (1011) DXS_ORYSA Probable 1-deoxy-D-xylulose-5-phosphate synthase, chloroplast precursor (EC 2.2.1.7) (1-deoxyxylulose-5-phosphate synthase) (DXP synthase) (DXPS) - Oryza sativa (Rice)nearly identical (123…	2.12377	1.37632	-0.67822	4.17831	8.95558e-06	0.0608126	0.209435	3.67959e-14	0.226273	0.610375	0.0893247	1.10242	1.72071	1.02535	0.224467	0	0.0888619	1.92224	2.12336	2.14647	0.0906906	0.244639	0.0358015	0.441852	0.689662	0.41096	0.0899666	0	0.035616	0.770436	0.851047	0.86031
Bradi1g65130	3	191	weakly similar to ( 181) AT2G38310 | Symbols: | unknown protein | chr2:16050251-16050874 FORWARDmoderately similar to ( 276) loc_os03g18600 12003.m07282 protein cyclase/dehydrase family protein, putative, expressed no original description	3.01879	1.31558	0.680808	3.65356	2.13227e-30	5.6245e-06	0.0230035	2.32887e-38	7.04679	2.88911	6.46115	52.5224	45.8676	35.5609	2.42424	2.71133	1.51065	28.7462	27.5554	27.1575	6.2974	2.58187	5.77404	46.9369	40.9898	31.7792	2.16644	2.423	1.35	25.6892	24.6251	24.2695
Bradi1g65440	3	191	highly similar to ( 972) AT4G33070 | Symbols: | pyruvate decarboxylase, putative | chr4:15952519-15954676 REVERSEnearly identical (1080) PDC2_ORYSA Pyruvate decarboxylase isozyme 2 (EC 4.1.1.1) (PDC) - Oryza sativa (Rice)nearly identical (1080) loc_os03g18220 12003.m101116 protein pyruvate decarboxylase isozyme 2, putative, expressed COG3961 TPP_PDC_IPDC IlvB TPP_enzyme_N PRK08611 PRK07064 PRK082…	4.58985	-0.443118	-0.444654	4.59139	2.05789e-64	0.0994795	0.158194	1.65832e-64	21.8838	17.416	24.6238	361.672	464.752	714.247	25.5443	35.3516	26.1254	520.009	907.254	669.979	7.50217	5.97053	8.4415	123.988	159.325	244.857	8.75705	12.1192	8.95626	178.268	311.023	229.681
Bradi1g68440	3	191	weakly similar to ( 171) AT4G27670 | Symbols: HSP21 | HSP21 (HEAT SHOCK PROTEIN 21) | chr4:13819048-13819895 REVERSEmoderately similar to ( 249) HS21C_WHEAT Small heat shock protein, chloroplast precursor (Heat shock protein 26.6) - Triticum aestivum (Wheat)moderately similar to ( 242) loc_os03g14180 12003.m06861 protein small heat shock protein, chloroplast precursor, putative, expressed HSP20 I…	5.01519	-2.22373	-1.3393	4.13076	1.05457e-09	0.0498721	0.0389466	3.11974e-10	0	0.0406917	0.0297749	0.314977	1.29053	1.02535	0.224467	0.156423	0	1.04849	3.04027	2.79975	0	0.0304351	0.0222699	0.235585	0.965243	0.766901	0.167888	0.116996	0	0.784213	2.27395	2.09405
Bradi1g68807	3	191	highly similar to ( 862) AT5G17330 | Symbols: GAD, GAD1 | GAD; calmodulin binding / glutamate decarboxylase | chr5:5711141-5714839 FORWARDhighly similar to ( 847) DCE_PETHY Glutamate decarboxylase (EC 4.1.1.15) (GAD) - Petunia hybrida (Petunia)highly similar to ( 941) loc_os03g13300 12003.m06776 protein glutamate decarboxylase, putative, expressed GadB Pyridoxal_deC no original description	3.92398	-1.06881	-0.393958	3.24913	6.37036e-35	0.000796423	0.319465	5.01624e-26	3.78199	4.10986	2.97749	35.3562	46.5128	82.7268	4.66891	9.95894	8.1753	56.1818	89.0364	71.3935	1.55127	1.68575	1.22128	14.5021	19.0783	33.9322	1.91506	4.08488	3.35328	23.0442	36.5203	29.2837
Bradi1g68985	3	191	(loc_os03g12570.1 : 1234.0) no description available & (q9axt8|cmt1_maize : 1061.0) DNA (cytosine-5)-methyltransferase 1 (EC 2.1.1.37) (Chromomethylase 1) (Zea methyltransferase2) (Zmet2) (DNA cytosine methyltransferase MET2a) - Zea mays (Maize) & (at1g69770 : 773.0) Encodes a chromomethylase involved in methylating cytosine residues at non-CG sites. Involved in preferentially methylating transpo…	2.84847	-0.970958	-0.404692	2.2822	1.42977e-07	0.165182	0.531421	6.43342e-06	0.258598	0.203458	0	0.55121	0.914125	1.72445	0.359147	0.208564	0.311017	1.48537	1.39949	1.4932	0.0283426	0.0222992	0	0.0604132	0.100189	0.189001	0.0393629	0.0228588	0.0340878	0.162798	0.153385	0.163656
Bradi1g69320	3	191	moderately similar to ( 205) AT2G16060 | Symbols: GLB1, AHB1, ARATH GLB1, NSHB1, ATGLB1 | AHB1 (ARABIDOPSIS HEMOGLOBIN 1); oxygen binding / oxygen transporter | chr2:6982782-6983522 REVERSEmoderately similar to ( 271) HBL_HORVU Non-symbiotic hemoglobin (HORvu GLB1) (Nonlegume hemoglobin) - Hordeum vulgare (Barley)moderately similar to ( 249) loc_os03g12510 12003.m06701 protein non-symbiotic hemog…	8.13121	-7.82878	-0.387557	0.689986	7.34595e-65	1.57148e-60	0.413192	0.0517118	0.193948	0.162767	0.148875	33.7813	45.5987	66.7873	23.2099	69.2954	26.2143	67.1472	66.2585	58.0014	0.156916	0.131688	0.120449	27.3311	36.8922	54.0351	18.7782	56.0643	21.209	54.3262	53.6072	46.9267
Bradi1g72457	3	191	very weakly similar to (93.6) AT1G53910 | Symbols: RAP2.12 | RAP2.12; DNA binding / transcription factor | chr1:20135242-20136581 FORWARDvery weakly similar to (81.6) ERF1_ORYSA Ethylene-responsive transcription factor 1 (Ethylene-responsive element-binding factor 1) (EREBP-1) (OsEREBP1) - Oryza sativa (Rice)weakly similar to ( 145) loc_os03g08470 12003.m101215 protein root abundant factor, putat…	2.52574	0.597215	-0.111102	3.23406	4.62692e-47	0.00182207	0.677593	2.62535e-70	15.1603	10.0915	14.3217	85.2013	80.8732	62.7325	6.91358	10.1154	9.24164	89.8209	81.1703	75.8731	10.9698	7.30212	10.363	61.6507	58.519	45.3926	5.00259	7.31936	6.68715	64.9934	58.734	54.901
Bradi1g73100	3	191	no original description	3.11836	-0.286503	-0.447244	3.2791	2.10776e-52	0.195305	0.0652476	3.54847e-57	22.2071	38.0467	23.8497	211.192	229.876	288.076	31.156	32.6403	38.6105	386.719	338.001	269.662	28.6174	49.0293	30.7341	272.155	296.231	371.232	40.1495	42.0622	49.7558	498.349	435.568	347.503
Bradi1g75310	3	191	highly similar to ( 563) AT2G26170 | Symbols: CYP711A1 | CYP711A1; electron carrier/ heme binding / iron ion binding / monooxygenase/ oxygen binding | chr2:11141703-11143270 FORWARDweakly similar to ( 130) C93A1_SOYBN Cytochrome P450 93A1 (EC 1.14.-.-) - Glycine max (Soybean)highly similar to ( 589) loc_os01g50590 12001.m11240 protein cytochrome P450 3A9, putative p450 CypX no original description	2.70172	1.40542	0.0963473	4.01078	7.9595e-12	0.00527592	0.88436	3.47809e-19	0.937417	1.54628	0.535948	8.42564	3.92536	7.13082	0.224467	0.104282	0.755326	6.33465	5.8875	5.92613	0.411689	0.679088	0.235375	3.70032	1.72392	3.13167	0.0985801	0.045798	0.33172	2.78201	2.58564	2.6026
Bradi1g77680	3	191	very weakly similar to (91.7) loc_os03g02300 12003.m05772 protein expressed protein no original description	4.25773	-1.79111	-0.399827	2.86645	1.25532e-64	3.98721e-10	0.120359	2.89918e-38	0.711144	1.13937	0.446624	13.9377	14.8949	13.982	2.06509	3.70201	2.04382	17.9118	18.869	19.7382	0.558198	0.894322	0.350568	10.9401	11.6914	10.9749	1.62095	2.90582	1.60426	14.0595	14.8108	15.4931
Bradi2g00210	3	191	weakly similar to ( 198) loc_os01g06560 12001.m07286 protein tumor-related protein, putative, expressed no original description	4.45528	-0.526751	0.304971	3.62355	1.38869e-66	0.0737964	0.32344	5.32793e-47	2.489	2.03458	1.4292	53.7823	44.4157	32.5314	2.15488	2.60705	3.77663	36.3914	40.6334	28.6041	1.81547	1.48401	1.04245	39.2285	32.3966	23.7283	1.57176	1.90157	2.75465	26.5437	29.6378	20.8637
Bradi2g01406	3	191	no hits & (original description: pacid=31118745 transcript=Bradi2g01406.1 locus=Bradi2g01406 ID=Bradi2g01406.1.v2.1 annot-version=v2.1)	3.99995	-1.25422	0.551314	2.19441	5.18917e-24	0.0320236	0.147626	7.37889e-09	0.161624	0.284842	0.0297749	2.99228	2.09711	2.33033	0.359147	0.312846	0.399879	1.48537	1.88207	1.63319	0.132153	0.232904	0.0243458	2.44667	1.71473	1.90542	0.293661	0.255802	0.326965	1.21453	1.5389	1.33539
Bradi2g01817	3	191	moderately similar to ( 209) AT5G06570 | Symbols: | hydrolase | chr5:2008075-2011013 REVERSEweakly similar to ( 122) GID1_ORYSA Gibberellin receptor GID1 (EC 3.-.-.-) (Gibberellin-insensitive dwarf protein 1) (Protein GIBBERELLIN INSENSITIVE DWARF1) - Oryza sativa (Rice)moderately similar to ( 342) loc_os01g06060 12001.m07237 protein gibberellin receptor GID1L2, putative, expressed Abhydrolase_3 …	2.15583	-0.0138455	-0.53939	2.68137	2.39727e-26	0.964129	0.0147854	3.54622e-39	2.8769	2.80772	1.75672	11.0242	11.1308	10.8127	1.97531	3.12846	2.39927	16.339	16.263	15.3053	2.91775	2.84759	1.78166	11.1807	11.2889	10.9663	2.00335	3.17288	2.43334	16.571	16.4939	15.5226
Bradi2g01920	3	191	very weakly similar to (88.6) IBB_HORVU Bowman-Birk type trypsin inhibitor - Hordeum vulgare (Barley)very weakly similar to (90.9) loc_os01g03680 12001.m07006 protein Bowman-Birk type bran trypsin inhibitor precursor, putative, expressed no original description	2.66517	1.21466	0.361134	3.5187	1.46362e-14	0.00794057	0.433074	6.83784e-19	1.35764	0.569683	1.01235	8.42564	6.13002	4.56745	0.26936	0.573551	0.44431	6.72783	3.95717	4.05963	1.04595	0.438893	0.779928	6.49125	4.72266	3.51884	0.207519	0.441873	0.342303	5.18323	3.04867	3.12761
Bradi2g02400	3	191	weakly similar to ( 159) AT5G59720 | Symbols: HSP18.2 | HSP18.2 (heat shock protein 18.2) | chr5:24062632-24063117 FORWARDweakly similar to ( 192) HSP11_WHEAT 16.9 kDa class I heat shock protein (Low molecular weight heat shock protein) (Heat shock protein 17) (HSP 16.9) - Triticum aestivum (Wheat)weakly similar to ( 188) loc_os01g04360 12001.m07071 protein 16.9 kDa class I heat shock protein 3, …	5.32667	-3.53469	-1.62152	3.41349	6.36212e-14	7.53423e-07	0.016673	2.71974e-08	0.0323247	0.366225	0.0595498	1.18116	8.87239	7.64349	1.39169	2.55491	1.19964	9.08694	22.9227	22.8179	0.0458507	0.519468	0.0844678	1.67541	12.585	10.8418	1.97403	3.62399	1.70161	12.8893	32.5144	32.3659
Bradi2g02410	3	191	weakly similar to ( 157) AT5G59720 | Symbols: HSP18.2 | HSP18.2 (heat shock protein 18.2) | chr5:24062632-24063117 FORWARDweakly similar to ( 180) HSP11_ORYSA 16.9 kDa class I heat shock protein 1 - Oryza sativa (Rice)weakly similar to ( 180) loc_os01g04370 12001.m07072 protein 16.9 kDa class I heat shock protein 1, putative, expressed HSP20 alpha-crystallin-Hsps IbpA no original description	4.26509	-3.31768	-1.62725	2.57465	1.51633e-11	1.80279e-07	0.0114218	6.52903e-06	0.355572	0.528992	0.0893247	1.25991	10.0016	7.17742	2.51403	4.53627	2.577	9.48012	25.239	22.6313	0.458802	0.68257	0.115258	1.62569	12.9053	9.26119	3.24391	5.85325	3.32516	12.2324	32.5665	29.2017
Bradi2g02450	3	191	moderately similar to ( 242) loc_os01g04560 12001.m07091 protein conserved hypothetical protein no original description	3.74242	-2.20737	-0.656055	2.19111	2.45655e-11	0.00152513	0.183059	3.285e-07	0.0969742	0.0406917	0.0595498	1.10242	0.699037	1.11856	0.179573	0.52141	0.311017	1.13587	1.7373	1.72651	0.111593	0.0468259	0.0685268	1.26861	0.804415	1.28718	0.206644	0.600012	0.357902	1.3071	1.99919	1.98678
Bradi2g02710	3	191	moderately similar to ( 290) AT1G68840 | Symbols: RAV2, RAP2.8, TEM2 | RAV2 (REGULATOR OF THE ATPASE OF THE VACUOLAR MEMBRANE); DNA binding / transcription factor/ transcription repressor | chr1:25880442-25881500 FORWARDmoderately similar to ( 315) loc_os01g04750 12001.m07110 protein DNA-binding protein RAV1, putative, expressedB3 no original description	1.84819	0.550046	-0.757487	3.15572	5.99589e-28	0.00274453	3.02913e-05	4.85282e-72	17.9079	19.003	16.5548	64.1766	63.0209	65.2027	10.0561	11.8882	14.5289	137.003	85.417	102.797	11.2699	11.9591	10.4184	40.388	39.6607	41.0338	6.32858	7.48153	9.14344	86.2197	53.7552	64.6931
Bradi2g02720	3	191	moderately similar to ( 273) AT1G68840 | Symbols: RAV2, RAP2.8, TEM2 | RAV2 (REGULATOR OF THE ATPASE OF THE VACUOLAR MEMBRANE); DNA binding / transcription factor/ transcription repressor | chr1:25880442-25881500 FORWARDmoderately similar to ( 310) loc_os01g04800 12001.m07115 protein DNA-binding protein RAV1, putative, expressedB3 no original description	1.80949	1.28294	-0.0252525	3.11768	7.03806e-37	6.56988e-18	0.925079	2.12932e-95	51.3317	37.0701	51.7488	164.339	168.898	158.602	21.3243	19.8136	16.5283	149.192	175.563	175.777	29.1823	21.0745	29.4194	93.4277	96.0194	90.1662	12.123	11.2641	9.39643	84.8163	99.8086	99.9303
Bradi2g03265	3	191	no hits & (original description: pacid=31123620 transcript=Bradi2g03265.1 locus=Bradi2g03265 ID=Bradi2g03265.1.v2.1 annot-version=v2.1)	4.8167	-2.6522	-0.717907	2.8824	8.39998e-45	5.28625e-15	0.0413856	2.68769e-21	0.905092	1.34282	0.655048	21.4972	28.8756	30.4807	3.99551	8.18614	5.90932	27.4793	62.0601	43.676	0.0750118	0.11129	0.0542887	1.78163	2.39314	2.52617	0.331138	0.678447	0.489749	2.27741	5.14338	3.61976
Bradi2g05500	3	191	weakly similar to ( 148) AT5G15130 | Symbols: WRKY72, ATWRKY72 | WRKY72; transcription factor | chr5:4904426-4906879 FORWARDmoderately similar to ( 203) loc_os01g09080 12001.m07532 protein WRKY transcription factor 61, putative, expressedWRKY no original description	3.72794	-0.374461	0.074901	3.27857	2.09282e-21	0.507389	0.90249	7.19301e-17	0.355572	0.691758	0.1191	4.56717	6.29133	4.05478	0.493827	0.312846	0.622033	3.80079	6.32183	4.05963	0.14865	0.289197	0.0497908	1.90935	2.63016	1.69514	0.206449	0.130789	0.260047	1.58896	2.6429	1.69717
Bradi2g05580	3	191	moderately similar to ( 434) AT1G75450 | Symbols: CKX5, ATCKX5, ATCKX6 | CKX5 (CYTOKININ OXIDASE 5); cytokinin dehydrogenase | chr1:28315248-28318064 REVERSEhighly similar to ( 640) CKX1_MAIZE Cytokinin dehydrogenase 1 precursor (EC 1.5.99.12) (Cytokinin oxidase 1) (CKO 1) (COX 1) (ZmCKX1) - Zea mays (Maize)highly similar to ( 606) loc_os01g09260 12001.m07551 protein cytokinin dehydrogenase 1 pre…	2.69182	1.01143	-0.549074	4.25233	2.84404e-11	0.163435	0.181315	2.18067e-20	0.129299	0.325533	0.238199	1.57489	1.61316	1.30499	0.224467	0	0.0888619	2.27173	1.7373	2.51977	0.0421581	0.106141	0.0776652	0.513494	0.525974	0.425493	0.0731877	0	0.0289736	0.740703	0.566448	0.821575
Bradi2g05950	3	191	very weakly similar to (99.8) AT5G56960 | Symbols: | basic helix-loop-helix (bHLH) family protein | chr5:23038703-23041174 REVERSEweakly similar to ( 192) loc_os01g09990 12001.m42907 protein helix-loop-helix DNA-binding domain containing protein, expressed no original description	2.59375	0.703319	-0.929793	4.22686	5.66802e-09	0.372664	0.0187605	1.23072e-19	0.0646494	0.366225	0.148875	1.18116	1.23676	0.97874	0.0448934	0.104282	0.177724	2.4028	1.83381	2.19313	0.021709	0.122977	0.0499914	0.39663	0.415298	0.328657	0.015075	0.0350175	0.0596789	0.806849	0.615787	0.736446
Bradi2g06990	3	191	moderately similar to ( 314) AT1G28600 | Symbols: | lipase, putative | chr1:10051604-10053073 REVERSEweakly similar to ( 187) EST_HEVBR Esterase precursor (EC 3.1.1.-) (Early nodule-specific protein homolog) (Latex allergen Hev b 13) - Hevea brasiliensis (Para rubber tree)highly similar to ( 533) loc_os01g11750 12001.m07792 protein esterase precursor, putative, expressedSGNH_plant_lipase_like fat…	4.0485	-1.00608	-0.108628	3.15104	2.1221e-23	0.094532	0.836145	1.17347e-16	0.290922	0.0813833	0.1191	2.36233	3.6565	2.51676	0.314253	0.208564	0.48874	2.44648	3.08853	3.733	0.0843498	0.0235962	0.0345316	0.684931	1.06016	0.729707	0.0911144	0.0604709	0.141705	0.709331	0.895484	1.08234
Bradi2g07010	3	191	moderately similar to ( 249) AT5G45890 | Symbols: SAG12 | SAG12 (SENESCENCE-ASSOCIATED GENE 12); cysteine-type peptidase | chr5:18613300-18614759 FORWARDmoderately similar to ( 241) ORYA_ORYSA Oryzain alpha chain precursor (EC 3.4.22.-) - Oryza sativa (Rice)moderately similar to ( 444) loc_os01g24600 12001.m08927 protein bromelain precursor, putative, expressed Peptidase_C1A Peptidase_C1 Pept_C1 …	3.13163	1.29076	-0.972399	5.39478	1.62636e-10	0.192622	0.0202365	4.09342e-22	0.193948	0.0406917	0.1191	1.57489	0.752809	1.11856	0	0.052141	0.0888619	1.96592	2.02685	2.6131	0.133298	0.0279668	0.0818554	1.0824	0.517395	0.768769	0	0.0358358	0.0610735	1.35115	1.39302	1.79594
Bradi2g07250	3	191	very weakly similar to (87.0) AT3G55570	1.83345	1.02913	-0.45198	3.31456	3.27296e-15	0.000812816	0.0955345	1.13815e-37	1.77786	1.42421	2.02469	4.96089	7.47432	6.24529	0.94276	0.729974	0.888619	9.26169	7.48002	9.00585	2.58035	2.06707	2.9386	7.20013	10.8481	9.06428	1.3683	1.05947	1.28972	13.4422	10.8563	13.0709
Bradi2g09060	3	191	moderately similar to ( 474) AT1G02660 | Symbols: | lipase class 3 family protein | chr1:572187-574746 REVERSEhighly similar to ( 801) loc_os01g15000 12001.m42633 protein triacylglycerol lipase, putative, expressedLipase_3 Lipase_3 no original description	2.60698	-0.612546	-0.244649	2.23909	7.18523e-41	0.00207343	0.355947	2.81413e-31	130.107	196.175	125.888	896.346	907.834	949.843	179.169	236.303	275.694	1057.49	1074.95	1130.58	37.4732	56.5019	36.2581	258.164	261.473	273.572	51.6041	68.0597	79.405	304.577	309.606	325.629
Bradi2g09876	3	191	no hits & (original description: pacid=31119992 transcript=Bradi2g09876.1 locus=Bradi2g09876 ID=Bradi2g09876.1.v2.1 annot-version=v2.1)	4.14758	0.887181	-0.61335	5.64811	6.05348e-98	0.00180822	0.00118361	3.28881e-143	1.93948	1.58697	1.84604	28.8991	29.4133	37.4717	0.718294	1.09496	1.11077	54.1285	51.6363	41.063	3.03044	2.47965	2.88444	45.1549	45.9583	58.5496	1.12233	1.71088	1.73558	84.5757	80.6817	64.1609
Bradi2g11430	3	191	moderately similar to ( 221) AT1G48000 | Symbols: MYB112, AtMYB112 | MYB112 (myb domain protein 112); DNA binding / transcription factor | chr1:17704269-17706377 REVERSEweakly similar to ( 155) MYBA2_ORYSA Myb-related protein MYBAS2 - Oryza sativa (Rice)moderately similar to ( 274) loc_os01g19330 12001.m08470 protein cpm7, putative, expressed no original description	3.98281	-0.983644	-0.750895	3.75006	5.50254e-32	0.041886	0.0113342	5.81169e-34	0.387897	0.406917	0.0595498	3.386	4.94703	4.70727	0.493827	0.312846	0.799757	7.60157	7.38351	7.18602	0.352313	0.369588	0.054087	3.07539	4.49322	4.27545	0.448526	0.284147	0.726392	6.90425	6.70618	6.52681
Bradi2g12030	3	191	weakly similar to ( 142) AT3G10040	4.9498	-0.632841	-0.430043	4.74701	1.75428e-152	0.00473957	0.0212517	8.24702e-145	3.0062	1.58697	1.90559	62.9167	67.8066	72.2403	2.78339	3.38917	3.99879	83.3552	102.452	87.8654	1.36274	0.71939	0.863823	28.5207	30.7373	32.7472	1.26174	1.53634	1.81269	37.7857	46.4425	39.8302
Bradi2g14450	3	191	moderately similar to ( 215) AT5G15120 | Symbols: | unknown protein | chr5:4898814-4900351 FORWARDmoderately similar to ( 363) loc_os05g51470 12005.m09212 protein cupin, RmlC-type, putative, expressed DUF1637 no original description	2.54069	0.254748	-0.365631	3.16107	2.76899e-81	0.1014	0.0163608	3.50059e-117	15.4512	13.5096	13.6667	77.4056	86.8957	83.7987	12.7048	10.1675	12.7961	102.228	119.729	97.9445	5.47333	4.78556	4.84119	27.4196	30.7813	29.6843	4.50047	3.60166	4.53281	36.2126	42.4118	34.6952
Bradi2g15650	3	191	weakly similar to ( 139) loc_os05g50100 12005.m09079 protein expressed protein no original description	2.74722	-0.855292	-0.0404988	1.93243	1.43714e-20	0.0142957	0.935133	1.27841e-11	0.808118	1.18006	0.565723	5.19712	5.0008	6.61814	1.16723	1.98136	1.42179	7.03364	5.79099	4.52626	0.922509	1.3471	0.645803	5.93279	5.70868	7.55496	1.33245	2.26183	1.62305	8.02927	6.61071	5.16696
Bradi2g18443	3	191	(loc_os04g03579.1 : 549.0) no description available & (at5g65600 : 313.0) Concanavalin A-like lectin protein kinase family protein; FUNCTIONS IN: kinase activity; INVOLVED IN: protein amino acid phosphorylation; LOCATED IN: endomembrane system; EXPRESSED IN: stem; CONTAINS InterPro DOMAIN/s: Legume lectin, beta chain (InterPro:IPR001220), Protein kinase, ATP binding site (InterPro:IPR017441), Ser…	2.92761	-1.08903	-0.253002	2.09159	5.20322e-36	3.95478e-05	0.38297	1.89051e-21	1.48694	1.4649	1.04212	10.2368	8.54976	11.4652	2.78339	3.49345	2.22155	11.2713	10.9546	13.8587	0.514155	0.506535	0.360346	3.53968	2.95635	3.96447	0.962444	1.20797	0.76817	3.89741	3.7879	4.7921
Bradi2g19250	3	191	moderately similar to ( 467) AT4G29990 | Symbols: | light repressible receptor protein kinase | chr4:14665802-14669438 REVERSEweakly similar to ( 172) NORK_MEDTR Nodulation receptor kinase precursor (EC 2.7.11.1) (Does not make infections protein 2) (Symbiosis receptor-like kinase) (MtSYMRK) - Medicago truncatula (Barrel medic)highly similar to ( 881) loc_os05g44930 12005.m08618 protein receptor-…	2.72406	-0.832284	-1.41821	3.30998	0.00013372	0.400924	0.0229884	7.7185e-08	0.0969742	0.0813833	0.0297749	0.0787443	0.914125	0.372853	0.179573	0.104282	0.0888619	1.31062	0.916906	1.63319	0.0177316	0.0148808	0.0054443	0.0143983	0.167147	0.0681757	0.0328348	0.0190678	0.0162483	0.239645	0.167655	0.298626
Bradi2g19270	3	191	weakly similar to ( 162) AT1G03790 | Symbols: SOM | SOM (SOMNUS); nucleic acid binding / transcription factor | chr1:954589-955770 FORWARDmoderately similar to ( 298) loc_os05g45020 12005.m08627 protein CCCH transcription factor, putative, expressed no original description	2.66734	-0.351418	-0.340928	2.65685	2.32379e-101	0.00891164	0.0180103	7.39846e-101	25.5365	28.6876	24.3261	158.276	180.352	159.768	32.5028	36.6551	31.0128	225.863	211.516	193.976	19.5233	21.9324	18.5979	121.006	137.883	122.146	24.8492	28.0238	23.7101	172.678	161.709	148.3
Bradi2g19326	3	191	highly similar to ( 731) AT4G26270 | Symbols: PFK3 | PFK3 (PHOSPHOFRUCTOKINASE 3); 6-phosphofructokinase | chr4:13301094-13304030 REVERSEhighly similar to ( 976) loc_os05g44922 12005.m28064 protein 6-phosphofructokinase, putative, expressed PRK06830 PfkA PRK03202 PFK PFK Bacterial_PFK PRK06555 PRK07085 Eukaryotic_PFK Pyrophosphate_PFK no original description	2.79414	-0.519086	-0.421181	2.69623	1.31614e-67	0.00175586	0.0244641	1.00684e-63	36.9795	38.5757	36.5636	222.768	233.693	320.84	50.7744	57.9287	51.9842	311.97	415.262	314.085	6.85821	7.15425	6.78108	41.3145	43.3408	59.503	9.41661	10.7434	9.64099	57.858	77.0145	58.2502
Bradi2g21110	3	191	moderately similar to ( 356) AT1G79310 | Symbols: AtMC7 | AtMC7 (metacaspase 7); cysteine-type endopeptidase | chr1:29833986-29835412 FORWARDmoderately similar to ( 473) loc_os05g41670 12005.m08341 protein latex-abundant protein, putative, expressed Peptidase_C14 no original description	1.97649	0.756995	-0.298154	3.03164	5.8768e-31	0.000385965	0.152895	1.01878e-60	4.07291	3.74363	3.98984	13.7802	14.7873	17.8037	1.88552	2.39849	2.71029	19.6156	18.4829	19.1783	2.37765	2.18543	2.32915	8.04451	8.63241	10.3933	1.10071	1.40017	1.58219	11.451	10.7898	11.1957
Bradi2g21300	3	191	highly similar to ( 699) AT2G40890 | Symbols: CYP98A3 | CYP98A3 (cytochrome P450, family 98, subfamily A, polypeptide 3); monooxygenase/ p-coumarate 3-hydroxylase | chr2:17058291-17060532 REVERSEhighly similar to ( 902) C98A1_SORBI Cytochrome P450 98A1 (EC 1.14.-.-) - Sorghum bicolor (Sorghum) (Sorghum vulgare)highly similar to ( 885) loc_os05g41440 12005.m27896 protein cytochrome P450 98A1, puta…	1.93411	0.448961	-0.80072	3.18379	2.67934e-51	0.00158107	1.2228e-09	6.7237e-125	20.6878	22.9908	20.7829	70.2399	81.8949	93.5861	15.1291	15.2773	16.7505	133.508	145.305	150.02	4.25063	4.72381	4.27016	14.4319	16.8266	19.2287	3.1085	3.13896	3.44164	27.4313	29.8552	30.8239
Bradi2g22520	3	191	moderately similar to ( 265) AT1G05300 | Symbols: ZIP5 | ZIP5; cation transmembrane transporter/ metal ion transmembrane transporter | chr1:1546161-1547709 REVERSEmoderately similar to ( 424) loc_os05g39560 12005.m08134 protein zinc transporter 1 precursor, putative, expressed Zip no original description	4.88044	-4.37777	-0.228524	0.731195	8.62996e-22	1.1639e-16	0.665491	0.0433767	0.0969742	0.0813833	0.0297749	3.07103	1.93579	1.58463	0.852974	1.98136	1.73281	2.70861	2.31639	2.51977	0.0460685	0.0386619	0.0141448	1.45892	0.919618	0.752791	0.405213	0.941263	0.823186	1.28675	1.10042	1.19704
Bradi2g23250	3	191	nearly identical (1090) AT3G12580 | Symbols: HSP70 | HSP70 (heat shock protein 70); ATP binding | chr3:3991487-3993689 REVERSEnearly identical (1087) HSP7C_PETHY Heat shock cognate 70 kDa protein - Petunia hybrida (Petunia)nearly identical (1130) loc_os05g38530 12005.m08032 protein heat shock cognate 70 kDa protein, putative, expressed HSP70 dnaK DnaK dnaK hscA hscA no original description	3.69048	-2.12659	-0.508721	2.07261	5.06806e-11	0.000217991	0.478269	7.7369e-05	0.452546	0.854525	0.1191	2.91354	9.94783	5.17334	1.48148	2.55491	2.08825	3.71341	11.3407	10.7324	0.12641	0.238694	0.033268	0.813837	2.77872	1.44507	0.413821	0.713662	0.583311	1.03727	3.16779	2.99787
Bradi2g24240	3	191	very weakly similar to (87.0) AT5G17210	3.8591	-0.297673	-0.011026	3.57245	1.5066e-80	0.279806	0.976193	9.94626e-69	1.77786	2.03458	1.36965	25.9069	28.069	20.7866	1.52637	2.50277	2.31041	23.2853	25.9147	26.0376	1.06586	1.21977	0.82113	15.5317	16.828	12.462	0.915092	1.50046	1.38514	13.96	15.5364	15.6101
Bradi2g27320	3	191	no original description	2.41745	-0.459272	-0.235554	2.19374	4.34739e-17	0.223116	0.527394	8.46198e-15	0.484871	1.13937	0.684823	3.07103	4.03291	4.84709	0.94276	1.19924	0.977481	4.54347	4.72931	4.99288	0.212383	0.499066	0.299966	1.34517	1.76649	2.12312	0.412948	0.525293	0.428156	1.99013	2.07153	2.18698
Bradi2g38220	3	191	moderately similar to ( 383) AT5G05600 | Symbols: | oxidoreductase, 2OG-Fe(II) oxygenase family protein | chr5:1672266-1674602 FORWARDweakly similar to ( 199) LDOX_MALDO Leucoanthocyanidin dioxygenase (EC 1.14.11.19) (LDOX) (Leucocyanidin oxygenase) (Leucoanthocyanidin hydroxylase) (Anthocyanidin synthase) - Malus domestica (Apple) (Malus sylvestris)moderately similar to ( 452) loc_os05g03640 120…	3.27898	-0.355498	-0.200092	3.12357	4.55308e-14	0.624534	0.706534	5.07262e-13	0.161624	0.24415	0.1191	2.1261	1.39807	1.63123	0.179573	0.156423	0.311017	1.66011	2.60594	1.58652	0.0435057	0.0657201	0.0320591	0.5723	0.376332	0.439094	0.0483374	0.0421058	0.0837192	0.446868	0.701465	0.427059
Bradi2g49250	3	191	very weakly similar to (95.9) AT3G19580 | Symbols: AZF2 | AZF2 (ARABIDOPSIS ZINC-FINGER PROTEIN 2); DNA binding / nucleic acid binding / transcription factor/ transcription repressor/ zinc ion binding | chr3:6803293-6804114 REVERSEweakly similar to ( 147) loc_os03g32220 12003.m08466 protein zinc-finger protein 1, putative, expressed no original description	4.11552	0.978031	0.567273	4.52628	6.01662e-36	0.132536	0.0771772	6.19e-29	0.323247	0.366225	0.178649	5.66959	4.03291	5.31316	0.224467	0.104282	0.0888619	3.4076	2.75072	3.91965	0.381188	0.431869	0.210671	6.68583	4.75579	6.26552	0.264701	0.122974	0.10479	4.0184	3.24377	4.62222
Bradi2g50900	3	191	moderately similar to ( 208) AT2G25240 | Symbols: | serine-type endopeptidase inhibitor | chr2:10751872-10753134 REVERSEmoderately similar to ( 248) PRTZ_HORVU Protein Z (Z4) (Major endosperm albumin) - Hordeum vulgare (Barley)moderately similar to ( 410) loc_os01g56010 12001.m11757 protein protein Z, putative, expressed plant_SERPIN SERPIN Serpin SERPIN PAI-2 bacterial_SERPIN COG4826 ovalbumin_l…	3.39718	-1.43401	-0.588963	2.55213	2.29783e-10	0.033642	0.294576	7.42558e-08	0	0.24415	0.148875	0.866187	1.77448	1.3982	0.359147	0.52141	0.177724	1.31062	2.60594	2.28646	0	0.169313	0.103242	0.600684	1.23057	0.969625	0.249062	0.361588	0.123248	0.908888	1.80717	1.58562
Bradi2g50927	3	191	moderately similar to ( 461) AT1G23300 | Symbols: | MATE efflux family protein | chr1:8263827-8266048 REVERSEhighly similar to ( 669) loc_os01g56050 12001.m11761 protein transparent testa 12 protein, putative NorM PRK01766 MatE PRK00187 no original description	4.8425	-2.77947	-0.571811	2.63485	9.08424e-11	0.00040273	0.512692	5.12431e-05	0.0646494	0.203458	0.0595498	1.10242	2.25843	5.96565	0.448934	1.09496	0.710895	1.61643	8.5417	3.87298	0.0119988	0.0377614	0.0110523	0.204606	0.419159	1.10721	0.083321	0.203222	0.13194	0.300005	1.58532	0.718816
Bradi2g51842	3	191	highly similar to ( 760) AT4G21380 | Symbols: ARK3 | ARK3 (A. THALIANA RECEPTOR KINASE 3); kinase/ transmembrane receptor protein serine/threonine kinase | chr4:11389219-11393090 REVERSEmoderately similar to ( 330) SLSG3_BRAOL S-locus-specific glycoprotein S13 precursor (SLSG-13) (Fragment) - Brassica oleracea (Wild cabbage)nearly identical (1193) loc_os01g57510 12001.m11902 protein receptor prot…	1.46101	0.615597	-1.22162	3.29822	9.7056e-06	0.0939491	0.000816775	1.3433e-21	4.36384	8.70802	2.88817	12.2054	13.7119	17.7105	4.39955	2.13778	3.77663	25.9502	39.813	36.2101	1.24397	2.48233	0.823308	3.47929	3.90875	5.04861	1.25415	0.609402	1.07658	7.39744	11.3492	10.3221
Bradi2g52640	3	191	weakly similar to ( 174) AT2G01420 | Symbols: PIN4 | PIN4 (PIN-FORMED 4); auxin:hydrogen symporter/ transporter | chr2:180478-183199 REVERSEmoderately similar to ( 442) PIN5_ORYSA Probable auxin efflux carrier component 5 (OsPIN5) - Oryza sativa (Rice)moderately similar to ( 442) loc_os01g58860 12001.m12027 protein auxin efflux carrier component 5, putative, expressedMem_trans no original descrip…	2.70488	1.96204	-0.618281	5.28519	1.98785e-13	0.009128	0.078434	3.35338e-29	0.290922	0.325533	0.178649	1.33865	1.72071	2.00409	0.0448934	0	0.133293	2.70861	2.84723	2.37978	0.111507	0.124773	0.0684743	0.51309	0.659527	0.768143	0.0172071	0	0.0510896	1.03818	1.09131	0.912144
Bradi2g52970	3	191	highly similar to ( 578) AT4G29990 | Symbols: | light repressible receptor protein kinase | chr4:14665802-14669438 REVERSEmoderately similar to ( 215) NORK_PEA Nodulation receptor kinase precursor (EC 2.7.11.1) - Pisum sativum (Garden pea)nearly identical (1215) loc_os01g59570 12001.m12092 protein senescence-induced receptor-like serine/threonine-protein kinase precursor, putative, expressed Pkin…	2.66446	0.704747	-0.411926	3.78113	2.39789e-39	0.00641969	0.0771772	1.58033e-66	3.1355	3.17395	2.08424	17.7962	15.6477	19.4816	1.30191	2.45063	1.42179	22.062	24.4187	23.9845	0.45667	0.462271	0.30356	2.59193	2.27901	2.8374	0.189617	0.356922	0.207077	3.21323	3.55646	3.49323
Bradi2g54570	3	191	nearly identical (1082) AT5G02500 | Symbols: HSC70-1, HSP70-1, AT-HSC70-1, HSC70 | HSC70-1 (HEAT SHOCK COGNATE PROTEIN 70-1); ATP binding | chr5:554055-556334 REVERSEnearly identical (1108) HSP7C_PETHY Heat shock cognate 70 kDa protein - Petunia hybrida (Petunia)nearly identical (1123) loc_os05g38530 12005.m08032 protein heat shock cognate 70 kDa protein, putative, expressed HSP70 dnaK DnaK dnaK …	3.56878	-2.08505	-1.32772	2.81146	2.50362e-14	7.59971e-06	0.00837105	4.29155e-10	1.64856	2.9298	0.565723	11.7329	26.2945	22.4178	6.86868	8.29042	6.48692	23.7658	55.3039	72.9334	0.495659	0.880878	0.170091	3.52763	7.90576	6.74017	2.06515	2.49261	1.95037	7.14547	16.6278	21.9283
Bradi2g54650	3	191	moderately similar to ( 339) AT3G55440 | Symbols: ATCTIMC, TPI | TPI (TRIOSEPHOSPHATE ISOMERASE); triose-phosphate isomerase | chr3:20553794-20556078 FORWARDmoderately similar to ( 348) TPIS_PETHY Triosephosphate isomerase, cytosolic (EC 5.3.1.1) (TIM) (Triose-phosphate isomerase) - Petunia hybrida (Petunia)moderately similar to ( 393) loc_os01g62420 12001.m43510 protein triosephosphate isomerase…	5.00262	-0.959998	1.1741	2.86852	1.5358e-28	0.20699	0.0019938	6.77212e-10	0.0646494	0.203458	0.0595498	3.07103	2.41974	4.75388	0.13468	0.260705	0.222155	1.48537	1.496	1.58652	0.0211826	0.0666639	0.0195117	1.00623	0.792839	1.55763	0.0441285	0.0854211	0.0727899	0.486686	0.490172	0.519831
Bradi2g56034	3	191	no hits & (original description: pacid=31121338 transcript=Bradi2g56034.1 locus=Bradi2g56034 ID=Bradi2g56034.1.v2.1 annot-version=v2.1)	3.17885	-0.425738	-0.0287048	2.78181	2.73147e-78	0.0231364	0.923419	9.42333e-62	6.271	8.21972	8.12855	65.4365	68.9358	70.2828	7.58698	9.95894	12.7961	64.8755	74.4624	69.527	3.16717	4.15137	4.10533	33.0487	34.8161	35.4964	3.83181	5.02977	6.46268	32.7654	37.6073	35.1147
Bradi2g58530	3	191	no original description	2.56547	1.92529	-0.32879	4.81955	1.52078e-35	1.72924e-15	0.207024	2.19e-91	8.33978	6.02237	6.34205	41.4195	42.6413	38.7767	2.06509	1.87708	1.51065	69.5064	42.2259	42.4628	10.9878	7.93461	8.3558	54.5711	56.1808	51.0892	2.72081	2.47309	1.99032	91.5762	55.6337	55.9458
Bradi2g58987	3	191	moderately similar to ( 267) AT1G14590 | Symbols: | FUNCTIONS IN: molecular_function unknown; INVOLVED IN: biological_process unknown; LOCATED IN: chloroplast thylakoid lumen; CONTAINS InterPro DOMAIN/s: Nucleotide-diphospho-sugar transferase, predicted (InterPro:IPR005069); BEST Arabidopsis thaliana protein match is: unknown protein (TAIR:AT2G02061.1); Has 179 Blast hits to 175 proteins in 14 sp…	2.71022	-0.417493	-0.399438	2.69217	2.8733e-31	0.155949	0.134713	8.31166e-32	1.71321	1.79043	1.04212	10.2368	8.6573	10.6263	1.88552	2.08564	2.04382	11.1839	15.7322	12.0389	0.896499	0.936909	0.545328	5.35675	4.53025	5.5606	0.986667	1.09139	1.0695	5.85239	8.23243	6.2998
Bradi2g59010	3	191	moderately similar to ( 260) AT4G19970 | Symbols: | unknown protein | chr4:10818242-10825343 FORWARDhighly similar to ( 541) loc_os01g69190 12001.m13019 protein regulatory protein, putative, expressed no original description	1.93328	0.574903	-0.516004	3.02418	6.80425e-11	0.152794	0.131449	5.65143e-22	0.808118	1.50559	0.625273	3.46475	3.17255	4.28781	0.718294	0.469269	0.710895	5.1114	5.79099	4.80623	0.423764	0.789508	0.327883	1.81686	1.66364	2.24846	0.376662	0.246077	0.372782	2.68034	3.0367	2.52031
Bradi3g01250	3	191	highly similar to ( 664) AT1G08090 | Symbols: ATNRT2:1, NRT2, NRT2;1AT, ACH1, LIN1, ATNRT2.1, NRT2.1 | ATNRT2:1 (NITRATE TRANSPORTER 2:1); nitrate transmembrane transporter | chr1:2524139-2525920 FORWARDhighly similar to ( 761) loc_os02g02190 12002.m05569 protein high affinity nitrate transporter, putative, expressed NarK no original description	3.22917	0.240112	-1.57295	5.04224	1.28145e-06	0.837914	0.00925351	1.1814e-13	0.0969742	0.203458	0	0.0787443	1.23676	1.30499	0.0897867	0	0.133293	2.92704	2.46117	2.79975	0.0646926	0.135729	0	0.0525312	0.825055	0.870571	0.0598977	0	0.0889212	1.95266	1.64187	1.86774
Bradi3g01290	3	191	highly similar to ( 639) AT1G08090 | Symbols: ATNRT2:1, NRT2, NRT2;1AT, ACH1, LIN1, ATNRT2.1, NRT2.1 | ATNRT2:1 (NITRATE TRANSPORTER 2:1); nitrate transmembrane transporter | chr1:2524139-2525920 FORWARDhighly similar to ( 748) loc_os02g02190 12002.m05569 protein high affinity nitrate transporter, putative, expressedNarK no original description	0.979788	1.63506	-1.34056	3.9554	0.00793613	3.43402e-05	0.000996739	2.75704e-23	4.59011	10.0508	2.82862	7.95317	14.4109	11.8381	2.15488	1.45995	1.95496	21.4067	38.7031	26.7842	3.0378	6.65178	1.87202	5.26352	9.53734	7.8346	1.42613	0.966214	1.29382	14.1673	25.6142	17.7262
Bradi3g03645	3	191	no hits & (original description: pacid=31150251 transcript=Bradi3g03645.1 locus=Bradi3g03645 ID=Bradi3g03645.1.v2.1 annot-version=v2.1)	3.99632	-0.560051	0.0819964	3.35427	1.636e-24	0.355534	0.881863	3.94476e-18	0.0323247	0.569683	0.148875	3.386	4.35554	3.4955	0.493827	0.156423	0.355448	3.10179	3.95717	3.59301	0.05671	0.999444	0.261183	5.94036	7.6413	6.13245	0.866363	0.274426	0.623592	5.44174	6.94241	6.30352
Bradi3g04585	3	191	no original description	2.94778	0.510482	-0.0252745	3.48353	1.39146e-41	0.0685978	0.947258	7.18115e-51	1.58391	2.9298	2.70952	17.0875	19.4655	18.9223	2.06509	1.25138	1.68838	19.4408	21.2336	15.8652	0.725899	1.34271	1.24176	7.83112	8.92094	8.672	0.946423	0.573503	0.773775	8.90963	9.73126	7.27096
Bradi3g08280	3	191	moderately similar to ( 290) loc_os02g12820 12002.m06529 protein helix-loop-helix DNA-binding domain containing protein, expressed no original description	3.23616	-1.53186	-0.525824	2.23013	5.16292e-27	5.07175e-06	0.10166	1.86552e-16	0.678819	1.01729	0.357299	6.61452	5.64607	6.66475	2.51403	2.13778	1.1552	8.16951	9.45861	9.61246	0.185015	0.277267	0.0973832	1.80281	1.53886	1.8165	0.685208	0.582661	0.314855	2.22663	2.57798	2.61991
Bradi3g09330	3	191	moderately similar to ( 313) AT2G15490 | Symbols: UGT73B4 | UGT73B4 (UDP-GLYCOSYLTRANSFERASE 73B4); UDP-glucosyltransferase/ UDP-glycosyltransferase/ quercetin 3-O-glucosyltransferase/ quercetin 7-O-glucosyltransferase/ transferase, transferring glycosyl groups | chr2:6761750-6763398 FORWARDweakly similar to ( 146) ZOX_PHAVU Zeatin O-xylosyltransferase (EC 2.4.2.40) (Zeatin O-beta-D-xylosyltransf…	4.18235	-1.51736	1.80008	0.864909	2.60909e-15	0.0452789	0.000195479	0.154002	0.129299	0.0406917	0.0595498	1.33865	1.45185	1.72445	0.0448934	0.260705	0.399879	0.349498	0.627357	0.326637	0.0869528	0.0273649	0.0400469	0.900237	0.976359	1.15968	0.0301906	0.175323	0.268916	0.235035	0.421894	0.219662
Bradi3g10230	3	191	moderately similar to ( 391) AT2G03220 | Symbols: FT1, ATFUT1, ATFT1, MUR2 | FT1 (FUCOSYLTRANSFERASE 1); fucosyltransferase/ transferase, transferring glycosyl groups | chr2:970401-972353 REVERSEmoderately similar to ( 398) FUT1_PEA Galactoside 2-alpha-L-fucosyltransferase (EC 2.4.1.69) (Xyloglucan alpha-(1,2)-fucosyltransferase) (PsFT1) - Pisum sativum (Garden pea)highly similar to ( 571) loc_os…	3.82162	-1.15594	-0.143535	2.80922	6.601e-68	1.65227e-06	0.626447	5.08398e-42	2.03646	2.36012	1.25055	25.0407	22.638	31.2265	3.68126	4.74483	4.04322	24.5959	32.3813	30.3306	0.807477	0.935812	0.495855	9.9289	8.97623	12.3816	1.45966	1.88138	1.60318	9.75254	12.8395	12.0264
Bradi3g10595	3	191	no original description	2.97434	1.20972	-0.393023	4.57708	2.9814e-46	3.71447e-05	0.0921879	9.01748e-82	2.16576	2.36012	1.3101	13.7015	16.1854	15.4268	1.03255	0.729974	0.710895	22.0184	18.2416	19.3649	2.27018	2.47392	1.37327	14.3622	16.9658	16.1706	1.08233	0.765172	0.745173	23.08	19.1212	20.2987
Bradi3g10600	3	191	highly similar to ( 654) AT3G47570 | Symbols: | leucine-rich repeat transmembrane protein kinase, putative | chr3:17527611-17530748 FORWARDmoderately similar to ( 431) RPK1_IPONI Receptor-like protein kinase precursor (EC 2.7.11.1) - Ipomoea nil (Japanese morning glory) (Pharbitis nil)nearly identical (1391) loc_os06g38670 12006.m08406 protein receptor-like protein kinase precursor, putative TyrK…	2.47633	0.542548	-0.294758	3.31363	1.50893e-48	0.00336887	0.168419	5.8668e-79	16.5179	12.9399	14.1431	82.0515	63.6124	97.2215	9.06846	10.7411	10.1747	87.9424	93.8622	116.236	4.01798	3.14764	3.4403	19.959	15.4737	23.6491	2.2059	2.61276	2.47499	21.392	22.832	28.2744
Bradi3g12560	3	191	weakly similar to ( 106) AT1G04360 | Symbols: | zinc finger (C3HC4-type RING finger) family protein | chr1:1167507-1168652 REVERSEweakly similar to ( 124) loc_os08g44950 12008.m08466 protein RING-H2 finger protein ATL2G precursor, putative, expressed no original description	3.30105	0.418339	-0.638987	4.35838	8.07925e-14	0.610792	0.137171	2.04968e-20	0.161624	0.203458	0.148875	1.10242	1.77448	2.14391	0.179573	0.104282	0.0888619	1.96592	2.70246	3.3597	0.157374	0.198109	0.144961	1.07344	1.72783	2.08754	0.174852	0.10154	0.0865257	1.91424	2.63141	3.27137
Bradi3g15190	3	191	moderately similar to ( 231) AT3G05950 | Symbols: | germin-like protein, putative | chr3:1781130-1781964 REVERSEweakly similar to ( 192) GLP1_MESCR Germin-like protein precursor - Mesembryanthemum crystallinum (Common ice plant)moderately similar to ( 370) loc_os08g09010 12008.m05036 protein germin-like protein subfamily 1 member 11 precursor, putative, expressedCupin_1 no original description	2.67253	-1.16559	-1.2663	2.77324	4.84409e-12	0.0172221	3.03382e-05	5.08394e-19	0.226273	0.366225	0.1191	1.49614	1.12921	1.77105	0.583614	0.364987	0.577602	3.71341	3.57111	3.3597	0.219257	0.354869	0.115407	1.44975	1.0942	1.71614	0.565517	0.35367	0.559692	3.59827	3.46038	3.25552
Bradi3g15200	3	191	moderately similar to ( 234) AT3G05950 | Symbols: | germin-like protein, putative | chr3:1781130-1781964 REVERSEweakly similar to ( 192) GLP1_MESCR Germin-like protein precursor - Mesembryanthemum crystallinum (Common ice plant)moderately similar to ( 379) loc_os08g09040 12008.m05039 protein germin-like protein subfamily 1 member 11 precursor, putative, expressedCupin_1 no original description	2.01728	1.13957	-1.23679	4.39364	4.1011e-06	0.0979862	0.00226233	1.83442e-20	0.290922	0.284842	0.267974	1.33865	0.591493	1.53802	0.224467	0	0.133293	2.4028	2.6542	3.12638	0.280813	0.274944	0.258662	1.29214	0.570939	1.48457	0.216667	0	0.128661	2.3193	2.56197	3.01774
Bradi3g15230	3	191	moderately similar to ( 242) AT5G38960 | Symbols: | germin-like protein, putative | chr5:15592992-15593783 FORWARDmoderately similar to ( 202) GLP1_MESCR Germin-like protein precursor - Mesembryanthemum crystallinum (Common ice plant)moderately similar to ( 347) loc_os08g09010 12008.m05036 protein germin-like protein subfamily 1 member 11 precursor, putative, expressedCupin_1 no original descript…	3.41757	-1.29282	0.107745	2.01701	1.83201e-07	0.104183	0.915684	0.00113264	0.0646494	0.24415	0.0595498	1.96861	0.752809	1.21177	0.179573	0.052141	0.622033	0.742683	1.64078	1.21322	0.0620436	0.234309	0.0571495	1.88926	0.722466	1.16293	0.172335	0.0500394	0.596961	0.712747	1.57464	1.16432
Bradi3g15240	3	191	moderately similar to ( 233) AT3G05950 | Symbols: | germin-like protein, putative | chr3:1781130-1781964 REVERSEweakly similar to ( 194) GLP1_MESCR Germin-like protein precursor - Mesembryanthemum crystallinum (Common ice plant)moderately similar to ( 371) loc_os08g09010 12008.m05036 protein germin-like protein subfamily 1 member 11 precursor, putative, expressedCupin_1 no original description	3.55399	-0.386626	-1.7948	4.96216	3.12418e-05	0.810507	0.00105097	6.21045e-13	0	0.0813833	0	0.472466	0.215088	0.326247	0	0.052141	0.044431	0.830057	1.30297	1.30655	0	0.0804183	0	0.466863	0.212538	0.322378	0	0.0515228	0.0439041	0.820214	1.28752	1.29106
Bradi3g15250	3	191	moderately similar to ( 234) AT3G05950 | Symbols: | germin-like protein, putative | chr3:1781130-1781964 REVERSEweakly similar to ( 194) GLP1_MESCR Germin-like protein precursor - Mesembryanthemum crystallinum (Common ice plant)moderately similar to ( 334) loc_os08g09080 12008.m05043 protein germin-like protein subfamily 1 member 11 precursor, putative, expressedCupin_1 no original description	2.45229	-0.445883	-0.314445	2.32085	1.637e-10	0.393054	0.515923	6.8362e-10	0.387897	0.651067	0.178649	1.88986	1.72071	2.7964	0.448934	0.625692	0.533171	2.4028	3.37808	2.28646	0.386736	0.649119	0.178115	1.88421	1.71556	2.78803	0.447591	0.623821	0.531577	2.39561	3.36797	2.27962
Bradi3g15956	3	191	moderately similar to ( 246) AT5G23960 | Symbols: ATTPS21, TPS21 | TPS21 (TERPENE SYNTHASE 21); (-)-E-beta-caryophyllene synthase/ alpha-humulene synthase | chr5:8092969-8095128 FORWARDmoderately similar to ( 327) DCS1_GOSHI (+)-delta-cadinene synthase (EC 4.2.3.13) (D-cadinene synthase) - Gossypium hirsutum (Upland cotton)highly similar to ( 533) loc_os01g23530 12001.m08826 protein sesquiterpene…	4.15901	0.0902896	-0.575513	4.82481	9.41293e-43	0.862482	0.0572058	1.0035e-52	0.452546	0.813833	0.416849	7.63819	10.0016	11.7449	0.628507	0.260705	0.622033	18.6981	12.2576	13.0655	0.121099	0.217777	0.111546	2.04394	2.67637	3.14286	0.168185	0.0697632	0.166453	5.00351	3.28006	3.49625
Bradi3g18070	3	191	AP2 AP2 no original description	4.94839	-3.20337	0.243033	1.50199	6.27343e-35	1.09821e-10	0.528339	4.9037e-07	0.161624	0.0813833	0.0297749	3.07103	2.6886	3.07604	0.897867	0.729974	0.977481	2.0533	2.99201	2.42645	0.209357	0.105419	0.0385685	3.97801	3.48265	3.98451	1.16304	0.945563	1.26617	2.65971	3.87566	3.14307
Bradi3g18300	3	191	no original description	2.89061	-0.890882	-0.945454	2.94518	1.26039e-10	0.101113	0.0432658	3.80549e-12	0.258598	0.528992	0.267974	2.75605	3.01124	2.00409	0.763187	0.625692	0.533171	8.25688	2.99201	3.63967	0.218965	0.447918	0.226904	2.33366	2.54973	1.69694	0.646221	0.529799	0.451458	6.99143	2.53345	3.08185
Bradi3g26827	3	191	highly similar to ( 518) AT5G43760 | Symbols: KCS20 | KCS20 (3-KETOACYL-COA SYNTHASE 20); fatty acid elongase | chr5:17585903-17588486 FORWARDhighly similar to ( 739) loc_os10g28060 12010.m05689 protein fatty acid elongase, putative, expressedFAE1_CUT1_RppA CHS_like BcsA no original description	2.96517	-0.0669475	0.341889	2.55633	2.38977e-54	0.78982	0.142369	1.99387e-40	7.66096	3.78432	6.61003	47.5615	45.3299	49.2166	5.61167	6.88262	6.57578	39.668	37.6414	34.8102	2.11104	1.0428	1.82145	13.106	12.491	13.562	1.54634	1.89656	1.81201	10.9308	10.3724	9.59222
Bradi3g29287	3	191	nearly identical (1028) AT3G43920 | Symbols: DCL3, ATDCL3 | ribonuclease III family protein | chr3:15753548-15760830 FORWARDnearly identical (2500) loc_os10g34430 12010.m06268 protein DCL3, putative, expressed MPH1 rnc Rnc RIBOc RIBOc PAZ_CAF_like Ribonuclease_3 SSL2 DEXDc dsRNA_bind no original description	3.34023	0.319933	1.22961	2.43055	3.48136e-13	0.697841	0.00839273	1.89678e-05	0.129299	0.0813833	0.297749	2.36233	1.18299	2.05069	0.224467	0.156423	0.044431	0.830057	0.82039	0.699937	0.0112317	0.00706943	0.0258642	0.205206	0.102761	0.178135	0.0194985	0.0135878	0.00385953	0.0721036	0.0712639	0.0608006
Bradi3g29670	3	191	moderately similar to ( 253) RIP5_ORYSA Putative ripening-related protein 5 precursor - Oryza sativa (Rice)weakly similar to ( 175) loc_os02g42450 12002.m09280 protein ripening-related protein 2 precursor, putative, expressed no original description	2.62089	-0.377176	-2.15673	4.40045	0.000372359	0.717175	0.00161286	3.8403e-10	0.0646494	0.24415	0.0297749	0.0787443	1.07544	0.792313	0.0448934	0	0.355448	4.01922	2.17162	2.89307	0.113023	0.426836	0.052054	0.137665	1.88014	1.38516	0.0784849	0	0.621412	7.02661	3.79654	5.05782
Bradi3g30723	3	191	no hits & (original description: pacid=31158151 transcript=Bradi3g30723.1 locus=Bradi3g30723 ID=Bradi3g30723.1.v2.1 annot-version=v2.1)	4.48603	0.381924	0.156013	4.71195	3.51548e-31	0.676171	0.712223	8.47521e-27	0.193948	0.122075	0.0595498	3.386	2.47352	2.88961	0.179573	0	0.0888619	2.92704	2.41291	2.42645	0.13726	0.0863942	0.0421442	2.39632	1.75054	2.04502	0.127087	0	0.0628888	2.07151	1.70765	1.71723
Bradi3g33040	3	191	highly similar to ( 695) AT1G12110 | Symbols: NRT1.1, CHL1-1, NRT1, B-1, ATNRT1, CHL1 | NRT1.1; nitrate transmembrane transporter/ transporter | chr1:4105341-4109290 FORWARDhighly similar to ( 951) loc_os10g40600 12010.m06828 protein peptide transporter PTR2, putative, expressed PTR2 PTR2 no original description	1.77821	1.5815	-0.0781213	3.43783	2.42308e-19	2.84105e-14	0.816532	2.1791e-59	31.6136	17.7416	32.4546	98.2729	97.0586	85.8494	11.4927	8.02972	7.81985	87.1997	108.967	100.604	7.87975	4.42213	8.08939	24.4947	24.1921	21.3982	2.86458	2.00143	1.94911	21.7347	27.1603	25.0758
Bradi3g34320	3	191	very weakly similar to (92.4) AT4G17940 | Symbols: | binding | chr4:9965787-9966778 FORWARDweakly similar to ( 106) loc_os10g42610 12010.m21808 protein TPR domain protein, putative, expressed no original description	2.88832	-0.0715507	1.29424	1.52254	1.77018e-101	0.667643	9.1418e-23	3.4133e-30	22.4334	22.0956	27.9289	198.436	184.492	154.687	25.0056	25.9662	25.2812	72.3897	78.5161	68.1738	18.2831	18.0078	22.7619	161.724	150.36	126.07	20.3795	21.1624	20.6041	58.9973	63.9903	55.5614
Bradi3g34490	3	191	nearly identical (1831) AT3G03050 | Symbols: CSLD3, KJK, ATCSLD3 | CSLD3 (CELLULOSE SYNTHASE-LIKE D3); cellulose synthase/ transferase, transferring glycosyl groups | chr3:687873-691629 FORWARDnearly identical (1983) loc_os10g42750 12010.m07027 protein CSLD1 - cellulose synthase-like family D, expressedCellulose_synt no original description	3.1661	0.718171	0.0614682	3.8228	8.36229e-15	0.30057	0.922193	3.11947e-16	0.258598	0.366225	0.178649	2.04735	1.66693	3.35568	0.13468	0.156423	0.177724	2.4028	1.78555	2.65976	0.0482549	0.0683383	0.0333363	0.38204	0.311053	0.626176	0.0251316	0.0291889	0.0331636	0.448367	0.333188	0.496316
Bradi3g35985	3	191	no hits & (original description: pacid=31154906 transcript=Bradi3g35985.1 locus=Bradi3g35985 ID=Bradi3g35985.1.v2.1 annot-version=v2.1)	2.93939	0.833128	0.580511	3.192	2.7798e-12	0.181204	0.249359	5.10283e-11	0.484871	0.366225	0.327524	5.19712	1.88202	2.28373	0.224467	0.156423	0.266586	2.31542	1.88207	1.91316	0.299858	0.226484	0.20255	3.21405	1.1639	1.41232	0.138817	0.0967366	0.164864	1.43192	1.16393	1.18315
Bradi3g36880	3	191	moderately similar to ( 255) AT5G10870 | Symbols: ATCM2 | ATCM2 (chorismate mutase 2); chorismate mutase | chr5:3430691-3432272 REVERSEmoderately similar to ( 362) loc_os08g34290 12008.m07418 protein chorismate mutase, chloroplast precursor, putative, expressed no original description	2.61767	1.13374	-0.19646	3.94787	1.84856e-18	0.00461832	0.641587	1.53511e-31	1.48694	0.813833	1.191	7.71694	7.58186	6.47832	0.26936	0.625692	0.710895	11.0092	5.69447	8.16593	0.461209	0.25243	0.369416	2.39359	2.35169	2.00941	0.0835484	0.194073	0.220501	3.41476	1.76627	2.53286
Bradi3g39980	3	191	highly similar to ( 898) AT3G45140 | Symbols: LOX2, ATLOX2 | LOX2 (LIPOXYGENASE 2); lipoxygenase | chr3:16525437-16529233 FORWARDnearly identical (1340) LOXC2_ORYSA Probable lipoxygenase 8, chloroplast precursor (EC 1.13.11.12) - Oryza sativa (Rice)nearly identical (1340) loc_os08g39850 12008.m26741 protein lipoxygenase 8, chloroplast precursor, putative, expressedLipoxygenase PLAT_LH2 no origina…	2.15885	1.236	-1.2259	4.62075	1.15803e-11	0.000331561	0.000400565	1.541e-39	4.71941	10.3764	3.48366	18.8199	30.1661	33.417	2.96296	2.18992	2.66586	49.585	71.1326	72.4201	0.853574	1.87672	0.630071	3.40385	5.45598	6.04394	0.535895	0.396079	0.482159	8.96816	12.8654	13.0982
Bradi3g40257	3	191	moderately similar to ( 296) AT5G55830 | Symbols: | lectin protein kinase, putative | chr5:22594655-22596700 FORWARDweakly similar to ( 152) PSKR_DAUCA Phytosulfokine receptor precursor (EC 2.7.11.1) (Phytosulfokine LRR receptor kinase) - Daucus carota (Carrot)highly similar to ( 712) loc_os08g40280 12008.m08008 protein lectin-like protein kinase, putative, expressed Lectin_legB PTKc Pkinase_Tyr …	2.67911	-0.590152	0.0828562	2.00611	8.31137e-29	0.0411769	0.825743	2.62192e-17	1.22834	1.79043	1.4292	10.7092	7.79695	9.92722	1.66105	2.71133	2.31041	7.38314	9.50687	9.89244	0.337363	0.491742	0.392528	2.94129	2.14143	2.72651	0.456208	0.744667	0.634554	2.02778	2.61106	2.71696
Bradi3g41570	3	191	weakly similar to ( 166) AT2G36430	3.26146	0.853574	-0.556544	4.67158	1.34583e-22	0.114125	0.11049	4.63318e-36	0.484871	0.651067	0.267974	4.8034	4.6244	3.86835	0.314253	0.156423	0.266586	4.67453	6.56312	8.25925	0.194026	0.260531	0.107233	1.92213	1.8505	1.54796	0.125752	0.0625943	0.106677	1.87056	2.6263	3.30502
Bradi3g42130	3	191	weakly similar to ( 178) AT1G46264 | Symbols: AT-HSFB4, HSFB4 | AT-HSFB4; DNA binding / transcription factor | chr1:17224904-17226183 FORWARDweakly similar to ( 189) loc_os08g43334 12008.m61974 protein heat shock factor protein 7, putative, expressed HSF_DNA-bind HSF HSF1 no original description	3.83258	-1.56834	-1.05963	3.32387	2.20249e-21	0.00103493	0.00435968	3.30822e-20	0.387897	0.284842	0.178649	2.28358	3.81782	5.96565	0.763187	0.938538	0.844188	6.11621	8.97603	10.4991	0.241831	0.177582	0.111377	1.42368	2.38019	3.71923	0.475802	0.585124	0.526302	3.8131	5.59603	6.54554
Bradi3g44867	3	191	moderately similar to ( 421) AT2G36290 | Symbols: | hydrolase, alpha/beta fold family protein | chr2:15208867-15210768 REVERSEhighly similar to ( 585) loc_os02g32970 12002.m08390 protein catalytic/ hydrolase, putative, expressed no original description	2.47676	-0.153094	-0.434472	2.75814	7.01295e-14	0.764141	0.249461	9.21481e-17	0.581845	0.366225	0.506173	1.88986	2.58106	3.63532	0.359147	0.52141	0.755326	3.88816	3.32982	3.96631	0.0950261	0.0598114	0.0826675	0.30865	0.421535	0.593715	0.0586554	0.085156	0.123359	0.635009	0.543821	0.647772
Bradi3g45200	3	191	moderately similar to ( 296) AT2G35930 | Symbols: PUB23 | PUB23 (PLANT U-BOX 23); ubiquitin-protein ligase | chr2:15083101-15084336 REVERSEvery weakly similar to (90.5) SPL11_ORYSA Spotted leaf protein 11 (Spotted leaf11) (Cell death-related protein SPL11) - Oryza sativa (Rice)moderately similar to ( 449) loc_os02g33590 12002.m08452 protein ubiquitin-protein ligase, putative, expressedUbox U-box …	3.56528	0.00265197	-0.498866	4.0668	2.75725e-35	0.99653	0.0746507	2.15008e-43	0.61417	0.406917	0.297749	5.66959	4.57063	5.54619	0.359147	0.417128	0.533171	6.29096	7.91435	8.0726	0.373583	0.247516	0.181113	3.44865	2.78019	3.3736	0.218459	0.253728	0.324314	3.82662	4.81408	4.91034
Bradi3g46062	3	191	no hits & (original description: pacid=31157584 transcript=Bradi3g46062.1 locus=Bradi3g46062 ID=Bradi3g46062.1.v2.1 annot-version=v2.1)	2.26922	-0.196576	-0.689077	2.76172	2.20386e-12	0.63567	0.0643798	1.60109e-17	1.06672	2.72634	0.803922	8.11066	6.72151	6.94439	1.39169	2.13778	1.64395	13.1499	11.0029	10.8723	1.65897	4.24003	1.25027	12.6138	10.4534	10.8	2.16438	3.3247	2.55668	20.4508	17.1118	16.9088
Bradi3g46600	3	191	highly similar to ( 525) AT1G55120 | Symbols: ATFRUCT5 | ATFRUCT5 (BETA-FRUCTOFURANOSIDASE 5); hydrolase, hydrolyzing O-glycosyl compounds / levanase | chr1:20566983-20569165 FORWARDhighly similar to ( 912) INV4_ORYSA Beta-fructofuranosidase, insoluble isoenzyme 4 precursor (EC 3.2.1.26) (Sucrose hydrolase 4) (Invertase 4) (Cell wall beta-fructosidase 4) (OsCIN4) - Oryza sativa (Rice)highly simil…	1.21942	1.41775	-1.89531	4.53248	0.0177457	0.0361552	0.000155587	2.14033e-16	0.581845	0.610375	0.1191	0.472466	1.23676	1.21177	0.26936	0.156423	0.044431	2.62123	3.76414	4.85289	0.211503	0.221874	0.0432932	0.171743	0.449567	0.440484	0.0979135	0.0568604	0.0161508	0.952829	1.36828	1.76405
Bradi3g47290	3	191	no original description	4.02287	-1.47492	0.547999	1.99995	2.79994e-27	7.43717e-05	0.213507	9.02163e-09	1.81018	1.54628	1.63762	35.3562	24.305	21.9983	1.93041	4.11914	7.86428	23.46	15.3944	16.8918	2.08787	1.78349	1.88883	40.7799	28.0334	25.3729	2.22654	4.75103	9.07068	27.0589	17.7559	19.4831
Bradi3g47298	3	191	no hits & (original description: pacid=31155575 transcript=Bradi3g47298.1 locus=Bradi3g47298 ID=Bradi3g47298.1.v2.1 annot-version=v2.1)	4.65978	-1.3212	1.26231	2.07627	1.03484e-119	3.91008e-12	9.78546e-12	4.3643e-30	9.1479	11.0274	7.5926	276.392	211.647	212.34	20.1571	22.0035	27.014	121.756	79.24	90.8051	10.0416	12.1048	8.33436	303.395	232.324	233.084	22.1264	24.1531	29.6532	133.651	86.9813	99.6763
Bradi3g48070	3	191	weakly similar to ( 129) AT1G05805 | Symbols: | basic helix-loop-helix (bHLH) family protein | chr1:1744843-1747427 FORWARDmoderately similar to ( 227) loc_os02g39140 12002.m100267 protein DNA binding protein, putative, expressed no original description	1.82516	1.48344	-0.272112	3.58071	2.08879e-42	3.88308e-23	0.104557	1.84293e-130	20.6232	17.1719	17.984	68.98	67.9141	61.1013	5.92592	7.97758	6.13147	83.9668	82.6181	72.3268	4.8651	4.05093	4.24252	16.2727	16.0213	14.4141	1.39795	1.88195	1.44644	19.8082	19.49	17.0622
Bradi3g48840	3	191	nearly identical (1071) AT2G37040 | Symbols: pal1, ATPAL1 | pal1 (Phe ammonia lyase 1); phenylalanine ammonia-lyase | chr2:15557602-15560237 REVERSEnearly identical (1296) PAL2_ORYSA Phenylalanine ammonia-lyase (EC 4.3.1.5) - Oryza sativa (Rice)nearly identical (1296) loc_os02g41680 12002.m09204 protein phenylalanine ammonia-lyase, putative, expressed PAL PAL-HAL HutH PRK09367 no original descrip…	2.09211	1.67201	-0.49752	4.26164	4.24504e-10	0.00131524	0.200451	1.15656e-25	0.420221	0.4883	0.893247	2.44107	2.15088	3.21586	0.179573	0.208564	0.177724	3.58235	3.04027	4.47959	0.182151	0.21166	0.38719	1.05812	0.932329	1.39396	0.0778385	0.0904049	0.0770368	1.55282	1.31784	1.94174
Bradi3g49010	3	191	no original description	2.75414	-1.32727	-0.787008	2.21388	4.6689e-10	0.00728936	0.104708	7.0195e-08	0.355572	0.610375	0.238199	1.02368	2.74238	4.05478	1.16723	1.09496	0.710895	3.88816	5.74273	4.19962	0.476638	0.818197	0.319302	1.37222	3.67611	5.43536	1.56465	1.46778	0.952943	5.21201	7.69803	5.62952
Bradi3g49180	3	191	moderately similar to ( 224) AT3G23250 | Symbols: MYB15, ATY19, ATMYB15 | MYB15 (MYB DOMAIN PROTEIN 15); DNA binding / transcription factor | chr3:8309742-8310624 FORWARDmoderately similar to ( 254) MYB4_ORYSA Myb-related protein Myb4 (OsMyb4) (Transcription factor RLTR1) - Oryza sativa (Rice)moderately similar to ( 306) loc_os02g41510 12002.m09187 protein myb-related protein Myb4, putative, expr…	1.5431	1.20841	-0.866416	3.61792	6.80406e-21	1.4473e-09	1.93477e-07	2.60574e-89	5.78612	6.14444	4.52579	15.8276	15.325	16.592	2.60381	2.29421	2.17712	31.0179	26.1077	29.9573	4.24203	4.50472	3.31802	11.6038	11.2354	12.1642	1.90896	1.68197	1.59613	22.7404	19.1405	21.9628
Bradi3g50660	3	191	moderately similar to ( 389) AT3G57560 | Symbols: | aspartate/glutamate/uridylate kinase family protein | chr3:21311164-21312207 REVERSEmoderately similar to ( 454) loc_os04g46460 12004.m35181 protein acetylglutamate kinase, putative, expressed AAK_NAGK-C AAK_NAGK-like PRK00942 ArgB AAK_NAGS-ABP PRK05279 AAK_NAGK-NC AAK_NAGK-UC AA_kinase AAK_NAGK-fArgBP PRK04531 AAK no original description	2.48822	-0.127698	-0.158686	2.51921	1.09146e-33	0.646046	0.58213	7.50462e-34	2.32738	3.13326	2.64997	17.0875	14.2496	14.1684	2.51403	3.54559	2.79915	15.8148	14.2362	20.5781	1.49287	2.00979	1.69979	10.9606	9.14022	9.08815	1.61259	2.27427	1.79548	10.1442	9.13161	13.1996
Bradi3g52230	3	191	highly similar to ( 535) loc_os02g46690 12002.m09706 protein F-box domain containing protein, expressed no original description	4.28051	-0.252317	-0.207977	4.23617	5.61711e-35	0.667531	0.616071	2.2782e-33	0.193948	0.325533	0.416849	4.56717	6.45265	7.41046	0.40404	0.312846	0.399879	5.19878	8.92777	7.37267	0.0592933	0.099521	0.127438	1.39626	1.97268	2.2655	0.123522	0.0956424	0.12225	1.58935	2.72937	2.25395
Bradi3g52427	3	191	moderately similar to ( 440) AT2G02040 | Symbols: ATPTR2-B, NTR1, PTR2-B, PTR2, ATPTR2 | PTR2 (PEPTIDE TRANSPORTER 2); dipeptide transporter/ high affinity oligopeptide transporter/ nitrate transmembrane transporter/ peptide transporter/ transporter/ tripeptide transporter | chr2:487542-489707 FORWARDhighly similar to ( 790) loc_os02g47090 12002.m09744 protein peptide transporter PTR2, putative, …	2.60313	-0.00240737	-0.213472	2.81419	1.98998e-26	0.995306	0.526433	1.09581e-29	2.16576	3.70294	1.57807	15.5914	13.927	15.1472	2.19977	3.28488	1.91053	16.9943	16.8904	17.8717	0.875407	1.49674	0.637862	6.30209	5.62933	6.12254	0.889157	1.32776	0.772244	6.86917	6.82715	7.22381
Bradi3g53620	3	191	moderately similar to ( 246) AT5G10770 | Symbols: | chloroplast nucleoid DNA-binding protein, putative | chr5:3403331-3405331 REVERSEmoderately similar to ( 426) loc_os02g48870 12002.m09921 protein aspartic proteinase nepenthesin-2 precursor, putative, expressed Asp no original description	4.1686	-0.202157	0.0893128	3.87713	1.31646e-14	0.859728	0.898767	1.1666e-11	0.129299	0.0406917	0.0297749	0.866187	1.66693	1.30499	0.0448934	0.104282	0.0888619	1.52905	1.20646	0.933249	0.0884397	0.0278329	0.0203659	0.592467	1.14017	0.892603	0.0307068	0.0713284	0.0607811	1.04586	0.825209	0.638337
Bradi3g54610	3	191	very weakly similar to (90.5) AT3G23030 | Symbols: IAA2 | IAA2 (INDOLE-3-ACETIC ACID INDUCIBLE 2); transcription factor | chr3:8181069-8181685 REVERSEweakly similar to ( 147) IAA9_ORYSA Auxin-responsive protein IAA9 (Indoleacetic acid-induced protein 9) - Oryza sativa (Rice)weakly similar to ( 147) loc_os02g56120 12002.m100401 protein OsIAA9 - Auxin-responsive Aux/IAA gene family member, expresse…	3.80659	-1.88674	0.0616144	1.85823	1.23694e-12	0.00543209	0.935133	7.16699e-05	0.0323247	0.0813833	0.148875	1.4174	0.967897	1.58463	0.179573	0.469269	0.399879	1.61643	0.772131	1.39987	0.0319099	0.0803389	0.146964	1.39921	0.955476	1.56429	0.177269	0.463247	0.394747	1.59568	0.762223	1.38191
Bradi3g56217	3	191	moderately similar to ( 290) AT5G15900	4.45861	-0.534016	-0.989767	4.91436	7.12073e-45	0.223295	0.000551487	5.21486e-55	0.290922	0.651067	0.655048	6.85075	12.1525	15.9395	0.763187	0.886397	0.666464	22.3242	24.9012	22.7713	0.16427	0.367627	0.369875	3.8683	6.86194	9.00027	0.430936	0.500507	0.376321	12.6054	14.0606	12.8579
[truncated: 3,462 more rows]

## Sheet: GO_All
CLID	CLSZ	GOID	NodeSize	SampleMatch	Phyper	Padj	Term	Ont	SampleKeys
[truncated: 224 more rows]

[truncated: 1 more sheets: GO_Simplify]
