# Supplementary material for: Transcriptomic analysis of submergence-tolerant and sensitive Brachypodium distachyon ecotypes reveals oxidative stress as a major tolerance factor
Source: Sci Rep. 2016 Jun 10;6:27686. doi: 10.1038/srep27686 (PMC4901394; doi:10.1038/srep27686)
Supplement: Supplementary Information [file srep27686-s5.xls]

## Sheet: Suppl. Table S3
Supplementary Table S4. Complete GO analysis results of differentially expressed transcripts in Brachypodium distachyon Bd21 (21) or Bd2-3 (23) from Venn diagrams showed in Figure 2A.
GO UP_intersect					GO_21-23_up					GO_23-21_up					GO_DWN_intersect					GO_21-23_dwn					GO_23-21_dwn
Total transcripts:	Transcripts without annotation	GO analyzed transcripts	% of excluded transcripts		Total transcripts:	Transcripts without annotation	GO analyzed transcripts	% of excluded transcripts		Total transcripts:	Transcripts without annotation	GO analyzed transcripts	% of excluded transcripts		Total transcripts:	Transcripts without annotation	GO analyzed transcripts	% of excluded transcripts		Total transcripts:	Transcripts without annotation	GO analyzed transcripts	% of excluded transcripts		Total transcripts:	Transcripts without annotation	GO analyzed transcripts	% of excluded transcripts
317	116	201	36.5931		706	399	307	56.5156		466	261	205	56.0086		330	171	159	51.8182		1026	572	454	55.7505		851	501	350	58.8719
GO					GO					GO					GO					GO					GO
protein phosphorylation [GO:0006468]	0.000725059	33	Bradi1g05890,Bradi1g22650,Bradi1g25552,Bradi1g25611,Bradi1g25630,Bradi1g25737,Bradi1g37626,Bradi1g38317,Bradi1g46170,Bradi1g65630,Bradi1g75950,Bradi2g02537,Bradi2g18443,Bradi2g19290,Bradi2g19297,Bradi2g52970,Bradi3g10600,Bradi3g40257,Bradi3g50280,Bradi3g54791,Bradi4g02287,Bradi4g04070,Bradi4g15100,Bradi4g24461,Bradi4g27341,Bradi4g30380,Bradi4g32027,Bradi4g40160,Bradi5g09910,Bradi5g14307,Bradi5g21…		protein phosphorylation [GO:0006468]	1.86536e-06	67	Bradi1g05090,Bradi1g12397,Bradi1g12410,Bradi1g14060,Bradi1g24135,Bradi1g24567,Bradi1g31600,Bradi1g32630,Bradi1g33480,Bradi1g48432,Bradi1g58020,Bradi1g58400,Bradi1g63290,Bradi1g68985,Bradi2g02470,Bradi2g10000,Bradi2g12580,Bradi2g15560,Bradi2g17520,Bradi2g19380,Bradi2g22193,Bradi2g24930,Bradi2g37621,Bradi2g38200,Bradi2g47490,Bradi2g47500,Bradi2g49447,Bradi2g56927,Bradi3g01153,Bradi3g01170,Bradi3g01…		protein phosphorylation [GO:0006468]	3.45188e-08	54	Bradi1g06270,Bradi1g18500,Bradi1g23730,Bradi1g25540,Bradi1g33440,Bradi1g33620,Bradi1g36720,Bradi1g60170,Bradi1g69340,Bradi1g72740,Bradi2g01120,Bradi2g01151,Bradi2g01170,Bradi2g01180,Bradi2g01200,Bradi2g01217,Bradi2g01310,Bradi2g01320,Bradi2g01937,Bradi2g02426,Bradi2g02510,Bradi2g02518,Bradi2g19250,Bradi2g47254,Bradi2g51560,Bradi2g51842,Bradi2g51940,Bradi2g59557,Bradi3g01157,Bradi3g08070,Bradi3g09…		response to water stimulus [GO:0009415]	0.001632	3	Bradi1g37410,Bradi3g43855,Bradi3g43870		photosynthesis, light harvesting [GO:0009765]	8.73009e-14	13	Bradi1g15290,Bradi1g23610,Bradi1g24760,Bradi1g24870,Bradi1g42670,Bradi2g16271,Bradi2g16290,Bradi3g42620,Bradi4g07380,Bradi4g21170,Bradi4g31257,Bradi4g37210,Bradi5g12150		dephosphorylation [GO:0016311]	0.00059981	11	GO:0016311	Bradi1g14370,Bradi1g16630,Bradi1g33900,Bradi1g66920,Bradi2g41950,Bradi2g45470,Bradi2g54810,Bradi3g54290,Bradi3g57630,Bradi4g28100,Bradi4g43430
cellular protein modification process [GO:0006464]	0.001138	38	Bradi1g05890,Bradi1g22650,Bradi1g25552,Bradi1g25611,Bradi1g25630,Bradi1g25737,Bradi1g37626,Bradi1g38317,Bradi1g46170,Bradi1g65630,Bradi1g75950,Bradi2g02537,Bradi2g18443,Bradi2g19290,Bradi2g19297,Bradi2g52970,Bradi3g10600,Bradi3g40257,Bradi3g44780,Bradi3g45200,Bradi3g45380,Bradi3g50280,Bradi3g54791,Bradi3g59830,Bradi4g02287,Bradi4g04070,Bradi4g15100,Bradi4g21510,Bradi4g24461,Bradi4g27341,Bradi4g30…		phosphorylation [GO:0016310]	3.42881e-06	68	Bradi1g05090,Bradi1g12397,Bradi1g12410,Bradi1g14060,Bradi1g24135,Bradi1g24567,Bradi1g31600,Bradi1g32630,Bradi1g33480,Bradi1g48432,Bradi1g58020,Bradi1g58400,Bradi1g63290,Bradi1g68985,Bradi2g02470,Bradi2g10000,Bradi2g12580,Bradi2g15560,Bradi2g17520,Bradi2g19380,Bradi2g22193,Bradi2g24930,Bradi2g25745,Bradi2g37621,Bradi2g38200,Bradi2g47490,Bradi2g47500,Bradi2g49447,Bradi2g56927,Bradi3g01153,Bradi3g01…		phosphorylation [GO:0016310]	1.23003e-07	54	Bradi1g06270,Bradi1g18500,Bradi1g23730,Bradi1g25540,Bradi1g33440,Bradi1g33620,Bradi1g36720,Bradi1g60170,Bradi1g69340,Bradi1g72740,Bradi2g01120,Bradi2g01151,Bradi2g01170,Bradi2g01180,Bradi2g01200,Bradi2g01217,Bradi2g01310,Bradi2g01320,Bradi2g01937,Bradi2g02426,Bradi2g02510,Bradi2g02518,Bradi2g19250,Bradi2g47254,Bradi2g51560,Bradi2g51842,Bradi2g51940,Bradi2g59557,Bradi3g01157,Bradi3g08070,Bradi3g09…		lipid metabolic process [GO:0006629]	0.002429	17	Bradi1g00790,Bradi1g01920,Bradi1g04880,Bradi1g16580,Bradi1g20860,Bradi1g33670,Bradi1g36847,Bradi1g44030,Bradi1g69250,Bradi2g06980,Bradi2g19650,Bradi2g47310,Bradi3g00311,Bradi3g28450,Bradi3g28560,Bradi3g55270,Bradi4g23800		photosynthesis [GO:0015979]	8.10641e-10	25	Bradi1g04700,Bradi1g15290,Bradi1g23610,Bradi1g24760,Bradi1g24870,Bradi1g42670,Bradi1g49770,Bradi1g58160,Bradi1g58350,Bradi2g16271,Bradi2g16290,Bradi2g16810,Bradi2g51480,Bradi3g39830,Bradi3g40190,Bradi3g42620,Bradi4g07380,Bradi4g21170,Bradi4g31257,Bradi4g33323,Bradi4g37210,Bradi4g40710,Bradi4g40780,Bradi5g10500,Bradi5g12150		protein dephosphorylation [GO:0006470]	0.000728734	9	GO:0006470	Bradi1g16630,Bradi1g33900,Bradi1g66920,Bradi2g41950,Bradi2g45470,Bradi2g54810,Bradi3g54290,Bradi4g28100,Bradi4g43430
protein modification process [GO:0036211]	0.001138	38	Bradi1g05890,Bradi1g22650,Bradi1g25552,Bradi1g25611,Bradi1g25630,Bradi1g25737,Bradi1g37626,Bradi1g38317,Bradi1g46170,Bradi1g65630,Bradi1g75950,Bradi2g02537,Bradi2g18443,Bradi2g19290,Bradi2g19297,Bradi2g52970,Bradi3g10600,Bradi3g40257,Bradi3g44780,Bradi3g45200,Bradi3g45380,Bradi3g50280,Bradi3g54791,Bradi3g59830,Bradi4g02287,Bradi4g04070,Bradi4g15100,Bradi4g21510,Bradi4g24461,Bradi4g27341,Bradi4g30…		phosphorus metabolic process [GO:0006793]	8.44988e-05	79	Bradi1g05090,Bradi1g12397,Bradi1g12410,Bradi1g14060,Bradi1g24135,Bradi1g24567,Bradi1g31600,Bradi1g32630,Bradi1g33480,Bradi1g44060,Bradi1g48432,Bradi1g58020,Bradi1g58400,Bradi1g63290,Bradi1g68985,Bradi1g78577,Bradi2g02470,Bradi2g10000,Bradi2g11900,Bradi2g12580,Bradi2g15560,Bradi2g15810,Bradi2g17520,Bradi2g19380,Bradi2g22193,Bradi2g24930,Bradi2g25745,Bradi2g37621,Bradi2g38200,Bradi2g47490,Bradi2g47…		cellular protein modification process [GO:0006464]	1.43617e-06	58	Bradi1g06270,Bradi1g07870,Bradi1g18500,Bradi1g23730,Bradi1g25540,Bradi1g33440,Bradi1g33620,Bradi1g36720,Bradi1g60170,Bradi1g69340,Bradi1g72740,Bradi2g01120,Bradi2g01151,Bradi2g01170,Bradi2g01180,Bradi2g01200,Bradi2g01217,Bradi2g01310,Bradi2g01320,Bradi2g01937,Bradi2g02426,Bradi2g02510,Bradi2g02518,Bradi2g03860,Bradi2g19250,Bradi2g47254,Bradi2g51560,Bradi2g51842,Bradi2g51940,Bradi2g59557,Bradi3g01…		response to oxygen-containing compound [GO:1901700]	0.002733	3	Bradi1g37410,Bradi3g43855,Bradi3g43870		photosynthesis, light reaction [GO:0019684]	9.38958e-08	13	Bradi1g15290,Bradi1g23610,Bradi1g24760,Bradi1g24870,Bradi1g42670,Bradi2g16271,Bradi2g16290,Bradi3g42620,Bradi4g07380,Bradi4g21170,Bradi4g31257,Bradi4g37210,Bradi5g12150		nitrate metabolic process [GO:0042126]	0.001099	2	GO:0042126	Bradi3g37940,Bradi3g57680
phosphorylation [GO:0016310]	0.001387	33	Bradi1g05890,Bradi1g22650,Bradi1g25552,Bradi1g25611,Bradi1g25630,Bradi1g25737,Bradi1g37626,Bradi1g38317,Bradi1g46170,Bradi1g65630,Bradi1g75950,Bradi2g02537,Bradi2g18443,Bradi2g19290,Bradi2g19297,Bradi2g52970,Bradi3g10600,Bradi3g40257,Bradi3g50280,Bradi3g54791,Bradi4g02287,Bradi4g04070,Bradi4g15100,Bradi4g24461,Bradi4g27341,Bradi4g30380,Bradi4g32027,Bradi4g40160,Bradi5g09910,Bradi5g14307,Bradi5g21…		cellular protein modification process [GO:0006464]	0.000110385	72	Bradi1g05090,Bradi1g12397,Bradi1g12410,Bradi1g14060,Bradi1g24135,Bradi1g24567,Bradi1g31600,Bradi1g32630,Bradi1g33480,Bradi1g48432,Bradi1g58020,Bradi1g58400,Bradi1g63290,Bradi1g68985,Bradi2g02470,Bradi2g10000,Bradi2g12580,Bradi2g15560,Bradi2g17520,Bradi2g19380,Bradi2g22193,Bradi2g24930,Bradi2g26840,Bradi2g37621,Bradi2g38200,Bradi2g47490,Bradi2g47500,Bradi2g49447,Bradi2g53650,Bradi2g56927,Bradi3g01…		protein modification process [GO:0036211]	1.43617e-06	58	Bradi1g06270,Bradi1g07870,Bradi1g18500,Bradi1g23730,Bradi1g25540,Bradi1g33440,Bradi1g33620,Bradi1g36720,Bradi1g60170,Bradi1g69340,Bradi1g72740,Bradi2g01120,Bradi2g01151,Bradi2g01170,Bradi2g01180,Bradi2g01200,Bradi2g01217,Bradi2g01310,Bradi2g01320,Bradi2g01937,Bradi2g02426,Bradi2g02510,Bradi2g02518,Bradi2g03860,Bradi2g19250,Bradi2g47254,Bradi2g51560,Bradi2g51842,Bradi2g51940,Bradi2g59557,Bradi3g01…		fatty acid biosynthetic process [GO:0006633]	0.002927	6	Bradi1g20860,Bradi1g36847,Bradi1g44030,Bradi3g28450,Bradi3g28560,Bradi4g23800		lignin metabolic process [GO:0009808]	2.54808e-05	7	Bradi1g24880,Bradi1g66720,Bradi1g74320,Bradi2g23350,Bradi2g53800,Bradi2g54680,Bradi2g54690		nitrate assimilation [GO:0042128]	0.001099	2	GO:0042128	Bradi3g37940,Bradi3g57680
macromolecule modification [GO:0043412]	0.002205	38	Bradi1g05890,Bradi1g22650,Bradi1g25552,Bradi1g25611,Bradi1g25630,Bradi1g25737,Bradi1g37626,Bradi1g38317,Bradi1g46170,Bradi1g65630,Bradi1g75950,Bradi2g02537,Bradi2g18443,Bradi2g19290,Bradi2g19297,Bradi2g52970,Bradi3g10600,Bradi3g40257,Bradi3g44780,Bradi3g45200,Bradi3g45380,Bradi3g50280,Bradi3g54791,Bradi3g59830,Bradi4g02287,Bradi4g04070,Bradi4g15100,Bradi4g21510,Bradi4g24461,Bradi4g27341,Bradi4g30…		protein modification process [GO:0036211]	0.000110385	72	Bradi1g05090,Bradi1g12397,Bradi1g12410,Bradi1g14060,Bradi1g24135,Bradi1g24567,Bradi1g31600,Bradi1g32630,Bradi1g33480,Bradi1g48432,Bradi1g58020,Bradi1g58400,Bradi1g63290,Bradi1g68985,Bradi2g02470,Bradi2g10000,Bradi2g12580,Bradi2g15560,Bradi2g17520,Bradi2g19380,Bradi2g22193,Bradi2g24930,Bradi2g26840,Bradi2g37621,Bradi2g38200,Bradi2g47490,Bradi2g47500,Bradi2g49447,Bradi2g53650,Bradi2g56927,Bradi3g01…		macromolecule modification [GO:0043412]	4.57804e-06	58	Bradi1g06270,Bradi1g07870,Bradi1g18500,Bradi1g23730,Bradi1g25540,Bradi1g33440,Bradi1g33620,Bradi1g36720,Bradi1g60170,Bradi1g69340,Bradi1g72740,Bradi2g01120,Bradi2g01151,Bradi2g01170,Bradi2g01180,Bradi2g01200,Bradi2g01217,Bradi2g01310,Bradi2g01320,Bradi2g01937,Bradi2g02426,Bradi2g02510,Bradi2g02518,Bradi2g03860,Bradi2g19250,Bradi2g47254,Bradi2g51560,Bradi2g51842,Bradi2g51940,Bradi2g59557,Bradi3g01…		photosynthesis, light harvesting [GO:0009765]	0.00318	3	Bradi3g07190,Bradi3g36760,Bradi4g30060		phenylpropanoid catabolic process [GO:0046271]	2.54808e-05	7	Bradi1g24880,Bradi1g66720,Bradi1g74320,Bradi2g23350,Bradi2g53800,Bradi2g54680,Bradi2g54690		reactive nitrogen species metabolic process [GO:2001057]	0.001099	2	GO:2001057	Bradi3g37940,Bradi3g57680
lignin metabolic process [GO:0009808]	0.003634	3	Bradi3g59187,Bradi4g11770,Bradi4g11780		phosphate-containing compound metabolic process [GO:0006796]	0.000231593	77	Bradi1g05090,Bradi1g12397,Bradi1g12410,Bradi1g14060,Bradi1g24135,Bradi1g24567,Bradi1g31600,Bradi1g32630,Bradi1g33480,Bradi1g44060,Bradi1g48432,Bradi1g58020,Bradi1g58400,Bradi1g63290,Bradi1g68985,Bradi1g78577,Bradi2g02470,Bradi2g10000,Bradi2g12580,Bradi2g15560,Bradi2g15810,Bradi2g17520,Bradi2g19380,Bradi2g22193,Bradi2g24930,Bradi2g25745,Bradi2g37621,Bradi2g38200,Bradi2g47490,Bradi2g47500,Bradi2g48…		response to stress [GO:0006950]	4.1355e-05	31	Bradi1g09487,Bradi1g17860,Bradi1g38290,Bradi1g48100,Bradi1g67840,Bradi1g78926,Bradi2g03009,Bradi2g03040,Bradi2g06497,Bradi2g09427,Bradi2g10150,Bradi2g21360,Bradi2g37010,Bradi3g09100,Bradi3g09120,Bradi3g34967,Bradi3g41960,Bradi3g53660,Bradi3g60981,Bradi4g02825,Bradi4g05040,Bradi4g05190,Bradi4g10171,Bradi4g10180,Bradi4g27680,Bradi4g35317,Bradi4g40727,Bradi5g01546,Bradi5g03989,Bradi5g27210,Bradi5g27…		metal ion transport [GO:0030001]	0.003496	9	Bradi1g03850,Bradi1g59730,Bradi1g67620,Bradi2g01800,Bradi2g24450,Bradi3g04270,Bradi3g30340,Bradi3g39800,Bradi3g43450		lignin catabolic process [GO:0046274]	2.54808e-05	7	Bradi1g24880,Bradi1g66720,Bradi1g74320,Bradi2g23350,Bradi2g53800,Bradi2g54680,Bradi2g54690		nitrogen cycle metabolic process [GO:0071941]	0.003226	2	GO:0071941	Bradi3g37940,Bradi3g57680
phenylpropanoid catabolic process [GO:0046271]	0.003634	3	Bradi3g59187,Bradi4g11770,Bradi4g11780		macromolecule modification [GO:0043412]	0.000333462	72	Bradi1g05090,Bradi1g12397,Bradi1g12410,Bradi1g14060,Bradi1g24135,Bradi1g24567,Bradi1g31600,Bradi1g32630,Bradi1g33480,Bradi1g48432,Bradi1g58020,Bradi1g58400,Bradi1g63290,Bradi1g68985,Bradi2g02470,Bradi2g10000,Bradi2g12580,Bradi2g15560,Bradi2g17520,Bradi2g19380,Bradi2g22193,Bradi2g24930,Bradi2g26840,Bradi2g37621,Bradi2g38200,Bradi2g47490,Bradi2g47500,Bradi2g49447,Bradi2g53650,Bradi2g56927,Bradi3g01…		defense response [GO:0006952]	0.000266907	17	Bradi1g67840,Bradi1g78926,Bradi2g03009,Bradi2g03040,Bradi2g09427,Bradi2g21360,Bradi3g34967,Bradi3g41960,Bradi3g60981,Bradi4g02825,Bradi4g05040,Bradi4g10171,Bradi4g10180,Bradi4g35317,Bradi4g40727,Bradi5g01546,Bradi5g03989		response to inorganic substance [GO:0010035]	0.003669	3	Bradi1g37410,Bradi3g43855,Bradi3g43870		microtubule-based process [GO:0007017]	5.79537e-05	14	Bradi1g13090,Bradi1g23770,Bradi1g29420,Bradi1g36150,Bradi1g64770,Bradi1g68710,Bradi2g10970,Bradi2g21340,Bradi2g25500,Bradi2g49567,Bradi3g13780,Bradi3g41210,Bradi3g42837,Bradi5g25300		sulfate transport [GO:0008272]	0.00366	3	GO:0008272	Bradi2g48350,Bradi3g27000,Bradi5g24170
lignin catabolic process [GO:0046274]	0.003634	3	Bradi3g59187,Bradi4g11770,Bradi4g11780		cellular amino acid metabolic process [GO:0006520]	0.002308	18	Bradi1g11876,Bradi1g44060,Bradi1g50067,Bradi1g55440,Bradi1g69160,Bradi2g02550,Bradi2g50500,Bradi3g05060,Bradi3g14750,Bradi3g14760,Bradi3g27877,Bradi3g28094,Bradi4g08830,Bradi4g11580,Bradi5g05430,Bradi5g15710,Bradi5g17330,Bradi5g24220		phosphate-containing compound metabolic process [GO:0006796]	0.000303216	55	Bradi1g06270,Bradi1g07870,Bradi1g18500,Bradi1g23730,Bradi1g25540,Bradi1g33440,Bradi1g33620,Bradi1g36720,Bradi1g60170,Bradi1g69340,Bradi1g72740,Bradi2g01120,Bradi2g01151,Bradi2g01170,Bradi2g01180,Bradi2g01200,Bradi2g01217,Bradi2g01310,Bradi2g01320,Bradi2g01937,Bradi2g02426,Bradi2g02510,Bradi2g02518,Bradi2g19250,Bradi2g47254,Bradi2g51560,Bradi2g51842,Bradi2g51940,Bradi2g59557,Bradi3g01157,Bradi3g08…		oxidation-reduction process [GO:0055114]	0.003687	32	Bradi1g14700,Bradi1g16580,Bradi1g17850,Bradi1g43680,Bradi1g57000,Bradi1g59550,Bradi1g68900,Bradi1g69540,Bradi1g75730,Bradi1g75740,Bradi1g77400,Bradi2g09680,Bradi2g21150,Bradi2g25410,Bradi2g44180,Bradi2g44190,Bradi2g54240,Bradi3g06240,Bradi3g07000,Bradi3g07010,Bradi3g14990,Bradi3g17920,Bradi3g20677,Bradi3g28450,Bradi3g31697,Bradi3g37240,Bradi3g50180,Bradi4g22610,Bradi4g22660,Bradi4g23800,Bradi4g27…		phenylpropanoid metabolic process [GO:0009698]	8.45987e-05	7	Bradi1g24880,Bradi1g66720,Bradi1g74320,Bradi2g23350,Bradi2g53800,Bradi2g54680,Bradi2g54690		sulfur compound transport [GO:0072348]	0.00366	3	GO:0072348	Bradi2g48350,Bradi3g27000,Bradi5g24170
multi-organism process [GO:0051704]	0.004875	5	Bradi1g05890,Bradi1g75950,Bradi4g13580,Bradi5g09910,Bradi5g23290		thioester biosynthetic process [GO:0035384]	0.002488	2	Bradi2g11900,Bradi3g44620		phosphorus metabolic process [GO:0006793]	0.000321024	55	Bradi1g06270,Bradi1g07870,Bradi1g18500,Bradi1g23730,Bradi1g25540,Bradi1g33440,Bradi1g33620,Bradi1g36720,Bradi1g60170,Bradi1g69340,Bradi1g72740,Bradi2g01120,Bradi2g01151,Bradi2g01170,Bradi2g01180,Bradi2g01200,Bradi2g01217,Bradi2g01310,Bradi2g01320,Bradi2g01937,Bradi2g02426,Bradi2g02510,Bradi2g02518,Bradi2g19250,Bradi2g47254,Bradi2g51560,Bradi2g51842,Bradi2g51940,Bradi2g59557,Bradi3g01157,Bradi3g08…		response to chemical stimulus [GO:0042221]	0.004603	6	Bradi1g14350,Bradi1g37410,Bradi1g69770,Bradi3g43855,Bradi3g43870,Bradi4g43900		secondary metabolic process [GO:0019748]	0.000141301	7	Bradi1g24880,Bradi1g66720,Bradi1g74320,Bradi2g23350,Bradi2g53800,Bradi2g54680,Bradi2g54690		oxidation-reduction process [GO:0055114]	0.005555	60	GO:0055114	Bradi1g02150,Bradi1g06030,Bradi1g06200,Bradi1g20240,Bradi1g20260,Bradi1g28860,Bradi1g37620,Bradi1g39167,Bradi1g44480,Bradi1g54350,Bradi1g57930,Bradi1g59160,Bradi1g63460,Bradi1g71880,Bradi1g71890,Bradi1g75707,Bradi1g76330,Bradi2g04490,Bradi2g09600,Bradi2g19910,Bradi2g22460,Bradi2g25887,Bradi2g33670,Bradi2g35850,Bradi2g35860,Bradi2g35900,Bradi2g44150,Bradi2g44360,Bradi2g54920,Bradi2g55050,Bradi2g60…
oxidation-reduction process [GO:0055114]	0.005855	30	Bradi1g05000,Bradi1g07910,Bradi1g15695,Bradi1g31140,Bradi1g75310,Bradi2g05580,Bradi2g06670,Bradi2g14450,Bradi2g21300,Bradi2g33450,Bradi2g38220,Bradi2g41840,Bradi2g54090,Bradi2g56850,Bradi3g06340,Bradi3g15560,Bradi3g39980,Bradi3g42990,Bradi3g43160,Bradi3g59187,Bradi4g05230,Bradi4g05540,Bradi4g11770,Bradi4g11780,Bradi4g22620,Bradi4g22630,Bradi4g31130,Bradi5g13660,Bradi5g19240,Bradi5g27130		acyl-CoA biosynthetic process [GO:0071616]	0.002488	2	Bradi2g11900,Bradi3g44620		response to oxidative stress [GO:0006979]	0.000391076	11	Bradi1g17860,Bradi1g38290,Bradi2g06497,Bradi2g10150,Bradi2g37010,Bradi3g09100,Bradi3g09120,Bradi4g05190,Bradi4g27680,Bradi5g27210,Bradi5g27220		monocarboxylic acid biosynthetic process [GO:0072330]	0.004603	6	Bradi1g20860,Bradi1g36847,Bradi1g44030,Bradi3g28450,Bradi3g28560,Bradi4g23800		RNA methylation [GO:0001510]	0.000359989	4	Bradi1g03600,Bradi1g09450,Bradi3g39920,Bradi5g04790		polysaccharide catabolic process [GO:0000272]	0.008101	3	GO:0000272	Bradi1g25440,Bradi1g25447,Bradi1g75610
phenylpropanoid metabolic process [GO:0009698]	0.005884	3	Bradi3g59187,Bradi4g11770,Bradi4g11780		defense response [GO:0006952]	0.004008	19	Bradi1g01407,Bradi1g55672,Bradi1g78246,Bradi1g79026,Bradi2g03020,Bradi2g39393,Bradi2g51807,Bradi2g52450,Bradi2g57534,Bradi3g00741,Bradi3g46070,Bradi4g09271,Bradi4g09782,Bradi4g09886,Bradi4g10450,Bradi4g25780,Bradi4g44575,Bradi4g44603,Bradi5g01167		response to stimulus [GO:0050896]	0.000484083	37	Bradi1g09487,Bradi1g17860,Bradi1g38290,Bradi1g48100,Bradi1g67687,Bradi1g67840,Bradi1g78926,Bradi2g03009,Bradi2g03040,Bradi2g06497,Bradi2g09427,Bradi2g10150,Bradi2g21360,Bradi2g37010,Bradi2g51820,Bradi2g58020,Bradi3g09100,Bradi3g09120,Bradi3g22880,Bradi3g34967,Bradi3g41960,Bradi3g48360,Bradi3g53660,Bradi3g60981,Bradi4g02825,Bradi4g05040,Bradi4g05190,Bradi4g10171,Bradi4g10180,Bradi4g27680,Bradi4g35…		fatty acid metabolic process [GO:0006631]	0.005794	6	Bradi1g20860,Bradi1g36847,Bradi1g44030,Bradi3g28450,Bradi3g28560,Bradi4g23800		cell division [GO:0051301]	0.000583236	5	Bradi1g36150,Bradi1g68710,Bradi2g25500,Bradi3g32820,Bradi3g41210		cellular amine metabolic process [GO:0044106]	0.011015	5	GO:0044106	Bradi1g17090,Bradi1g36580,Bradi2g07272,Bradi2g34290,Bradi3g48490
secondary metabolic process [GO:0019748]	0.007261	3	Bradi3g59187,Bradi4g11770,Bradi4g11780		acyl-CoA metabolic process [GO:0006637]	0.00488	2	Bradi2g11900,Bradi3g44620		aromatic amino acid family biosynthetic process [GO:0009073]	0.001275	4	Bradi1g21330,Bradi1g35600,Bradi1g60750,Bradi1g67790		single-organism metabolic process [GO:0044710]	0.008969	49	Bradi1g00790,Bradi1g01920,Bradi1g04880,Bradi1g14700,Bradi1g16580,Bradi1g17850,Bradi1g20860,Bradi1g33670,Bradi1g36847,Bradi1g43680,Bradi1g44030,Bradi1g57000,Bradi1g59550,Bradi1g68900,Bradi1g69250,Bradi1g69540,Bradi1g75730,Bradi1g75740,Bradi1g77400,Bradi2g06980,Bradi2g09680,Bradi2g19650,Bradi2g21150,Bradi2g25410,Bradi2g44180,Bradi2g44190,Bradi2g47310,Bradi2g54240,Bradi3g00311,Bradi3g06240,Bradi3g07…		protein polymerization [GO:0051258]	0.00084428	6	Bradi1g13090,Bradi1g23770,Bradi2g10970,Bradi2g21340,Bradi2g23900,Bradi5g25300		response to water stimulus [GO:0009415]	0.014736	3	GO:0009415	Bradi2g07480,Bradi4g22290,Bradi5g10860
carboxylic acid metabolic process [GO:0019752]	0.011455	13	Bradi1g07910,Bradi1g25870,Bradi1g31140,Bradi1g68807,Bradi2g33450,Bradi2g56850,Bradi3g14740,Bradi3g26827,Bradi3g36880,Bradi3g48840,Bradi3g50660,Bradi3g55040,Bradi5g13940		thioester metabolic process [GO:0035383]	0.00488	2	Bradi2g11900,Bradi3g44620		aromatic amino acid family metabolic process [GO:0009072]	0.0023	5	Bradi1g21330,Bradi1g35600,Bradi1g60750,Bradi1g67790,Bradi3g49280		organic acid biosynthetic process [GO:0016053]	0.0116	9	Bradi1g20860,Bradi1g36847,Bradi1g44030,Bradi1g77400,Bradi3g28450,Bradi3g28560,Bradi3g37240,Bradi4g23800,Bradi4g27450		generation of precursor metabolites and energy [GO:0006091]	0.00127	16	Bradi1g15290,Bradi1g23610,Bradi1g24760,Bradi1g24870,Bradi1g42670,Bradi2g16271,Bradi2g16290,Bradi3g13160,Bradi3g13170,Bradi3g22330,Bradi3g42620,Bradi4g07380,Bradi4g21170,Bradi4g31257,Bradi4g37210,Bradi5g12150		embryo development [GO:0009790]	0.015092	2	GO:0009790	Bradi1g51770,Bradi2g33170
oxoacid metabolic process [GO:0043436]	0.011859	13	Bradi1g07910,Bradi1g25870,Bradi1g31140,Bradi1g68807,Bradi2g33450,Bradi2g56850,Bradi3g14740,Bradi3g26827,Bradi3g36880,Bradi3g48840,Bradi3g50660,Bradi3g55040,Bradi5g13940		tryptophan metabolic process [GO:0006568]	0.007014	3	Bradi1g55440,Bradi4g08830,Bradi5g05430		cellular protein metabolic process [GO:0044267]	0.013357	60	Bradi1g06270,Bradi1g07870,Bradi1g18500,Bradi1g23730,Bradi1g25540,Bradi1g33440,Bradi1g33620,Bradi1g36720,Bradi1g60170,Bradi1g69340,Bradi1g72740,Bradi1g78790,Bradi2g01120,Bradi2g01151,Bradi2g01170,Bradi2g01180,Bradi2g01200,Bradi2g01217,Bradi2g01310,Bradi2g01320,Bradi2g01937,Bradi2g02426,Bradi2g02510,Bradi2g02518,Bradi2g03860,Bradi2g19250,Bradi2g47254,Bradi2g51560,Bradi2g51842,Bradi2g51940,Bradi2g59…		carboxylic acid biosynthetic process [GO:0046394]	0.0116	9	Bradi1g20860,Bradi1g36847,Bradi1g44030,Bradi1g77400,Bradi3g28450,Bradi3g28560,Bradi3g37240,Bradi4g23800,Bradi4g27450		microtubule cytoskeleton organization [GO:0000226]	0.001313	5	Bradi1g29420,Bradi1g36150,Bradi1g68710,Bradi2g25500,Bradi3g41210		carbohydrate catabolic process [GO:0016052]	0.016731	7	GO:0016052	Bradi1g25440,Bradi1g25447,Bradi1g44480,Bradi1g51540,Bradi1g54350,Bradi1g63510,Bradi1g75610
organic acid metabolic process [GO:0006082]	0.012065	13	Bradi1g07910,Bradi1g25870,Bradi1g31140,Bradi1g68807,Bradi2g33450,Bradi2g56850,Bradi3g14740,Bradi3g26827,Bradi3g36880,Bradi3g48840,Bradi3g50660,Bradi3g55040,Bradi5g13940		indolalkylamine metabolic process [GO:0006586]	0.007014	3	Bradi1g55440,Bradi4g08830,Bradi5g05430		negative regulation of transcription, DNA-dependent [GO:0045892]	0.015283	2	Bradi1g59440,Bradi1g59450		response to abiotic stimulus [GO:0009628]	0.012125	3	Bradi1g37410,Bradi3g43855,Bradi3g43870		response to oxidative stress [GO:0006979]	0.002126	16	Bradi1g27910,Bradi1g27920,Bradi1g33730,Bradi1g38297,Bradi1g41115,Bradi1g57247,Bradi1g58997,Bradi1g63060,Bradi2g11320,Bradi2g20840,Bradi2g37000,Bradi2g46050,Bradi3g32130,Bradi3g45700,Bradi4g05980,Bradi5g03640		7-methylguanosine RNA capping [GO:0009452]	0.020669	2	GO:0009452	Bradi1g47035,Bradi1g55490
glyoxylate cycle [GO:0006097]	0.014325	1	Bradi5g13940		indole-containing compound metabolic process [GO:0042430]	0.007014	3	Bradi1g55440,Bradi4g08830,Bradi5g05430		negative regulation of RNA metabolic process [GO:0051253]	0.015283	2	Bradi1g59440,Bradi1g59450		monocarboxylic acid metabolic process [GO:0032787]	0.012411	6	Bradi1g20860,Bradi1g36847,Bradi1g44030,Bradi3g28450,Bradi3g28560,Bradi4g23800		cytokinesis [GO:0000910]	0.004088	4	Bradi1g36150,Bradi1g68710,Bradi2g25500,Bradi3g41210		RNA capping [GO:0036260]	0.020669	2	GO:0036260	Bradi1g47035,Bradi1g55490
threonine biosynthetic process [GO:0009088]	0.014325	1	Bradi1g07910		glutamine metabolic process [GO:0006541]	0.021078	2	Bradi2g02550,Bradi3g27877		oxidation-reduction process [GO:0055114]	0.030745	35	Bradi1g09680,Bradi1g17860,Bradi1g37090,Bradi1g38290,Bradi1g69330,Bradi2g05208,Bradi2g05640,Bradi2g06497,Bradi2g10150,Bradi2g10294,Bradi2g23460,Bradi2g25700,Bradi2g37010,Bradi2g51900,Bradi3g06480,Bradi3g09100,Bradi3g09120,Bradi3g11060,Bradi3g13700,Bradi3g19220,Bradi3g49740,Bradi3g55100,Bradi3g56750,Bradi3g59210,Bradi4g01230,Bradi4g05190,Bradi4g19187,Bradi4g27680,Bradi4g34190,Bradi4g34200,Bradi4g34…		negative regulation of catalytic activity [GO:0043086]	0.014908	4	Bradi1g14860,Bradi3g07280,Bradi3g31690,Bradi3g37457		aromatic compound catabolic process [GO:0019439]	0.005024	15	Bradi1g13090,Bradi1g23770,Bradi1g24880,Bradi1g66720,Bradi1g74320,Bradi2g10970,Bradi2g21340,Bradi2g23350,Bradi2g23900,Bradi2g53800,Bradi2g54680,Bradi2g54690,Bradi3g41520,Bradi5g23280,Bradi5g25300		response to oxygen-containing compound [GO:1901700]	0.023697	3	GO:1901700	Bradi2g07480,Bradi4g22290,Bradi5g10860
glyoxylate metabolic process [GO:0046487]	0.014325	1	Bradi5g13940		zinc ion transport [GO:0006829]	0.026586	2	Bradi2g22520,Bradi2g33110		negative regulation of nucleobase-containing compound metabolic process [GO:0045934]	0.033464	2	Bradi1g59440,Bradi1g59450		negative regulation of molecular function [GO:0044092]	0.014908	4	Bradi1g14860,Bradi3g07280,Bradi3g31690,Bradi3g37457		organic cyclic compound catabolic process [GO:1901361]	0.005613	15	Bradi1g13090,Bradi1g23770,Bradi1g24880,Bradi1g66720,Bradi1g74320,Bradi2g10970,Bradi2g21340,Bradi2g23350,Bradi2g23900,Bradi2g53800,Bradi2g54680,Bradi2g54690,Bradi3g41520,Bradi5g23280,Bradi5g25300		transmembrane transport [GO:0055085]	0.027366	31	GO:0055085	Bradi1g13240,Bradi1g37826,Bradi1g37840,Bradi1g37850,Bradi1g48710,Bradi1g56700,Bradi1g62270,Bradi1g63100,Bradi1g71360,Bradi1g71410,Bradi1g72007,Bradi1g76490,Bradi2g31957,Bradi2g41087,Bradi2g43950,Bradi2g46750,Bradi2g48350,Bradi2g51210,Bradi2g58170,Bradi3g05570,Bradi3g10210,Bradi3g27000,Bradi3g44507,Bradi3g50397,Bradi3g51250,Bradi4g42523,Bradi4g43740,Bradi5g20890,Bradi5g21017,Bradi5g23600,Bradi5g24…
dicarboxylic acid metabolic process [GO:0043648]	0.016854	3	Bradi1g07910,Bradi1g68807,Bradi2g33450		zinc ion transmembrane transport [GO:0071577]	0.026586	2	Bradi2g22520,Bradi2g33110		negative regulation of nitrogen compound metabolic process [GO:0051172]	0.033464	2	Bradi1g59440,Bradi1g59450		carbohydrate metabolic process [GO:0005975]	0.021274	18	Bradi1g04880,Bradi1g10917,Bradi1g12710,Bradi1g33827,Bradi1g36260,Bradi1g41957,Bradi1g52050,Bradi2g11380,Bradi2g18030,Bradi2g21142,Bradi2g21150,Bradi2g41590,Bradi3g39997,Bradi3g40007,Bradi3g45651,Bradi4g15460,Bradi4g33090,Bradi5g22907		external encapsulating structure organization [GO:0045229]	0.011904	8	Bradi1g22030,Bradi1g59880,Bradi1g60380,Bradi2g11860,Bradi2g22290,Bradi2g49500,Bradi5g04120,Bradi5g17850		amine metabolic process [GO:0009308]	0.030141	6	GO:0009308	Bradi1g17090,Bradi1g36580,Bradi2g07272,Bradi2g34290,Bradi3g48490,Bradi5g04070
cell recognition [GO:0008037]	0.019625	4	Bradi1g05890,Bradi1g75950,Bradi5g09910,Bradi5g23290		cellular biogenic amine metabolic process [GO:0006576]	0.028313	4	Bradi1g50067,Bradi1g55440,Bradi4g08830,Bradi5g05430		aminoglycan metabolic process [GO:0006022]	0.037763	2	Bradi1g29887,Bradi2g11140		lipid biosynthetic process [GO:0008610]	0.021378	7	Bradi1g20860,Bradi1g36847,Bradi1g44030,Bradi2g47310,Bradi3g28450,Bradi3g28560,Bradi4g23800		cell wall organization [GO:0071555]	0.011904	8	Bradi1g22030,Bradi1g59880,Bradi1g60380,Bradi2g11860,Bradi2g22290,Bradi2g49500,Bradi5g04120,Bradi5g17850		response to inorganic substance [GO:0010035]	0.030983	3	GO:0010035	Bradi2g07480,Bradi4g22290,Bradi5g10860
pollination [GO:0009856]	0.019625	4	Bradi1g05890,Bradi1g75950,Bradi5g09910,Bradi5g23290		arginine catabolic process [GO:0006527]	0.029124	1	Bradi1g50067		aminoglycan catabolic process [GO:0006026]	0.037763	2	Bradi1g29887,Bradi2g11140		small molecule biosynthetic process [GO:0044283]	0.023911	9	Bradi1g20860,Bradi1g36847,Bradi1g44030,Bradi1g77400,Bradi3g28450,Bradi3g28560,Bradi3g37240,Bradi4g23800,Bradi4g27450		cytoskeleton organization [GO:0007010]	0.013423	6	Bradi1g29420,Bradi1g36150,Bradi1g68710,Bradi2g25500,Bradi2g49340,Bradi3g41210		sesquiterpenoid metabolic process [GO:0006714]	0.033204	1	GO:0006714	Bradi5g11750
pollen-pistil interaction [GO:0009875]	0.019625	4	Bradi1g05890,Bradi1g75950,Bradi5g09910,Bradi5g23290		fatty-acyl-CoA metabolic process [GO:0035337]	0.029124	1	Bradi2g11900		chitin metabolic process [GO:0006030]	0.037763	2	Bradi1g29887,Bradi2g11140		single-organism biosynthetic process [GO:0044711]	0.024405	9	Bradi1g20860,Bradi1g36847,Bradi1g44030,Bradi1g77400,Bradi3g28450,Bradi3g28560,Bradi3g37240,Bradi4g23800,Bradi4g27450		translation [GO:0006412]	0.016381	32	Bradi1g03220,Bradi1g03700,Bradi1g04130,Bradi1g10990,Bradi1g11890,Bradi1g18190,Bradi1g20580,Bradi1g30811,Bradi1g49670,Bradi1g62170,Bradi1g67170,Bradi1g69650,Bradi1g71425,Bradi1g73720,Bradi1g76880,Bradi1g77060,Bradi2g03080,Bradi2g08840,Bradi2g41560,Bradi2g52710,Bradi2g55600,Bradi3g00387,Bradi3g03270,Bradi3g09730,Bradi3g16620,Bradi3g58780,Bradi4g08690,Bradi4g11300,Bradi4g41070,Bradi5g07170,Bradi5g09…		abscisic acid metabolic process [GO:0009687]	0.033204	1	GO:0009687	Bradi5g11750
reproductive process [GO:0022414]	0.019625	4	Bradi1g05890,Bradi1g75950,Bradi5g09910,Bradi5g23290		fatty-acyl-CoA biosynthetic process [GO:0046949]	0.029124	1	Bradi2g11900		chitin catabolic process [GO:0006032]	0.037763	2	Bradi1g29887,Bradi2g11140		sodium ion transport [GO:0006814]	0.026509	2	Bradi3g39800,Bradi3g43450		glycine catabolic process [GO:0006546]	0.016974	2	Bradi3g30500,Bradi5g22290		abscisic acid biosynthetic process [GO:0009688]	0.033204	1	GO:0009688	Bradi5g11750
multi-organism reproductive process [GO:0044703]	0.019625	4	Bradi1g05890,Bradi1g75950,Bradi5g09910,Bradi5g23290		cellular amine metabolic process [GO:0044106]	0.030678	4	Bradi1g50067,Bradi1g55440,Bradi4g08830,Bradi5g05430		amino sugar catabolic process [GO:0046348]	0.037763	2	Bradi1g29887,Bradi2g11140		transport [GO:0006810]	0.030288	30	Bradi1g03850,Bradi1g14040,Bradi1g14350,Bradi1g44670,Bradi1g45200,Bradi1g59730,Bradi1g67620,Bradi1g69770,Bradi2g01800,Bradi2g16100,Bradi2g24450,Bradi2g47330,Bradi2g62520,Bradi3g04270,Bradi3g08930,Bradi3g18460,Bradi3g30340,Bradi3g30540,Bradi3g39040,Bradi3g39800,Bradi3g43450,Bradi3g49360,Bradi3g56020,Bradi4g04420,Bradi4g11030,Bradi4g29650,Bradi4g36601,Bradi4g39780,Bradi4g43900,Bradi5g19560		serine family amino acid catabolic process [GO:0009071]	0.016974	2	Bradi3g30500,Bradi5g22290		sesquiterpenoid biosynthetic process [GO:0016106]	0.033204	1	GO:0016106	Bradi5g11750
multi-multicellular organism process [GO:0044706]	0.019625	4	Bradi1g05890,Bradi1g75950,Bradi5g09910,Bradi5g23290		carboxylic acid metabolic process [GO:0019752]	0.035936	20	Bradi1g11876,Bradi1g44060,Bradi1g50067,Bradi1g55440,Bradi1g69160,Bradi2g02550,Bradi2g25745,Bradi2g50500,Bradi3g05060,Bradi3g14750,Bradi3g14760,Bradi3g27877,Bradi3g28094,Bradi3g44620,Bradi4g08830,Bradi4g11580,Bradi5g05430,Bradi5g15710,Bradi5g17330,Bradi5g24220		glucosamine-containing compound metabolic process [GO:1901071]	0.037763	2	Bradi1g29887,Bradi2g11140		establishment of localization [GO:0051234]	0.030288	30	Bradi1g03850,Bradi1g14040,Bradi1g14350,Bradi1g44670,Bradi1g45200,Bradi1g59730,Bradi1g67620,Bradi1g69770,Bradi2g01800,Bradi2g16100,Bradi2g24450,Bradi2g47330,Bradi2g62520,Bradi3g04270,Bradi3g08930,Bradi3g18460,Bradi3g30340,Bradi3g30540,Bradi3g39040,Bradi3g39800,Bradi3g43450,Bradi3g49360,Bradi3g56020,Bradi4g04420,Bradi4g11030,Bradi4g29650,Bradi4g36601,Bradi4g39780,Bradi4g43900,Bradi5g19560		sexual reproduction [GO:0019953]	0.02094	4	Bradi1g78350,Bradi3g33150,Bradi3g33160,Bradi3g50750		antibiotic metabolic process [GO:0016999]	0.033204	1	GO:0016999	Bradi2g07272
recognition of pollen [GO:0048544]	0.019625	4	Bradi1g05890,Bradi1g75950,Bradi5g09910,Bradi5g23290		oxoacid metabolic process [GO:0043436]	0.03739	20	Bradi1g11876,Bradi1g44060,Bradi1g50067,Bradi1g55440,Bradi1g69160,Bradi2g02550,Bradi2g25745,Bradi2g50500,Bradi3g05060,Bradi3g14750,Bradi3g14760,Bradi3g27877,Bradi3g28094,Bradi3g44620,Bradi4g08830,Bradi4g11580,Bradi5g05430,Bradi5g15710,Bradi5g17330,Bradi5g24220		glucosamine-containing compound catabolic process [GO:1901072]	0.037763	2	Bradi1g29887,Bradi2g11140		localization [GO:0051179]	0.032935	30	Bradi1g03850,Bradi1g14040,Bradi1g14350,Bradi1g44670,Bradi1g45200,Bradi1g59730,Bradi1g67620,Bradi1g69770,Bradi2g01800,Bradi2g16100,Bradi2g24450,Bradi2g47330,Bradi2g62520,Bradi3g04270,Bradi3g08930,Bradi3g18460,Bradi3g30340,Bradi3g30540,Bradi3g39040,Bradi3g39800,Bradi3g43450,Bradi3g49360,Bradi3g56020,Bradi4g04420,Bradi4g11030,Bradi4g29650,Bradi4g36601,Bradi4g39780,Bradi4g43900,Bradi5g19560		macromolecule methylation [GO:0043414]	0.021579	6	Bradi1g03600,Bradi1g09450,Bradi1g19940,Bradi3g21450,Bradi3g39920,Bradi5g04790		antibiotic biosynthetic process [GO:0017000]	0.033204	1	GO:0017000	Bradi2g07272
cellular process involved in reproduction [GO:0048610]	0.021477	4	Bradi1g05890,Bradi1g75950,Bradi5g09910,Bradi5g23290		organic acid metabolic process [GO:0006082]	0.038132	20	Bradi1g11876,Bradi1g44060,Bradi1g50067,Bradi1g55440,Bradi1g69160,Bradi2g02550,Bradi2g25745,Bradi2g50500,Bradi3g05060,Bradi3g14750,Bradi3g14760,Bradi3g27877,Bradi3g28094,Bradi3g44620,Bradi4g08830,Bradi4g11580,Bradi5g05430,Bradi5g15710,Bradi5g17330,Bradi5g24220		amino sugar metabolic process [GO:0006040]	0.042261	2	Bradi1g29887,Bradi2g11140		photosynthesis, light reaction [GO:0019684]	0.037439	3	Bradi3g07190,Bradi3g36760,Bradi4g30060		cellular protein complex assembly [GO:0043623]	0.021579	6	Bradi1g13090,Bradi1g23770,Bradi2g10970,Bradi2g21340,Bradi2g23900,Bradi5g25300		drug metabolic process [GO:0017144]	0.033204	1	GO:0017144	Bradi2g07272
phosphate-containing compound metabolic process [GO:0006796]	0.021569	36	Bradi1g05890,Bradi1g22650,Bradi1g25552,Bradi1g25611,Bradi1g25630,Bradi1g25737,Bradi1g36820,Bradi1g37626,Bradi1g38317,Bradi1g46170,Bradi1g65630,Bradi1g75950,Bradi2g02537,Bradi2g18443,Bradi2g19290,Bradi2g19297,Bradi2g19326,Bradi2g52970,Bradi3g10600,Bradi3g40257,Bradi3g50280,Bradi3g54791,Bradi4g02287,Bradi4g04070,Bradi4g15100,Bradi4g21510,Bradi4g24461,Bradi4g27341,Bradi4g30380,Bradi4g32027,Bradi4g40…		transmembrane transport [GO:0055085]	0.040569	27	Bradi1g37000,Bradi1g45940,Bradi1g56700,Bradi1g58430,Bradi1g59420,Bradi2g04577,Bradi2g10510,Bradi2g12080,Bradi2g12727,Bradi2g22520,Bradi2g33110,Bradi2g47347,Bradi2g48160,Bradi2g50927,Bradi2g60590,Bradi3g33390,Bradi3g35610,Bradi3g38450,Bradi3g50263,Bradi3g52290,Bradi3g60756,Bradi4g31727,Bradi4g33315,Bradi4g33860,Bradi4g43580,Bradi4g43740,Bradi5g03460		reproduction [GO:0000003]	0.043664	5	Bradi1g33620,Bradi1g36720,Bradi2g51842,Bradi2g51940,Bradi5g17760		response to oxidative stress [GO:0006979]	0.039708	6	Bradi1g17850,Bradi1g43680,Bradi1g59550,Bradi1g68900,Bradi2g09680,Bradi4g22660		protein complex subunit organization [GO:0071822]	0.024501	8	Bradi1g13090,Bradi1g23770,Bradi2g10970,Bradi2g21340,Bradi2g23900,Bradi4g11300,Bradi5g14160,Bradi5g25300		beta-lactam antibiotic metabolic process [GO:0030653]	0.033204	1	GO:0030653	Bradi2g07272
phosphorus metabolic process [GO:0006793]	0.022252	36	Bradi1g05890,Bradi1g22650,Bradi1g25552,Bradi1g25611,Bradi1g25630,Bradi1g25737,Bradi1g36820,Bradi1g37626,Bradi1g38317,Bradi1g46170,Bradi1g65630,Bradi1g75950,Bradi2g02537,Bradi2g18443,Bradi2g19290,Bradi2g19297,Bradi2g19326,Bradi2g52970,Bradi3g10600,Bradi3g40257,Bradi3g50280,Bradi3g54791,Bradi4g02287,Bradi4g04070,Bradi4g15100,Bradi4g21510,Bradi4g24461,Bradi4g27341,Bradi4g30380,Bradi4g32027,Bradi4g40…		single-organism transport [GO:0044765]	0.044903	38	Bradi1g34140,Bradi1g37000,Bradi1g45940,Bradi1g56700,Bradi1g58430,Bradi1g59420,Bradi1g63650,Bradi1g69320,Bradi1g74900,Bradi1g78577,Bradi2g04577,Bradi2g10510,Bradi2g12080,Bradi2g12727,Bradi2g22520,Bradi2g33110,Bradi2g34110,Bradi2g47347,Bradi2g48160,Bradi2g50927,Bradi2g60590,Bradi3g27550,Bradi3g33390,Bradi3g35610,Bradi3g38450,Bradi3g47200,Bradi3g50263,Bradi3g52290,Bradi3g60756,Bradi4g09060,Bradi4g31…		cell recognition [GO:0008037]	0.051363	4	Bradi1g33620,Bradi1g36720,Bradi2g51842,Bradi2g51940		cellular glucan metabolic process [GO:0006073]	0.040846	4	Bradi1g33827,Bradi2g41590,Bradi4g33090,Bradi5g22907		protein complex assembly [GO:0006461]	0.024642	7	Bradi1g13090,Bradi1g23770,Bradi2g10970,Bradi2g21340,Bradi2g23900,Bradi5g14160,Bradi5g25300		beta-lactam antibiotic biosynthetic process [GO:0030654]	0.033204	1	GO:0030654	Bradi2g07272
threonine metabolic process [GO:0006566]	0.028446	1	Bradi1g07910		aromatic amino acid family metabolic process [GO:0009072]	0.050418	4	Bradi1g55440,Bradi3g05060,Bradi4g08830,Bradi5g05430		pollination [GO:0009856]	0.051363	4	Bradi1g33620,Bradi1g36720,Bradi2g51842,Bradi2g51940		glucan metabolic process [GO:0044042]	0.040846	4	Bradi1g33827,Bradi2g41590,Bradi4g33090,Bradi5g22907		protein complex biogenesis [GO:0070271]	0.024642	7	Bradi1g13090,Bradi1g23770,Bradi2g10970,Bradi2g21340,Bradi2g23900,Bradi5g14160,Bradi5g25300		penicillin metabolic process [GO:0042316]	0.033204	1	GO:0042316	Bradi2g07272
single-organism metabolic process [GO:0044710]	0.033308	44	Bradi1g05000,Bradi1g07910,Bradi1g15695,Bradi1g22001,Bradi1g25870,Bradi1g31140,Bradi1g36820,Bradi1g68807,Bradi1g75310,Bradi2g05580,Bradi2g06670,Bradi2g06990,Bradi2g09060,Bradi2g14450,Bradi2g21300,Bradi2g33450,Bradi2g38220,Bradi2g41840,Bradi2g54090,Bradi2g56850,Bradi3g06340,Bradi3g14740,Bradi3g15560,Bradi3g26827,Bradi3g36880,Bradi3g37980,Bradi3g39980,Bradi3g42990,Bradi3g43160,Bradi3g48840,Bradi3g50…		glutamine family amino acid metabolic process [GO:0009064]	0.055668	3	Bradi1g50067,Bradi2g02550,Bradi3g27877		pollen-pistil interaction [GO:0009875]	0.051363	4	Bradi1g33620,Bradi1g36720,Bradi2g51842,Bradi2g51940		pathogenesis [GO:0009405]	0.044577	1	Bradi2g15370		cellular glucan metabolic process [GO:0006073]	0.031489	8	Bradi1g27867,Bradi2g49912,Bradi3g21337,Bradi3g22330,Bradi3g28350,Bradi4g16990,Bradi4g29707,Bradi4g30540		penicillin biosynthetic process [GO:0042318]	0.033204	1	GO:0042318	Bradi2g07272
monocarboxylic acid metabolic process [GO:0032787]	0.035692	5	Bradi1g31140,Bradi2g56850,Bradi3g26827,Bradi3g55040,Bradi5g13940		acetate metabolic process [GO:0006083]	0.057403	1	Bradi3g44620		reproductive process [GO:0022414]	0.051363	4	Bradi1g33620,Bradi1g36720,Bradi2g51842,Bradi2g51940		carbon utilization [GO:0015976]	0.044577	1	Bradi2g44856		glucan metabolic process [GO:0044042]	0.031489	8	Bradi1g27867,Bradi2g49912,Bradi3g21337,Bradi3g22330,Bradi3g28350,Bradi4g16990,Bradi4g29707,Bradi4g30540		apocarotenoid metabolic process [GO:0043288]	0.033204	1	GO:0043288	Bradi5g11750
isoleucine metabolic process [GO:0006549]	0.042366	1	Bradi1g07910		acetyl-CoA metabolic process [GO:0006084]	0.057403	1	Bradi3g44620		multi-organism reproductive process [GO:0044703]	0.051363	4	Bradi1g33620,Bradi1g36720,Bradi2g51842,Bradi2g51940		iron ion transmembrane transport [GO:0034755]	0.044577	1	Bradi1g67620		cellular polysaccharide metabolic process [GO:0044264]	0.037549	8	Bradi1g27867,Bradi2g49912,Bradi3g21337,Bradi3g22330,Bradi3g28350,Bradi4g16990,Bradi4g29707,Bradi4g30540		apocarotenoid biosynthetic process [GO:0043289]	0.033204	1	GO:0043289	Bradi5g11750
isoleucine biosynthetic process [GO:0009097]	0.042366	1	Bradi1g07910		acetyl-CoA biosynthetic process [GO:0006085]	0.057403	1	Bradi3g44620		multi-multicellular organism process [GO:0044706]	0.051363	4	Bradi1g33620,Bradi1g36720,Bradi2g51842,Bradi2g51940		cellular polysaccharide metabolic process [GO:0044264]	0.04539	4	Bradi1g33827,Bradi2g41590,Bradi4g33090,Bradi5g22907		response to stress [GO:0006950]	0.041415	42	Bradi1g27910,Bradi1g27920,Bradi1g30490,Bradi1g33730,Bradi1g38297,Bradi1g41115,Bradi1g50420,Bradi1g57247,Bradi1g58997,Bradi1g63060,Bradi1g76420,Bradi2g03009,Bradi2g10500,Bradi2g11320,Bradi2g20840,Bradi2g37000,Bradi2g38982,Bradi2g39537,Bradi2g46050,Bradi2g52460,Bradi2g61590,Bradi3g05480,Bradi3g19020,Bradi3g32130,Bradi3g38950,Bradi3g45700,Bradi3g51447,Bradi3g60981,Bradi4g02825,Bradi4g05870,Bradi4g05…		cellular lactam metabolic process [GO:0072338]	0.033204	1	GO:0072338	Bradi2g07272
pathogenesis [GO:0009405]	0.042366	1	Bradi4g13580		acetyl-CoA biosynthetic process from acetate [GO:0019427]	0.057403	1	Bradi3g44620		recognition of pollen [GO:0048544]	0.051363	4	Bradi1g33620,Bradi1g36720,Bradi2g51842,Bradi2g51940		aspartate family amino acid biosynthetic process [GO:0009067]	0.046507	2	Bradi1g77400,Bradi4g27450		cell wall modification [GO:0042545]	0.042604	4	Bradi1g60380,Bradi2g11860,Bradi2g49500,Bradi5g17850		cellular lactam biosynthetic process [GO:0072339]	0.033204	1	GO:0072339	Bradi2g07272
regulation of transcription, DNA-dependent [GO:0006355]	0.042513	20	Bradi1g08891,Bradi1g17480,Bradi1g17961,Bradi1g72457,Bradi2g02710,Bradi2g02720,Bradi2g05500,Bradi2g08120,Bradi2g11890,Bradi2g22440,Bradi2g24175,Bradi2g27920,Bradi2g54720,Bradi3g09810,Bradi3g18070,Bradi3g42130,Bradi4g33000,Bradi4g35650,Bradi5g13663,Bradi5g21983		mature ribosome assembly [GO:0042256]	0.057403	1	Bradi2g10857		trehalose biosynthetic process [GO:0005992]	0.051814	2	Bradi1g45480,Bradi4g29030		cellular lipid metabolic process [GO:0044255]	0.046521	8	Bradi1g04880,Bradi1g20860,Bradi1g36847,Bradi1g44030,Bradi2g47310,Bradi3g28450,Bradi3g28560,Bradi4g23800		GMP biosynthetic process [GO:0006177]	0.04307	1	Bradi3g20590		oligopeptide transport [GO:0006857]	0.035016	3	GO:0006857	Bradi1g21010,Bradi2g41060,Bradi5g10920
regulation of RNA biosynthetic process [GO:2001141]	0.042513	20	Bradi1g08891,Bradi1g17480,Bradi1g17961,Bradi1g72457,Bradi2g02710,Bradi2g02720,Bradi2g05500,Bradi2g08120,Bradi2g11890,Bradi2g22440,Bradi2g24175,Bradi2g27920,Bradi2g54720,Bradi3g09810,Bradi3g18070,Bradi3g42130,Bradi4g33000,Bradi4g35650,Bradi5g13663,Bradi5g21983		alpha-amino acid metabolic process [GO:1901605]	0.07397	8	Bradi1g44060,Bradi1g50067,Bradi1g55440,Bradi2g02550,Bradi3g27877,Bradi4g08830,Bradi5g05430,Bradi5g24220		cellular process involved in reproduction [GO:0048610]	0.055783	4	Bradi1g33620,Bradi1g36720,Bradi2g51842,Bradi2g51940		drug transmembrane transport [GO:0006855]	0.049975	3	Bradi1g14350,Bradi1g69770,Bradi4g43900		dTDP biosynthetic process [GO:0006233]	0.04307	1	Bradi1g19950		peptide transport [GO:0015833]	0.035016	3	GO:0015833	Bradi1g21010,Bradi2g41060,Bradi5g10920
regulation of RNA metabolic process [GO:0051252]	0.04332	20	Bradi1g08891,Bradi1g17480,Bradi1g17961,Bradi1g72457,Bradi2g02710,Bradi2g02720,Bradi2g05500,Bradi2g08120,Bradi2g11890,Bradi2g22440,Bradi2g24175,Bradi2g27920,Bradi2g54720,Bradi3g09810,Bradi3g18070,Bradi3g42130,Bradi4g33000,Bradi4g35650,Bradi5g13663,Bradi5g21983		lysyl-tRNA aminoacylation [GO:0006430]	0.084861	1	Bradi1g11876		trehalose metabolic process [GO:0005991]	0.056852	2	Bradi1g45480,Bradi4g29030		drug transport [GO:0015893]	0.049975	3	Bradi1g14350,Bradi1g69770,Bradi4g43900		regulation of cell shape [GO:0008360]	0.04307	1	Bradi3g32820		amide transport [GO:0042886]	0.035016	3	GO:0042886	Bradi1g21010,Bradi2g41060,Bradi5g10920
cell wall biogenesis [GO:0042546]	0.049324	2	Bradi3g10230,Bradi5g17087		protein ADP-ribosylation [GO:0006471]	0.084861	1	Bradi3g44840		disaccharide biosynthetic process [GO:0046351]	0.062053	2	Bradi1g45480,Bradi4g29030		response to drug [GO:0042493]	0.049975	3	Bradi1g14350,Bradi1g69770,Bradi4g43900		nucleoside diphosphate biosynthetic process [GO:0009133]	0.04307	1	Bradi1g19950		ethanolamine-containing compound metabolic process [GO:0042439]	0.041477	2	GO:0042439	Bradi1g36580,Bradi2g34290
regulation of biosynthetic process [GO:0009889]	0.052487	20	Bradi1g08891,Bradi1g17480,Bradi1g17961,Bradi1g72457,Bradi2g02710,Bradi2g02720,Bradi2g05500,Bradi2g08120,Bradi2g11890,Bradi2g22440,Bradi2g24175,Bradi2g27920,Bradi2g54720,Bradi3g09810,Bradi3g18070,Bradi3g42130,Bradi4g33000,Bradi4g35650,Bradi5g13663,Bradi5g21983		glutamine family amino acid catabolic process [GO:0009065]	0.084861	1	Bradi1g50067	Bradi1g67730	multi-organism process [GO:0051704]	0.062785	4	Bradi1g33620,Bradi1g36720,Bradi2g51842,Bradi2g51940		aspartate family amino acid metabolic process [GO:0009066]	0.054085	2	Bradi1g77400,Bradi4g27450		pyrimidine nucleoside diphosphate metabolic process [GO:0009138]	0.04307	1	Bradi1g19950		phosphatidylcholine metabolic process [GO:0046470]	0.041477	2	GO:0046470	Bradi1g36580,Bradi2g34290
regulation of macromolecule biosynthetic process [GO:0010556]	0.052487	20	Bradi1g08891,Bradi1g17480,Bradi1g17961,Bradi1g72457,Bradi2g02710,Bradi2g02720,Bradi2g05500,Bradi2g08120,Bradi2g11890,Bradi2g22440,Bradi2g24175,Bradi2g27920,Bradi2g54720,Bradi3g09810,Bradi3g18070,Bradi3g42130,Bradi4g33000,Bradi4g35650,Bradi5g13663,Bradi5g21983		pathogenesis [GO:0009405]	0.084861	1	Bradi1g56260	Bradi3g15560	multicellular organismal process [GO:0032501]	0.069276	5	Bradi1g33620,Bradi1g36720,Bradi2g03860,Bradi2g51842,Bradi2g51940		chlorophyll catabolic process [GO:0015996]	0.058993	1	Bradi3g26967		pyrimidine nucleoside diphosphate biosynthetic process [GO:0009139]	0.04307	1	Bradi1g19950		anatomical structure development [GO:0048856]	0.041477	2	GO:0048856	Bradi1g51770,Bradi2g33170
regulation of cellular biosynthetic process [GO:0031326]	0.052487	20	Bradi1g08891,Bradi1g17480,Bradi1g17961,Bradi1g72457,Bradi2g02710,Bradi2g02720,Bradi2g05500,Bradi2g08120,Bradi2g11890,Bradi2g22440,Bradi2g24175,Bradi2g27920,Bradi2g54720,Bradi3g09810,Bradi3g18070,Bradi3g42130,Bradi4g33000,Bradi4g35650,Bradi5g13663,Bradi5g21983		gas transport [GO:0015669]	0.084861	1	Bradi1g69320	Bradi1g25870	single-multicellular organism process [GO:0044707]	0.069276	5	Bradi1g33620,Bradi1g36720,Bradi2g03860,Bradi2g51842,Bradi2g51940		pigment catabolic process [GO:0046149]	0.058993	1	Bradi3g26967		deoxyribonucleoside diphosphate biosynthetic process [GO:0009189]	0.04307	1	Bradi1g19950		cellular biogenic amine metabolic process [GO:0006576]	0.04271	4	GO:0006576	Bradi1g17090,Bradi1g36580,Bradi2g34290,Bradi3g48490
regulation of cellular macromolecule biosynthetic process [GO:2000112]	0.052487	20	Bradi1g08891,Bradi1g17480,Bradi1g17961,Bradi1g72457,Bradi2g02710,Bradi2g02720,Bradi2g05500,Bradi2g08120,Bradi2g11890,Bradi2g22440,Bradi2g24175,Bradi2g27920,Bradi2g54720,Bradi3g09810,Bradi3g18070,Bradi3g42130,Bradi4g33000,Bradi4g35650,Bradi5g13663,Bradi5g21983		oxygen transport [GO:0015671]	0.084861	1	Bradi1g69320	Bradi5g13940	glycolysis [GO:0006096]	0.069609	3	Bradi2g58050,Bradi3g22550,Bradi4g29250		phosphorelay signal transduction system [GO:0000160]	0.059326	3	Bradi2g61000,Bradi4g43090,Bradi5g11350		pyrimidine deoxyribonucleoside diphosphate metabolic process [GO:0009196]	0.04307	1	Bradi1g19950		single-organism developmental process [GO:0044767]	0.049603	2	GO:0044767	Bradi1g51770,Bradi2g33170
reproduction [GO:0000003]	0.053625	4	Bradi1g05890,Bradi1g75950,Bradi5g09910,Bradi5g23290		ribosome assembly [GO:0042255]	0.084861	1	Bradi2g10857	Bradi1g64610,Bradi2g11610,Bradi2g20680	negative regulation of biosynthetic process [GO:0009890]	0.078552	2	Bradi1g59440,Bradi1g59450		polysaccharide metabolic process [GO:0005976]	0.066265	4	Bradi1g33827,Bradi2g41590,Bradi4g33090,Bradi5g22907		pyrimidine deoxyribonucleoside diphosphate biosynthetic process [GO:0009197]	0.04307	1	Bradi1g19950		mRNA cleavage [GO:0006379]	0.065308	1	GO:0006379	Bradi4g45170
gluconeogenesis [GO:0006094]	0.056088	1	Bradi1g67730		ATP-dependent chromatin remodeling [GO:0043044]	0.084861	1	Bradi4g09970	Bradi3g59187,Bradi4g11770,Bradi4g11780	negative regulation of macromolecule biosynthetic process [GO:0010558]	0.078552	2	Bradi1g59440,Bradi1g59450		cation transport [GO:0006812]	0.06892	9	Bradi1g03850,Bradi1g59730,Bradi1g67620,Bradi2g01800,Bradi2g24450,Bradi3g04270,Bradi3g30340,Bradi3g39800,Bradi3g43450		regulation of anatomical structure morphogenesis [GO:0022603]	0.04307	1	Bradi3g32820		nucleobase transport [GO:0015851]	0.065308	1	GO:0015851	Bradi3g14360
amine biosynthetic process [GO:0009309]	0.056656	2	Bradi1g07910,Bradi4g36810		regulation of transcription, DNA-dependent [GO:0006355]	0.096763	34	Bradi1g00666,Bradi1g04150,Bradi1g05480,Bradi1g06970,Bradi1g30870,Bradi1g47480,Bradi1g51030,Bradi1g58057,Bradi1g63910,Bradi2g00280,Bradi2g09720,Bradi2g14621,Bradi2g15877,Bradi2g16150,Bradi2g33540,Bradi2g44035,Bradi2g46426,Bradi2g50035,Bradi2g53760,Bradi2g56145,Bradi2g60340,Bradi3g03407,Bradi3g06670,Bradi3g08870,Bradi3g47784,Bradi3g50490,Bradi3g54610,Bradi4g09886,Bradi4g13586,Bradi4g41616,Bradi5g08…	Bradi4g22620,Bradi4g22630	negative regulation of cellular biosynthetic process [GO:0031327]	0.078552	2	Bradi1g59440,Bradi1g59450		iron ion transport [GO:0006826]	0.073192	1	Bradi1g67620		regulation of cell morphogenesis [GO:0022604]	0.04307	1	Bradi3g32820		mature ribosome assembly [GO:0042256]	0.065308	1	GO:0042256	Bradi2g10857
metabolic process [GO:0008152]	0.063069	127	Bradi1g05000,Bradi1g05890,Bradi1g07910,Bradi1g08891,Bradi1g15695,Bradi1g17480,Bradi1g17961,Bradi1g20890,Bradi1g22001,Bradi1g22650,Bradi1g25517,Bradi1g25552,Bradi1g25611,Bradi1g25630,Bradi1g25737,Bradi1g25870,Bradi1g31140,Bradi1g32710,Bradi1g36820,Bradi1g37626,Bradi1g38317,Bradi1g46170,Bradi1g56807,Bradi1g65630,Bradi1g67730,Bradi1g68807,Bradi1g72457,Bradi1g75310,Bradi1g75950,Bradi2g01817,Bradi2g02…		regulation of RNA biosynthetic process [GO:2001141]	0.096763	34	Bradi1g00666,Bradi1g04150,Bradi1g05480,Bradi1g06970,Bradi1g30870,Bradi1g47480,Bradi1g51030,Bradi1g58057,Bradi1g63910,Bradi2g00280,Bradi2g09720,Bradi2g14621,Bradi2g15877,Bradi2g16150,Bradi2g33540,Bradi2g44035,Bradi2g46426,Bradi2g50035,Bradi2g53760,Bradi2g56145,Bradi2g60340,Bradi3g03407,Bradi3g06670,Bradi3g08870,Bradi3g47784,Bradi3g50490,Bradi3g54610,Bradi4g09886,Bradi4g13586,Bradi4g41616,Bradi5g08…	Bradi3g59187,Bradi4g11770,Bradi4g11780	negative regulation of cellular macromolecule biosynthetic process [GO:2000113]	0.078552	2	Bradi1g59440,Bradi1g59450		glycerol-3-phosphate catabolic process [GO:0046168]	0.073192	1	Bradi2g21150		tRNA methylation [GO:0030488]	0.04307	1	Bradi5g04790		glutamine family amino acid metabolic process [GO:0009064]	0.076172	3	GO:0009064	Bradi1g11450,Bradi2g54920,Bradi3g37830
regulation of nucleobase-containing compound metabolic process [GO:0019219]	0.064043	20	Bradi1g08891,Bradi1g17480,Bradi1g17961,Bradi1g72457,Bradi2g02710,Bradi2g02720,Bradi2g05500,Bradi2g08120,Bradi2g11890,Bradi2g22440,Bradi2g24175,Bradi2g27920,Bradi2g54720,Bradi3g09810,Bradi3g18070,Bradi3g42130,Bradi4g33000,Bradi4g35650,Bradi5g13663,Bradi5g21983		regulation of RNA metabolic process [GO:0051252]	0.098895	34	Bradi1g00666,Bradi1g04150,Bradi1g05480,Bradi1g06970,Bradi1g30870,Bradi1g47480,Bradi1g51030,Bradi1g58057,Bradi1g63910,Bradi2g00280,Bradi2g09720,Bradi2g14621,Bradi2g15877,Bradi2g16150,Bradi2g33540,Bradi2g44035,Bradi2g46426,Bradi2g50035,Bradi2g53760,Bradi2g56145,Bradi2g60340,Bradi3g03407,Bradi3g06670,Bradi3g08870,Bradi3g47784,Bradi3g50490,Bradi3g54610,Bradi4g09886,Bradi4g13586,Bradi4g41616,Bradi5g08…	Bradi3g59187,Bradi4g11770,Bradi4g11780	protein metabolic process [GO:0019538]	0.079586	66	Bradi1g06270,Bradi1g07870,Bradi1g18500,Bradi1g23730,Bradi1g24516,Bradi1g25540,Bradi1g33440,Bradi1g33620,Bradi1g36720,Bradi1g60130,Bradi1g60170,Bradi1g69340,Bradi1g72740,Bradi1g78790,Bradi2g01120,Bradi2g01151,Bradi2g01170,Bradi2g01180,Bradi2g01200,Bradi2g01217,Bradi2g01310,Bradi2g01320,Bradi2g01937,Bradi2g02426,Bradi2g02510,Bradi2g02518,Bradi2g03860,Bradi2g19250,Bradi2g25850,Bradi2g47254,Bradi2g51…		DNA catabolic process [GO:0006308]	0.087179	1	Bradi2g01967		rRNA methylation [GO:0031167]	0.04307	1	Bradi1g09450		response to abiotic stimulus [GO:0009628]	0.088734	3	GO:0009628	Bradi2g07480,Bradi4g22290,Bradi5g10860
regulation of nitrogen compound metabolic process [GO:0051171]	0.064043	20	Bradi1g08891,Bradi1g17480,Bradi1g17961,Bradi1g72457,Bradi2g02710,Bradi2g02720,Bradi2g05500,Bradi2g08120,Bradi2g11890,Bradi2g22440,Bradi2g24175,Bradi2g27920,Bradi2g54720,Bradi3g09810,Bradi3g18070,Bradi3g42130,Bradi4g33000,Bradi4g35650,Bradi5g13663,Bradi5g21983		chromatin modification [GO:0016568]	0.11001	3	Bradi2g26840,Bradi3g48970,Bradi4g09970	Bradi1g20540,Bradi2g11430,Bradi2g62510,Bradi3g49180,Bradi3g49190,Bradi5g15760,Bradi5g16707	oligosaccharide biosynthetic process [GO:0009312]	0.090222	2	Bradi1g45480,Bradi4g29030		porphyrin-containing compound catabolic process [GO:0006787]	0.087179	1	Bradi3g26967		GMP metabolic process [GO:0046037]	0.04307	1	Bradi3g20590		methionyl-tRNA aminoacylation [GO:0006431]	0.096349	1	GO:0006431	Bradi3g31100
regulation of gene expression [GO:0010468]	0.066774	20	Bradi1g08891,Bradi1g17480,Bradi1g17961,Bradi1g72457,Bradi2g02710,Bradi2g02720,Bradi2g05500,Bradi2g08120,Bradi2g11890,Bradi2g22440,Bradi2g24175,Bradi2g27920,Bradi2g54720,Bradi3g09810,Bradi3g18070,Bradi3g42130,Bradi4g33000,Bradi4g35650,Bradi5g13663,Bradi5g21983		chromatin remodeling [GO:0006338]	0.111521	1	Bradi4g09970	Bradi2g05500,Bradi2g22440,Bradi2g54720,Bradi3g09810	cell wall macromolecule catabolic process [GO:0016998]	0.090222	2	Bradi1g29887,Bradi2g11140		tetrapyrrole catabolic process [GO:0033015]	0.087179	1	Bradi3g26967		dTDP metabolic process [GO:0046072]	0.04307	1	Bradi1g19950		valyl-tRNA aminoacylation [GO:0006438]	0.096349	1	GO:0006438	Bradi3g30350
glutamine family amino acid metabolic process [GO:0009064]	0.068306	2	Bradi1g68807,Bradi3g50660		7-methylguanosine mRNA capping [GO:0006370]	0.111521	1	Bradi1g55490	Bradi4g40110,Bradi4g40120	cell wall macromolecule metabolic process [GO:0044036]	0.090222	2	Bradi1g29887,Bradi2g11140		cofactor catabolic process [GO:0051187]	0.087179	1	Bradi3g26967		regulation of developmental process [GO:0050793]	0.04307	1	Bradi3g32820		spermine biosynthetic process [GO:0006597]	0.096349	1	GO:0006597	Bradi3g48490
fatty acid metabolic process [GO:0006631]	0.069327	4	Bradi1g31140,Bradi2g56850,Bradi3g26827,Bradi3g55040		cysteinyl-tRNA aminoacylation [GO:0006423]	0.111521	1	Bradi3g28094	Bradi3g26827,Bradi3g55040,Bradi4g24780	tryptophan biosynthetic process [GO:0000162]	0.093547	1	Bradi1g35600		L-serine biosynthetic process [GO:0006564]	0.100955	1	Bradi3g37240		chlorophyll biosynthetic process [GO:0015995]	0.043621	2	Bradi1g49770,Bradi1g50040		spermine metabolic process [GO:0008215]	0.096349	1	GO:0008215	Bradi3g48490
proline biosynthetic process [GO:0006561]	0.069615	1	Bradi3g50660		valine metabolic process [GO:0006573]	0.111521	1	Bradi1g44060	Bradi1g07910	indole-containing compound biosynthetic process [GO:0042435]	0.093547	1	Bradi1g35600		ion transport [GO:0006811]	0.110249	10	Bradi1g03850,Bradi1g59730,Bradi1g67620,Bradi2g01800,Bradi2g24450,Bradi3g04270,Bradi3g30340,Bradi3g39800,Bradi3g43450,Bradi4g04420		lipid metabolic process [GO:0006629]	0.046666	31	Bradi1g00807,Bradi1g01000,Bradi1g13047,Bradi1g18470,Bradi1g30034,Bradi1g38780,Bradi1g44840,Bradi1g50970,Bradi1g72566,Bradi1g74310,Bradi2g34790,Bradi2g35440,Bradi2g35450,Bradi2g41890,Bradi2g44420,Bradi2g45300,Bradi2g48760,Bradi2g49781,Bradi3g36217,Bradi3g36540,Bradi3g39622,Bradi3g53987,Bradi4g03757,Bradi4g03767,Bradi4g08597,Bradi4g18170,Bradi4g28320,Bradi4g45037,Bradi5g02077,Bradi5g13120,Bradi5g15…		pathogenesis [GO:0009405]	0.096349	1	GO:0009405	Bradi1g56260
hexose biosynthetic process [GO:0019319]	0.069615	1	Bradi1g67730		spermidine metabolic process [GO:0008216]	0.111521	1	Bradi1g50067	Bradi2g19010	indolalkylamine biosynthetic process [GO:0046219]	0.093547	1	Bradi1g35600		glycerol-3-phosphate metabolic process [GO:0006072]	0.114526	1	Bradi2g21150		cellular component organization [GO:0016043]	0.048965	25	Bradi1g13090,Bradi1g19000,Bradi1g22030,Bradi1g23770,Bradi1g29420,Bradi1g36150,Bradi1g50860,Bradi1g59880,Bradi1g60380,Bradi1g68710,Bradi2g10970,Bradi2g11860,Bradi2g21340,Bradi2g22290,Bradi2g23900,Bradi2g25500,Bradi2g49340,Bradi2g49500,Bradi3g32820,Bradi3g41210,Bradi4g11300,Bradi5g04120,Bradi5g14160,Bradi5g17850,Bradi5g25300		ribosome assembly [GO:0042255]	0.096349	1	GO:0042255	Bradi2g10857
monosaccharide biosynthetic process [GO:0046364]	0.069615	1	Bradi1g67730		spermidine biosynthetic process [GO:0008295]	0.111521	1	Bradi1g50067	Bradi1g67730	negative regulation of gene expression [GO:0010629]	0.096236	2	Bradi1g59440,Bradi1g59450		cellular aldehyde metabolic process [GO:0006081]	0.114526	1	Bradi3g50180		methylation [GO:0032259]	0.053187	6	Bradi1g03600,Bradi1g09450,Bradi1g19940,Bradi3g21450,Bradi3g39920,Bradi5g04790		alcohol biosynthetic process [GO:0046165]	0.096349	1	GO:0046165	Bradi5g11750
multicellular organismal process [GO:0032501]	0.078967	4	Bradi1g05890,Bradi1g75950,Bradi5g09910,Bradi5g23290		chlorophyll catabolic process [GO:0015996]	0.111521	1	Bradi2g00810	Bradi3g50660	negative regulation of cellular metabolic process [GO:0031324]	0.096236	2	Bradi1g59440,Bradi1g59450		plant-type cell wall organization [GO:0009664]	0.126772	2	Bradi1g03640,Bradi1g61190		plant-type cell wall biogenesis [GO:0009832]	0.054516	2	Bradi1g22030,Bradi1g59880		nucleic acid phosphodiester bond hydrolysis [GO:0090305]	0.096349	1	GO:0090305	Bradi4g45170
single-multicellular organism process [GO:0044707]	0.078967	4	Bradi1g05890,Bradi1g75950,Bradi5g09910,Bradi5g23290		pigment catabolic process [GO:0046149]	0.111521	1	Bradi2g00810	Bradi1g67730	organic acid biosynthetic process [GO:0016053]	0.103599	8	Bradi1g21330,Bradi1g35600,Bradi1g60750,Bradi1g61010,Bradi1g66350,Bradi1g67790,Bradi1g68430,Bradi3g55100		plant-type cell wall organization or biogenesis [GO:0071669]	0.126772	2	Bradi1g03640,Bradi1g61190		cellulose microfibril organization [GO:0010215]	0.054516	2	Bradi1g22030,Bradi1g59880		organic hydroxy compound biosynthetic process [GO:1901617]	0.096349	1	GO:1901617	Bradi5g11750
amine metabolic process [GO:0009308]	0.081507	3	Bradi1g07910,Bradi2g05580,Bradi4g36810		regulation of nucleobase-containing compound metabolic process [GO:0019219]	0.11315	35	Bradi1g00666,Bradi1g04150,Bradi1g05480,Bradi1g06970,Bradi1g30870,Bradi1g47480,Bradi1g51030,Bradi1g58057,Bradi1g63910,Bradi2g00280,Bradi2g09720,Bradi2g14621,Bradi2g15877,Bradi2g16150,Bradi2g33540,Bradi2g44035,Bradi2g46426,Bradi2g50035,Bradi2g53760,Bradi2g56145,Bradi2g60340,Bradi3g03407,Bradi3g06670,Bradi3g08870,Bradi3g47784,Bradi3g50490,Bradi3g54610,Bradi4g09886,Bradi4g13586,Bradi4g41616,Bradi5g04…	Bradi1g07910	carboxylic acid biosynthetic process [GO:0046394]	0.103599	8	Bradi1g21330,Bradi1g35600,Bradi1g60750,Bradi1g61010,Bradi1g66350,Bradi1g67790,Bradi1g68430,Bradi3g55100		carboxylic acid metabolic process [GO:0019752]	0.135327	10	Bradi1g20860,Bradi1g36847,Bradi1g44030,Bradi1g77400,Bradi3g28450,Bradi3g28560,Bradi3g37240,Bradi3g45260,Bradi4g23800,Bradi4g27450		cell growth [GO:0016049]	0.054516	2	Bradi1g22030,Bradi1g59880		single-organism transport [GO:0044765]	0.106755	40	GO:0044765	Bradi1g13240,Bradi1g21010,Bradi1g37826,Bradi1g37840,Bradi1g37850,Bradi1g48710,Bradi1g56700,Bradi1g62270,Bradi1g63100,Bradi1g71360,Bradi1g71410,Bradi1g72007,Bradi1g76490,Bradi2g31957,Bradi2g41060,Bradi2g41087,Bradi2g43950,Bradi2g46750,Bradi2g48350,Bradi2g51210,Bradi2g58170,Bradi2g59810,Bradi3g05570,Bradi3g10210,Bradi3g14360,Bradi3g18790,Bradi3g27000,Bradi3g31920,Bradi3g44507,Bradi3g50397,Bradi3g51…
protein deacetylation [GO:0006476]	0.082949	1	Bradi3g44780		regulation of nitrogen compound metabolic process [GO:0051171]	0.11315	35	Bradi1g00666,Bradi1g04150,Bradi1g05480,Bradi1g06970,Bradi1g30870,Bradi1g47480,Bradi1g51030,Bradi1g58057,Bradi1g63910,Bradi2g00280,Bradi2g09720,Bradi2g14621,Bradi2g15877,Bradi2g16150,Bradi2g33540,Bradi2g44035,Bradi2g46426,Bradi2g50035,Bradi2g53760,Bradi2g56145,Bradi2g60340,Bradi3g03407,Bradi3g06670,Bradi3g08870,Bradi3g47784,Bradi3g50490,Bradi3g54610,Bradi4g09886,Bradi4g13586,Bradi4g41616,Bradi5g04…	Bradi1g67730	negative regulation of catalytic activity [GO:0043086]	0.123806	3	Bradi3g10037,Bradi3g10058,Bradi5g03790		oxoacid metabolic process [GO:0043436]	0.138132	10	Bradi1g20860,Bradi1g36847,Bradi1g44030,Bradi1g77400,Bradi3g28450,Bradi3g28560,Bradi3g37240,Bradi3g45260,Bradi4g23800,Bradi4g27450		extracellular matrix organization [GO:0030198]	0.054516	2	Bradi1g22030,Bradi1g59880		response to stress [GO:0006950]	0.110147	31	GO:0006950	Bradi1g01407,Bradi1g02697,Bradi1g08517,Bradi1g76330,Bradi2g03020,Bradi2g04490,Bradi2g07480,Bradi2g09600,Bradi2g11931,Bradi2g39290,Bradi2g39393,Bradi2g57534,Bradi2g60434,Bradi3g00741,Bradi3g04717,Bradi3g12930,Bradi3g15550,Bradi3g55850,Bradi4g09271,Bradi4g09886,Bradi4g10450,Bradi4g17160,Bradi4g22290,Bradi4g24650,Bradi4g25780,Bradi4g32941,Bradi4g44575,Bradi4g44603,Bradi5g10860,Bradi5g24650,Bradi5g26…
proline metabolic process [GO:0006560]	0.082949	1	Bradi3g50660		trehalose metabolic process [GO:0005991]	0.113969	2	Bradi3g31410,Bradi3g32970	Bradi1g68807,Bradi3g14740	negative regulation of molecular function [GO:0044092]	0.123806	3	Bradi3g10037,Bradi3g10058,Bradi5g03790		organic acid metabolic process [GO:0006082]	0.139546	10	Bradi1g20860,Bradi1g36847,Bradi1g44030,Bradi1g77400,Bradi3g28450,Bradi3g28560,Bradi3g37240,Bradi3g45260,Bradi4g23800,Bradi4g27450		protein refolding [GO:0042026]	0.054516	2	Bradi5g02890,Bradi5g11240		ribosome biogenesis [GO:0042254]	0.114667	4	GO:0042254	Bradi2g05300,Bradi2g10857,Bradi3g19390,Bradi4g45170
methionine biosynthetic process [GO:0009086]	0.082949	1	Bradi1g07910		branched-chain amino acid metabolic process [GO:0009081]	0.113969	2	Bradi1g44060,Bradi1g69160	Bradi1g08891,Bradi3g42130	disaccharide metabolic process [GO:0005984]	0.134429	2	Bradi1g45480,Bradi4g29030		lipid glycosylation [GO:0030259]	0.141058	1	Bradi1g04880		extracellular structure organization [GO:0043062]	0.054516	2	Bradi1g22030,Bradi1g59880		calcium ion transport [GO:0006816]	0.118707	2	GO:0006816	Bradi2g41087,Bradi5g20890
histone deacetylation [GO:0016575]	0.082949	1	Bradi3g44780		histone methylation [GO:0016571]	0.113969	2	Bradi2g26840,Bradi3g48970	Bradi2g54650	glucose catabolic process [GO:0006007]	0.136966	3	Bradi2g58050,Bradi3g22550,Bradi4g29250		alditol phosphate metabolic process [GO:0052646]	0.141058	1	Bradi2g21150		cell wall assembly [GO:0070726]	0.054516	2	Bradi1g22030,Bradi1g59880		7-methylguanosine mRNA capping [GO:0006370]	0.126362	1	GO:0006370	Bradi1g55490
protein deacylation [GO:0035601]	0.082949	1	Bradi3g44780		histone lysine methylation [GO:0034968]	0.113969	2	Bradi2g26840,Bradi3g48970	Bradi1g25870	hexose catabolic process [GO:0019320]	0.136966	3	Bradi2g58050,Bradi3g22550,Bradi4g29250		regulation of catalytic activity [GO:0050790]	0.146973	4	Bradi1g14860,Bradi3g07280,Bradi3g31690,Bradi3g37457		plant-type cell wall assembly [GO:0071668]	0.054516	2	Bradi1g22030,Bradi1g59880		RNA catabolic process [GO:0006401]	0.126362	1	GO:0006401	Bradi1g56280
aromatic compound catabolic process [GO:0019439]	0.088326	5	Bradi1g36820,Bradi3g48840,Bradi3g59187,Bradi4g11770,Bradi4g11780		regulation of gene expression [GO:0010468]	0.119024	35	Bradi1g00666,Bradi1g04150,Bradi1g05480,Bradi1g06970,Bradi1g30870,Bradi1g47480,Bradi1g51030,Bradi1g58057,Bradi1g63910,Bradi1g68985,Bradi2g00280,Bradi2g09720,Bradi2g14621,Bradi2g15877,Bradi2g16150,Bradi2g33540,Bradi2g44035,Bradi2g46426,Bradi2g50035,Bradi2g53760,Bradi2g56145,Bradi2g60340,Bradi3g03407,Bradi3g06670,Bradi3g08870,Bradi3g47784,Bradi3g50490,Bradi3g54610,Bradi4g09886,Bradi4g13586,Bradi4g41…	Bradi4g36810	monosaccharide catabolic process [GO:0046365]	0.136966	3	Bradi2g58050,Bradi3g22550,Bradi4g29250		regulation of molecular function [GO:0065009]	0.149765	4	Bradi1g14860,Bradi3g07280,Bradi3g31690,Bradi3g37457		oxidation-reduction process [GO:0055114]	0.056224	68	Bradi1g00950,Bradi1g09917,Bradi1g15190,Bradi1g22370,Bradi1g23880,Bradi1g24880,Bradi1g26470,Bradi1g27910,Bradi1g27920,Bradi1g33730,Bradi1g38297,Bradi1g41115,Bradi1g46622,Bradi1g52020,Bradi1g57247,Bradi1g58840,Bradi1g58997,Bradi1g60050,Bradi1g61420,Bradi1g63060,Bradi1g65590,Bradi1g66720,Bradi1g72566,Bradi1g74320,Bradi2g10302,Bradi2g11320,Bradi2g20840,Bradi2g23350,Bradi2g24980,Bradi2g37000,Bradi2g46…		mRNA catabolic process [GO:0006402]	0.126362	1	GO:0006402	Bradi1g56280
organic cyclic compound catabolic process [GO:1901361]	0.091839	5	Bradi1g36820,Bradi3g48840,Bradi3g59187,Bradi4g11770,Bradi4g11780		regulation of biosynthetic process [GO:0009889]	0.12318	34	Bradi1g00666,Bradi1g04150,Bradi1g05480,Bradi1g06970,Bradi1g30870,Bradi1g47480,Bradi1g51030,Bradi1g58057,Bradi1g63910,Bradi2g00280,Bradi2g09720,Bradi2g14621,Bradi2g15877,Bradi2g16150,Bradi2g33540,Bradi2g44035,Bradi2g46426,Bradi2g50035,Bradi2g53760,Bradi2g56145,Bradi2g60340,Bradi3g03407,Bradi3g06670,Bradi3g08870,Bradi3g47784,Bradi3g50490,Bradi3g54610,Bradi4g09886,Bradi4g13586,Bradi4g41616,Bradi5g08…	Bradi5g13660	cellular amino acid biosynthetic process [GO:0008652]	0.14023	5	Bradi1g21330,Bradi1g35600,Bradi1g60750,Bradi1g66350,Bradi1g67790		monovalent inorganic cation transport [GO:0015672]	0.152579	4	Bradi1g59730,Bradi2g24450,Bradi3g39800,Bradi3g43450		cell wall organization or biogenesis [GO:0071554]	0.057181	9	Bradi1g22030,Bradi1g59880,Bradi1g60380,Bradi2g11860,Bradi2g22290,Bradi2g47210,Bradi2g49500,Bradi5g04120,Bradi5g17850		chromosome segregation [GO:0007059]	0.126362	1	GO:0007059	Bradi4g38960
regulation of cellular metabolic process [GO:0031323]	0.092946	20	Bradi1g08891,Bradi1g17480,Bradi1g17961,Bradi1g72457,Bradi2g02710,Bradi2g02720,Bradi2g05500,Bradi2g08120,Bradi2g11890,Bradi2g22440,Bradi2g24175,Bradi2g27920,Bradi2g54720,Bradi3g09810,Bradi3g18070,Bradi3g42130,Bradi4g33000,Bradi4g35650,Bradi5g13663,Bradi5g21983		regulation of macromolecule biosynthetic process [GO:0010556]	0.12318	34	Bradi1g00666,Bradi1g04150,Bradi1g05480,Bradi1g06970,Bradi1g30870,Bradi1g47480,Bradi1g51030,Bradi1g58057,Bradi1g63910,Bradi2g00280,Bradi2g09720,Bradi2g14621,Bradi2g15877,Bradi2g16150,Bradi2g33540,Bradi2g44035,Bradi2g46426,Bradi2g50035,Bradi2g53760,Bradi2g56145,Bradi2g60340,Bradi3g03407,Bradi3g06670,Bradi3g08870,Bradi3g47784,Bradi3g50490,Bradi3g54610,Bradi4g09886,Bradi4g13586,Bradi4g41616,Bradi5g08…	Bradi4g13580	single-organism metabolic process [GO:0044710]	0.140664	53	Bradi1g09680,Bradi1g17860,Bradi1g21330,Bradi1g35600,Bradi1g37090,Bradi1g38290,Bradi1g46090,Bradi1g49190,Bradi1g54890,Bradi1g60750,Bradi1g61010,Bradi1g66350,Bradi1g67790,Bradi1g68430,Bradi1g69330,Bradi1g78130,Bradi2g05208,Bradi2g05640,Bradi2g06497,Bradi2g06900,Bradi2g10150,Bradi2g10294,Bradi2g23460,Bradi2g25700,Bradi2g37010,Bradi2g51900,Bradi3g06480,Bradi3g09100,Bradi3g09120,Bradi3g11060,Bradi3g11…		lysine metabolic process [GO:0006553]	0.154027	1	Bradi1g77400		cellular amino acid catabolic process [GO:0009063]	0.059359	3	Bradi3g30500,Bradi3g47067,Bradi5g22290		spermidine metabolic process [GO:0008216]	0.126362	1	GO:0008216	Bradi3g48490
regulation of macromolecule metabolic process [GO:0060255]	0.092946	20	Bradi1g08891,Bradi1g17480,Bradi1g17961,Bradi1g72457,Bradi2g02710,Bradi2g02720,Bradi2g05500,Bradi2g08120,Bradi2g11890,Bradi2g22440,Bradi2g24175,Bradi2g27920,Bradi2g54720,Bradi3g09810,Bradi3g18070,Bradi3g42130,Bradi4g33000,Bradi4g35650,Bradi5g13663,Bradi5g21983		regulation of cellular biosynthetic process [GO:0031326]	0.12318	34	Bradi1g00666,Bradi1g04150,Bradi1g05480,Bradi1g06970,Bradi1g30870,Bradi1g47480,Bradi1g51030,Bradi1g58057,Bradi1g63910,Bradi2g00280,Bradi2g09720,Bradi2g14621,Bradi2g15877,Bradi2g16150,Bradi2g33540,Bradi2g44035,Bradi2g46426,Bradi2g50035,Bradi2g53760,Bradi2g56145,Bradi2g60340,Bradi3g03407,Bradi3g06670,Bradi3g08870,Bradi3g47784,Bradi3g50490,Bradi3g54610,Bradi4g09886,Bradi4g13586,Bradi4g41616,Bradi5g08…	Bradi4g08340	arginine biosynthetic process [GO:0006526]	0.14544	1	Bradi1g66350		lysine biosynthetic process [GO:0009085]	0.154027	1	Bradi1g77400		RNA modification [GO:0009451]	0.062867	5	Bradi1g03600,Bradi1g09450,Bradi3g39920,Bradi4g15350,Bradi5g04790		cell proliferation [GO:0008283]	0.126362	1	GO:0008283	Bradi1g69220
regulation of primary metabolic process [GO:0080090]	0.093642	20	Bradi1g08891,Bradi1g17480,Bradi1g17961,Bradi1g72457,Bradi2g02710,Bradi2g02720,Bradi2g05500,Bradi2g08120,Bradi2g11890,Bradi2g22440,Bradi2g24175,Bradi2g27920,Bradi2g54720,Bradi3g09810,Bradi3g18070,Bradi3g42130,Bradi4g33000,Bradi4g35650,Bradi5g13663,Bradi5g21983		regulation of cellular macromolecule biosynthetic process [GO:2000112]	0.12318	34	Bradi1g00666,Bradi1g04150,Bradi1g05480,Bradi1g06970,Bradi1g30870,Bradi1g47480,Bradi1g51030,Bradi1g58057,Bradi1g63910,Bradi2g00280,Bradi2g09720,Bradi2g14621,Bradi2g15877,Bradi2g16150,Bradi2g33540,Bradi2g44035,Bradi2g46426,Bradi2g50035,Bradi2g53760,Bradi2g56145,Bradi2g60340,Bradi3g03407,Bradi3g06670,Bradi3g08870,Bradi3g47784,Bradi3g50490,Bradi3g54610,Bradi4g09886,Bradi4g13586,Bradi4g41616,Bradi5g08…	Bradi1g65440	single-organism carbohydrate catabolic process [GO:0044724]	0.145994	3	Bradi2g58050,Bradi3g22550,Bradi4g29250		lysine biosynthetic process via diaminopimelate [GO:0009089]	0.154027	1	Bradi1g77400		single-organism metabolic process [GO:0044710]	0.063574	116	Bradi1g00807,Bradi1g00950,Bradi1g01000,Bradi1g09917,Bradi1g12550,Bradi1g13047,Bradi1g13090,Bradi1g15190,Bradi1g18470,Bradi1g19950,Bradi1g21440,Bradi1g22370,Bradi1g23770,Bradi1g23880,Bradi1g24880,Bradi1g26470,Bradi1g27910,Bradi1g27920,Bradi1g30034,Bradi1g33730,Bradi1g38297,Bradi1g38780,Bradi1g41115,Bradi1g44840,Bradi1g46622,Bradi1g47650,Bradi1g49770,Bradi1g50040,Bradi1g50970,Bradi1g52020,Bradi1g57…		spermidine biosynthetic process [GO:0008295]	0.126362	1	GO:0008295	Bradi3g48490
methionine metabolic process [GO:0006555]	0.096093	1	Bradi1g07910		glucose catabolic process [GO:0006007]	0.125728	4	Bradi1g44060,Bradi2g33380,Bradi2g48547,Bradi3g05220	Bradi5g23072	negative regulation of cellular process [GO:0048523]	0.147818	2	Bradi1g59440,Bradi1g59450		diaminopimelate metabolic process [GO:0046451]	0.154027	1	Bradi1g77400		response to stimulus [GO:0050896]	0.066165	57	Bradi1g17810,Bradi1g26240,Bradi1g27910,Bradi1g27920,Bradi1g30490,Bradi1g32800,Bradi1g33730,Bradi1g38297,Bradi1g41115,Bradi1g50420,Bradi1g52540,Bradi1g57247,Bradi1g58997,Bradi1g63060,Bradi1g67687,Bradi1g76420,Bradi2g03009,Bradi2g04900,Bradi2g10500,Bradi2g11320,Bradi2g16887,Bradi2g17210,Bradi2g20840,Bradi2g35080,Bradi2g37000,Bradi2g38982,Bradi2g39537,Bradi2g46050,Bradi2g52460,Bradi2g61590,Bradi3g05…		chlorophyll catabolic process [GO:0015996]	0.126362	1	GO:0015996	Bradi2g00810
protein homooligomerization [GO:0051260]	0.096093	1	Bradi3g48567		hexose catabolic process [GO:0019320]	0.125728	4	Bradi1g44060,Bradi2g33380,Bradi2g48547,Bradi3g05220	Bradi4g05540,Bradi4g31130	L-phenylalanine catabolic process [GO:0006559]	0.162072	1	Bradi3g49280		potassium ion transport [GO:0006813]	0.163216	2	Bradi1g59730,Bradi2g24450		glycine metabolic process [GO:0006544]	0.066247	2	Bradi3g30500,Bradi5g22290		chromosome condensation [GO:0030261]	0.126362	1	GO:0030261	Bradi4g38960
cellular aldehyde metabolic process [GO:0006081]	0.10905	1	Bradi5g13940		monosaccharide catabolic process [GO:0046365]	0.125728	4	Bradi1g44060,Bradi2g33380,Bradi2g48547,Bradi3g05220	Bradi2g14450,Bradi2g45170,Bradi3g15190,Bradi3g15250	zinc ion transport [GO:0006829]	0.162072	1	Bradi1g37667		chlorophyll metabolic process [GO:0015994]	0.166801	1	Bradi3g26967		growth [GO:0040007]	0.066247	2	Bradi1g22030,Bradi1g59880		pigment catabolic process [GO:0046149]	0.126362	1	GO:0046149	Bradi2g00810
arginine biosynthetic process [GO:0006526]	0.10905	1	Bradi3g50660		regulation of cellular metabolic process [GO:0031323]	0.131855	36	Bradi1g00666,Bradi1g04150,Bradi1g05480,Bradi1g06970,Bradi1g30870,Bradi1g47480,Bradi1g51030,Bradi1g58057,Bradi1g63910,Bradi2g00280,Bradi2g09720,Bradi2g14621,Bradi2g15877,Bradi2g16150,Bradi2g33540,Bradi2g44035,Bradi2g46426,Bradi2g50035,Bradi2g53760,Bradi2g56145,Bradi2g60340,Bradi3g03407,Bradi3g06670,Bradi3g08870,Bradi3g46310,Bradi3g47784,Bradi3g50490,Bradi3g54610,Bradi4g09886,Bradi4g13586,Bradi4g41…	Bradi5g19640,Bradi5g19650	aromatic amino acid family catabolic process [GO:0009074]	0.162072	1	Bradi3g49280		cellular carbohydrate metabolic process [GO:0044262]	0.197008	4	Bradi1g33827,Bradi2g41590,Bradi4g33090,Bradi5g22907		cellular component organization or biogenesis [GO:0071840]	0.067753	29	Bradi1g09450,Bradi1g13090,Bradi1g19000,Bradi1g22030,Bradi1g23770,Bradi1g29420,Bradi1g36150,Bradi1g50860,Bradi1g59880,Bradi1g60380,Bradi1g68710,Bradi2g10970,Bradi2g11860,Bradi2g16350,Bradi2g21340,Bradi2g22290,Bradi2g23900,Bradi2g25500,Bradi2g47210,Bradi2g49340,Bradi2g49500,Bradi3g32820,Bradi3g41210,Bradi4g11300,Bradi4g15350,Bradi5g04120,Bradi5g14160,Bradi5g17850,Bradi5g25300		response to chemical stimulus [GO:0042221]	0.127553	6	GO:0042221	Bradi1g72007,Bradi2g07480,Bradi2g46750,Bradi3g03407,Bradi4g22290,Bradi5g10860
cell communication [GO:0007154]	0.112396	8	Bradi1g05890,Bradi1g30820,Bradi1g36820,Bradi1g75950,Bradi4g30380,Bradi4g36775,Bradi5g09910,Bradi5g23290		regulation of macromolecule metabolic process [GO:0060255]	0.131855	36	Bradi1g00666,Bradi1g04150,Bradi1g05480,Bradi1g06970,Bradi1g30870,Bradi1g47480,Bradi1g51030,Bradi1g58057,Bradi1g63910,Bradi1g68985,Bradi2g00280,Bradi2g09720,Bradi2g14621,Bradi2g15877,Bradi2g16150,Bradi2g33540,Bradi2g44035,Bradi2g46426,Bradi2g50035,Bradi2g53760,Bradi2g56145,Bradi2g60340,Bradi3g03407,Bradi3g06670,Bradi3g08870,Bradi3g46310,Bradi3g47784,Bradi3g50490,Bradi3g54610,Bradi4g09886,Bradi4g13…	Bradi3g15190,Bradi3g15250	zinc ion transmembrane transport [GO:0071577]	0.162072	1	Bradi1g37667		glucan biosynthetic process [GO:0009250]	0.201235	2	Bradi2g41590,Bradi4g33090		polysaccharide metabolic process [GO:0005976]	0.069401	8	Bradi1g27867,Bradi2g49912,Bradi3g21337,Bradi3g22330,Bradi3g28350,Bradi4g16990,Bradi4g29707,Bradi4g30540		tricarboxylic acid cycle [GO:0006099]	0.129884	2	GO:0006099	Bradi1g39167,Bradi1g57930
glutamate metabolic process [GO:0006536]	0.121823	1	Bradi1g68807		regulation of primary metabolic process [GO:0080090]	0.133115	36	Bradi1g00666,Bradi1g04150,Bradi1g05480,Bradi1g06970,Bradi1g30870,Bradi1g47480,Bradi1g51030,Bradi1g58057,Bradi1g63910,Bradi2g00280,Bradi2g09720,Bradi2g14621,Bradi2g15877,Bradi2g16150,Bradi2g33540,Bradi2g44035,Bradi2g46426,Bradi2g50035,Bradi2g53760,Bradi2g56145,Bradi2g60340,Bradi3g03407,Bradi3g06670,Bradi3g08870,Bradi3g46310,Bradi3g47784,Bradi3g50490,Bradi3g54610,Bradi4g09886,Bradi4g13586,Bradi4g41…	Bradi4g16740,Bradi4g16750	small molecule biosynthetic process [GO:0044283]	0.169931	8	Bradi1g21330,Bradi1g35600,Bradi1g60750,Bradi1g61010,Bradi1g66350,Bradi1g67790,Bradi1g68430,Bradi3g55100		generation of precursor metabolites and energy [GO:0006091]	0.215797	4	Bradi1g36260,Bradi3g07190,Bradi3g36760,Bradi4g30060		aspartate family amino acid biosynthetic process [GO:0009067]	0.074256	3	Bradi1g21440,Bradi1g47650,Bradi3g20590		inorganic anion transport [GO:0015698]	0.130993	3	GO:0015698	Bradi2g48350,Bradi3g27000,Bradi5g24170
L-phenylalanine catabolic process [GO:0006559]	0.121823	1	Bradi3g48840		single-organism carbohydrate catabolic process [GO:0044724]	0.136036	4	Bradi1g44060,Bradi2g33380,Bradi2g48547,Bradi3g05220	Bradi3g26827,Bradi3g55040	single-organism biosynthetic process [GO:0044711]	0.172266	8	Bradi1g21330,Bradi1g35600,Bradi1g60750,Bradi1g61010,Bradi1g66350,Bradi1g67790,Bradi1g68430,Bradi3g55100		polysaccharide biosynthetic process [GO:0000271]	0.217837	2	Bradi2g41590,Bradi4g33090		lysine metabolic process [GO:0006553]	0.078721	2	Bradi1g21440,Bradi1g47650		aerobic respiration [GO:0009060]	0.141293	2	GO:0009060	Bradi1g39167,Bradi1g57930
aromatic amino acid family catabolic process [GO:0009074]	0.121823	1	Bradi3g48840		pyruvate metabolic process [GO:0006090]	0.137408	1	Bradi2g25745	Bradi3g26827,Bradi3g55040	oligosaccharide metabolic process [GO:0009311]	0.175327	2	Bradi1g45480,Bradi4g29030		cellular polysaccharide biosynthetic process [GO:0033692]	0.217837	2	Bradi2g41590,Bradi4g33090		lysine biosynthetic process [GO:0009085]	0.078721	2	Bradi1g21440,Bradi1g47650		glutamine family amino acid biosynthetic process [GO:0009084]	0.141293	2	GO:0009084	Bradi1g11450,Bradi2g54920
plant-type cell wall biogenesis [GO:0009832]	0.121823	1	Bradi5g17087		glutamine biosynthetic process [GO:0006542]	0.137408	1	Bradi3g27877	Bradi3g45200,Bradi3g45380,Bradi3g59830	arginine metabolic process [GO:0006525]	0.178382	1	Bradi1g66350		single-organism transport [GO:0044765]	0.231372	18	Bradi1g03850,Bradi1g14040,Bradi1g14350,Bradi1g59730,Bradi1g67620,Bradi1g69770,Bradi2g01800,Bradi2g16100,Bradi2g24450,Bradi2g47330,Bradi3g04270,Bradi3g30340,Bradi3g39800,Bradi3g43450,Bradi4g04420,Bradi4g11030,Bradi4g29650,Bradi4g43900		lysine biosynthetic process via diaminopimelate [GO:0009089]	0.078721	2	Bradi1g21440,Bradi1g47650		cellular biogenic amine biosynthetic process [GO:0042401]	0.152904	2	GO:0042401	Bradi1g17090,Bradi3g48490
cellulose microfibril organization [GO:0010215]	0.121823	1	Bradi5g17087		NAD biosynthetic process [GO:0009435]	0.137408	1	Bradi3g03080	Bradi3g26827,Bradi3g55040	response to biotic stimulus [GO:0009607]	0.178382	1	Bradi4g05040		serine family amino acid biosynthetic process [GO:0009070]	0.273475	1	Bradi3g37240		cytokinin metabolic process [GO:0009690]	0.078721	2	Bradi3g37690,Bradi5g16083		multicellular organismal development [GO:0007275]	0.154316	3	GO:0007275	Bradi1g51770,Bradi2g33170,Bradi5g26300
cell growth [GO:0016049]	0.121823	1	Bradi5g17087		inositol trisphosphate metabolic process [GO:0032957]	0.137408	1	Bradi3g43150	Bradi3g50660	cell wall organization or biogenesis [GO:0071554]	0.181605	4	Bradi1g29887,Bradi2g11140,Bradi2g53580,Bradi3g59460		transmembrane transport [GO:0055085]	0.279262	12	Bradi1g14040,Bradi1g14350,Bradi1g59730,Bradi1g67620,Bradi1g69770,Bradi2g16100,Bradi2g24450,Bradi2g47330,Bradi3g39800,Bradi4g11030,Bradi4g29650,Bradi4g43900		regulation of hormone levels [GO:0010817]	0.078721	2	Bradi3g37690,Bradi5g16083		glutamine biosynthetic process [GO:0006542]	0.155381	1	GO:0006542	Bradi1g11450
extracellular matrix organization [GO:0030198]	0.121823	1	Bradi5g17087		inositol phosphate metabolic process [GO:0043647]	0.137408	1	Bradi3g43150	Bradi1g05000	plant-type cell wall organization [GO:0009664]	0.18937	2	Bradi2g53580,Bradi3g59460		L-serine metabolic process [GO:0006563]	0.295271	1	Bradi3g37240		cellular hormone metabolic process [GO:0034754]	0.078721	2	Bradi3g37690,Bradi5g16083		proline biosynthetic process [GO:0006561]	0.155381	1	GO:0006561	Bradi2g54920
extracellular structure organization [GO:0043062]	0.121823	1	Bradi5g17087		amine metabolic process [GO:0009308]	0.15211	4	Bradi1g50067,Bradi1g55440,Bradi4g08830,Bradi5g05430	Bradi2g21180	plant-type cell wall organization or biogenesis [GO:0071669]	0.18937	2	Bradi2g53580,Bradi3g59460		external encapsulating structure organization [GO:0045229]	0.296181	2	Bradi1g03640,Bradi1g61190		hormone metabolic process [GO:0042445]	0.078721	2	Bradi3g37690,Bradi5g16083		glycosylceramide metabolic process [GO:0006677]	0.155381	1	GO:0006677	Bradi4g21277
cell wall assembly [GO:0070726]	0.121823	1	Bradi5g17087		nicotinamide nucleotide metabolic process [GO:0046496]	0.153727	2	Bradi1g44060,Bradi3g03080	Bradi3g36880	negative regulation of macromolecule metabolic process [GO:0010605]	0.203559	2	Bradi1g59440,Bradi1g59450		cell wall organization [GO:0071555]	0.296181	2	Bradi1g03640,Bradi1g61190		diaminopimelate metabolic process [GO:0046451]	0.078721	2	Bradi1g21440,Bradi1g47650		glucosylceramide metabolic process [GO:0006678]	0.155381	1	GO:0006678	Bradi4g21277
plant-type cell wall assembly [GO:0071668]	0.121823	1	Bradi5g17087		double-strand break repair [GO:0006302]	0.162542	1	Bradi3g15550	Bradi4g13580	glucose metabolic process [GO:0006006]	0.203707	3	Bradi2g58050,Bradi3g22550,Bradi4g29250		multi-organism process [GO:0051704]	0.32404	2	Bradi1g48380,Bradi2g15370		base-excision repair [GO:0006284]	0.082265	3	Bradi1g30490,Bradi2g52460,Bradi3g38950		glucosylceramide catabolic process [GO:0006680]	0.155381	1	GO:0006680	Bradi4g21277
transcription, DNA-dependent [GO:0006351]	0.125098	20	Bradi1g08891,Bradi1g17480,Bradi1g17961,Bradi1g72457,Bradi2g02710,Bradi2g02720,Bradi2g05500,Bradi2g08120,Bradi2g11890,Bradi2g22440,Bradi2g24175,Bradi2g27920,Bradi2g54720,Bradi3g09810,Bradi3g18070,Bradi3g42130,Bradi4g33000,Bradi4g35650,Bradi5g13663,Bradi5g21983		porphyrin-containing compound catabolic process [GO:0006787]	0.162542	1	Bradi2g00810	Bradi1g22010	carbohydrate catabolic process [GO:0016052]	0.203707	3	Bradi2g58050,Bradi3g22550,Bradi4g29250		porphyrin-containing compound metabolic process [GO:0006778]	0.326754	1	Bradi3g26967		organic acid catabolic process [GO:0016054]	0.082265	3	Bradi3g30500,Bradi3g47067,Bradi5g22290		glycosphingolipid metabolic process [GO:0006687]	0.155381	1	GO:0006687	Bradi4g21277
RNA biosynthetic process [GO:0032774]	0.127627	20	Bradi1g08891,Bradi1g17480,Bradi1g17961,Bradi1g72457,Bradi2g02710,Bradi2g02720,Bradi2g05500,Bradi2g08120,Bradi2g11890,Bradi2g22440,Bradi2g24175,Bradi2g27920,Bradi2g54720,Bradi3g09810,Bradi3g18070,Bradi3g42130,Bradi4g33000,Bradi4g35650,Bradi5g13663,Bradi5g21983		tetrapyrrole catabolic process [GO:0033015]	0.162542	1	Bradi2g00810	Bradi4g13580	cellular carbohydrate biosynthetic process [GO:0034637]	0.208741	3	Bradi1g25117,Bradi1g45480,Bradi4g29030		regulation of metabolic process [GO:0019222]	0.338811	19	Bradi1g09615,Bradi1g13226,Bradi1g14860,Bradi1g38140,Bradi1g46247,Bradi2g45530,Bradi3g07280,Bradi3g07450,Bradi3g16040,Bradi3g31690,Bradi3g33200,Bradi3g36820,Bradi3g37457,Bradi3g50220,Bradi4g27720,Bradi5g10640,Bradi5g18640,Bradi5g23340,Bradi5g27467		carboxylic acid catabolic process [GO:0046395]	0.082265	3	Bradi3g30500,Bradi3g47067,Bradi5g22290		glycolipid catabolic process [GO:0019377]	0.155381	1	GO:0019377	Bradi4g21277
arginine metabolic process [GO:0006525]	0.134414	1	Bradi3g50660		cofactor catabolic process [GO:0051187]	0.162542	1	Bradi2g00810	Bradi1g38317,Bradi2g18443,Bradi3g40257	negative regulation of metabolic process [GO:0009892]	0.210699	2	Bradi1g59440,Bradi1g59450		photosynthesis [GO:0015979]	0.345674	3	Bradi3g07190,Bradi3g36760,Bradi4g30060		DNA-dependent transcription, termination [GO:0006353]	0.084289	1	Bradi2g06460		sphingolipid catabolic process [GO:0030149]	0.155381	1	GO:0030149	Bradi4g21277
polyamine metabolic process [GO:0006595]	0.134414	1	Bradi4g36810		organelle assembly [GO:0070925]	0.162542	1	Bradi2g10857	Bradi1g29910,Bradi3g59187,Bradi4g11770,Bradi4g11780	cellular amino acid metabolic process [GO:0006520]	0.211501	8	Bradi1g21330,Bradi1g35600,Bradi1g60750,Bradi1g66350,Bradi1g67790,Bradi1g78130,Bradi3g11430,Bradi3g49280		cellular carbohydrate biosynthetic process [GO:0034637]	0.346129	2	Bradi2g41590,Bradi4g33090		pyrimidine deoxyribonucleotide biosynthetic process [GO:0009221]	0.084289	1	Bradi1g19950		copper ion transmembrane transport [GO:0035434]	0.155381	1	GO:0035434	Bradi2g51210
polyamine biosynthetic process [GO:0006596]	0.134414	1	Bradi4g36810		amino acid transmembrane transport [GO:0003333]	0.164047	2	Bradi2g10510,Bradi2g60590		DNA topological change [GO:0006265]	0.22544	1	Bradi5g24917		transition metal ion transport [GO:0000041]	0.346961	1	Bradi1g67620		menaquinone metabolic process [GO:0009233]	0.084289	1	Bradi3g47067		glycerol-3-phosphate catabolic process [GO:0046168]	0.155381	1	GO:0046168	Bradi2g60390
growth [GO:0040007]	0.134414	1	Bradi5g17087		amino acid transport [GO:0006865]	0.164047	2	Bradi2g10510,Bradi2g60590		terpenoid metabolic process [GO:0006721]	0.22544	1	Bradi1g54890		cellular amino acid biosynthetic process [GO:0008652]	0.358068	3	Bradi1g77400,Bradi3g37240,Bradi4g27450		menaquinone biosynthetic process [GO:0009234]	0.084289	1	Bradi3g47067		membrane lipid catabolic process [GO:0046466]	0.155381	1	GO:0046466	Bradi4g21277
organic acid biosynthetic process [GO:0016053]	0.137969	6	Bradi1g07910,Bradi1g31140,Bradi3g26827,Bradi3g36880,Bradi3g50660,Bradi3g55040		organonitrogen compound metabolic process [GO:1901564]	0.168358	25	Bradi1g11876,Bradi1g44060,Bradi1g50067,Bradi1g55440,Bradi1g69160,Bradi1g78577,Bradi2g00810,Bradi2g02550,Bradi2g15810,Bradi2g48590,Bradi2g50500,Bradi3g03080,Bradi3g05060,Bradi3g14750,Bradi3g14760,Bradi3g27877,Bradi3g28094,Bradi3g35100,Bradi4g08830,Bradi4g11580,Bradi5g04330,Bradi5g05430,Bradi5g15710,Bradi5g17330,Bradi5g24220		terpenoid biosynthetic process [GO:0016114]	0.22544	1	Bradi1g54890		cellulose biosynthetic process [GO:0030244]	0.366566	1	Bradi4g33090		deoxyribonucleotide biosynthetic process [GO:0009263]	0.084289	1	Bradi1g19950		glycosylceramide catabolic process [GO:0046477]	0.155381	1	GO:0046477	Bradi4g21277
carboxylic acid biosynthetic process [GO:0046394]	0.137969	6	Bradi1g07910,Bradi1g31140,Bradi3g26827,Bradi3g36880,Bradi3g50660,Bradi3g55040		glycolysis [GO:0006096]	0.170634	3	Bradi2g33380,Bradi2g48547,Bradi3g05220		glycerol metabolic process [GO:0006071]	0.240522	1	Bradi3g41460		response to stimulus [GO:0050896]	0.374203	18	Bradi1g14350,Bradi1g17850,Bradi1g37410,Bradi1g38340,Bradi1g43680,Bradi1g59550,Bradi1g60350,Bradi1g68900,Bradi1g69770,Bradi2g09680,Bradi2g61000,Bradi3g43855,Bradi3g43870,Bradi4g06900,Bradi4g22660,Bradi4g43090,Bradi4g43900,Bradi5g11350		2'-deoxyribonucleotide biosynthetic process [GO:0009265]	0.084289	1	Bradi1g19950		glycosphingolipid catabolic process [GO:0046479]	0.155381	1	GO:0046479	Bradi4g21277
lysine metabolic process [GO:0006553]	0.146825	1	Bradi1g07910		cell wall macromolecule catabolic process [GO:0016998]	0.174486	2	Bradi3g51790,Bradi4g16350		tryptophan metabolic process [GO:0006568]	0.240522	1	Bradi1g35600		cellulose metabolic process [GO:0030243]	0.376148	1	Bradi4g33090		glycine decarboxylation via glycine cleavage system [GO:0019464]	0.084289	1	Bradi3g30500		ceramide catabolic process [GO:0046514]	0.155381	1	GO:0046514	Bradi4g21277
lysine biosynthetic process [GO:0009085]	0.146825	1	Bradi1g07910		pyridine nucleotide metabolic process [GO:0019362]	0.174486	2	Bradi1g44060,Bradi3g03080		indolalkylamine metabolic process [GO:0006586]	0.240522	1	Bradi1g35600		cellular potassium ion transport [GO:0071804]	0.376148	1	Bradi1g59730		deoxyribose phosphate biosynthetic process [GO:0046385]	0.084289	1	Bradi1g19950		alcohol metabolic process [GO:0006066]	0.162362	3	GO:0006066	Bradi1g36580,Bradi2g34290,Bradi5g11750
lysine biosynthetic process via diaminopimelate [GO:0009089]	0.146825	1	Bradi1g07910		cell wall macromolecule metabolic process [GO:0044036]	0.174486	2	Bradi3g51790,Bradi4g16350		alditol metabolic process [GO:0019400]	0.240522	1	Bradi3g41460		potassium ion transmembrane transport [GO:0071805]	0.376148	1	Bradi1g59730		lipid transport [GO:0006869]	0.085484	4	Bradi2g22284,Bradi2g53570,Bradi4g25750,Bradi4g44400		ribonucleoprotein complex biogenesis [GO:0022613]	0.162717	4	GO:0022613	Bradi2g05300,Bradi2g10857,Bradi3g19390,Bradi4g45170
cytokinin metabolic process [GO:0009690]	0.146825	1	Bradi2g05580		nucleobase-containing compound biosynthetic process [GO:0034654]	0.174867	40	Bradi1g00666,Bradi1g04150,Bradi1g05480,Bradi1g06970,Bradi1g28715,Bradi1g30870,Bradi1g47480,Bradi1g51030,Bradi1g58057,Bradi1g63910,Bradi1g78577,Bradi2g00280,Bradi2g09720,Bradi2g14621,Bradi2g15810,Bradi2g15877,Bradi2g16150,Bradi2g33540,Bradi2g44035,Bradi2g46426,Bradi2g48590,Bradi2g50035,Bradi2g53760,Bradi2g56145,Bradi2g60340,Bradi3g03080,Bradi3g03407,Bradi3g06670,Bradi3g08870,Bradi3g47784,Bradi3g50…		indole-containing compound metabolic process [GO:0042430]	0.240522	1	Bradi1g35600		serine family amino acid metabolic process [GO:0009069]	0.385586	1	Bradi3g37240		lipid localization [GO:0010876]	0.085484	4	Bradi2g22284,Bradi2g53570,Bradi4g25750,Bradi4g44400		organic hydroxy compound metabolic process [GO:1901615]	0.170532	3	GO:1901615	Bradi1g36580,Bradi2g34290,Bradi5g11750
regulation of hormone levels [GO:0010817]	0.146825	1	Bradi2g05580		ion transport [GO:0006811]	0.179096	16	Bradi1g34140,Bradi1g45940,Bradi1g63650,Bradi1g74900,Bradi1g78577,Bradi2g10510,Bradi2g22520,Bradi2g33110,Bradi2g34110,Bradi2g48160,Bradi2g60590,Bradi3g27550,Bradi3g47200,Bradi4g31727,Bradi4g43740,Bradi5g16787		carboxylic acid metabolic process [GO:0019752]	0.248984	11	Bradi1g21330,Bradi1g35600,Bradi1g60750,Bradi1g61010,Bradi1g66350,Bradi1g67790,Bradi1g68430,Bradi1g78130,Bradi3g11430,Bradi3g49280,Bradi3g55100		carbohydrate biosynthetic process [GO:0016051]	0.405511	2	Bradi2g41590,Bradi4g33090		cell cycle process [GO:0022402]	0.087028	5	Bradi1g19000,Bradi1g36150,Bradi1g68710,Bradi2g25500,Bradi3g41210		multicellular organismal process [GO:0032501]	0.173298	6	GO:0032501	Bradi1g51770,Bradi2g33170,Bradi2g57410,Bradi5g22930,Bradi5g23040,Bradi5g26300
cellular hormone metabolic process [GO:0034754]	0.146825	1	Bradi2g05580		cellular protein metabolic process [GO:0044267]	0.182756	76	Bradi1g05090,Bradi1g11876,Bradi1g12397,Bradi1g12410,Bradi1g14060,Bradi1g24135,Bradi1g24567,Bradi1g31600,Bradi1g32630,Bradi1g33480,Bradi1g48432,Bradi1g58020,Bradi1g58400,Bradi1g63290,Bradi1g68985,Bradi2g02470,Bradi2g10000,Bradi2g12326,Bradi2g12580,Bradi2g15560,Bradi2g17520,Bradi2g19380,Bradi2g22193,Bradi2g24930,Bradi2g26840,Bradi2g37621,Bradi2g38200,Bradi2g47490,Bradi2g47500,Bradi2g49447,Bradi2g53…		oxoacid metabolic process [GO:0043436]	0.253497	11	Bradi1g21330,Bradi1g35600,Bradi1g60750,Bradi1g61010,Bradi1g66350,Bradi1g67790,Bradi1g68430,Bradi1g78130,Bradi3g11430,Bradi3g49280,Bradi3g55100		isoprenoid metabolic process [GO:0006720]	0.42194	1	Bradi2g47310		protein folding [GO:0006457]	0.090145	9	Bradi1g19860,Bradi1g24500,Bradi1g49760,Bradi3g58197,Bradi3g60027,Bradi4g38880,Bradi5g02890,Bradi5g10980,Bradi5g11240		single-multicellular organism process [GO:0044707]	0.173298	6	GO:0044707	Bradi1g51770,Bradi2g33170,Bradi2g57410,Bradi5g22930,Bradi5g23040,Bradi5g26300
hormone metabolic process [GO:0042445]	0.146825	1	Bradi2g05580		macromolecule methylation [GO:0043414]	0.185213	3	Bradi1g68985,Bradi2g26840,Bradi3g48970		L-phenylalanine metabolic process [GO:0006558]	0.255312	1	Bradi3g49280		isoprenoid biosynthetic process [GO:0008299]	0.42194	1	Bradi2g47310		aspartate family amino acid metabolic process [GO:0009066]	0.090628	3	Bradi1g21440,Bradi1g47650,Bradi3g20590		glucose catabolic process [GO:0006007]	0.175725	4	GO:0006007	Bradi1g44480,Bradi1g51540,Bradi1g54350,Bradi1g63510
diaminopimelate metabolic process [GO:0046451]	0.146825	1	Bradi1g07910		multi-organism process [GO:0051704]	0.186235	4	Bradi1g14060,Bradi1g56260,Bradi4g26450,Bradi5g23040		protein kinase C-activating G-protein coupled receptor signaling pathway [GO:0007205]	0.255312	1	Bradi2g51820		pigment metabolic process [GO:0042440]	0.42194	1	Bradi3g26967		chlorophyll metabolic process [GO:0015994]	0.091854	2	Bradi1g49770,Bradi1g50040		hexose catabolic process [GO:0019320]	0.175725	4	GO:0019320	Bradi1g44480,Bradi1g51540,Bradi1g54350,Bradi1g63510
calcium ion transmembrane transport [GO:0070588]	0.146825	1	Bradi2g21180		L-serine biosynthetic process [GO:0006564]	0.186946	1	Bradi5g24220		organic acid metabolic process [GO:0006082]	0.255765	11	Bradi1g21330,Bradi1g35600,Bradi1g60750,Bradi1g61010,Bradi1g66350,Bradi1g67790,Bradi1g68430,Bradi1g78130,Bradi3g11430,Bradi3g49280,Bradi3g55100		microtubule-based process [GO:0007017]	0.42648	2	Bradi3g10020,Bradi3g42190		plant-type cell wall organization [GO:0009664]	0.098577	4	Bradi1g22030,Bradi1g59880,Bradi2g22290,Bradi5g04120		monosaccharide catabolic process [GO:0046365]	0.175725	4	GO:0046365	Bradi1g44480,Bradi1g51540,Bradi1g54350,Bradi1g63510
potassium ion transport [GO:0006813]	0.150456	2	Bradi2g45170,Bradi5g08520		7-methylguanosine RNA capping [GO:0009452]	0.186946	1	Bradi1g55490		carbohydrate biosynthetic process [GO:0016051]	0.265649	3	Bradi1g25117,Bradi1g45480,Bradi4g29030		tetrapyrrole metabolic process [GO:0033013]	0.430689	1	Bradi3g26967		plant-type cell wall organization or biogenesis [GO:0071669]	0.098577	4	Bradi1g22030,Bradi1g59880,Bradi2g22290,Bradi5g04120		nitrogen compound transport [GO:0071705]	0.182359	4	GO:0071705	Bradi1g21010,Bradi2g41060,Bradi3g14360,Bradi5g10920
aromatic amino acid family metabolic process [GO:0009072]	0.150456	2	Bradi3g36880,Bradi3g48840		RNA capping [GO:0036260]	0.186946	1	Bradi1g55490		regulation of catalytic activity [GO:0050790]	0.26817	4	Bradi3g10037,Bradi3g10058,Bradi3g50350,Bradi5g03790		regulation of transcription, DNA-dependent [GO:0006355]	0.430865	15	Bradi1g09615,Bradi1g13226,Bradi1g38140,Bradi1g46247,Bradi2g45530,Bradi3g07450,Bradi3g16040,Bradi3g33200,Bradi3g36820,Bradi3g50220,Bradi4g27720,Bradi5g10640,Bradi5g18640,Bradi5g23340,Bradi5g27467		small molecule catabolic process [GO:0044282]	0.108348	3	Bradi3g30500,Bradi3g47067,Bradi5g22290		double-strand break repair [GO:0006302]	0.183439	1	GO:0006302	Bradi3g15550
cellular metabolic process [GO:0044237]	0.151777	84	Bradi1g05890,Bradi1g07910,Bradi1g08891,Bradi1g17480,Bradi1g17961,Bradi1g20890,Bradi1g22650,Bradi1g25552,Bradi1g25611,Bradi1g25630,Bradi1g25737,Bradi1g25870,Bradi1g31140,Bradi1g36820,Bradi1g37626,Bradi1g38317,Bradi1g46170,Bradi1g65630,Bradi1g68807,Bradi1g72457,Bradi1g75950,Bradi2g02537,Bradi2g02710,Bradi2g02720,Bradi2g05500,Bradi2g05580,Bradi2g08120,Bradi2g11890,Bradi2g18443,Bradi2g19290,Bradi2g19…		transcription, DNA-dependent [GO:0006351]	0.191096	36	Bradi1g00666,Bradi1g04150,Bradi1g05480,Bradi1g06970,Bradi1g28715,Bradi1g30870,Bradi1g47480,Bradi1g51030,Bradi1g58057,Bradi1g63910,Bradi2g00280,Bradi2g09720,Bradi2g14621,Bradi2g15877,Bradi2g16150,Bradi2g33540,Bradi2g44035,Bradi2g46426,Bradi2g50035,Bradi2g53760,Bradi2g56145,Bradi2g60340,Bradi3g03407,Bradi3g06670,Bradi3g08870,Bradi3g47784,Bradi3g50490,Bradi3g54610,Bradi4g01150,Bradi4g09886,Bradi4g13…		regulation of molecular function [GO:0065009]	0.272485	4	Bradi3g10037,Bradi3g10058,Bradi3g50350,Bradi5g03790		regulation of RNA biosynthetic process [GO:2001141]	0.430865	15	Bradi1g09615,Bradi1g13226,Bradi1g38140,Bradi1g46247,Bradi2g45530,Bradi3g07450,Bradi3g16040,Bradi3g33200,Bradi3g36820,Bradi3g50220,Bradi4g27720,Bradi5g10640,Bradi5g18640,Bradi5g23340,Bradi5g27467		single-organism catabolic process [GO:0044712]	0.108348	3	Bradi3g30500,Bradi3g47067,Bradi5g22290		proline metabolic process [GO:0006560]	0.183439	1	GO:0006560	Bradi2g54920
fatty acid biosynthetic process [GO:0006633]	0.151908	3	Bradi1g31140,Bradi3g26827,Bradi3g55040		transition metal ion transport [GO:0000041]	0.195656	2	Bradi2g22520,Bradi2g33110		negative regulation of biological process [GO:0048519]	0.275657	2	Bradi1g59440,Bradi1g59450		regulation of RNA metabolic process [GO:0051252]	0.434239	15	Bradi1g09615,Bradi1g13226,Bradi1g38140,Bradi1g46247,Bradi2g45530,Bradi3g07450,Bradi3g16040,Bradi3g33200,Bradi3g36820,Bradi3g50220,Bradi4g27720,Bradi5g10640,Bradi5g18640,Bradi5g23340,Bradi5g27467		organonitrogen compound catabolic process [GO:1901565]	0.109579	11	Bradi1g13090,Bradi1g23770,Bradi2g10970,Bradi2g21340,Bradi2g23900,Bradi2g47210,Bradi3g30500,Bradi3g41520,Bradi3g47067,Bradi5g22290,Bradi5g25300		porphyrin-containing compound catabolic process [GO:0006787]	0.183439	1	GO:0006787	Bradi2g00810
fructose 6-phosphate metabolic process [GO:0006002]	0.15906	1	Bradi2g19326		pyridine-containing compound metabolic process [GO:0072524]	0.195656	2	Bradi1g44060,Bradi3g03080		fatty acid biosynthetic process [GO:0006633]	0.276215	3	Bradi1g61010,Bradi1g68430,Bradi3g55100		regulation of biological process [GO:0050789]	0.435326	24	Bradi1g09615,Bradi1g13226,Bradi1g14860,Bradi1g38140,Bradi1g38340,Bradi1g46247,Bradi2g45530,Bradi2g61000,Bradi3g07280,Bradi3g07450,Bradi3g16040,Bradi3g31690,Bradi3g33200,Bradi3g36820,Bradi3g37457,Bradi3g50220,Bradi4g27720,Bradi4g43090,Bradi5g10640,Bradi5g11350,Bradi5g18640,Bradi5g23340,Bradi5g26060,Bradi5g27467		cellular carbohydrate metabolic process [GO:0044262]	0.120332	10	Bradi1g27867,Bradi1g29570,Bradi2g49912,Bradi3g21337,Bradi3g22330,Bradi3g28350,Bradi4g16990,Bradi4g29707,Bradi4g30540,Bradi5g13120		nicotianamine metabolic process [GO:0030417]	0.183439	1	GO:0030417	Bradi1g17090
branched-chain amino acid biosynthetic process [GO:0009082]	0.15906	1	Bradi1g07910		RNA biosynthetic process [GO:0032774]	0.195811	36	Bradi1g00666,Bradi1g04150,Bradi1g05480,Bradi1g06970,Bradi1g28715,Bradi1g30870,Bradi1g47480,Bradi1g51030,Bradi1g58057,Bradi1g63910,Bradi2g00280,Bradi2g09720,Bradi2g14621,Bradi2g15877,Bradi2g16150,Bradi2g33540,Bradi2g44035,Bradi2g46426,Bradi2g50035,Bradi2g53760,Bradi2g56145,Bradi2g60340,Bradi3g03407,Bradi3g06670,Bradi3g08870,Bradi3g47784,Bradi3g50490,Bradi3g54610,Bradi4g01150,Bradi4g09886,Bradi4g13…		drug transmembrane transport [GO:0006855]	0.290127	2	Bradi3g22880,Bradi5g07146		dicarboxylic acid metabolic process [GO:0043648]	0.439307	1	Bradi1g77400		guanosine-containing compound metabolic process [GO:1901068]	0.12269	8	Bradi1g13090,Bradi1g23770,Bradi2g10970,Bradi2g21340,Bradi2g23900,Bradi3g20590,Bradi3g41520,Bradi5g25300		nicotianamine biosynthetic process [GO:0030418]	0.183439	1	GO:0030418	Bradi1g17090
metal ion transport [GO:0030001]	0.164128	5	Bradi2g21180,Bradi2g31260,Bradi2g45170,Bradi5g08520,Bradi5g19270		glucose metabolic process [GO:0006006]	0.204153	4	Bradi1g44060,Bradi2g33380,Bradi2g48547,Bradi3g05220		drug transport [GO:0015893]	0.290127	2	Bradi3g22880,Bradi5g07146		translational elongation [GO:0006414]	0.447795	1	Bradi3g06900		deoxyribonucleoside diphosphate metabolic process [GO:0009186]	0.123736	1	Bradi1g19950		tetrapyrrole catabolic process [GO:0033015]	0.183439	1	GO:0033015	Bradi2g00810
alpha-amino acid metabolic process [GO:1901605]	0.171056	4	Bradi1g07910,Bradi1g68807,Bradi3g48840,Bradi3g50660		carbohydrate catabolic process [GO:0016052]	0.204153	4	Bradi1g44060,Bradi2g33380,Bradi2g48547,Bradi3g05220		response to drug [GO:0042493]	0.290127	2	Bradi3g22880,Bradi5g07146		glycerol ether metabolic process [GO:0006662]	0.447795	1	Bradi5g26060		pyrimidine deoxyribonucleotide metabolic process [GO:0009219]	0.123736	1	Bradi1g19950		regulation of protein catabolic process [GO:0042176]	0.183439	1	GO:0042176	Bradi1g34080
sucrose metabolic process [GO:0005985]	0.17112	1	Bradi1g20890		drug transmembrane transport [GO:0006855]	0.215268	3	Bradi2g12080,Bradi2g50927,Bradi3g38450		iron-sulfur cluster assembly [GO:0016226]	0.297984	1	Bradi2g51900		ether metabolic process [GO:0018904]	0.447795	1	Bradi5g26060		thiamine biosynthetic process [GO:0009228]	0.123736	1	Bradi1g12550		secondary metabolite biosynthetic process [GO:0044550]	0.183439	1	GO:0044550	Bradi2g07272
cellular carbohydrate metabolic process [GO:0044262]	0.173861	4	Bradi1g20890,Bradi3g15560,Bradi3g34490,Bradi5g13940		drug transport [GO:0015893]	0.215268	3	Bradi2g12080,Bradi2g50927,Bradi3g38450		metallo-sulfur cluster assembly [GO:0031163]	0.297984	1	Bradi2g51900		alpha-amino acid biosynthetic process [GO:1901607]	0.462225	2	Bradi1g77400,Bradi3g37240		deoxyribonucleotide metabolic process [GO:0009262]	0.123736	1	Bradi1g19950		cofactor catabolic process [GO:0051187]	0.183439	1	GO:0051187	Bradi2g00810
protein ubiquitination [GO:0016567]	0.176258	3	Bradi3g45200,Bradi3g45380,Bradi3g59830		response to drug [GO:0042493]	0.215268	3	Bradi2g12080,Bradi2g50927,Bradi3g38450		alpha-amino acid catabolic process [GO:1901606]	0.297984	1	Bradi3g49280		beta-glucan biosynthetic process [GO:0051274]	0.46439	1	Bradi4g33090		2'-deoxyribonucleotide metabolic process [GO:0009394]	0.123736	1	Bradi1g19950		organelle assembly [GO:0070925]	0.183439	1	GO:0070925	Bradi2g10857
protein modification by small protein conjugation [GO:0032446]	0.179823	3	Bradi3g45200,Bradi3g45380,Bradi3g59830		protein methylation [GO:0006479]	0.227934	2	Bradi2g26840,Bradi3g48970		carbohydrate metabolic process [GO:0005975]	0.310317	16	Bradi1g25117,Bradi1g29887,Bradi1g45480,Bradi2g10060,Bradi2g11140,Bradi2g15930,Bradi2g31690,Bradi2g55630,Bradi2g58050,Bradi2g60441,Bradi3g22550,Bradi3g41460,Bradi3g46600,Bradi4g29030,Bradi4g29250,Bradi4g35500		regulation of biosynthetic process [GO:0009889]	0.469643	15	Bradi1g09615,Bradi1g13226,Bradi1g38140,Bradi1g46247,Bradi2g45530,Bradi3g07450,Bradi3g16040,Bradi3g33200,Bradi3g36820,Bradi3g50220,Bradi4g27720,Bradi5g10640,Bradi5g18640,Bradi5g23340,Bradi5g27467		deoxyribose phosphate metabolic process [GO:0019692]	0.123736	1	Bradi1g19950		tricarboxylic acid biosynthetic process [GO:0072351]	0.183439	1	GO:0072351	Bradi1g17090
protein modification by small protein conjugation or removal [GO:0070647]	0.179823	3	Bradi3g45200,Bradi3g45380,Bradi3g59830		oxidoreduction coenzyme metabolic process [GO:0006733]	0.227934	2	Bradi1g44060,Bradi3g03080		protein ubiquitination [GO:0016567]	0.313465	3	Bradi2g03860,Bradi5g10650,Bradi5g19417		regulation of macromolecule biosynthetic process [GO:0010556]	0.469643	15	Bradi1g09615,Bradi1g13226,Bradi1g38140,Bradi1g46247,Bradi2g45530,Bradi3g07450,Bradi3g16040,Bradi3g33200,Bradi3g36820,Bradi3g50220,Bradi4g27720,Bradi5g10640,Bradi5g18640,Bradi5g23340,Bradi5g27467		thiamine-containing compound biosynthetic process [GO:0042724]	0.123736	1	Bradi1g12550		single-organism carbohydrate catabolic process [GO:0044724]	0.189074	4	GO:0044724	Bradi1g44480,Bradi1g51540,Bradi1g54350,Bradi1g63510
protein oligomerization [GO:0051259]	0.183008	1	Bradi3g48567		protein alkylation [GO:0008213]	0.227934	2	Bradi2g26840,Bradi3g48970		protein modification by small protein conjugation [GO:0032446]	0.318805	3	Bradi2g03860,Bradi5g10650,Bradi5g19417		regulation of cellular biosynthetic process [GO:0031326]	0.469643	15	Bradi1g09615,Bradi1g13226,Bradi1g38140,Bradi1g46247,Bradi2g45530,Bradi3g07450,Bradi3g16040,Bradi3g33200,Bradi3g36820,Bradi3g50220,Bradi4g27720,Bradi5g10640,Bradi5g18640,Bradi5g23340,Bradi5g27467		defense response [GO:0006952]	0.128738	19	Bradi1g50420,Bradi1g76420,Bradi2g03009,Bradi2g38982,Bradi2g39537,Bradi3g05480,Bradi3g60981,Bradi4g02825,Bradi4g05870,Bradi4g09247,Bradi4g09312,Bradi4g10045,Bradi4g10180,Bradi4g10220,Bradi4g23887,Bradi4g44227,Bradi4g44550,Bradi5g01546,Bradi5g12740		developmental process [GO:0032502]	0.195702	3	GO:0032502	Bradi1g51770,Bradi2g33170,Bradi5g26300
monocarboxylic acid biosynthetic process [GO:0072330]	0.183407	3	Bradi1g31140,Bradi3g26827,Bradi3g55040		nicotinamide nucleotide biosynthetic process [GO:0019359]	0.233649	1	Bradi3g03080		protein modification by small protein conjugation or removal [GO:0070647]	0.318805	3	Bradi2g03860,Bradi5g10650,Bradi5g19417		regulation of cellular macromolecule biosynthetic process [GO:2000112]	0.469643	15	Bradi1g09615,Bradi1g13226,Bradi1g38140,Bradi1g46247,Bradi2g45530,Bradi3g07450,Bradi3g16040,Bradi3g33200,Bradi3g36820,Bradi3g50220,Bradi4g27720,Bradi5g10640,Bradi5g18640,Bradi5g23340,Bradi5g27467		cellular catabolic process [GO:0044248]	0.135376	20	Bradi1g13090,Bradi1g23770,Bradi1g24880,Bradi1g66720,Bradi1g74320,Bradi2g10970,Bradi2g21340,Bradi2g23350,Bradi2g23900,Bradi2g47210,Bradi2g53800,Bradi2g54680,Bradi2g54690,Bradi3g30500,Bradi3g41520,Bradi3g47067,Bradi5g07650,Bradi5g22290,Bradi5g23280,Bradi5g25300		DNA replication initiation [GO:0006270]	0.210567	1	GO:0006270	Bradi2g31580
cellular protein metabolic process [GO:0044267]	0.184085	39	Bradi1g05890,Bradi1g22650,Bradi1g25552,Bradi1g25611,Bradi1g25630,Bradi1g25737,Bradi1g37626,Bradi1g38317,Bradi1g46170,Bradi1g65630,Bradi1g75950,Bradi2g02537,Bradi2g18443,Bradi2g19290,Bradi2g19297,Bradi2g52970,Bradi3g10600,Bradi3g40257,Bradi3g44780,Bradi3g45200,Bradi3g45380,Bradi3g50280,Bradi3g54791,Bradi3g59830,Bradi4g02287,Bradi4g04070,Bradi4g15100,Bradi4g21510,Bradi4g24461,Bradi4g27341,Bradi4g30…		NAD metabolic process [GO:0019674]	0.233649	1	Bradi3g03080		monocarboxylic acid biosynthetic process [GO:0072330]	0.324147	3	Bradi1g61010,Bradi1g68430,Bradi3g55100		beta-glucan metabolic process [GO:0051273]	0.4725	1	Bradi4g33090		cellulose biosynthetic process [GO:0030244]	0.137164	3	Bradi2g49912,Bradi3g28350,Bradi4g30540		ceramide metabolic process [GO:0006672]	0.210567	1	GO:0006672	Bradi4g21277
regulation of metabolic process [GO:0019222]	0.18456	20	Bradi1g08891,Bradi1g17480,Bradi1g17961,Bradi1g72457,Bradi2g02710,Bradi2g02720,Bradi2g05500,Bradi2g08120,Bradi2g11890,Bradi2g22440,Bradi2g24175,Bradi2g27920,Bradi2g54720,Bradi3g09810,Bradi3g18070,Bradi3g42130,Bradi4g33000,Bradi4g35650,Bradi5g13663,Bradi5g21983		regulation of localization [GO:0032879]	0.233649	1	Bradi2g48160		microtubule cytoskeleton organization [GO:0000226]	0.325071	1	Bradi1g29420		biological regulation [GO:0065007]	0.477549	24	Bradi1g09615,Bradi1g13226,Bradi1g14860,Bradi1g38140,Bradi1g38340,Bradi1g46247,Bradi2g45530,Bradi2g61000,Bradi3g07280,Bradi3g07450,Bradi3g16040,Bradi3g31690,Bradi3g33200,Bradi3g36820,Bradi3g37457,Bradi3g50220,Bradi4g27720,Bradi4g43090,Bradi5g10640,Bradi5g11350,Bradi5g18640,Bradi5g23340,Bradi5g26060,Bradi5g27467		pigment biosynthetic process [GO:0046148]	0.137164	3	Bradi1g49770,Bradi1g50040,Bradi2g41890		response to desiccation [GO:0009269]	0.210567	1	GO:0009269	Bradi2g07480
L-phenylalanine metabolic process [GO:0006558]	0.194727	1	Bradi3g48840		regulation of ion transport [GO:0043269]	0.233649	1	Bradi2g48160		branched-chain amino acid metabolic process [GO:0009081]	0.325071	1	Bradi1g78130		lipid modification [GO:0030258]	0.496107	1	Bradi1g04880		cellulose metabolic process [GO:0030243]	0.147295	3	Bradi2g49912,Bradi3g28350,Bradi4g30540		response to water deprivation [GO:0009414]	0.210567	1	GO:0009414	Bradi2g07480
regulation of cellular process [GO:0050794]	0.202073	24	Bradi1g08891,Bradi1g17480,Bradi1g17961,Bradi1g30820,Bradi1g36820,Bradi1g72457,Bradi2g02710,Bradi2g02720,Bradi2g05500,Bradi2g08120,Bradi2g11890,Bradi2g22440,Bradi2g24175,Bradi2g27920,Bradi2g54720,Bradi3g09810,Bradi3g18070,Bradi3g42130,Bradi4g30380,Bradi4g33000,Bradi4g35650,Bradi4g36775,Bradi5g13663,Bradi5g21983		regulation of anion transport [GO:0044070]	0.233649	1	Bradi2g48160		glutamine family amino acid biosynthetic process [GO:0009084]	0.325071	1	Bradi1g66350		cytoskeleton organization [GO:0007010]	0.503741	1	Bradi1g69870		tetrapyrrole biosynthetic process [GO:0033014]	0.147295	3	Bradi1g49770,Bradi1g50040,Bradi3g03360		porphyrin-containing compound metabolic process [GO:0006778]	0.213153	2	GO:0006778	Bradi2g00810,Bradi2g44360
small molecule biosynthetic process [GO:0044283]	0.204301	6	Bradi1g07910,Bradi1g31140,Bradi3g26827,Bradi3g36880,Bradi3g50660,Bradi3g55040		regulation of transport [GO:0051049]	0.233649	1	Bradi2g48160		hexose metabolic process [GO:0019318]	0.33483	3	Bradi2g58050,Bradi3g22550,Bradi4g29250		regulation of nucleobase-containing compound metabolic process [GO:0019219]	0.508141	15	Bradi1g09615,Bradi1g13226,Bradi1g38140,Bradi1g46247,Bradi2g45530,Bradi3g07450,Bradi3g16040,Bradi3g33200,Bradi3g36820,Bradi3g50220,Bradi4g27720,Bradi5g10640,Bradi5g18640,Bradi5g23340,Bradi5g27467		GTP catabolic process [GO:0006184]	0.160997	7	Bradi1g13090,Bradi1g23770,Bradi2g10970,Bradi2g21340,Bradi2g23900,Bradi3g41520,Bradi5g25300		amine biosynthetic process [GO:0009309]	0.225488	2	GO:0009309	Bradi1g17090,Bradi3g48490
malate metabolic process [GO:0006108]	0.206279	1	Bradi2g33450		metal ion transport [GO:0030001]	0.236322	8	Bradi1g34140,Bradi1g74900,Bradi2g22520,Bradi2g33110,Bradi3g27550,Bradi3g47200,Bradi4g31727,Bradi5g16787		cell communication [GO:0007154]	0.336278	8	Bradi1g33620,Bradi1g36720,Bradi1g67687,Bradi2g51820,Bradi2g51842,Bradi2g51940,Bradi2g58020,Bradi3g48360		regulation of nitrogen compound metabolic process [GO:0051171]	0.508141	15	Bradi1g09615,Bradi1g13226,Bradi1g38140,Bradi1g46247,Bradi2g45530,Bradi3g07450,Bradi3g16040,Bradi3g33200,Bradi3g36820,Bradi3g50220,Bradi4g27720,Bradi5g10640,Bradi5g18640,Bradi5g23340,Bradi5g27467		guanosine-containing compound catabolic process [GO:1901069]	0.160997	7	Bradi1g13090,Bradi1g23770,Bradi2g10970,Bradi2g21340,Bradi2g23900,Bradi3g41520,Bradi5g25300		glycerol-3-phosphate metabolic process [GO:0006072]	0.236797	1	GO:0006072	Bradi2g60390
single-organism biosynthetic process [GO:0044711]	0.206542	6	Bradi1g07910,Bradi1g31140,Bradi3g26827,Bradi3g36880,Bradi3g50660,Bradi3g55040		cofactor metabolic process [GO:0051186]	0.238511	5	Bradi1g44060,Bradi2g00810,Bradi2g11900,Bradi3g03080,Bradi3g44620		cellular amino acid catabolic process [GO:0009063]	0.338222	1	Bradi3g49280		cell wall organization or biogenesis [GO:0071554]	0.515683	2	Bradi1g03640,Bradi1g61190		cell morphogenesis [GO:0000902]	0.161487	1	Bradi3g32820		glutamine metabolic process [GO:0006541]	0.236797	1	GO:0006541	Bradi1g11450
cation transport [GO:0006812]	0.209105	7	Bradi1g68950,Bradi2g21180,Bradi2g31260,Bradi2g45170,Bradi4g01540,Bradi5g08520,Bradi5g19270		coenzyme metabolic process [GO:0006732]	0.241365	4	Bradi1g44060,Bradi2g11900,Bradi3g03080,Bradi3g44620		cellular biogenic amine biosynthetic process [GO:0042401]	0.338222	1	Bradi1g35600		regulation of gene expression [GO:0010468]	0.516439	15	Bradi1g09615,Bradi1g13226,Bradi1g38140,Bradi1g46247,Bradi2g45530,Bradi3g07450,Bradi3g16040,Bradi3g33200,Bradi3g36820,Bradi3g50220,Bradi4g27720,Bradi5g10640,Bradi5g18640,Bradi5g23340,Bradi5g27467		anatomical structure morphogenesis [GO:0009653]	0.161487	1	Bradi3g32820		sphingolipid metabolic process [GO:0006665]	0.236797	1	GO:0006665	Bradi4g21277
organic substance metabolic process [GO:0071704]	0.220896	96	Bradi1g05890,Bradi1g07910,Bradi1g08891,Bradi1g17480,Bradi1g17961,Bradi1g20890,Bradi1g22001,Bradi1g22650,Bradi1g25517,Bradi1g25552,Bradi1g25611,Bradi1g25630,Bradi1g25737,Bradi1g25870,Bradi1g31140,Bradi1g36820,Bradi1g37626,Bradi1g38317,Bradi1g46170,Bradi1g65630,Bradi1g67730,Bradi1g68807,Bradi1g72457,Bradi1g75950,Bradi2g02537,Bradi2g02710,Bradi2g02720,Bradi2g05500,Bradi2g05580,Bradi2g06990,Bradi2g07…		anion transport [GO:0006820]	0.241365	4	Bradi2g10510,Bradi2g34110,Bradi2g48160,Bradi2g60590		cellular carbohydrate metabolic process [GO:0044262]	0.342716	4	Bradi1g25117,Bradi1g45480,Bradi3g41460,Bradi4g29030		glycolysis [GO:0006096]	0.525958	1	Bradi1g36260		chromosome condensation [GO:0030261]	0.161487	1	Bradi1g19000		actin filament organization [GO:0007015]	0.236797	1	GO:0007015	Bradi5g15490
calcium ion transport [GO:0006816]	0.228891	1	Bradi2g21180		regulation of metabolic process [GO:0019222]	0.241529	37	Bradi1g00666,Bradi1g04150,Bradi1g05480,Bradi1g06970,Bradi1g30870,Bradi1g47480,Bradi1g51030,Bradi1g58057,Bradi1g63910,Bradi1g68985,Bradi2g00280,Bradi2g09720,Bradi2g14621,Bradi2g15877,Bradi2g16150,Bradi2g33540,Bradi2g44035,Bradi2g46426,Bradi2g50035,Bradi2g53760,Bradi2g56145,Bradi2g60340,Bradi3g03407,Bradi3g06670,Bradi3g08870,Bradi3g46310,Bradi3g47784,Bradi3g50490,Bradi3g54610,Bradi4g09886,Bradi4g13…		fatty acid metabolic process [GO:0006631]	0.350839	3	Bradi1g61010,Bradi1g68430,Bradi3g55100		DNA-dependent transcription, initiation [GO:0006352]	0.55405	1	Bradi3g16040		cellular component morphogenesis [GO:0032989]	0.161487	1	Bradi3g32820		regulation of actin polymerization or depolymerization [GO:0008064]	0.236797	1	GO:0008064	Bradi5g15490
alpha-amino acid catabolic process [GO:1901606]	0.228891	1	Bradi3g48840		disaccharide metabolic process [GO:0005984]	0.249655	2	Bradi3g31410,Bradi3g32970		lignin metabolic process [GO:0009808]	0.351117	1	Bradi3g59210		signal transduction [GO:0007165]	0.554781	4	Bradi1g38340,Bradi2g61000,Bradi4g43090,Bradi5g11350		cellular developmental process [GO:0048869]	0.161487	1	Bradi3g32820		actin polymerization or depolymerization [GO:0008154]	0.236797	1	GO:0008154	Bradi5g15490
cellular nitrogen compound biosynthetic process [GO:0044271]	0.229789	22	Bradi1g07910,Bradi1g08891,Bradi1g17480,Bradi1g17961,Bradi1g72457,Bradi2g02710,Bradi2g02720,Bradi2g05500,Bradi2g08120,Bradi2g11890,Bradi2g22440,Bradi2g24175,Bradi2g27920,Bradi2g54720,Bradi3g09810,Bradi3g18070,Bradi3g42130,Bradi4g33000,Bradi4g35650,Bradi4g36810,Bradi5g13663,Bradi5g21983		arginine metabolic process [GO:0006525]	0.255987	1	Bradi1g50067		polyol metabolic process [GO:0019751]	0.351117	1	Bradi3g41460		signaling [GO:0023052]	0.554781	4	Bradi1g38340,Bradi2g61000,Bradi4g43090,Bradi5g11350		alpha-amino acid catabolic process [GO:1901606]	0.180399	2	Bradi3g30500,Bradi5g22290		actin filament polymerization [GO:0030041]	0.236797	1	GO:0030041	Bradi5g15490
sulfur amino acid biosynthetic process [GO:0000097]	0.239957	1	Bradi1g07910		polyamine metabolic process [GO:0006595]	0.255987	1	Bradi1g50067		phenylpropanoid catabolic process [GO:0046271]	0.351117	1	Bradi3g59210		single organism signaling [GO:0044700]	0.554781	4	Bradi1g38340,Bradi2g61000,Bradi4g43090,Bradi5g11350		nucleobase-containing compound catabolic process [GO:0034655]	0.181455	8	Bradi1g13090,Bradi1g23770,Bradi2g10970,Bradi2g21340,Bradi2g23900,Bradi3g41520,Bradi5g23280,Bradi5g25300		regulation of actin filament length [GO:0030832]	0.236797	1	GO:0030832	Bradi5g15490
cellular amino acid metabolic process [GO:0006520]	0.24354	6	Bradi1g07910,Bradi1g68807,Bradi3g14740,Bradi3g36880,Bradi3g48840,Bradi3g50660		polyamine biosynthetic process [GO:0006596]	0.255987	1	Bradi1g50067		lignin catabolic process [GO:0046274]	0.351117	1	Bradi3g59210		cellular component movement [GO:0006928]	0.56747	1	Bradi3g42190		fatty acid metabolic process [GO:0006631]	0.183825	7	Bradi1g01000,Bradi1g44840,Bradi1g72566,Bradi4g03757,Bradi4g03767,Bradi4g18170,Bradi4g28320		regulation of actin filament polymerization [GO:0030833]	0.236797	1	GO:0030833	Bradi5g15490
nucleobase-containing compound biosynthetic process [GO:0034654]	0.246598	20	Bradi1g08891,Bradi1g17480,Bradi1g17961,Bradi1g72457,Bradi2g02710,Bradi2g02720,Bradi2g05500,Bradi2g08120,Bradi2g11890,Bradi2g22440,Bradi2g24175,Bradi2g27920,Bradi2g54720,Bradi3g09810,Bradi3g18070,Bradi3g42130,Bradi4g33000,Bradi4g35650,Bradi5g13663,Bradi5g21983		DNA modification [GO:0006304]	0.277677	1	Bradi1g68985		metal ion transport [GO:0030001]	0.356867	5	Bradi1g37667,Bradi1g60110,Bradi1g62660,Bradi1g77800,Bradi5g08240		microtubule-based movement [GO:0007018]	0.56747	1	Bradi3g42190		GTP metabolic process [GO:0046039]	0.189734	7	Bradi1g13090,Bradi1g23770,Bradi2g10970,Bradi2g21340,Bradi2g23900,Bradi3g41520,Bradi5g25300		regulation of protein polymerization [GO:0032271]	0.236797	1	GO:0032271	Bradi5g15490
branched-chain amino acid metabolic process [GO:0009081]	0.250864	1	Bradi1g07910		DNA alkylation [GO:0006305]	0.277677	1	Bradi1g68985		organic acid catabolic process [GO:0016054]	0.376164	1	Bradi3g49280		response to stress [GO:0006950]	0.570864	11	Bradi1g17850,Bradi1g37410,Bradi1g43680,Bradi1g59550,Bradi1g60350,Bradi1g68900,Bradi2g09680,Bradi3g43855,Bradi3g43870,Bradi4g06900,Bradi4g22660		rRNA modification [GO:0000154]	0.197616	1	Bradi1g09450		regulation of cellular component size [GO:0032535]	0.236797	1	GO:0032535	Bradi5g15490
glutamine family amino acid biosynthetic process [GO:0009084]	0.250864	1	Bradi3g50660		DNA methylation [GO:0006306]	0.277677	1	Bradi1g68985		carboxylic acid catabolic process [GO:0046395]	0.376164	1	Bradi3g49280		cell communication [GO:0007154]	0.581095	5	Bradi1g38340,Bradi1g48380,Bradi2g61000,Bradi4g43090,Bradi5g11350		glycogen metabolic process [GO:0005977]	0.197616	1	Bradi3g22330		regulation of actin cytoskeleton organization [GO:0032956]	0.236797	1	GO:0032956	Bradi5g15490
cellular amino acid catabolic process [GO:0009063]	0.261616	1	Bradi3g48840		phospholipid transport [GO:0015914]	0.277677	1	Bradi1g63650		amino acid transmembrane transport [GO:0003333]	0.388324	1	Bradi2g60580		regulation of cellular metabolic process [GO:0031323]	0.584558	15	Bradi1g09615,Bradi1g13226,Bradi1g38140,Bradi1g46247,Bradi2g45530,Bradi3g07450,Bradi3g16040,Bradi3g33200,Bradi3g36820,Bradi3g50220,Bradi4g27720,Bradi5g10640,Bradi5g18640,Bradi5g23340,Bradi5g27467		glycogen biosynthetic process [GO:0005978]	0.197616	1	Bradi3g22330		regulation of actin filament-based process [GO:0032970]	0.236797	1	GO:0032970	Bradi5g15490
cellular biogenic amine biosynthetic process [GO:0042401]	0.261616	1	Bradi4g36810		pyridine nucleotide biosynthetic process [GO:0019363]	0.277677	1	Bradi3g03080		amino acid transport [GO:0006865]	0.388324	1	Bradi2g60580		regulation of macromolecule metabolic process [GO:0060255]	0.584558	15	Bradi1g09615,Bradi1g13226,Bradi1g38140,Bradi1g46247,Bradi2g45530,Bradi3g07450,Bradi3g16040,Bradi3g33200,Bradi3g36820,Bradi3g50220,Bradi4g27720,Bradi5g10640,Bradi5g18640,Bradi5g23340,Bradi5g27467		energy reserve metabolic process [GO:0006112]	0.197616	1	Bradi3g22330		regulation of protein complex assembly [GO:0043254]	0.236797	1	GO:0043254	Bradi5g15490
organic cyclic compound biosynthetic process [GO:1901362]	0.266602	22	Bradi1g08891,Bradi1g17480,Bradi1g17961,Bradi1g72457,Bradi2g02710,Bradi2g02720,Bradi2g05500,Bradi2g08120,Bradi2g11890,Bradi2g22440,Bradi2g24175,Bradi2g27920,Bradi2g54720,Bradi3g09810,Bradi3g18070,Bradi3g36880,Bradi3g42130,Bradi3g50660,Bradi4g33000,Bradi4g35650,Bradi5g13663,Bradi5g21983		ribonucleoprotein complex assembly [GO:0022618]	0.277677	1	Bradi2g10857		sexual reproduction [GO:0019953]	0.388324	1	Bradi5g17760		regulation of primary metabolic process [GO:0080090]	0.586137	15	Bradi1g09615,Bradi1g13226,Bradi1g38140,Bradi1g46247,Bradi2g45530,Bradi3g07450,Bradi3g16040,Bradi3g33200,Bradi3g36820,Bradi3g50220,Bradi4g27720,Bradi5g10640,Bradi5g18640,Bradi5g23340,Bradi5g27467		asparagine metabolic process [GO:0006528]	0.197616	1	Bradi3g20590		cellular lipid catabolic process [GO:0044242]	0.236797	1	GO:0044242	Bradi4g21277
oligopeptide transport [GO:0006857]	0.272214	1	Bradi3g33040		DNA methylation or demethylation [GO:0044728]	0.277677	1	Bradi1g68985		monosaccharide metabolic process [GO:0005996]	0.393265	3	Bradi2g58050,Bradi3g22550,Bradi4g29250		cellular nitrogen compound catabolic process [GO:0044270]	0.611627	2	Bradi2g01967,Bradi3g26967		asparagine biosynthetic process [GO:0006529]	0.197616	1	Bradi3g20590		regulation of cytoskeleton organization [GO:0051493]	0.236797	1	GO:0051493	Bradi5g15490
peptide transport [GO:0015833]	0.272214	1	Bradi3g33040		ribonucleoprotein complex subunit organization [GO:0071826]	0.277677	1	Bradi2g10857		phenylpropanoid metabolic process [GO:0009698]	0.400248	1	Bradi3g59210		heterocycle catabolic process [GO:0046700]	0.611627	2	Bradi2g01967,Bradi3g26967		pigment metabolic process [GO:0042440]	0.201115	3	Bradi1g49770,Bradi1g50040,Bradi2g41890		regulation of anatomical structure size [GO:0090066]	0.236797	1	GO:0090066	Bradi5g15490
amide transport [GO:0042886]	0.272214	1	Bradi3g33040		methylation [GO:0032259]	0.277882	3	Bradi1g68985,Bradi2g26840,Bradi3g48970		external encapsulating structure organization [GO:0045229]	0.410062	2	Bradi2g53580,Bradi3g59460		methylation [GO:0032259]	0.617252	1	Bradi1g07120		drug transmembrane transport [GO:0006855]	0.211468	4	Bradi1g26240,Bradi2g16887,Bradi3g42290,Bradi5g07146		secondary metabolic process [GO:0019748]	0.237874	2	GO:0019748	Bradi2g07272,Bradi2g55050
aromatic compound biosynthetic process [GO:0019438]	0.279964	21	Bradi1g08891,Bradi1g17480,Bradi1g17961,Bradi1g72457,Bradi2g02710,Bradi2g02720,Bradi2g05500,Bradi2g08120,Bradi2g11890,Bradi2g22440,Bradi2g24175,Bradi2g27920,Bradi2g54720,Bradi3g09810,Bradi3g18070,Bradi3g36880,Bradi3g42130,Bradi4g33000,Bradi4g35650,Bradi5g13663,Bradi5g21983		cation transport [GO:0006812]	0.278157	12	Bradi1g34140,Bradi1g45940,Bradi1g63650,Bradi1g74900,Bradi1g78577,Bradi2g22520,Bradi2g33110,Bradi3g27550,Bradi3g47200,Bradi4g31727,Bradi4g43740,Bradi5g16787		cell wall organization [GO:0071555]	0.410062	2	Bradi2g53580,Bradi3g59460		single-organism carbohydrate metabolic process [GO:0044723]	0.624854	4	Bradi1g04880,Bradi1g36260,Bradi2g41590,Bradi4g33090		cellular component movement [GO:0006928]	0.211468	4	Bradi1g64770,Bradi2g49567,Bradi3g13780,Bradi3g42837		polysaccharide metabolic process [GO:0005976]	0.244567	5	GO:0005976	Bradi1g25440,Bradi1g25447,Bradi1g33817,Bradi1g75610,Bradi5g10130
sulfur amino acid metabolic process [GO:0000096]	0.282661	1	Bradi1g07910		organic anion transport [GO:0015711]	0.28232	2	Bradi2g10510,Bradi2g60590		amine biosynthetic process [GO:0009309]	0.411941	1	Bradi1g35600		proteolysis [GO:0006508]	0.627095	9	Bradi1g14860,Bradi1g19070,Bradi1g42707,Bradi2g08300,Bradi2g39320,Bradi3g07280,Bradi3g31690,Bradi3g37457,Bradi4g17900		microtubule-based movement [GO:0007018]	0.211468	4	Bradi1g64770,Bradi2g49567,Bradi3g13780,Bradi3g42837		divalent metal ion transport [GO:0070838]	0.250294	2	GO:0070838	Bradi2g41087,Bradi5g20890
aspartate family amino acid biosynthetic process [GO:0009067]	0.282661	1	Bradi1g07910		organic acid transport [GO:0015849]	0.28232	2	Bradi2g10510,Bradi2g60590		small molecule catabolic process [GO:0044282]	0.411941	1	Bradi3g49280		glucose catabolic process [GO:0006007]	0.634415	1	Bradi1g36260		glucan biosynthetic process [GO:0009250]	0.211468	4	Bradi2g49912,Bradi3g22330,Bradi3g28350,Bradi4g30540		glycerophospholipid metabolic process [GO:0006650]	0.252568	4	GO:0006650	Bradi1g14370,Bradi1g19050,Bradi1g36580,Bradi2g34290
biological regulation [GO:0065007]	0.289914	25	Bradi1g08891,Bradi1g17480,Bradi1g17961,Bradi1g30820,Bradi1g36820,Bradi1g72457,Bradi2g02710,Bradi2g02720,Bradi2g05500,Bradi2g05580,Bradi2g08120,Bradi2g11890,Bradi2g22440,Bradi2g24175,Bradi2g27920,Bradi2g54720,Bradi3g09810,Bradi3g18070,Bradi3g42130,Bradi4g30380,Bradi4g33000,Bradi4g35650,Bradi4g36775,Bradi5g13663,Bradi5g21983		covalent chromatin modification [GO:0016569]	0.28232	2	Bradi2g26840,Bradi3g48970		single-organism catabolic process [GO:0044712]	0.411941	1	Bradi3g49280		hexose catabolic process [GO:0019320]	0.634415	1	Bradi1g36260		drug transport [GO:0015893]	0.211468	4	Bradi1g26240,Bradi2g16887,Bradi3g42290,Bradi5g07146		multi-organism process [GO:0051704]	0.252568	4	GO:0051704	Bradi1g56260,Bradi2g57410,Bradi5g22930,Bradi5g23040
organic acid catabolic process [GO:0016054]	0.29296	1	Bradi3g48840		histone modification [GO:0016570]	0.28232	2	Bradi2g26840,Bradi3g48970		transition metal ion transport [GO:0000041]	0.423406	1	Bradi1g37667		monosaccharide catabolic process [GO:0046365]	0.634415	1	Bradi1g36260		response to drug [GO:0042493]	0.211468	4	Bradi1g26240,Bradi2g16887,Bradi3g42290,Bradi5g07146		RNA methylation [GO:0001510]	0.262157	1	GO:0001510	Bradi1g47035
carboxylic acid catabolic process [GO:0046395]	0.29296	1	Bradi3g48840		carboxylic acid transport [GO:0046942]	0.28232	2	Bradi2g10510,Bradi2g60590		G-protein coupled receptor signaling pathway [GO:0007186]	0.423406	1	Bradi2g51820		glycosylation [GO:0070085]	0.634415	1	Bradi1g04880		porphyrin-containing compound biosynthetic process [GO:0006779]	0.212172	2	Bradi1g49770,Bradi1g50040		glutamate metabolic process [GO:0006536]	0.262157	1	GO:0006536	Bradi3g37830
small molecule metabolic process [GO:0044281]	0.301036	14	Bradi1g07910,Bradi1g25870,Bradi1g31140,Bradi1g36820,Bradi1g68807,Bradi2g33450,Bradi2g56850,Bradi3g14740,Bradi3g26827,Bradi3g36880,Bradi3g48840,Bradi3g50660,Bradi3g55040,Bradi5g13940		coenzyme biosynthetic process [GO:0009108]	0.293846	3	Bradi2g11900,Bradi3g03080,Bradi3g44620		secondary metabolic process [GO:0019748]	0.423406	1	Bradi3g59210		regulation of cellular process [GO:0050794]	0.641863	20	Bradi1g09615,Bradi1g13226,Bradi1g38140,Bradi1g38340,Bradi1g46247,Bradi2g45530,Bradi2g61000,Bradi3g07450,Bradi3g16040,Bradi3g33200,Bradi3g36820,Bradi3g50220,Bradi4g27720,Bradi4g43090,Bradi5g10640,Bradi5g11350,Bradi5g18640,Bradi5g23340,Bradi5g26060,Bradi5g27467		tetrapyrrole metabolic process [GO:0033013]	0.212393	3	Bradi1g49770,Bradi1g50040,Bradi3g03360		regulation of cellular component biogenesis [GO:0044087]	0.262157	1	GO:0044087	Bradi5g15490
aspartate family amino acid metabolic process [GO:0009066]	0.303111	1	Bradi1g07910		ATP catabolic process [GO:0006200]	0.298736	1	Bradi1g78577		cell surface receptor signaling pathway [GO:0007166]	0.43465	1	Bradi2g51820		single-organism carbohydrate catabolic process [GO:0044724]	0.645429	1	Bradi1g36260		fatty acid biosynthetic process [GO:0006633]	0.218416	6	Bradi1g01000,Bradi1g44840,Bradi4g03757,Bradi4g03767,Bradi4g18170,Bradi4g28320		tricarboxylic acid metabolic process [GO:0072350]	0.262157	1	GO:0072350	Bradi1g17090
aromatic amino acid family biosynthetic process [GO:0009073]	0.303111	1	Bradi3g36880		chlorophyll metabolic process [GO:0015994]	0.298736	1	Bradi2g00810		glutamine family amino acid metabolic process [GO:0009064]	0.445675	1	Bradi1g66350		transcription, DNA-dependent [GO:0006351]	0.648672	15	Bradi1g09615,Bradi1g13226,Bradi1g38140,Bradi1g46247,Bradi2g45530,Bradi3g07450,Bradi3g16040,Bradi3g33200,Bradi3g36820,Bradi3g50220,Bradi4g27720,Bradi5g10640,Bradi5g18640,Bradi5g23340,Bradi5g27467		carbohydrate metabolic process [GO:0005975]	0.2282	35	Bradi1g08070,Bradi1g10940,Bradi1g27867,Bradi1g29570,Bradi1g54620,Bradi1g60050,Bradi1g74050,Bradi2g02070,Bradi2g02320,Bradi2g09259,Bradi2g11410,Bradi2g18050,Bradi2g44750,Bradi2g47210,Bradi2g48457,Bradi2g49640,Bradi2g49912,Bradi2g55120,Bradi2g60490,Bradi3g00910,Bradi3g02850,Bradi3g18220,Bradi3g21337,Bradi3g22330,Bradi3g28350,Bradi3g44190,Bradi3g57610,Bradi4g09920,Bradi4g16990,Bradi4g20197,Bradi4g29…		glucose metabolic process [GO:0006006]	0.274669	4	GO:0006006	Bradi1g44480,Bradi1g51540,Bradi1g54350,Bradi1g63510
heterocycle biosynthetic process [GO:0018130]	0.31023	21	Bradi1g08891,Bradi1g17480,Bradi1g17961,Bradi1g72457,Bradi2g02710,Bradi2g02720,Bradi2g05500,Bradi2g08120,Bradi2g11890,Bradi2g22440,Bradi2g24175,Bradi2g27920,Bradi2g54720,Bradi3g09810,Bradi3g18070,Bradi3g42130,Bradi3g50660,Bradi4g33000,Bradi4g35650,Bradi5g13663,Bradi5g21983		regulation of gene expression, epigenetic [GO:0040029]	0.298736	1	Bradi1g68985		cellulose biosynthetic process [GO:0030244]	0.445675	1	Bradi1g25117		RNA biosynthetic process [GO:0032774]	0.653061	15	Bradi1g09615,Bradi1g13226,Bradi1g38140,Bradi1g46247,Bradi2g45530,Bradi3g07450,Bradi3g16040,Bradi3g33200,Bradi3g36820,Bradi3g50220,Bradi4g27720,Bradi5g10640,Bradi5g18640,Bradi5g23340,Bradi5g27467		cellular nitrogen compound catabolic process [GO:0044270]	0.232164	8	Bradi1g13090,Bradi1g23770,Bradi2g10970,Bradi2g21340,Bradi2g23900,Bradi3g41520,Bradi5g23280,Bradi5g25300		cellular potassium ion transport [GO:0071804]	0.275171	2	GO:0071804	Bradi1g63100,Bradi3g44507
glucose metabolic process [GO:0006006]	0.318337	2	Bradi1g67730,Bradi2g19326		small molecule metabolic process [GO:0044281]	0.300982	27	Bradi1g11876,Bradi1g44060,Bradi1g50067,Bradi1g55440,Bradi1g69160,Bradi1g78577,Bradi2g02550,Bradi2g15810,Bradi2g25745,Bradi2g48590,Bradi2g50500,Bradi3g03080,Bradi3g05060,Bradi3g14750,Bradi3g14760,Bradi3g27877,Bradi3g28094,Bradi3g35100,Bradi3g43150,Bradi3g44620,Bradi4g08830,Bradi4g11580,Bradi5g04330,Bradi5g05430,Bradi5g15710,Bradi5g17330,Bradi5g24220		monocarboxylic acid metabolic process [GO:0032787]	0.450338	3	Bradi1g61010,Bradi1g68430,Bradi3g55100		ion transmembrane transport [GO:0034220]	0.661208	2	Bradi1g59730,Bradi1g67620		heterocycle catabolic process [GO:0046700]	0.232164	8	Bradi1g13090,Bradi1g23770,Bradi2g10970,Bradi2g21340,Bradi2g23900,Bradi3g41520,Bradi5g23280,Bradi5g25300		potassium ion transmembrane transport [GO:0071805]	0.275171	2	GO:0071805	Bradi1g63100,Bradi3g44507
response to endogenous stimulus [GO:0009719]	0.322982	1	Bradi2g08120		cellular nitrogen compound biosynthetic process [GO:0044271]	0.31159	41	Bradi1g00666,Bradi1g04150,Bradi1g05480,Bradi1g06970,Bradi1g28715,Bradi1g30870,Bradi1g47480,Bradi1g50067,Bradi1g51030,Bradi1g58057,Bradi1g63910,Bradi1g78577,Bradi2g00280,Bradi2g09720,Bradi2g14621,Bradi2g15810,Bradi2g15877,Bradi2g16150,Bradi2g33540,Bradi2g44035,Bradi2g46426,Bradi2g48590,Bradi2g50035,Bradi2g53760,Bradi2g56145,Bradi2g60340,Bradi3g03080,Bradi3g03407,Bradi3g06670,Bradi3g08870,Bradi3g47…		cellulose metabolic process [GO:0030243]	0.456486	1	Bradi1g25117		cell recognition [GO:0008037]	0.666479	1	Bradi1g48380		DNA catabolic process [GO:0006308]	0.232191	1	Bradi5g23280		divalent inorganic cation transport [GO:0072511]	0.275171	2	GO:0072511	Bradi2g41087,Bradi5g20890
response to hormone stimulus [GO:0009725]	0.322982	1	Bradi2g08120		oligosaccharide metabolic process [GO:0009311]	0.314861	2	Bradi3g31410,Bradi3g32970		tetrapyrrole biosynthetic process [GO:0033014]	0.456486	1	Bradi3g11060		pollination [GO:0009856]	0.666479	1	Bradi1g48380		thiamine metabolic process [GO:0006772]	0.232191	1	Bradi1g12550		mRNA metabolic process [GO:0016071]	0.284534	3	GO:0016071	Bradi1g55490,Bradi1g56280,Bradi4g45170
response to organic substance [GO:0010033]	0.322982	1	Bradi2g08120		regulation of cellular process [GO:0050794]	0.319007	44	Bradi1g00666,Bradi1g04150,Bradi1g05480,Bradi1g06970,Bradi1g26020,Bradi1g30870,Bradi1g47480,Bradi1g50230,Bradi1g51030,Bradi1g58057,Bradi1g58400,Bradi1g63910,Bradi2g00280,Bradi2g09720,Bradi2g14621,Bradi2g15877,Bradi2g16150,Bradi2g33540,Bradi2g44035,Bradi2g46426,Bradi2g50035,Bradi2g53760,Bradi2g56145,Bradi2g60340,Bradi3g03407,Bradi3g06670,Bradi3g08870,Bradi3g29080,Bradi3g35100,Bradi3g46310,Bradi3g47…		single-organism carbohydrate metabolic process [GO:0044723]	0.477117	6	Bradi1g25117,Bradi1g45480,Bradi2g58050,Bradi3g22550,Bradi4g29030,Bradi4g29250		pollen-pistil interaction [GO:0009875]	0.666479	1	Bradi1g48380		thiamine-containing compound metabolic process [GO:0042723]	0.232191	1	Bradi1g12550		polyamine metabolic process [GO:0006595]	0.286677	1	GO:0006595	Bradi3g48490
small molecule catabolic process [GO:0044282]	0.322982	1	Bradi3g48840		pyridine-containing compound biosynthetic process [GO:0072525]	0.319183	1	Bradi3g03080		response to wounding [GO:0009611]	0.477483	1	Bradi1g09487		reproductive process [GO:0022414]	0.666479	1	Bradi1g48380		guanosine-containing compound biosynthetic process [GO:1901070]	0.232191	1	Bradi3g20590		polyamine biosynthetic process [GO:0006596]	0.286677	1	GO:0006596	Bradi3g48490
single-organism catabolic process [GO:0044712]	0.322982	1	Bradi3g48840		aromatic compound biosynthetic process [GO:0019438]	0.330828	40	Bradi1g00666,Bradi1g04150,Bradi1g05480,Bradi1g06970,Bradi1g28715,Bradi1g30870,Bradi1g47480,Bradi1g51030,Bradi1g58057,Bradi1g63910,Bradi1g78577,Bradi2g00280,Bradi2g09720,Bradi2g14621,Bradi2g15810,Bradi2g15877,Bradi2g16150,Bradi2g33540,Bradi2g44035,Bradi2g46426,Bradi2g48590,Bradi2g50035,Bradi2g53760,Bradi2g56145,Bradi2g60340,Bradi3g03080,Bradi3g03407,Bradi3g06670,Bradi3g08870,Bradi3g47784,Bradi3g50…		lipid biosynthetic process [GO:0008610]	0.482458	4	Bradi1g54890,Bradi1g61010,Bradi1g68430,Bradi3g55100		multi-organism reproductive process [GO:0044703]	0.666479	1	Bradi1g48380		purine nucleoside catabolic process [GO:0006152]	0.233099	7	Bradi1g13090,Bradi1g23770,Bradi2g10970,Bradi2g21340,Bradi2g23900,Bradi3g41520,Bradi5g25300		regulation of organelle organization [GO:0033043]	0.286677	1	GO:0033043	Bradi5g15490
cellular amino acid biosynthetic process [GO:0008652]	0.32873	3	Bradi1g07910,Bradi3g36880,Bradi3g50660		nucleotide biosynthetic process [GO:0009165]	0.34602	4	Bradi1g78577,Bradi2g15810,Bradi2g48590,Bradi3g03080		regulation of cyclin-dependent protein serine/threonine kinase activity [GO:0000079]	0.487677	1	Bradi3g50350		multi-multicellular organism process [GO:0044706]	0.666479	1	Bradi1g48380		purine nucleotide catabolic process [GO:0006195]	0.233099	7	Bradi1g13090,Bradi1g23770,Bradi2g10970,Bradi2g21340,Bradi2g23900,Bradi3g41520,Bradi5g25300		alditol phosphate metabolic process [GO:0052646]	0.286677	1	GO:0052646	Bradi2g60390
regulation of biological process [GO:0050789]	0.332934	24	Bradi1g08891,Bradi1g17480,Bradi1g17961,Bradi1g30820,Bradi1g36820,Bradi1g72457,Bradi2g02710,Bradi2g02720,Bradi2g05500,Bradi2g08120,Bradi2g11890,Bradi2g22440,Bradi2g24175,Bradi2g27920,Bradi2g54720,Bradi3g09810,Bradi3g18070,Bradi3g42130,Bradi4g30380,Bradi4g33000,Bradi4g35650,Bradi4g36775,Bradi5g13663,Bradi5g21983		nucleoside phosphate biosynthetic process [GO:1901293]	0.34602	4	Bradi1g78577,Bradi2g15810,Bradi2g48590,Bradi3g03080		regulation of kinase activity [GO:0043549]	0.487677	1	Bradi3g50350		recognition of pollen [GO:0048544]	0.666479	1	Bradi1g48380		nucleoside triphosphate catabolic process [GO:0009143]	0.233099	7	Bradi1g13090,Bradi1g23770,Bradi2g10970,Bradi2g21340,Bradi2g23900,Bradi3g41520,Bradi5g25300		glycerolipid metabolic process [GO:0046486]	0.289579	4	GO:0046486	Bradi1g14370,Bradi1g19050,Bradi1g36580,Bradi2g34290
divalent metal ion transport [GO:0070838]	0.34229	1	Bradi2g21180		cell recognition [GO:0008037]	0.34998	3	Bradi1g14060,Bradi4g26450,Bradi5g23040		regulation of protein kinase activity [GO:0045859]	0.487677	1	Bradi3g50350		alpha-amino acid metabolic process [GO:1901605]	0.668372	2	Bradi1g77400,Bradi3g37240		purine nucleoside triphosphate catabolic process [GO:0009146]	0.233099	7	Bradi1g13090,Bradi1g23770,Bradi2g10970,Bradi2g21340,Bradi2g23900,Bradi3g41520,Bradi5g25300		single-organism metabolic process [GO:0044710]	0.30863	83	GO:0044710	Bradi1g02150,Bradi1g06030,Bradi1g06200,Bradi1g11450,Bradi1g14370,Bradi1g17090,Bradi1g19050,Bradi1g20240,Bradi1g20260,Bradi1g28860,Bradi1g36580,Bradi1g37620,Bradi1g39167,Bradi1g44480,Bradi1g54350,Bradi1g56930,Bradi1g57930,Bradi1g59160,Bradi1g63460,Bradi1g64327,Bradi1g71430,Bradi1g71880,Bradi1g71890,Bradi1g75707,Bradi1g76330,Bradi2g00810,Bradi2g04490,Bradi2g07272,Bradi2g09600,Bradi2g19910,Bradi2g22…
cellulose biosynthetic process [GO:0030244]	0.351737	1	Bradi3g34490		pollination [GO:0009856]	0.34998	3	Bradi1g14060,Bradi4g26450,Bradi5g23040		regulation of transferase activity [GO:0051338]	0.487677	1	Bradi3g50350		cellular process involved in reproduction [GO:0048610]	0.676533	1	Bradi1g48380		purine ribonucleotide catabolic process [GO:0009154]	0.233099	7	Bradi1g13090,Bradi1g23770,Bradi2g10970,Bradi2g21340,Bradi2g23900,Bradi3g41520,Bradi5g25300		membrane budding [GO:0006900]	0.310385	1	GO:0006900	Bradi4g21050
cellulose metabolic process [GO:0030243]	0.36105	1	Bradi3g34490		pollen-pistil interaction [GO:0009875]	0.34998	3	Bradi1g14060,Bradi4g26450,Bradi5g23040		regulation of protein serine/threonine kinase activity [GO:0071900]	0.487677	1	Bradi3g50350		glucose metabolic process [GO:0006006]	0.704925	1	Bradi1g36260		nucleotide catabolic process [GO:0009166]	0.233099	7	Bradi1g13090,Bradi1g23770,Bradi2g10970,Bradi2g21340,Bradi2g23900,Bradi3g41520,Bradi5g25300		vesicle coating [GO:0006901]	0.310385	1	GO:0006901	Bradi4g21050
cellular potassium ion transport [GO:0071804]	0.36105	1	Bradi5g08520		reproductive process [GO:0022414]	0.34998	3	Bradi1g14060,Bradi4g26450,Bradi5g23040		regulation of protein phosphorylation [GO:0001932]	0.497673	1	Bradi3g50350		carbohydrate catabolic process [GO:0016052]	0.704925	1	Bradi1g36260		ribonucleoside triphosphate catabolic process [GO:0009203]	0.233099	7	Bradi1g13090,Bradi1g23770,Bradi2g10970,Bradi2g21340,Bradi2g23900,Bradi3g41520,Bradi5g25300		ribonucleoprotein complex assembly [GO:0022618]	0.310385	1	GO:0022618	Bradi2g10857
potassium ion transmembrane transport [GO:0071805]	0.36105	1	Bradi5g08520		multi-organism reproductive process [GO:0044703]	0.34998	3	Bradi1g14060,Bradi4g26450,Bradi5g23040		regulation of protein modification process [GO:0031399]	0.497673	1	Bradi3g50350		aromatic compound catabolic process [GO:0019439]	0.715154	2	Bradi2g01967,Bradi3g26967		purine ribonucleoside triphosphate catabolic process [GO:0009207]	0.233099	7	Bradi1g13090,Bradi1g23770,Bradi2g10970,Bradi2g21340,Bradi2g23900,Bradi3g41520,Bradi5g25300		clathrin coat assembly [GO:0048268]	0.310385	1	GO:0048268	Bradi4g21050
divalent inorganic cation transport [GO:0072511]	0.36105	1	Bradi2g21180		multi-multicellular organism process [GO:0044706]	0.34998	3	Bradi1g14060,Bradi4g26450,Bradi5g23040		regulation of phosphorylation [GO:0042325]	0.497673	1	Bradi3g50350		small molecule metabolic process [GO:0044281]	0.716508	11	Bradi1g20860,Bradi1g36847,Bradi1g44030,Bradi1g77400,Bradi3g28450,Bradi3g28560,Bradi3g37240,Bradi3g45260,Bradi4g23800,Bradi4g27450,Bradi5g26060		ribonucleotide catabolic process [GO:0009261]	0.233099	7	Bradi1g13090,Bradi1g23770,Bradi2g10970,Bradi2g21340,Bradi2g23900,Bradi3g41520,Bradi5g25300		calcium ion transmembrane transport [GO:0070588]	0.310385	1	GO:0070588	Bradi5g20890
cellular macromolecule metabolic process [GO:0044260]	0.378602	60	Bradi1g05890,Bradi1g08891,Bradi1g17480,Bradi1g17961,Bradi1g22650,Bradi1g25552,Bradi1g25611,Bradi1g25630,Bradi1g25737,Bradi1g37626,Bradi1g38317,Bradi1g46170,Bradi1g65630,Bradi1g72457,Bradi1g75950,Bradi2g02537,Bradi2g02710,Bradi2g02720,Bradi2g05500,Bradi2g08120,Bradi2g11890,Bradi2g18443,Bradi2g19290,Bradi2g19297,Bradi2g22440,Bradi2g24175,Bradi2g27920,Bradi2g52970,Bradi2g54720,Bradi3g09810,Bradi3g10…		recognition of pollen [GO:0048544]	0.34998	3	Bradi1g14060,Bradi4g26450,Bradi5g23040		isoprenoid metabolic process [GO:0006720]	0.507474	1	Bradi1g54890		organic cyclic compound catabolic process [GO:1901361]	0.721369	2	Bradi2g01967,Bradi3g26967		purine ribonucleoside catabolic process [GO:0046130]	0.233099	7	Bradi1g13090,Bradi1g23770,Bradi2g10970,Bradi2g21340,Bradi2g23900,Bradi3g41520,Bradi5g25300		ribonucleoprotein complex subunit organization [GO:0071826]	0.310385	1	GO:0071826	Bradi2g10857
disaccharide metabolic process [GO:0005984]	0.379279	1	Bradi1g20890		response to chemical stimulus [GO:0042221]	0.352674	4	Bradi2g12080,Bradi2g50927,Bradi3g03407,Bradi3g38450		isoprenoid biosynthetic process [GO:0008299]	0.507474	1	Bradi1g54890		anion transport [GO:0006820]	0.730838	1	Bradi4g04420		purine-containing compound catabolic process [GO:0072523]	0.233099	7	Bradi1g13090,Bradi1g23770,Bradi2g10970,Bradi2g21340,Bradi2g23900,Bradi3g41520,Bradi5g25300		response to oxidative stress [GO:0006979]	0.313831	7	GO:0006979	Bradi1g76330,Bradi2g04490,Bradi2g09600,Bradi3g04717,Bradi3g55850,Bradi5g24650,Bradi5g26725
carbohydrate biosynthetic process [GO:0016051]	0.380785	2	Bradi1g67730,Bradi3g34490		response to stimulus [GO:0050896]	0.355145	34	Bradi1g01407,Bradi1g17870,Bradi1g26020,Bradi1g50230,Bradi1g55672,Bradi1g58400,Bradi1g78246,Bradi1g79026,Bradi2g03020,Bradi2g12080,Bradi2g39393,Bradi2g50927,Bradi2g51807,Bradi2g52450,Bradi2g57534,Bradi3g00741,Bradi3g03407,Bradi3g15550,Bradi3g29080,Bradi3g35100,Bradi3g38450,Bradi3g46050,Bradi3g46070,Bradi4g05960,Bradi4g09271,Bradi4g09782,Bradi4g09886,Bradi4g10450,Bradi4g25780,Bradi4g25880,Bradi4g44…		organic anion transport [GO:0015711]	0.507474	1	Bradi2g60580		reproduction [GO:0000003]	0.779483	1	Bradi1g48380		nucleoside phosphate catabolic process [GO:1901292]	0.233099	7	Bradi1g13090,Bradi1g23770,Bradi2g10970,Bradi2g21340,Bradi2g23900,Bradi3g41520,Bradi5g25300		defense response [GO:0006952]	0.31399	13	GO:0006952	Bradi1g01407,Bradi2g03020,Bradi2g11931,Bradi2g39393,Bradi2g57534,Bradi2g60434,Bradi3g00741,Bradi4g09271,Bradi4g09886,Bradi4g10450,Bradi4g25780,Bradi4g44575,Bradi4g44603
covalent chromatin modification [GO:0016569]	0.405658	1	Bradi3g44780		pentose-phosphate shunt [GO:0006098]	0.358312	1	Bradi1g44060		organic acid transport [GO:0015849]	0.507474	1	Bradi2g60580		nucleobase-containing compound biosynthetic process [GO:0034654]	0.797942	15	Bradi1g09615,Bradi1g13226,Bradi1g38140,Bradi1g46247,Bradi2g45530,Bradi3g07450,Bradi3g16040,Bradi3g33200,Bradi3g36820,Bradi3g50220,Bradi4g27720,Bradi5g10640,Bradi5g18640,Bradi5g23340,Bradi5g27467		ncRNA processing [GO:0034470]	0.237089	5	Bradi1g09450,Bradi1g29490,Bradi2g16350,Bradi5g01730,Bradi5g04790		transport [GO:0006810]	0.324947	50	GO:0006810	Bradi1g13240,Bradi1g21010,Bradi1g25460,Bradi1g26000,Bradi1g37826,Bradi1g37840,Bradi1g37850,Bradi1g48710,Bradi1g55203,Bradi1g56700,Bradi1g62270,Bradi1g63100,Bradi1g71360,Bradi1g71410,Bradi1g72007,Bradi1g76490,Bradi2g04447,Bradi2g31800,Bradi2g31957,Bradi2g41060,Bradi2g41087,Bradi2g43950,Bradi2g46750,Bradi2g48350,Bradi2g51210,Bradi2g58170,Bradi2g59810,Bradi3g05570,Bradi3g10210,Bradi3g14360,Bradi3g18…
histone modification [GO:0016570]	0.405658	1	Bradi3g44780		NADPH regeneration [GO:0006740]	0.358312	1	Bradi1g44060		carboxylic acid transport [GO:0046942]	0.507474	1	Bradi2g60580		hexose metabolic process [GO:0019318]	0.798883	1	Bradi1g36260		polysaccharide biosynthetic process [GO:0000271]	0.239253	4	Bradi2g49912,Bradi3g22330,Bradi3g28350,Bradi4g30540		establishment of localization [GO:0051234]	0.324947	50	GO:0051234	Bradi1g13240,Bradi1g21010,Bradi1g25460,Bradi1g26000,Bradi1g37826,Bradi1g37840,Bradi1g37850,Bradi1g48710,Bradi1g55203,Bradi1g56700,Bradi1g62270,Bradi1g63100,Bradi1g71360,Bradi1g71410,Bradi1g72007,Bradi1g76490,Bradi2g04447,Bradi2g31800,Bradi2g31957,Bradi2g41060,Bradi2g41087,Bradi2g43950,Bradi2g46750,Bradi2g48350,Bradi2g51210,Bradi2g58170,Bradi2g59810,Bradi3g05570,Bradi3g10210,Bradi3g14360,Bradi3g18…
ion transport [GO:0006811]	0.410541	7	Bradi1g68950,Bradi2g21180,Bradi2g31260,Bradi2g45170,Bradi4g01540,Bradi5g08520,Bradi5g19270		cellular process involved in reproduction [GO:0048610]	0.365976	3	Bradi1g14060,Bradi4g26450,Bradi5g23040		metabolic process [GO:0008152]	0.511393	162	Bradi1g06270,Bradi1g07870,Bradi1g09680,Bradi1g10030,Bradi1g10280,Bradi1g17360,Bradi1g17420,Bradi1g17860,Bradi1g18500,Bradi1g21330,Bradi1g23730,Bradi1g24516,Bradi1g25117,Bradi1g25540,Bradi1g29887,Bradi1g31860,Bradi1g33440,Bradi1g33620,Bradi1g35600,Bradi1g35730,Bradi1g36720,Bradi1g37090,Bradi1g38290,Bradi1g45480,Bradi1g46090,Bradi1g48100,Bradi1g49190,Bradi1g54890,Bradi1g59440,Bradi1g59450,Bradi1g60…		single-organism process [GO:0044699]	0.812538	30	Bradi1g03640,Bradi1g03850,Bradi1g14040,Bradi1g14350,Bradi1g38340,Bradi1g48380,Bradi1g59730,Bradi1g61190,Bradi1g67620,Bradi1g69770,Bradi1g69870,Bradi2g01800,Bradi2g16100,Bradi2g24450,Bradi2g44856,Bradi2g47330,Bradi2g61000,Bradi3g04270,Bradi3g10020,Bradi3g30340,Bradi3g39800,Bradi3g42190,Bradi3g43450,Bradi4g04420,Bradi4g11030,Bradi4g29650,Bradi4g43090,Bradi4g43900,Bradi5g11350,Bradi5g26060		cellular polysaccharide biosynthetic process [GO:0033692]	0.239253	4	Bradi2g49912,Bradi3g22330,Bradi3g28350,Bradi4g30540		ATP catabolic process [GO:0006200]	0.333306	1	GO:0006200	Bradi3g18790
primary metabolic process [GO:0044238]	0.424335	89	Bradi1g05890,Bradi1g07910,Bradi1g08891,Bradi1g17480,Bradi1g17961,Bradi1g20890,Bradi1g22001,Bradi1g22650,Bradi1g25517,Bradi1g25552,Bradi1g25611,Bradi1g25630,Bradi1g25737,Bradi1g31140,Bradi1g36820,Bradi1g37626,Bradi1g38317,Bradi1g46170,Bradi1g65630,Bradi1g67730,Bradi1g68807,Bradi1g72457,Bradi1g75950,Bradi2g02537,Bradi2g02710,Bradi2g02720,Bradi2g05500,Bradi2g06990,Bradi2g07010,Bradi2g08120,Bradi2g09…		hexose metabolic process [GO:0019318]	0.365982	4	Bradi1g44060,Bradi2g33380,Bradi2g48547,Bradi3g05220		tetrapyrrole metabolic process [GO:0033013]	0.517086	1	Bradi3g11060		multicellular organismal process [GO:0032501]	0.822136	1	Bradi1g48380		nucleoside catabolic process [GO:0009164]	0.239552	7	Bradi1g13090,Bradi1g23770,Bradi2g10970,Bradi2g21340,Bradi2g23900,Bradi3g41520,Bradi5g25300		cysteine biosynthetic process from serine [GO:0006535]	0.333306	1	GO:0006535	Bradi1g71430
oligosaccharide metabolic process [GO:0009311]	0.430923	1	Bradi1g20890		cytokinesis [GO:0000910]	0.377027	1	Bradi2g17300		macromolecule catabolic process [GO:0009057]	0.528035	4	Bradi1g29887,Bradi2g03860,Bradi2g11140,Bradi4g15430		single-multicellular organism process [GO:0044707]	0.822136	1	Bradi1g48380		ribonucleoside catabolic process [GO:0042454]	0.239552	7	Bradi1g13090,Bradi1g23770,Bradi2g10970,Bradi2g21340,Bradi2g23900,Bradi3g41520,Bradi5g25300		copper ion transport [GO:0006825]	0.333306	1	GO:0006825	Bradi2g51210
protein metabolic process [GO:0019538]	0.431412	43	Bradi1g05890,Bradi1g22650,Bradi1g25552,Bradi1g25611,Bradi1g25630,Bradi1g25737,Bradi1g37626,Bradi1g38317,Bradi1g46170,Bradi1g65630,Bradi1g75950,Bradi2g02537,Bradi2g07010,Bradi2g18443,Bradi2g19290,Bradi2g19297,Bradi2g21100,Bradi2g21110,Bradi2g52970,Bradi3g10600,Bradi3g40257,Bradi3g44780,Bradi3g45200,Bradi3g45380,Bradi3g50280,Bradi3g53620,Bradi3g54791,Bradi3g59830,Bradi4g02287,Bradi4g04070,Bradi4g15…		heterocycle biosynthetic process [GO:0018130]	0.37723	40	Bradi1g00666,Bradi1g04150,Bradi1g05480,Bradi1g06970,Bradi1g28715,Bradi1g30870,Bradi1g47480,Bradi1g51030,Bradi1g58057,Bradi1g63910,Bradi1g78577,Bradi2g00280,Bradi2g09720,Bradi2g14621,Bradi2g15810,Bradi2g15877,Bradi2g16150,Bradi2g33540,Bradi2g44035,Bradi2g46426,Bradi2g48590,Bradi2g50035,Bradi2g53760,Bradi2g56145,Bradi2g60340,Bradi3g03080,Bradi3g03407,Bradi3g06670,Bradi3g08870,Bradi3g47784,Bradi3g50…		organic substance catabolic process [GO:1901575]	0.533219	9	Bradi1g29887,Bradi2g03860,Bradi2g11140,Bradi2g58050,Bradi3g22550,Bradi3g49280,Bradi3g59210,Bradi4g15430,Bradi4g29250		cellular amino acid metabolic process [GO:0006520]	0.823305	3	Bradi1g77400,Bradi3g37240,Bradi4g27450		glycosyl compound catabolic process [GO:1901658]	0.239552	7	Bradi1g13090,Bradi1g23770,Bradi2g10970,Bradi2g21340,Bradi2g23900,Bradi3g41520,Bradi5g25300		carbon fixation [GO:0015977]	0.333306	1	GO:0015977	Bradi1g39167
alpha-amino acid biosynthetic process [GO:1901607]	0.43586	2	Bradi1g07910,Bradi3g50660		cytoskeleton organization [GO:0007010]	0.389179	2	Bradi2g17300,Bradi5g20750		glycerol ether metabolic process [GO:0006662]	0.535752	1	Bradi4g02512		cofactor metabolic process [GO:0051186]	0.824848	1	Bradi3g26967		oligopeptide transport [GO:0006857]	0.244421	2	Bradi2g57927,Bradi5g01737		chlorophyll metabolic process [GO:0015994]	0.333306	1	GO:0015994	Bradi2g00810
cellular biogenic amine metabolic process [GO:0006576]	0.439106	1	Bradi4g36810		transport [GO:0006810]	0.392651	43	Bradi1g26020,Bradi1g34140,Bradi1g37000,Bradi1g45940,Bradi1g55203,Bradi1g56700,Bradi1g58430,Bradi1g59420,Bradi1g63650,Bradi1g69320,Bradi1g74900,Bradi1g78577,Bradi2g04577,Bradi2g10510,Bradi2g12080,Bradi2g12727,Bradi2g22520,Bradi2g33110,Bradi2g34110,Bradi2g47347,Bradi2g48160,Bradi2g50927,Bradi2g56347,Bradi2g60590,Bradi3g27550,Bradi3g28410,Bradi3g33390,Bradi3g35100,Bradi3g35610,Bradi3g38450,Bradi3g47…		lipid transport [GO:0006869]	0.535752	1	Bradi1g55770		monosaccharide metabolic process [GO:0005996]	0.830149	1	Bradi1g36260		peptide transport [GO:0015833]	0.244421	2	Bradi2g57927,Bradi5g01737		vesicle organization [GO:0016050]	0.333306	1	GO:0016050	Bradi4g21050
chromatin modification [GO:0016568]	0.439106	1	Bradi3g44780		establishment of localization [GO:0051234]	0.392651	43	Bradi1g26020,Bradi1g34140,Bradi1g37000,Bradi1g45940,Bradi1g55203,Bradi1g56700,Bradi1g58430,Bradi1g59420,Bradi1g63650,Bradi1g69320,Bradi1g74900,Bradi1g78577,Bradi2g04577,Bradi2g10510,Bradi2g12080,Bradi2g12727,Bradi2g22520,Bradi2g33110,Bradi2g34110,Bradi2g47347,Bradi2g48160,Bradi2g50927,Bradi2g56347,Bradi2g60590,Bradi3g27550,Bradi3g28410,Bradi3g33390,Bradi3g35100,Bradi3g35610,Bradi3g38450,Bradi3g47…		lipid localization [GO:0010876]	0.535752	1	Bradi1g55770		cell redox homeostasis [GO:0045454]	0.830149	1	Bradi5g26060		amide transport [GO:0042886]	0.244421	2	Bradi2g57927,Bradi5g01737		isoprenoid metabolic process [GO:0006720]	0.336961	2	GO:0006720	Bradi5g11750,Bradi5g24640
hexose metabolic process [GO:0019318]	0.445596	2	Bradi1g67730,Bradi2g19326		pyrimidine nucleotide biosynthetic process [GO:0006221]	0.395198	1	Bradi2g15810		ether metabolic process [GO:0018904]	0.535752	1	Bradi4g02512		cellular homeostasis [GO:0019725]	0.840278	1	Bradi5g26060		phospholipid dephosphorylation [GO:0046839]	0.244421	2	Bradi1g13047,Bradi3g36217		isoprenoid biosynthetic process [GO:0008299]	0.336961	2	GO:0008299	Bradi5g11750,Bradi5g24640
plant-type cell wall organization [GO:0009664]	0.447171	1	Bradi5g17087		mitochondrial transport [GO:0006839]	0.395198	1	Bradi4g09060		cellular biogenic amine metabolic process [GO:0006576]	0.544814	1	Bradi1g35600		organophosphate catabolic process [GO:0046434]	0.842715	1	Bradi2g21150		phosphatidylinositol dephosphorylation [GO:0046856]	0.244421	2	Bradi1g13047,Bradi3g36217		localization [GO:0051179]	0.344421	50	GO:0051179	Bradi1g13240,Bradi1g21010,Bradi1g25460,Bradi1g26000,Bradi1g37826,Bradi1g37840,Bradi1g37850,Bradi1g48710,Bradi1g55203,Bradi1g56700,Bradi1g62270,Bradi1g63100,Bradi1g71360,Bradi1g71410,Bradi1g72007,Bradi1g76490,Bradi2g04447,Bradi2g31800,Bradi2g31957,Bradi2g41060,Bradi2g41087,Bradi2g43950,Bradi2g46750,Bradi2g48350,Bradi2g51210,Bradi2g58170,Bradi2g59810,Bradi3g05570,Bradi3g10210,Bradi3g14360,Bradi3g18…
cellular amine metabolic process [GO:0044106]	0.447171	1	Bradi4g36810		organophosphate ester transport [GO:0015748]	0.395198	1	Bradi1g63650		multicellular organismal development [GO:0007275]	0.553701	1	Bradi2g03860		cellular response to stimulus [GO:0051716]	0.846587	4	Bradi1g38340,Bradi2g61000,Bradi4g43090,Bradi5g11350		beta-glucan biosynthetic process [GO:0051274]	0.258671	3	Bradi2g49912,Bradi3g28350,Bradi4g30540		tetrapyrrole metabolic process [GO:0033013]	0.349157	2	GO:0033013	Bradi2g00810,Bradi2g44360
beta-glucan biosynthetic process [GO:0051274]	0.447171	1	Bradi3g34490		cell division [GO:0051301]	0.395198	1	Bradi2g17300		cellular amine metabolic process [GO:0044106]	0.553701	1	Bradi1g35600		nucleobase-containing compound catabolic process [GO:0034655]	0.85658	1	Bradi2g01967		cellular component assembly [GO:0022607]	0.259123	10	Bradi1g13090,Bradi1g22030,Bradi1g23770,Bradi1g50860,Bradi1g59880,Bradi2g10970,Bradi2g21340,Bradi2g23900,Bradi5g14160,Bradi5g25300		DNA-dependent DNA replication [GO:0006261]	0.355468	1	GO:0006261	Bradi2g31580
plant-type cell wall organization or biogenesis [GO:0071669]	0.447171	1	Bradi5g17087		regulation of biological process [GO:0050789]	0.408959	46	Bradi1g00666,Bradi1g04150,Bradi1g05480,Bradi1g06970,Bradi1g26020,Bradi1g30870,Bradi1g47480,Bradi1g50230,Bradi1g51030,Bradi1g58057,Bradi1g58400,Bradi1g63910,Bradi1g68985,Bradi2g00280,Bradi2g09720,Bradi2g14621,Bradi2g15877,Bradi2g16150,Bradi2g33540,Bradi2g44035,Bradi2g46426,Bradi2g48160,Bradi2g50035,Bradi2g53760,Bradi2g56145,Bradi2g60340,Bradi3g03407,Bradi3g06670,Bradi3g08870,Bradi3g29080,Bradi3g35…		beta-glucan biosynthetic process [GO:0051274]	0.553701	1	Bradi1g25117		homeostatic process [GO:0042592]	0.86923	1	Bradi5g26060		dicarboxylic acid transport [GO:0006835]	0.265279	1	Bradi3g51480		terpenoid metabolic process [GO:0006721]	0.355468	1	GO:0006721	Bradi5g11750
beta-glucan metabolic process [GO:0051273]	0.455121	1	Bradi3g34490		response to stress [GO:0006950]	0.411361	23	Bradi1g01407,Bradi1g17870,Bradi1g55672,Bradi1g78246,Bradi1g79026,Bradi2g03020,Bradi2g39393,Bradi2g51807,Bradi2g52450,Bradi2g57534,Bradi3g00741,Bradi3g15550,Bradi3g46050,Bradi3g46070,Bradi4g09271,Bradi4g09782,Bradi4g09886,Bradi4g10450,Bradi4g25780,Bradi4g44575,Bradi4g44603,Bradi5g01167,Bradi5g24650		alcohol metabolic process [GO:0006066]	0.562414	1	Bradi3g41460		organonitrogen compound biosynthetic process [GO:1901566]	0.875482	3	Bradi1g77400,Bradi3g37240,Bradi4g27450		C4-dicarboxylate transport [GO:0015740]	0.265279	1	Bradi3g51480		terpenoid biosynthetic process [GO:0016114]	0.355468	1	GO:0016114	Bradi5g11750
RNA metabolic process [GO:0016070]	0.473826	20	Bradi1g08891,Bradi1g17480,Bradi1g17961,Bradi1g72457,Bradi2g02710,Bradi2g02720,Bradi2g05500,Bradi2g08120,Bradi2g11890,Bradi2g22440,Bradi2g24175,Bradi2g27920,Bradi2g54720,Bradi3g09810,Bradi3g18070,Bradi3g42130,Bradi4g33000,Bradi4g35650,Bradi5g13663,Bradi5g21983		localization [GO:0051179]	0.411928	43	Bradi1g26020,Bradi1g34140,Bradi1g37000,Bradi1g45940,Bradi1g55203,Bradi1g56700,Bradi1g58430,Bradi1g59420,Bradi1g63650,Bradi1g69320,Bradi1g74900,Bradi1g78577,Bradi2g04577,Bradi2g10510,Bradi2g12080,Bradi2g12727,Bradi2g22520,Bradi2g33110,Bradi2g34110,Bradi2g47347,Bradi2g48160,Bradi2g50927,Bradi2g56347,Bradi2g60590,Bradi3g27550,Bradi3g28410,Bradi3g33390,Bradi3g35100,Bradi3g35610,Bradi3g38450,Bradi3g47…		beta-glucan metabolic process [GO:0051273]	0.562414	1	Bradi1g25117		aromatic compound biosynthetic process [GO:0019438]	0.879585	15	Bradi1g09615,Bradi1g13226,Bradi1g38140,Bradi1g46247,Bradi2g45530,Bradi3g07450,Bradi3g16040,Bradi3g33200,Bradi3g36820,Bradi3g50220,Bradi4g27720,Bradi5g10640,Bradi5g18640,Bradi5g23340,Bradi5g27467		malate transport [GO:0015743]	0.265279	1	Bradi3g51480		cysteine biosynthetic process [GO:0019344]	0.355468	1	GO:0019344	Bradi1g71430
lipid metabolic process [GO:0006629]	0.482996	8	Bradi1g22001,Bradi1g31140,Bradi2g06990,Bradi2g09060,Bradi2g56850,Bradi3g26827,Bradi3g37980,Bradi3g55040		pyrimidine nucleotide metabolic process [GO:0006220]	0.412841	1	Bradi2g15810		alpha-amino acid metabolic process [GO:1901605]	0.566097	3	Bradi1g35600,Bradi1g66350,Bradi3g49280		carbohydrate derivative catabolic process [GO:1901136]	0.887896	1	Bradi2g21150		tetraterpenoid metabolic process [GO:0016108]	0.265279	1	Bradi2g41890		metal ion transport [GO:0030001]	0.356506	8	GO:0030001	Bradi1g63100,Bradi2g41087,Bradi2g51210,Bradi2g58170,Bradi2g59810,Bradi3g31920,Bradi3g44507,Bradi5g20890
sulfur compound biosynthetic process [GO:0044272]	0.485802	1	Bradi1g07910		alpha-amino acid catabolic process [GO:1901606]	0.412841	1	Bradi1g50067		organic hydroxy compound metabolic process [GO:1901615]	0.570958	1	Bradi3g41460		cellular macromolecule catabolic process [GO:0044265]	0.892961	1	Bradi2g01967		tetraterpenoid biosynthetic process [GO:0016109]	0.265279	1	Bradi2g41890		dicarboxylic acid metabolic process [GO:0043648]	0.361278	2	GO:0043648	Bradi3g37830,Bradi5g17700
cell wall organization or biogenesis [GO:0071554]	0.488218	2	Bradi3g10230,Bradi5g17087		cell wall organization or biogenesis [GO:0071554]	0.425505	4	Bradi2g11850,Bradi3g27470,Bradi3g51790,Bradi4g16350		lipid metabolic process [GO:0006629]	0.575751	10	Bradi1g46090,Bradi1g49190,Bradi1g54890,Bradi1g61010,Bradi1g68430,Bradi2g06900,Bradi3g15638,Bradi3g38290,Bradi3g41460,Bradi3g55100		cellular nitrogen compound biosynthetic process [GO:0044271]	0.895168	15	Bradi1g09615,Bradi1g13226,Bradi1g38140,Bradi1g46247,Bradi2g45530,Bradi3g07450,Bradi3g16040,Bradi3g33200,Bradi3g36820,Bradi3g50220,Bradi4g27720,Bradi5g10640,Bradi5g18640,Bradi5g23340,Bradi5g27467		carotenoid metabolic process [GO:0016116]	0.265279	1	Bradi2g41890		translational elongation [GO:0006414]	0.373313	2	GO:0006414	Bradi1g53237,Bradi3g19390
lipid biosynthetic process [GO:0008610]	0.493035	3	Bradi1g31140,Bradi3g26827,Bradi3g55040		trehalose biosynthetic process [GO:0005992]	0.429971	1	Bradi3g32970		catabolic process [GO:0009056]	0.580433	9	Bradi1g29887,Bradi2g03860,Bradi2g11140,Bradi2g58050,Bradi3g22550,Bradi3g49280,Bradi3g59210,Bradi4g15430,Bradi4g29250		heterocycle biosynthetic process [GO:0018130]	0.895808	15	Bradi1g09615,Bradi1g13226,Bradi1g38140,Bradi1g46247,Bradi2g45530,Bradi3g07450,Bradi3g16040,Bradi3g33200,Bradi3g36820,Bradi3g50220,Bradi4g27720,Bradi5g10640,Bradi5g18640,Bradi5g23340,Bradi5g27467		carotenoid biosynthetic process [GO:0016117]	0.265279	1	Bradi2g41890		regulation of cellular component organization [GO:0051128]	0.376895	1	GO:0051128	Bradi5g15490
monosaccharide metabolic process [GO:0005996]	0.497412	2	Bradi1g67730,Bradi2g19326		NADP metabolic process [GO:0006739]	0.429971	1	Bradi1g44060		cytoskeleton organization [GO:0007010]	0.595607	1	Bradi1g29420		organic cyclic compound biosynthetic process [GO:1901362]	0.914134	15	Bradi1g09615,Bradi1g13226,Bradi1g38140,Bradi1g46247,Bradi2g45530,Bradi3g07450,Bradi3g16040,Bradi3g33200,Bradi3g36820,Bradi3g50220,Bradi4g27720,Bradi5g10640,Bradi5g18640,Bradi5g23340,Bradi5g27467		quinone metabolic process [GO:1901661]	0.265279	1	Bradi3g47067		response to stimulus [GO:0050896]	0.392732	38	GO:0050896	Bradi1g01407,Bradi1g02697,Bradi1g08517,Bradi1g72007,Bradi1g76330,Bradi2g03020,Bradi2g04490,Bradi2g07480,Bradi2g09600,Bradi2g11931,Bradi2g39290,Bradi2g39393,Bradi2g46750,Bradi2g49560,Bradi2g57534,Bradi2g60434,Bradi3g00741,Bradi3g03407,Bradi3g04717,Bradi3g12930,Bradi3g15550,Bradi3g55850,Bradi4g02557,Bradi4g05960,Bradi4g09271,Bradi4g09886,Bradi4g10450,Bradi4g17160,Bradi4g22290,Bradi4g24650,Bradi4g25…
glycolysis [GO:0006096]	0.507681	1	Bradi2g19326		glycerolipid biosynthetic process [GO:0045017]	0.429971	1	Bradi2g46640		developmental process [GO:0032502]	0.595607	1	Bradi2g03860		cellular biosynthetic process [GO:0044249]	0.916565	28	Bradi1g09615,Bradi1g13226,Bradi1g20860,Bradi1g36847,Bradi1g38140,Bradi1g44030,Bradi1g46247,Bradi1g77400,Bradi2g41590,Bradi2g45530,Bradi2g47310,Bradi3g06900,Bradi3g07450,Bradi3g16040,Bradi3g28450,Bradi3g28560,Bradi3g33200,Bradi3g36820,Bradi3g37240,Bradi3g50220,Bradi4g23800,Bradi4g27450,Bradi4g27720,Bradi4g33090,Bradi5g10640,Bradi5g18640,Bradi5g23340,Bradi5g27467		quinone biosynthetic process [GO:1901663]	0.265279	1	Bradi3g47067		pentose-phosphate shunt [GO:0006098]	0.397612	1	GO:0006098	Bradi1g54350
signal transduction [GO:0007165]	0.513892	4	Bradi1g30820,Bradi1g36820,Bradi4g30380,Bradi4g36775		monosaccharide metabolic process [GO:0005996]	0.43857	4	Bradi1g44060,Bradi2g33380,Bradi2g48547,Bradi3g05220		regulation of cell cycle [GO:0051726]	0.595607	1	Bradi3g50350		organic substance catabolic process [GO:1901575]	0.918793	4	Bradi1g36260,Bradi2g01967,Bradi2g21150,Bradi3g26967		organophosphate catabolic process [GO:0046434]	0.265911	7	Bradi1g13090,Bradi1g23770,Bradi2g10970,Bradi2g21340,Bradi2g23900,Bradi3g41520,Bradi5g25300		translational termination [GO:0006415]	0.397612	1	GO:0006415	Bradi2g27180
signaling [GO:0023052]	0.513892	4	Bradi1g30820,Bradi1g36820,Bradi4g30380,Bradi4g36775		ion transmembrane transport [GO:0034220]	0.438584	5	Bradi2g10510,Bradi2g22520,Bradi2g33110,Bradi2g60590,Bradi4g31727		generation of precursor metabolites and energy [GO:0006091]	0.596972	3	Bradi2g58050,Bradi3g22550,Bradi4g29250		regulation of biological quality [GO:0065008]	0.920156	1	Bradi5g26060		macromolecular complex subunit organization [GO:0043933]	0.269635	9	Bradi1g13090,Bradi1g23770,Bradi1g50860,Bradi2g10970,Bradi2g21340,Bradi2g23900,Bradi4g11300,Bradi5g14160,Bradi5g25300		cysteine metabolic process [GO:0006534]	0.397612	1	GO:0006534	Bradi1g71430
single organism signaling [GO:0044700]	0.513892	4	Bradi1g30820,Bradi1g36820,Bradi4g30380,Bradi4g36775		organic cyclic compound biosynthetic process [GO:1901362]	0.439017	40	Bradi1g00666,Bradi1g04150,Bradi1g05480,Bradi1g06970,Bradi1g28715,Bradi1g30870,Bradi1g47480,Bradi1g51030,Bradi1g58057,Bradi1g63910,Bradi1g78577,Bradi2g00280,Bradi2g09720,Bradi2g14621,Bradi2g15810,Bradi2g15877,Bradi2g16150,Bradi2g33540,Bradi2g44035,Bradi2g46426,Bradi2g48590,Bradi2g50035,Bradi2g53760,Bradi2g56145,Bradi2g60340,Bradi3g03080,Bradi3g03407,Bradi3g06670,Bradi3g08870,Bradi3g47784,Bradi3g50…		response to chemical stimulus [GO:0042221]	0.598821	2	Bradi3g22880,Bradi5g07146		organonitrogen compound catabolic process [GO:1901565]	0.923771	1	Bradi3g26967		beta-glucan metabolic process [GO:0051273]	0.270457	3	Bradi2g49912,Bradi3g28350,Bradi4g30540		NADPH regeneration [GO:0006740]	0.397612	1	GO:0006740	Bradi1g54350
cellular lipid metabolic process [GO:0044255]	0.525959	4	Bradi1g31140,Bradi2g56850,Bradi3g26827,Bradi3g55040		microtubule cytoskeleton organization [GO:0000226]	0.446603	1	Bradi2g17300		alpha-amino acid biosynthetic process [GO:1901607]	0.598821	2	Bradi1g35600,Bradi1g66350		RNA metabolic process [GO:0016070]	0.924989	15	Bradi1g09615,Bradi1g13226,Bradi1g38140,Bradi1g46247,Bradi2g45530,Bradi3g07450,Bradi3g16040,Bradi3g33200,Bradi3g36820,Bradi3g50220,Bradi4g27720,Bradi5g10640,Bradi5g18640,Bradi5g23340,Bradi5g27467		carbohydrate derivative catabolic process [GO:1901136]	0.274651	8	Bradi1g13090,Bradi1g23770,Bradi2g10970,Bradi2g21340,Bradi2g23900,Bradi2g47210,Bradi3g41520,Bradi5g25300		cellular component disassembly [GO:0022411]	0.397612	1	GO:0022411	Bradi2g27180
nucleocytoplasmic transport [GO:0006913]	0.542109	1	Bradi1g36820		glutamine family amino acid biosynthetic process [GO:0009084]	0.446603	1	Bradi3g27877		cellular macromolecule metabolic process [GO:0044260]	0.603069	77	Bradi1g06270,Bradi1g07870,Bradi1g17420,Bradi1g18500,Bradi1g23730,Bradi1g25117,Bradi1g25540,Bradi1g29887,Bradi1g33440,Bradi1g33620,Bradi1g36720,Bradi1g48100,Bradi1g59440,Bradi1g59450,Bradi1g60170,Bradi1g69340,Bradi1g72740,Bradi1g78790,Bradi2g01120,Bradi2g01151,Bradi2g01170,Bradi2g01180,Bradi2g01200,Bradi2g01217,Bradi2g01310,Bradi2g01320,Bradi2g01937,Bradi2g02426,Bradi2g02510,Bradi2g02518,Bradi2g03…		organic substance biosynthetic process [GO:1901576]	0.926153	28	Bradi1g09615,Bradi1g13226,Bradi1g20860,Bradi1g36847,Bradi1g38140,Bradi1g44030,Bradi1g46247,Bradi1g77400,Bradi2g41590,Bradi2g45530,Bradi2g47310,Bradi3g06900,Bradi3g07450,Bradi3g16040,Bradi3g28450,Bradi3g28560,Bradi3g33200,Bradi3g36820,Bradi3g37240,Bradi3g50220,Bradi4g23800,Bradi4g27450,Bradi4g27720,Bradi4g33090,Bradi5g10640,Bradi5g18640,Bradi5g23340,Bradi5g27467		monocarboxylic acid biosynthetic process [GO:0072330]	0.283537	6	Bradi1g01000,Bradi1g44840,Bradi4g03757,Bradi4g03767,Bradi4g18170,Bradi4g28320		actin filament-based process [GO:0030029]	0.397612	1	GO:0030029	Bradi5g15490
nuclear transport [GO:0051169]	0.542109	1	Bradi1g36820		lipid catabolic process [GO:0016042]	0.446603	1	Bradi4g05100		regulation of signal transduction [GO:0009966]	0.611252	1	Bradi3g48360		catabolic process [GO:0009056]	0.932343	4	Bradi1g36260,Bradi2g01967,Bradi2g21150,Bradi3g26967		cellular component biogenesis [GO:0044085]	0.286268	13	Bradi1g09450,Bradi1g13090,Bradi1g22030,Bradi1g23770,Bradi1g50860,Bradi1g59880,Bradi2g10970,Bradi2g16350,Bradi2g21340,Bradi2g23900,Bradi4g15350,Bradi5g14160,Bradi5g25300		actin cytoskeleton organization [GO:0030036]	0.397612	1	GO:0030036	Bradi5g15490
glucan biosynthetic process [GO:0009250]	0.548702	1	Bradi3g34490		regulation of Rab GTPase activity [GO:0032313]	0.446603	1	Bradi5g04330		regulation of cell communication [GO:0010646]	0.611252	1	Bradi3g48360		single-organism cellular process [GO:0044763]	0.945901	23	Bradi1g03640,Bradi1g14040,Bradi1g14350,Bradi1g38340,Bradi1g48380,Bradi1g59730,Bradi1g61190,Bradi1g67620,Bradi1g69770,Bradi1g69870,Bradi2g16100,Bradi2g24450,Bradi2g47330,Bradi2g61000,Bradi3g10020,Bradi3g39800,Bradi3g42190,Bradi4g11030,Bradi4g29650,Bradi4g43090,Bradi4g43900,Bradi5g11350,Bradi5g26060		cell cycle [GO:0007049]	0.29104	6	Bradi1g19000,Bradi1g36150,Bradi1g68710,Bradi2g25500,Bradi3g41210,Bradi5g17790		macromolecular complex disassembly [GO:0032984]	0.397612	1	GO:0032984	Bradi2g27180
cellular process [GO:0009987]	0.561137	97	Bradi1g05890,Bradi1g07910,Bradi1g08891,Bradi1g09440,Bradi1g17480,Bradi1g17961,Bradi1g20890,Bradi1g22650,Bradi1g24770,Bradi1g25552,Bradi1g25611,Bradi1g25630,Bradi1g25737,Bradi1g25870,Bradi1g30820,Bradi1g31140,Bradi1g36820,Bradi1g37626,Bradi1g38317,Bradi1g46170,Bradi1g65630,Bradi1g68807,Bradi1g68950,Bradi1g72457,Bradi1g75950,Bradi2g02537,Bradi2g02710,Bradi2g02720,Bradi2g05500,Bradi2g05580,Bradi2g08…		regulation of Rab protein signal transduction [GO:0032483]	0.446603	1	Bradi5g04330		regulation of signaling [GO:0023051]	0.611252	1	Bradi3g48360		cellular component organization [GO:0016043]	0.949603	3	Bradi1g03640,Bradi1g61190,Bradi1g69870		cell wall biogenesis [GO:0042546]	0.293035	2	Bradi1g22030,Bradi1g59880		protein complex disassembly [GO:0043241]	0.397612	1	GO:0043241	Bradi2g27180
polysaccharide biosynthetic process [GO:0000271]	0.567921	1	Bradi3g34490		protein metabolic process [GO:0019538]	0.451822	86	Bradi1g05090,Bradi1g11876,Bradi1g12397,Bradi1g12410,Bradi1g14060,Bradi1g24135,Bradi1g24567,Bradi1g31600,Bradi1g32630,Bradi1g33480,Bradi1g44690,Bradi1g48432,Bradi1g52690,Bradi1g58020,Bradi1g58400,Bradi1g63290,Bradi1g68985,Bradi2g02470,Bradi2g10000,Bradi2g12326,Bradi2g12580,Bradi2g15560,Bradi2g17520,Bradi2g19380,Bradi2g20460,Bradi2g22193,Bradi2g24930,Bradi2g26840,Bradi2g37621,Bradi2g38200,Bradi2g47…		organonitrogen compound biosynthetic process [GO:1901566]	0.615408	6	Bradi1g21330,Bradi1g35600,Bradi1g60750,Bradi1g66350,Bradi1g67790,Bradi3g11060		macromolecule catabolic process [GO:0009057]	0.949793	1	Bradi2g01967		pyrimidine-containing compound biosynthetic process [GO:0072528]	0.293035	2	Bradi1g12550,Bradi1g19950		cellular protein complex disassembly [GO:0043624]	0.397612	1	GO:0043624	Bradi2g27180
cellular polysaccharide biosynthetic process [GO:0033692]	0.567921	1	Bradi3g34490		cofactor biosynthetic process [GO:0051188]	0.459806	3	Bradi2g11900,Bradi3g03080,Bradi3g44620		regulation of response to stimulus [GO:0048583]	0.618847	1	Bradi3g48360		biosynthetic process [GO:0009058]	0.970004	28	Bradi1g09615,Bradi1g13226,Bradi1g20860,Bradi1g36847,Bradi1g38140,Bradi1g44030,Bradi1g46247,Bradi1g77400,Bradi2g41590,Bradi2g45530,Bradi2g47310,Bradi3g06900,Bradi3g07450,Bradi3g16040,Bradi3g28450,Bradi3g28560,Bradi3g33200,Bradi3g36820,Bradi3g37240,Bradi3g50220,Bradi4g23800,Bradi4g27450,Bradi4g27720,Bradi4g33090,Bradi5g10640,Bradi5g18640,Bradi5g23340,Bradi5g27467		nucleoside diphosphate metabolic process [GO:0009132]	0.296944	1	Bradi1g19950		phospholipid metabolic process [GO:0006644]	0.403109	4	GO:0006644	Bradi1g14370,Bradi1g19050,Bradi1g36580,Bradi2g34290
carbohydrate metabolic process [GO:0005975]	0.572958	10	Bradi1g20890,Bradi1g25517,Bradi1g67730,Bradi2g19326,Bradi3g15560,Bradi3g34490,Bradi4g40110,Bradi4g40120,Bradi5g09420,Bradi5g13940		cellular amino acid catabolic process [GO:0009063]	0.462751	1	Bradi1g50067		transmembrane transport [GO:0055085]	0.621062	12	Bradi1g23450,Bradi1g37667,Bradi1g60110,Bradi2g23690,Bradi2g60580,Bradi3g01250,Bradi3g01290,Bradi3g22880,Bradi4g01526,Bradi4g30290,Bradi5g07146,Bradi5g16480		cellular catabolic process [GO:0044248]	0.972971	2	Bradi2g01967,Bradi3g26967		positive regulation of gene expression [GO:0010628]	0.296944	1	Bradi1g78540		aminoglycan metabolic process [GO:0006022]	0.417642	1	GO:0006022	Bradi3g32340
phosphorelay signal transduction system [GO:0000160]	0.574145	1	Bradi1g30820		serine family amino acid biosynthetic process [GO:0009070]	0.462751	1	Bradi5g24220		organonitrogen compound catabolic process [GO:1901565]	0.638542	3	Bradi1g29887,Bradi2g11140,Bradi3g49280		organelle organization [GO:0006996]	0.974638	1	Bradi1g69870		positive regulation of transcription, DNA-dependent [GO:0045893]	0.296944	1	Bradi1g78540		aminoglycan catabolic process [GO:0006026]	0.417642	1	GO:0006026	Bradi3g32340
cellular catabolic process [GO:0044248]	0.581422	5	Bradi1g36820,Bradi3g48840,Bradi3g59187,Bradi4g11770,Bradi4g11780		cellular biogenic amine biosynthetic process [GO:0042401]	0.462751	1	Bradi1g50067		regulation of cellular protein metabolic process [GO:0032268]	0.640757	1	Bradi3g50350		cellular macromolecule biosynthetic process [GO:0034645]	0.978126	18	Bradi1g09615,Bradi1g13226,Bradi1g38140,Bradi1g46247,Bradi2g41590,Bradi2g45530,Bradi3g06900,Bradi3g07450,Bradi3g16040,Bradi3g33200,Bradi3g36820,Bradi3g50220,Bradi4g27720,Bradi4g33090,Bradi5g10640,Bradi5g18640,Bradi5g23340,Bradi5g27467		macromolecular complex assembly [GO:0065003]	0.306224	8	Bradi1g13090,Bradi1g23770,Bradi1g50860,Bradi2g10970,Bradi2g21340,Bradi2g23900,Bradi5g14160,Bradi5g25300		chitin metabolic process [GO:0006030]	0.417642	1	GO:0006030	Bradi3g32340
single-organism carbohydrate metabolic process [GO:0044723]	0.584026	4	Bradi1g20890,Bradi1g67730,Bradi2g19326,Bradi3g34490		disaccharide biosynthetic process [GO:0046351]	0.462751	1	Bradi3g32970		cation transport [GO:0006812]	0.644559	6	Bradi1g37667,Bradi1g60110,Bradi1g62660,Bradi1g77800,Bradi4g01526,Bradi5g08240		macromolecule biosynthetic process [GO:0009059]	0.980272	18	Bradi1g09615,Bradi1g13226,Bradi1g38140,Bradi1g46247,Bradi2g41590,Bradi2g45530,Bradi3g06900,Bradi3g07450,Bradi3g16040,Bradi3g33200,Bradi3g36820,Bradi3g50220,Bradi4g27720,Bradi4g33090,Bradi5g10640,Bradi5g18640,Bradi5g23340,Bradi5g27467		monocarboxylic acid metabolic process [GO:0032787]	0.306804	7	Bradi1g01000,Bradi1g44840,Bradi1g72566,Bradi4g03757,Bradi4g03767,Bradi4g18170,Bradi4g28320		chitin catabolic process [GO:0006032]	0.417642	1	GO:0006032	Bradi3g32340
sulfur compound metabolic process [GO:0006790]	0.586326	1	Bradi1g07910		biological regulation [GO:0065007]	0.467609	46	Bradi1g00666,Bradi1g04150,Bradi1g05480,Bradi1g06970,Bradi1g26020,Bradi1g30870,Bradi1g47480,Bradi1g50230,Bradi1g51030,Bradi1g58057,Bradi1g58400,Bradi1g63910,Bradi1g68985,Bradi2g00280,Bradi2g09720,Bradi2g14621,Bradi2g15877,Bradi2g16150,Bradi2g33540,Bradi2g44035,Bradi2g46426,Bradi2g48160,Bradi2g50035,Bradi2g53760,Bradi2g56145,Bradi2g60340,Bradi3g03407,Bradi3g06670,Bradi3g08870,Bradi3g29080,Bradi3g35…		glucan biosynthetic process [GO:0009250]	0.661413	1	Bradi1g25117		cellular component organization or biogenesis [GO:0071840]	0.983742	3	Bradi1g03640,Bradi1g61190,Bradi1g69870		porphyrin-containing compound metabolic process [GO:0006778]	0.309177	2	Bradi1g49770,Bradi1g50040		malate metabolic process [GO:0006108]	0.417642	1	GO:0006108	Bradi5g17700
monovalent inorganic cation transport [GO:0015672]	0.587394	2	Bradi2g45170,Bradi5g08520		polyol metabolic process [GO:0019751]	0.478429	1	Bradi3g43150		cell redox homeostasis [GO:0045454]	0.663405	2	Bradi3g59260,Bradi4g02512		nucleic acid metabolic process [GO:0090304]	0.984409	16	Bradi1g09615,Bradi1g13226,Bradi1g38140,Bradi1g46247,Bradi2g01967,Bradi2g45530,Bradi3g07450,Bradi3g16040,Bradi3g33200,Bradi3g36820,Bradi3g50220,Bradi4g27720,Bradi5g10640,Bradi5g18640,Bradi5g23340,Bradi5g27467		zinc ion transport [GO:0006829]	0.327248	1	Bradi5g21580		amino sugar catabolic process [GO:0046348]	0.417642	1	GO:0046348	Bradi3g32340
macromolecule metabolic process [GO:0043170]	0.602718	65	Bradi1g05890,Bradi1g08891,Bradi1g17480,Bradi1g17961,Bradi1g22650,Bradi1g25552,Bradi1g25611,Bradi1g25630,Bradi1g25737,Bradi1g37626,Bradi1g38317,Bradi1g46170,Bradi1g65630,Bradi1g72457,Bradi1g75950,Bradi2g02537,Bradi2g02710,Bradi2g02720,Bradi2g05500,Bradi2g07010,Bradi2g08120,Bradi2g11890,Bradi2g18443,Bradi2g19290,Bradi2g19297,Bradi2g21100,Bradi2g21110,Bradi2g22440,Bradi2g24175,Bradi2g27920,Bradi2g52…		RNA metabolic process [GO:0016070]	0.481348	40	Bradi1g00666,Bradi1g04150,Bradi1g05480,Bradi1g06970,Bradi1g11876,Bradi1g28715,Bradi1g30870,Bradi1g47480,Bradi1g51030,Bradi1g55490,Bradi1g58057,Bradi1g63910,Bradi2g00280,Bradi2g09720,Bradi2g14621,Bradi2g15877,Bradi2g16150,Bradi2g33540,Bradi2g44035,Bradi2g46426,Bradi2g50035,Bradi2g53760,Bradi2g56145,Bradi2g60340,Bradi3g03407,Bradi3g06670,Bradi3g08870,Bradi3g28094,Bradi3g29287,Bradi3g47784,Bradi3g50…		polysaccharide biosynthetic process [GO:0000271]	0.680887	1	Bradi1g25117		metabolic process [GO:0008152]	0.987597	114	Bradi1g00790,Bradi1g01920,Bradi1g04880,Bradi1g07120,Bradi1g07180,Bradi1g09615,Bradi1g10917,Bradi1g12710,Bradi1g13226,Bradi1g14700,Bradi1g14860,Bradi1g16580,Bradi1g17850,Bradi1g19010,Bradi1g19070,Bradi1g20860,Bradi1g21040,Bradi1g33670,Bradi1g33827,Bradi1g36260,Bradi1g36847,Bradi1g38140,Bradi1g38340,Bradi1g41957,Bradi1g42707,Bradi1g43680,Bradi1g44030,Bradi1g46247,Bradi1g48380,Bradi1g49950,Bradi1g52…		regulation of localization [GO:0032879]	0.327248	1	Bradi2g10420		glucosamine-containing compound metabolic process [GO:1901071]	0.417642	1	GO:1901071	Bradi3g32340
glucose catabolic process [GO:0006007]	0.615287	1	Bradi2g19326		tRNA aminoacylation for protein translation [GO:0006418]	0.48851	2	Bradi1g11876,Bradi3g28094		cellular polysaccharide biosynthetic process [GO:0033692]	0.680887	1	Bradi1g25117		protein phosphorylation [GO:0006468]	0.991479	11	Bradi1g07180,Bradi1g21040,Bradi1g38340,Bradi1g48380,Bradi1g49950,Bradi1g55730,Bradi1g57760,Bradi1g58260,Bradi1g69097,Bradi2g24197,Bradi3g31967		regulation of ion transport [GO:0043269]	0.327248	1	Bradi2g10420		glucosamine-containing compound catabolic process [GO:1901072]	0.417642	1	GO:1901072	Bradi3g32340
hexose catabolic process [GO:0019320]	0.615287	1	Bradi2g19326		ribosome biogenesis [GO:0042254]	0.48851	2	Bradi2g05300,Bradi2g10857		regulation of protein metabolic process [GO:0051246]	0.680887	1	Bradi3g50350		DNA metabolic process [GO:0006259]	0.991494	1	Bradi2g01967		regulation of anion transport [GO:0044070]	0.327248	1	Bradi2g10420		reproduction [GO:0000003]	0.418155	4	GO:0000003	Bradi1g78340,Bradi2g57410,Bradi5g22930,Bradi5g23040
monosaccharide catabolic process [GO:0046365]	0.615287	1	Bradi2g19326		amino acid activation [GO:0043038]	0.48851	2	Bradi1g11876,Bradi3g28094		cellular homeostasis [GO:0019725]	0.681528	2	Bradi3g59260,Bradi4g02512		organonitrogen compound metabolic process [GO:1901564]	0.994629	4	Bradi1g77400,Bradi3g26967,Bradi3g37240,Bradi4g27450		positive regulation of nucleobase-containing compound metabolic process [GO:0045935]	0.327248	1	Bradi1g78540		cell recognition [GO:0008037]	0.429895	3	GO:0008037	Bradi2g57410,Bradi5g22930,Bradi5g23040
protein complex assembly [GO:0006461]	0.620833	1	Bradi3g48567		tRNA aminoacylation [GO:0043039]	0.48851	2	Bradi1g11876,Bradi3g28094		phosphorelay signal transduction system [GO:0000160]	0.687128	1	Bradi2g58020		phosphorylation [GO:0016310]	0.994659	11	Bradi1g07180,Bradi1g21040,Bradi1g38340,Bradi1g48380,Bradi1g49950,Bradi1g55730,Bradi1g57760,Bradi1g58260,Bradi1g69097,Bradi2g24197,Bradi3g31967		regulation of transport [GO:0051049]	0.327248	1	Bradi2g10420		pollination [GO:0009856]	0.429895	3	GO:0009856	Bradi2g57410,Bradi5g22930,Bradi5g23040
protein complex biogenesis [GO:0070271]	0.620833	1	Bradi3g48567		L-serine metabolic process [GO:0006563]	0.493651	1	Bradi5g24220		cellular catabolic process [GO:0044248]	0.696178	6	Bradi1g29887,Bradi2g03860,Bradi2g11140,Bradi3g49280,Bradi3g59210,Bradi4g15430		carbohydrate derivative metabolic process [GO:1901135]	0.995164	1	Bradi2g21150		positive regulation of nitrogen compound metabolic process [GO:0051173]	0.327248	1	Bradi1g78540		pollen-pistil interaction [GO:0009875]	0.429895	3	GO:0009875	Bradi2g57410,Bradi5g22930,Bradi5g23040
nitrogen compound transport [GO:0071705]	0.620833	1	Bradi3g33040		organic acid catabolic process [GO:0016054]	0.508431	1	Bradi1g50067		ubiquitin-dependent protein catabolic process [GO:0006511]	0.703057	2	Bradi2g03860,Bradi4g15430		gene expression [GO:0010467]	0.995938	16	Bradi1g09615,Bradi1g13226,Bradi1g38140,Bradi1g46247,Bradi2g45530,Bradi3g06900,Bradi3g07450,Bradi3g16040,Bradi3g33200,Bradi3g36820,Bradi3g50220,Bradi4g27720,Bradi5g10640,Bradi5g18640,Bradi5g23340,Bradi5g27467		positive regulation of RNA metabolic process [GO:0051254]	0.327248	1	Bradi1g78540		reproductive process [GO:0022414]	0.429895	3	GO:0022414	Bradi2g57410,Bradi5g22930,Bradi5g23040
single-organism carbohydrate catabolic process [GO:0044724]	0.626299	1	Bradi2g19326		carboxylic acid catabolic process [GO:0046395]	0.508431	1	Bradi1g50067		modification-dependent protein catabolic process [GO:0019941]	0.703057	2	Bradi2g03860,Bradi4g15430		organophosphate metabolic process [GO:0019637]	0.9973	1	Bradi2g21150		zinc ion transmembrane transport [GO:0071577]	0.327248	1	Bradi5g21580		multi-organism reproductive process [GO:0044703]	0.429895	3	GO:0044703	Bradi2g57410,Bradi5g22930,Bradi5g23040
ion transmembrane transport [GO:0034220]	0.633252	2	Bradi2g21180,Bradi5g08520		intracellular signal transduction [GO:0035556]	0.511779	3	Bradi1g26020,Bradi3g29080,Bradi3g35100		modification-dependent macromolecule catabolic process [GO:0043632]	0.703057	2	Bradi2g03860,Bradi4g15430		organic substance metabolic process [GO:0071704]	0.998374	78	Bradi1g00790,Bradi1g01920,Bradi1g04880,Bradi1g07180,Bradi1g09615,Bradi1g10917,Bradi1g12710,Bradi1g13226,Bradi1g14860,Bradi1g16580,Bradi1g19070,Bradi1g20860,Bradi1g21040,Bradi1g33670,Bradi1g33827,Bradi1g36260,Bradi1g36847,Bradi1g38140,Bradi1g38340,Bradi1g41957,Bradi1g42707,Bradi1g44030,Bradi1g46247,Bradi1g48380,Bradi1g49950,Bradi1g52050,Bradi1g55730,Bradi1g57760,Bradi1g58260,Bradi1g69097,Bradi1g69…		cellular macromolecular complex assembly [GO:0034622]	0.341768	7	Bradi1g13090,Bradi1g23770,Bradi1g50860,Bradi2g10970,Bradi2g21340,Bradi2g23900,Bradi5g25300		multi-multicellular organism process [GO:0044706]	0.429895	3	GO:0044706	Bradi2g57410,Bradi5g22930,Bradi5g23040
organic substance catabolic process [GO:1901575]	0.644219	6	Bradi1g36820,Bradi2g19326,Bradi3g48840,Bradi3g59187,Bradi4g11770,Bradi4g11780		pyrimidine-containing compound biosynthetic process [GO:0072528]	0.52278	1	Bradi2g15810		ion transport [GO:0006811]	0.728035	7	Bradi1g37667,Bradi1g60110,Bradi1g62660,Bradi1g77800,Bradi2g60580,Bradi4g01526,Bradi5g08240		primary metabolic process [GO:0044238]	0.99849	74	Bradi1g00790,Bradi1g01920,Bradi1g04880,Bradi1g07180,Bradi1g09615,Bradi1g10917,Bradi1g12710,Bradi1g13226,Bradi1g14860,Bradi1g16580,Bradi1g19070,Bradi1g20860,Bradi1g21040,Bradi1g33670,Bradi1g33827,Bradi1g36260,Bradi1g36847,Bradi1g38140,Bradi1g38340,Bradi1g41957,Bradi1g42707,Bradi1g44030,Bradi1g46247,Bradi1g48380,Bradi1g49950,Bradi1g52050,Bradi1g55730,Bradi1g57760,Bradi1g58260,Bradi1g69097,Bradi1g69…		tRNA processing [GO:0008033]	0.341926	3	Bradi1g29490,Bradi5g01730,Bradi5g04790		recognition of pollen [GO:0048544]	0.429895	3	GO:0048544	Bradi2g57410,Bradi5g22930,Bradi5g23040
external encapsulating structure organization [GO:0045229]	0.647393	1	Bradi5g17087		cell communication [GO:0007154]	0.525711	10	Bradi1g14060,Bradi1g26020,Bradi1g50230,Bradi1g58400,Bradi3g29080,Bradi3g35100,Bradi4g05960,Bradi4g25880,Bradi4g26450,Bradi5g23040		nitrogen compound transport [GO:0071705]	0.732871	1	Bradi2g60580		nucleobase-containing compound metabolic process [GO:0006139]	0.998936	16	Bradi1g09615,Bradi1g13226,Bradi1g38140,Bradi1g46247,Bradi2g01967,Bradi2g45530,Bradi3g07450,Bradi3g16040,Bradi3g33200,Bradi3g36820,Bradi3g50220,Bradi4g27720,Bradi5g10640,Bradi5g18640,Bradi5g23340,Bradi5g27467		phosphate ion transport [GO:0006817]	0.356248	1	Bradi3g47550		amino sugar metabolic process [GO:0006040]	0.437008	1	GO:0006040	Bradi3g32340
cell wall organization [GO:0071555]	0.647393	1	Bradi5g17087		porphyrin-containing compound metabolic process [GO:0006778]	0.536712	1	Bradi2g00810		homeostatic process [GO:0042592]	0.734986	2	Bradi3g59260,Bradi4g02512		nitrogen compound metabolic process [GO:0006807]	0.99938	20	Bradi1g09615,Bradi1g13226,Bradi1g38140,Bradi1g46247,Bradi1g77400,Bradi2g01967,Bradi2g45530,Bradi3g07450,Bradi3g16040,Bradi3g26967,Bradi3g33200,Bradi3g36820,Bradi3g37240,Bradi3g50220,Bradi4g27450,Bradi4g27720,Bradi5g10640,Bradi5g18640,Bradi5g23340,Bradi5g27467		response to biotic stimulus [GO:0009607]	0.356248	1	Bradi5g12740		cation transport [GO:0006812]	0.444034	12	GO:0006812	Bradi1g63100,Bradi2g41087,Bradi2g51210,Bradi2g58170,Bradi2g59810,Bradi3g05570,Bradi3g18790,Bradi3g31920,Bradi3g44507,Bradi4g43740,Bradi5g20890,Bradi5g21017
protein dephosphorylation [GO:0006470]	0.657491	1	Bradi4g21510		oligosaccharide biosynthetic process [GO:0009312]	0.536712	1	Bradi3g32970		cellular protein catabolic process [GO:0044257]	0.746188	2	Bradi2g03860,Bradi4g15430		heterocycle metabolic process [GO:0046483]	0.999387	17	Bradi1g09615,Bradi1g13226,Bradi1g38140,Bradi1g46247,Bradi2g01967,Bradi2g45530,Bradi3g07450,Bradi3g16040,Bradi3g26967,Bradi3g33200,Bradi3g36820,Bradi3g50220,Bradi4g27720,Bradi5g10640,Bradi5g18640,Bradi5g23340,Bradi5g27467		anatomical structure development [GO:0048856]	0.356248	1	Bradi3g32820		ion transport [GO:0006811]	0.445391	15	GO:0006811	Bradi1g63100,Bradi2g41087,Bradi2g48350,Bradi2g51210,Bradi2g58170,Bradi2g59810,Bradi3g05570,Bradi3g18790,Bradi3g27000,Bradi3g31920,Bradi3g44507,Bradi4g43740,Bradi5g20890,Bradi5g21017,Bradi5g24170
small GTPase mediated signal transduction [GO:0007264]	0.672103	1	Bradi1g36820		cellular macromolecule metabolic process [GO:0044260]	0.536852	117	Bradi1g00666,Bradi1g04150,Bradi1g05090,Bradi1g05480,Bradi1g06970,Bradi1g11876,Bradi1g12397,Bradi1g12410,Bradi1g14060,Bradi1g24135,Bradi1g24567,Bradi1g28353,Bradi1g28715,Bradi1g30870,Bradi1g31600,Bradi1g32630,Bradi1g33480,Bradi1g47480,Bradi1g48432,Bradi1g51030,Bradi1g55490,Bradi1g58020,Bradi1g58057,Bradi1g58400,Bradi1g63290,Bradi1g63910,Bradi1g68985,Bradi2g00280,Bradi2g02470,Bradi2g09720,Bradi2g10…		proteolysis involved in cellular protein catabolic process [GO:0051603]	0.746188	2	Bradi2g03860,Bradi4g15430		cellular aromatic compound metabolic process [GO:0006725]	0.999476	17	Bradi1g09615,Bradi1g13226,Bradi1g38140,Bradi1g46247,Bradi2g01967,Bradi2g45530,Bradi3g07450,Bradi3g16040,Bradi3g26967,Bradi3g33200,Bradi3g36820,Bradi3g50220,Bradi4g27720,Bradi5g10640,Bradi5g18640,Bradi5g23340,Bradi5g27467		pyrimidine-containing compound metabolic process [GO:0072527]	0.372763	2	Bradi1g12550,Bradi1g19950		cellular process involved in reproduction [GO:0048610]	0.447513	3	GO:0048610	Bradi2g57410,Bradi5g22930,Bradi5g23040
organonitrogen compound metabolic process [GO:1901564]	0.679734	9	Bradi1g07910,Bradi1g36820,Bradi1g68807,Bradi2g05580,Bradi3g14740,Bradi3g36880,Bradi3g48840,Bradi3g50660,Bradi4g36810		organonitrogen compound catabolic process [GO:1901565]	0.544145	5	Bradi1g50067,Bradi1g78577,Bradi2g00810,Bradi3g35100,Bradi5g04330		signal transduction [GO:0007165]	0.749083	4	Bradi1g67687,Bradi2g51820,Bradi2g58020,Bradi3g48360		cellular nitrogen compound metabolic process [GO:0034641]	0.999492	17	Bradi1g09615,Bradi1g13226,Bradi1g38140,Bradi1g46247,Bradi2g01967,Bradi2g45530,Bradi3g07450,Bradi3g16040,Bradi3g26967,Bradi3g33200,Bradi3g36820,Bradi3g50220,Bradi4g27720,Bradi5g10640,Bradi5g18640,Bradi5g23340,Bradi5g27467		DNA modification [GO:0006304]	0.384001	1	Bradi3g21450		monocarboxylic acid biosynthetic process [GO:0072330]	0.447967	4	GO:0072330	Bradi1g17090,Bradi2g07272,Bradi3g28460,Bradi5g11750
catabolic process [GO:0009056]	0.680974	6	Bradi1g36820,Bradi2g19326,Bradi3g48840,Bradi3g59187,Bradi4g11770,Bradi4g11780		amine biosynthetic process [GO:0009309]	0.550238	1	Bradi1g50067		signaling [GO:0023052]	0.749083	4	Bradi1g67687,Bradi2g51820,Bradi2g58020,Bradi3g48360		translation [GO:0006412]	0.999591	1	Bradi3g06900		DNA alkylation [GO:0006305]	0.384001	1	Bradi3g21450		organic substance catabolic process [GO:1901575]	0.450343	16	GO:1901575	Bradi1g25440,Bradi1g25447,Bradi1g34080,Bradi1g44480,Bradi1g51540,Bradi1g54350,Bradi1g56280,Bradi1g63510,Bradi1g75610,Bradi2g00810,Bradi2g55050,Bradi2g60390,Bradi3g18790,Bradi3g32340,Bradi4g21277,Bradi5g26300
carbohydrate catabolic process [GO:0016052]	0.686096	1	Bradi2g19326		response to endogenous stimulus [GO:0009719]	0.550238	1	Bradi3g03407		single organism signaling [GO:0044700]	0.749083	4	Bradi1g67687,Bradi2g51820,Bradi2g58020,Bradi3g48360		cellular protein modification process [GO:0006464]	0.999654	11	Bradi1g07180,Bradi1g21040,Bradi1g38340,Bradi1g48380,Bradi1g49950,Bradi1g55730,Bradi1g57760,Bradi1g58260,Bradi1g69097,Bradi2g24197,Bradi3g31967		DNA methylation [GO:0006306]	0.384001	1	Bradi3g21450		cytoskeleton organization [GO:0007010]	0.454608	2	GO:0007010	Bradi5g15490,Bradi5g20750
cellular carbohydrate biosynthetic process [GO:0034637]	0.690627	1	Bradi3g34490		response to hormone stimulus [GO:0009725]	0.550238	1	Bradi3g03407		amine metabolic process [GO:0009308]	0.753181	1	Bradi1g35600		protein modification process [GO:0036211]	0.999654	11	Bradi1g07180,Bradi1g21040,Bradi1g38340,Bradi1g48380,Bradi1g49950,Bradi1g55730,Bradi1g57760,Bradi1g58260,Bradi1g69097,Bradi2g24197,Bradi3g31967		steroid biosynthetic process [GO:0006694]	0.384001	1	Bradi3g53987		sulfur compound biosynthetic process [GO:0044272]	0.454608	2	GO:0044272	Bradi1g71430,Bradi2g07272
response to oxidative stress [GO:0006979]	0.691317	2	Bradi4g05230,Bradi5g27130		response to organic substance [GO:0010033]	0.550238	1	Bradi3g03407		regulation of phosphate metabolic process [GO:0019220]	0.753181	1	Bradi3g50350		organic cyclic compound metabolic process [GO:1901360]	0.999656	17	Bradi1g09615,Bradi1g13226,Bradi1g38140,Bradi1g46247,Bradi2g01967,Bradi2g45530,Bradi3g07450,Bradi3g16040,Bradi3g26967,Bradi3g33200,Bradi3g36820,Bradi3g50220,Bradi4g27720,Bradi5g10640,Bradi5g18640,Bradi5g23340,Bradi5g27467		positive regulation of biosynthetic process [GO:0009891]	0.384001	1	Bradi1g78540		iron-sulfur cluster assembly [GO:0016226]	0.455732	1	GO:0016226	Bradi2g16040
organonitrogen compound biosynthetic process [GO:1901566]	0.693947	4	Bradi1g07910,Bradi3g36880,Bradi3g50660,Bradi4g36810		small molecule catabolic process [GO:0044282]	0.550238	1	Bradi1g50067		regulation of phosphorus metabolic process [GO:0051174]	0.753181	1	Bradi3g50350		macromolecule modification [GO:0043412]	0.999821	11	Bradi1g07180,Bradi1g21040,Bradi1g38340,Bradi1g48380,Bradi1g49950,Bradi1g55730,Bradi1g57760,Bradi1g58260,Bradi1g69097,Bradi2g24197,Bradi3g31967		positive regulation of metabolic process [GO:0009893]	0.384001	1	Bradi1g78540		metallo-sulfur cluster assembly [GO:0031163]	0.455732	1	GO:0031163	Bradi2g16040
protein complex subunit organization [GO:0071822]	0.695093	1	Bradi3g48567		single-organism catabolic process [GO:0044712]	0.550238	1	Bradi1g50067		cellular lipid metabolic process [GO:0044255]	0.759674	4	Bradi1g54890,Bradi1g61010,Bradi1g68430,Bradi3g55100		phosphate-containing compound metabolic process [GO:0006796]	0.999878	12	Bradi1g07180,Bradi1g21040,Bradi1g38340,Bradi1g48380,Bradi1g49950,Bradi1g55730,Bradi1g57760,Bradi1g58260,Bradi1g69097,Bradi2g21150,Bradi2g24197,Bradi3g31967		positive regulation of macromolecule biosynthetic process [GO:0010557]	0.384001	1	Bradi1g78540		amide biosynthetic process [GO:0043604]	0.455732	1	GO:0043604	Bradi2g07272
organonitrogen compound catabolic process [GO:1901565]	0.69763	2	Bradi1g36820,Bradi3g48840		reproduction [GO:0000003]	0.554156	3	Bradi1g14060,Bradi4g26450,Bradi5g23040		protein dephosphorylation [GO:0006470]	0.767398	1	Bradi1g07870		phosphorus metabolic process [GO:0006793]	0.999884	12	Bradi1g07180,Bradi1g21040,Bradi1g38340,Bradi1g48380,Bradi1g49950,Bradi1g55730,Bradi1g57760,Bradi1g58260,Bradi1g69097,Bradi2g21150,Bradi2g24197,Bradi3g31967		positive regulation of macromolecule metabolic process [GO:0010604]	0.384001	1	Bradi1g78540		hexose metabolic process [GO:0019318]	0.462697	4	GO:0019318	Bradi1g44480,Bradi1g51540,Bradi1g54350,Bradi1g63510
cellular component biogenesis [GO:0044085]	0.701908	3	Bradi3g10230,Bradi3g48567,Bradi5g17087		ribonucleoprotein complex biogenesis [GO:0022613]	0.560359	2	Bradi2g05300,Bradi2g10857		carbohydrate derivative catabolic process [GO:1901136]	0.770762	2	Bradi1g29887,Bradi2g11140		protein metabolic process [GO:0019538]	0.999996	21	Bradi1g07180,Bradi1g14860,Bradi1g19070,Bradi1g21040,Bradi1g38340,Bradi1g42707,Bradi1g48380,Bradi1g49950,Bradi1g55730,Bradi1g57760,Bradi1g58260,Bradi1g69097,Bradi2g08300,Bradi2g24197,Bradi2g39320,Bradi3g06900,Bradi3g07280,Bradi3g31690,Bradi3g31967,Bradi3g37457,Bradi4g17900		positive regulation of cellular metabolic process [GO:0031325]	0.384001	1	Bradi1g78540		cellular respiration [GO:0045333]	0.465733	2	GO:0045333	Bradi1g39167,Bradi1g57930
response to stimulus [GO:0050896]	0.703225	14	Bradi1g30820,Bradi1g36820,Bradi1g64610,Bradi2g08120,Bradi2g11610,Bradi2g20680,Bradi2g37172,Bradi4g01945,Bradi4g05230,Bradi4g30380,Bradi4g36775,Bradi5g02037,Bradi5g03140,Bradi5g27130		cellular nitrogen compound catabolic process [GO:0044270]	0.562873	4	Bradi1g78577,Bradi2g00810,Bradi3g35100,Bradi5g04330		cellular macromolecule catabolic process [GO:0044265]	0.780647	2	Bradi2g03860,Bradi4g15430		cellular metabolic process [GO:0044237]	0.999999	52	Bradi1g04880,Bradi1g07180,Bradi1g09615,Bradi1g13226,Bradi1g20860,Bradi1g21040,Bradi1g33827,Bradi1g36260,Bradi1g36847,Bradi1g38140,Bradi1g38340,Bradi1g44030,Bradi1g46247,Bradi1g48380,Bradi1g49950,Bradi1g55730,Bradi1g57760,Bradi1g58260,Bradi1g69097,Bradi1g77400,Bradi2g01967,Bradi2g21150,Bradi2g24197,Bradi2g41590,Bradi2g45530,Bradi2g47310,Bradi2g53330,Bradi3g06900,Bradi3g07190,Bradi3g07450,Bradi3g16…		positive regulation of cellular biosynthetic process [GO:0031328]	0.384001	1	Bradi1g78540		macromolecule catabolic process [GO:0009057]	0.471413	7	GO:0009057	Bradi1g25440,Bradi1g25447,Bradi1g34080,Bradi1g56280,Bradi1g75610,Bradi3g32340,Bradi5g26300
biosynthetic process [GO:0009058]	0.705596	33	Bradi1g07910,Bradi1g08891,Bradi1g17480,Bradi1g17961,Bradi1g20890,Bradi1g31140,Bradi1g67730,Bradi1g72457,Bradi2g02710,Bradi2g02720,Bradi2g05500,Bradi2g08120,Bradi2g11890,Bradi2g22440,Bradi2g24175,Bradi2g27920,Bradi2g54720,Bradi3g09810,Bradi3g18070,Bradi3g23160,Bradi3g26827,Bradi3g34490,Bradi3g36880,Bradi3g42130,Bradi3g48840,Bradi3g50660,Bradi3g55040,Bradi4g24780,Bradi4g33000,Bradi4g35650,Bradi4g36…		heterocycle catabolic process [GO:0046700]	0.562873	4	Bradi1g78577,Bradi2g00810,Bradi3g35100,Bradi5g04330		ion transmembrane transport [GO:0034220]	0.790157	2	Bradi1g37667,Bradi2g60580		macromolecule metabolic process [GO:0043170]	0.999999	41	Bradi1g07180,Bradi1g09615,Bradi1g13226,Bradi1g14860,Bradi1g19070,Bradi1g21040,Bradi1g33827,Bradi1g38140,Bradi1g38340,Bradi1g42707,Bradi1g46247,Bradi1g48380,Bradi1g49950,Bradi1g55730,Bradi1g57760,Bradi1g58260,Bradi1g69097,Bradi2g01967,Bradi2g08300,Bradi2g24197,Bradi2g39320,Bradi2g41590,Bradi2g45530,Bradi3g06900,Bradi3g07280,Bradi3g07450,Bradi3g16040,Bradi3g31690,Bradi3g31967,Bradi3g33200,Bradi3g36…		cellular ketone metabolic process [GO:0042180]	0.384001	1	Bradi3g47067		sulfur amino acid biosynthetic process [GO:0000097]	0.473834	1	GO:0000097	Bradi1g71430
cellular aromatic compound metabolic process [GO:0006725]	0.706892	28	Bradi1g08891,Bradi1g17480,Bradi1g17961,Bradi1g36820,Bradi1g72457,Bradi2g02710,Bradi2g02720,Bradi2g05500,Bradi2g05580,Bradi2g08120,Bradi2g11890,Bradi2g22440,Bradi2g24175,Bradi2g27920,Bradi2g54720,Bradi3g09810,Bradi3g18070,Bradi3g20160,Bradi3g36880,Bradi3g42130,Bradi3g48840,Bradi3g59187,Bradi4g11770,Bradi4g11780,Bradi4g33000,Bradi4g35650,Bradi5g13663,Bradi5g21983		G-protein coupled receptor signaling pathway [GO:0007186]	0.563371	1	Bradi1g50230		primary metabolic process [GO:0044238]	0.806629	113	Bradi1g06270,Bradi1g07870,Bradi1g17420,Bradi1g18500,Bradi1g21330,Bradi1g23730,Bradi1g24516,Bradi1g25117,Bradi1g25540,Bradi1g29887,Bradi1g33440,Bradi1g33620,Bradi1g35600,Bradi1g36720,Bradi1g45480,Bradi1g46090,Bradi1g48100,Bradi1g49190,Bradi1g54890,Bradi1g59440,Bradi1g59450,Bradi1g60130,Bradi1g60170,Bradi1g60750,Bradi1g61010,Bradi1g66350,Bradi1g67790,Bradi1g68430,Bradi1g69340,Bradi1g72740,Bradi1g78…		cellular process [GO:0009987]	0.999999	73	Bradi1g03640,Bradi1g04880,Bradi1g07180,Bradi1g09615,Bradi1g13226,Bradi1g14040,Bradi1g14350,Bradi1g20860,Bradi1g21040,Bradi1g33827,Bradi1g36260,Bradi1g36847,Bradi1g38140,Bradi1g38340,Bradi1g44030,Bradi1g46247,Bradi1g48380,Bradi1g49950,Bradi1g55730,Bradi1g57760,Bradi1g58260,Bradi1g59730,Bradi1g61190,Bradi1g67620,Bradi1g69097,Bradi1g69770,Bradi1g69870,Bradi1g77400,Bradi2g01967,Bradi2g16100,Bradi2g21…		ketone biosynthetic process [GO:0042181]	0.384001	1	Bradi3g47067		NADP metabolic process [GO:0006739]	0.473834	1	GO:0006739	Bradi1g54350
cellular glucan metabolic process [GO:0006073]	0.712326	1	Bradi3g34490		nucleotide metabolic process [GO:0009117]	0.56591	7	Bradi1g44060,Bradi1g78577,Bradi2g15810,Bradi2g48590,Bradi3g03080,Bradi3g35100,Bradi5g04330		organonitrogen compound metabolic process [GO:1901564]	0.808983	11	Bradi1g21330,Bradi1g29887,Bradi1g35600,Bradi1g60750,Bradi1g66350,Bradi1g67790,Bradi1g78130,Bradi2g11140,Bradi3g11060,Bradi3g11430,Bradi3g49280		cellular macromolecule metabolic process [GO:0044260]	1	32	Bradi1g07180,Bradi1g09615,Bradi1g13226,Bradi1g21040,Bradi1g33827,Bradi1g38140,Bradi1g38340,Bradi1g46247,Bradi1g48380,Bradi1g49950,Bradi1g55730,Bradi1g57760,Bradi1g58260,Bradi1g69097,Bradi2g01967,Bradi2g24197,Bradi2g41590,Bradi2g45530,Bradi3g06900,Bradi3g07450,Bradi3g16040,Bradi3g31967,Bradi3g33200,Bradi3g36820,Bradi3g50220,Bradi4g27720,Bradi4g33090,Bradi5g10640,Bradi5g18640,Bradi5g22907,Bradi5g23…		DNA methylation or demethylation [GO:0044728]	0.384001	1	Bradi3g21450		cellular membrane organization [GO:0016044]	0.473834	1	GO:0016044	Bradi4g21050
glucan metabolic process [GO:0044042]	0.712326	1	Bradi3g34490		nucleoside phosphate metabolic process [GO:0006753]	0.574658	7	Bradi1g44060,Bradi1g78577,Bradi2g15810,Bradi2g48590,Bradi3g03080,Bradi3g35100,Bradi5g04330		protein catabolic process [GO:0030163]	0.810953	2	Bradi2g03860,Bradi4g15430		cellular protein metabolic process [GO:0044267]	1	12	Bradi1g07180,Bradi1g21040,Bradi1g38340,Bradi1g48380,Bradi1g49950,Bradi1g55730,Bradi1g57760,Bradi1g58260,Bradi1g69097,Bradi2g24197,Bradi3g06900,Bradi3g31967		single-organism developmental process [GO:0044767]	0.384001	1	Bradi3g32820		membrane organization [GO:0061024]	0.473834	1	GO:0061024	Bradi4g21050
transmembrane transport [GO:0055085]	0.724286	8	Bradi1g24770,Bradi1g68950,Bradi2g21180,Bradi2g31260,Bradi2g45170,Bradi2g52640,Bradi4g01540,Bradi5g08520		cell surface receptor signaling pathway [GO:0007166]	0.576121	1	Bradi1g50230		single-organism transport [GO:0044765]	0.812997	16	Bradi1g23450,Bradi1g37667,Bradi1g55770,Bradi1g60110,Bradi1g62660,Bradi1g77800,Bradi2g23690,Bradi2g60580,Bradi3g01250,Bradi3g01290,Bradi3g22880,Bradi4g01526,Bradi4g30290,Bradi5g07146,Bradi5g08240,Bradi5g16480							serine family amino acid metabolic process [GO:0009069]	0.40369	2	Bradi3g30500,Bradi5g22290		potassium ion transport [GO:0006813]	0.476723	2	GO:0006813	Bradi1g63100,Bradi3g44507
cellular polysaccharide metabolic process [GO:0044264]	0.724612	1	Bradi3g34490		nitrogen compound transport [GO:0071705]	0.585387	2	Bradi2g10510,Bradi2g60590		cellular glucan metabolic process [GO:0006073]	0.816568	1	Bradi1g25117							branched-chain amino acid biosynthetic process [GO:0009082]	0.410559	1	Bradi3g48370		photosynthesis [GO:0015979]	0.485944	5	GO:0015979	Bradi1g58280,Bradi2g20380,Bradi4g27480,Bradi5g16050,Bradi5g16055
cellular component assembly [GO:0022607]	0.738894	2	Bradi3g48567,Bradi5g17087		pyrimidine-containing compound metabolic process [GO:0072527]	0.5885	1	Bradi2g15810		anion transport [GO:0006820]	0.816568	1	Bradi2g60580							purine nucleoside monophosphate metabolic process [GO:0009126]	0.410559	1	Bradi3g20590		glycolysis [GO:0006096]	0.487575	2	GO:0006096	Bradi1g44480,Bradi1g51540
intracellular signal transduction [GO:0035556]	0.740187	1	Bradi1g36820		nitrogen compound metabolic process [GO:0006807]	0.589624	67	Bradi1g00666,Bradi1g04150,Bradi1g05480,Bradi1g06970,Bradi1g11876,Bradi1g28353,Bradi1g28715,Bradi1g30870,Bradi1g44060,Bradi1g47480,Bradi1g50067,Bradi1g51030,Bradi1g55440,Bradi1g55490,Bradi1g58057,Bradi1g63910,Bradi1g68985,Bradi1g69160,Bradi1g78577,Bradi2g00280,Bradi2g00810,Bradi2g02550,Bradi2g09720,Bradi2g14621,Bradi2g15810,Bradi2g15877,Bradi2g16150,Bradi2g33540,Bradi2g44035,Bradi2g46426,Bradi2g48…		glucan metabolic process [GO:0044042]	0.816568	1	Bradi1g25117							purine nucleoside monophosphate biosynthetic process [GO:0009127]	0.410559	1	Bradi3g20590		porphyrin-containing compound biosynthetic process [GO:0006779]	0.491336	1	GO:0006779	Bradi2g44360
response to stress [GO:0006950]	0.74609	9	Bradi1g64610,Bradi2g11610,Bradi2g20680,Bradi2g37172,Bradi4g01945,Bradi4g05230,Bradi5g02037,Bradi5g03140,Bradi5g27130		cell wall modification [GO:0042545]	0.600519	1	Bradi2g11850		DNA conformation change [GO:0071103]	0.816568	1	Bradi5g24917							purine ribonucleoside monophosphate metabolic process [GO:0009167]	0.410559	1	Bradi3g20590		photosynthesis, light harvesting [GO:0009765]	0.491336	1	GO:0009765	Bradi4g27480
organic cyclic compound metabolic process [GO:1901360]	0.747234	28	Bradi1g08891,Bradi1g17480,Bradi1g17961,Bradi1g36820,Bradi1g72457,Bradi2g02710,Bradi2g02720,Bradi2g05500,Bradi2g08120,Bradi2g11890,Bradi2g22440,Bradi2g24175,Bradi2g27920,Bradi2g54720,Bradi3g09810,Bradi3g18070,Bradi3g20160,Bradi3g36880,Bradi3g42130,Bradi3g48840,Bradi3g50660,Bradi3g59187,Bradi4g11770,Bradi4g11780,Bradi4g33000,Bradi4g35650,Bradi5g13663,Bradi5g21983		cellular potassium ion transport [GO:0071804]	0.600519	1	Bradi4g31727		cellular polysaccharide metabolic process [GO:0044264]	0.827149	1	Bradi1g25117							purine ribonucleoside monophosphate biosynthetic process [GO:0009168]	0.410559	1	Bradi3g20590		lipid catabolic process [GO:0016042]	0.491336	1	GO:0016042	Bradi4g21277
polysaccharide metabolic process [GO:0005976]	0.76876	1	Bradi3g34490		potassium ion transmembrane transport [GO:0071805]	0.600519	1	Bradi4g31727		small molecule metabolic process [GO:0044281]	0.829415	13	Bradi1g21330,Bradi1g35600,Bradi1g60750,Bradi1g61010,Bradi1g66350,Bradi1g67790,Bradi1g68430,Bradi1g78130,Bradi3g11430,Bradi3g41460,Bradi3g49280,Bradi3g55100,Bradi4g02512							regulation of gene expression, epigenetic [GO:0040029]	0.410559	1	Bradi3g21450		histone methylation [GO:0016571]	0.491336	1	GO:0016571	Bradi3g48970
dephosphorylation [GO:0016311]	0.775401	1	Bradi4g21510		carbohydrate metabolic process [GO:0005975]	0.601058	20	Bradi1g03207,Bradi1g08550,Bradi1g44060,Bradi1g55203,Bradi1g67760,Bradi1g71077,Bradi2g24090,Bradi2g33380,Bradi2g48547,Bradi3g05220,Bradi3g29810,Bradi3g31410,Bradi3g32970,Bradi3g33277,Bradi3g44840,Bradi3g49460,Bradi3g58010,Bradi4g09417,Bradi4g09430,Bradi5g26010		aromatic compound catabolic process [GO:0019439]	0.834991	2	Bradi3g49280,Bradi3g59210							rRNA processing [GO:0006364]	0.41888	2	Bradi1g09450,Bradi2g16350		histone lysine methylation [GO:0034968]	0.491336	1	GO:0034968	Bradi3g48970
response to chemical stimulus [GO:0042221]	0.775401	1	Bradi2g08120		serine family amino acid metabolic process [GO:0009069]	0.612188	1	Bradi5g24220		regulation of biological quality [GO:0065008]	0.834991	2	Bradi3g59260,Bradi4g02512							rRNA metabolic process [GO:0016072]	0.41888	2	Bradi1g09450,Bradi2g16350		carbohydrate metabolic process [GO:0005975]	0.50049	24	GO:0005975	Bradi1g13232,Bradi1g25440,Bradi1g25447,Bradi1g33817,Bradi1g44480,Bradi1g51540,Bradi1g54350,Bradi1g55203,Bradi1g60410,Bradi1g61320,Bradi1g63510,Bradi1g71077,Bradi1g75610,Bradi2g22224,Bradi2g59650,Bradi2g60390,Bradi3g00650,Bradi3g32340,Bradi3g33277,Bradi3g45635,Bradi4g34927,Bradi5g00540,Bradi5g10130,Bradi5g17700
GTP catabolic process [GO:0006184]	0.77865	1	Bradi1g36820		organophosphate biosynthetic process [GO:0090407]	0.613719	4	Bradi1g78577,Bradi2g15810,Bradi2g48590,Bradi3g03080		organic cyclic compound catabolic process [GO:1901361]	0.839946	2	Bradi3g49280,Bradi3g59210							sucrose metabolic process [GO:0005985]	0.435976	1	Bradi1g29570		serine family amino acid biosynthetic process [GO:0009070]	0.508258	1	GO:0009070	Bradi1g71430
guanosine-containing compound catabolic process [GO:1901069]	0.77865	1	Bradi1g36820		regulation of phosphate metabolic process [GO:0019220]	0.617099	2	Bradi3g46310,Bradi5g04330		macromolecule metabolic process [GO:0043170]	0.84813	83	Bradi1g06270,Bradi1g07870,Bradi1g17420,Bradi1g18500,Bradi1g23730,Bradi1g24516,Bradi1g25117,Bradi1g25540,Bradi1g29887,Bradi1g33440,Bradi1g33620,Bradi1g36720,Bradi1g48100,Bradi1g59440,Bradi1g59450,Bradi1g60130,Bradi1g60170,Bradi1g69340,Bradi1g72740,Bradi1g78790,Bradi2g01120,Bradi2g01151,Bradi2g01170,Bradi2g01180,Bradi2g01200,Bradi2g01217,Bradi2g01310,Bradi2g01320,Bradi2g01937,Bradi2g02426,Bradi2g02…							DNA topological change [GO:0006265]	0.435976	1	Bradi2g10040		macromolecule methylation [GO:0043414]	0.508852	2	GO:0043414	Bradi1g47035,Bradi3g48970
nitrogen compound metabolic process [GO:0006807]	0.785785	30	Bradi1g07910,Bradi1g08891,Bradi1g17480,Bradi1g17961,Bradi1g36820,Bradi1g68807,Bradi1g72457,Bradi2g02710,Bradi2g02720,Bradi2g05500,Bradi2g05580,Bradi2g08120,Bradi2g11890,Bradi2g22440,Bradi2g24175,Bradi2g27920,Bradi2g54720,Bradi3g09810,Bradi3g14740,Bradi3g18070,Bradi3g20160,Bradi3g36880,Bradi3g42130,Bradi3g48840,Bradi3g50660,Bradi4g33000,Bradi4g35650,Bradi4g36810,Bradi5g13663,Bradi5g21983		regulation of phosphorus metabolic process [GO:0051174]	0.617099	2	Bradi3g46310,Bradi5g04330		microtubule-based process [GO:0007017]	0.849535	1	Bradi1g29420							terpenoid metabolic process [GO:0006721]	0.435976	1	Bradi2g41890		cellular protein complex assembly [GO:0043623]	0.508852	2	GO:0043623	Bradi4g21050,Bradi5g15490
intracellular protein transport [GO:0006886]	0.79405	2	Bradi1g09440,Bradi1g36820		regulation of nucleoside metabolic process [GO:0009118]	0.623517	1	Bradi5g04330		cellular metabolic process [GO:0044237]	0.849937	98	Bradi1g06270,Bradi1g07870,Bradi1g17420,Bradi1g18500,Bradi1g21330,Bradi1g23730,Bradi1g25117,Bradi1g25540,Bradi1g29887,Bradi1g33440,Bradi1g33620,Bradi1g35600,Bradi1g35730,Bradi1g36720,Bradi1g45480,Bradi1g48100,Bradi1g54890,Bradi1g59440,Bradi1g59450,Bradi1g60170,Bradi1g60750,Bradi1g61010,Bradi1g66350,Bradi1g67790,Bradi1g68430,Bradi1g69340,Bradi1g72740,Bradi1g78130,Bradi1g78790,Bradi2g01120,Bradi2g01…							steroid metabolic process [GO:0008202]	0.435976	1	Bradi3g53987		catabolic process [GO:0009056]	0.513512	16	GO:0009056	Bradi1g25440,Bradi1g25447,Bradi1g34080,Bradi1g44480,Bradi1g51540,Bradi1g54350,Bradi1g56280,Bradi1g63510,Bradi1g75610,Bradi2g00810,Bradi2g55050,Bradi2g60390,Bradi3g18790,Bradi3g32340,Bradi4g21277,Bradi5g26300
GTP metabolic process [GO:0046039]	0.794208	1	Bradi1g36820		regulation of nucleotide catabolic process [GO:0030811]	0.623517	1	Bradi5g04330		polysaccharide metabolic process [GO:0005976]	0.863734	1	Bradi1g25117							terpenoid biosynthetic process [GO:0016114]	0.435976	1	Bradi2g41890		protein complex subunit organization [GO:0071822]	0.51556	3	GO:0071822	Bradi2g27180,Bradi4g21050,Bradi5g15490
chromatin organization [GO:0006325]	0.800123	1	Bradi3g44780		regulation of cellular catabolic process [GO:0031329]	0.623517	1	Bradi5g04330		dephosphorylation [GO:0016311]	0.869034	1	Bradi1g07870							regulation of ARF GTPase activity [GO:0032312]	0.435976	1	Bradi3g41520		mRNA processing [GO:0006397]	0.519273	2	GO:0006397	Bradi1g55490,Bradi4g45170
macromolecule biosynthetic process [GO:0009059]	0.802651	22	Bradi1g08891,Bradi1g17480,Bradi1g17961,Bradi1g72457,Bradi2g02710,Bradi2g02720,Bradi2g05500,Bradi2g08120,Bradi2g11890,Bradi2g22440,Bradi2g24175,Bradi2g27920,Bradi2g54720,Bradi3g09810,Bradi3g18070,Bradi3g34490,Bradi3g42130,Bradi4g33000,Bradi4g35650,Bradi4g36810,Bradi5g13663,Bradi5g21983		regulation of Ras GTPase activity [GO:0032318]	0.623517	1	Bradi5g04330		cell cycle [GO:0007049]	0.871606	1	Bradi3g50350							protein glycosylation [GO:0006486]	0.436016	3	Bradi1g54620,Bradi2g49640,Bradi3g44190		energy derivation by oxidation of organic compounds [GO:0015980]	0.519273	2	GO:0015980	Bradi1g39167,Bradi1g57930
guanosine-containing compound metabolic process [GO:1901068]	0.81145	1	Bradi1g36820		regulation of purine nucleotide catabolic process [GO:0033121]	0.623517	1	Bradi5g04330		organic substance metabolic process [GO:0071704]	0.872156	116	Bradi1g06270,Bradi1g07870,Bradi1g17420,Bradi1g18500,Bradi1g21330,Bradi1g23730,Bradi1g24516,Bradi1g25117,Bradi1g25540,Bradi1g29887,Bradi1g33440,Bradi1g33620,Bradi1g35600,Bradi1g36720,Bradi1g45480,Bradi1g46090,Bradi1g48100,Bradi1g49190,Bradi1g54890,Bradi1g59440,Bradi1g59450,Bradi1g60130,Bradi1g60170,Bradi1g60750,Bradi1g61010,Bradi1g66350,Bradi1g67790,Bradi1g68430,Bradi1g69340,Bradi1g72740,Bradi1g78…							glycoprotein metabolic process [GO:0009100]	0.436016	3	Bradi1g54620,Bradi2g49640,Bradi3g44190		lignin metabolic process [GO:0009808]	0.524618	1	GO:0009808	Bradi2g55050
purine nucleoside catabolic process [GO:0006152]	0.814181	1	Bradi1g36820		regulation of GTP catabolic process [GO:0033124]	0.623517	1	Bradi5g04330		cellular response to stimulus [GO:0051716]	0.882442	5	Bradi1g48100,Bradi1g67687,Bradi2g51820,Bradi2g58020,Bradi3g48360							glycoprotein biosynthetic process [GO:0009101]	0.436016	3	Bradi1g54620,Bradi2g49640,Bradi3g44190		phenylpropanoid catabolic process [GO:0046271]	0.524618	1	GO:0046271	Bradi2g55050
purine nucleotide catabolic process [GO:0006195]	0.814181	1	Bradi1g36820		regulation of GTPase activity [GO:0043087]	0.623517	1	Bradi5g04330		DNA repair [GO:0006281]	0.908383	1	Bradi1g48100							ribosome biogenesis [GO:0042254]	0.436016	3	Bradi1g09450,Bradi2g16350,Bradi4g15350		lignin catabolic process [GO:0046274]	0.524618	1	GO:0046274	Bradi2g55050
nucleoside triphosphate catabolic process [GO:0009143]	0.814181	1	Bradi1g36820		regulation of purine nucleotide metabolic process [GO:1900542]	0.623517	1	Bradi5g04330		response to DNA damage stimulus [GO:0006974]	0.913685	1	Bradi1g48100							macromolecule glycosylation [GO:0043413]	0.436016	3	Bradi1g54620,Bradi2g49640,Bradi3g44190		phospholipid dephosphorylation [GO:0046839]	0.524618	1	GO:0046839	Bradi1g14370
purine nucleoside triphosphate catabolic process [GO:0009146]	0.814181	1	Bradi1g36820		external encapsulating structure organization [GO:0045229]	0.624731	2	Bradi2g11850,Bradi3g27470		protein folding [GO:0006457]	0.915384	1	Bradi1g78790							purine nucleotide metabolic process [GO:0006163]	0.44611	9	Bradi1g13090,Bradi1g23770,Bradi1g63967,Bradi2g10970,Bradi2g21340,Bradi2g23900,Bradi3g20590,Bradi3g41520,Bradi5g25300		phosphatidylinositol dephosphorylation [GO:0046856]	0.524618	1	GO:0046856	Bradi1g14370
purine ribonucleotide catabolic process [GO:0009154]	0.814181	1	Bradi1g36820		cell wall organization [GO:0071555]	0.624731	2	Bradi2g11850,Bradi3g27470		cellular response to stress [GO:0033554]	0.921852	1	Bradi1g48100							dephosphorylation [GO:0016311]	0.457948	5	Bradi1g13047,Bradi3g09560,Bradi3g34990,Bradi3g36217,Bradi5g19410		DNA-dependent transcription, initiation [GO:0006352]	0.529545	2	GO:0006352	Bradi2g14567,Bradi2g14790
nucleotide catabolic process [GO:0009166]	0.814181	1	Bradi1g36820		chromatin organization [GO:0006325]	0.631989	3	Bradi2g26840,Bradi3g48970,Bradi4g09970		cellular component organization or biogenesis [GO:0071840]	0.931735	6	Bradi1g29420,Bradi1g29887,Bradi2g11140,Bradi2g51900,Bradi2g53580,Bradi3g59460							glycerol metabolic process [GO:0006071]	0.460298	1	Bradi5g13120		sulfur amino acid metabolic process [GO:0000096]	0.540436	1	GO:0000096	Bradi1g71430
ribonucleoside triphosphate catabolic process [GO:0009203]	0.814181	1	Bradi1g36820		regulation of cyclin-dependent protein serine/threonine kinase activity [GO:0000079]	0.634517	1	Bradi3g46310		proteolysis [GO:0006508]	0.933377	8	Bradi1g24516,Bradi1g60130,Bradi2g03860,Bradi2g25850,Bradi3g10037,Bradi3g10058,Bradi4g15430,Bradi5g03790							alditol metabolic process [GO:0019400]	0.460298	1	Bradi5g13120		DNA recombination [GO:0006310]	0.540436	1	GO:0006310	Bradi5g13920
purine ribonucleoside triphosphate catabolic process [GO:0009207]	0.814181	1	Bradi1g36820		regulation of nucleotide metabolic process [GO:0006140]	0.634517	1	Bradi5g04330		regulation of metabolic process [GO:0019222]	0.933823	16	Bradi1g17420,Bradi1g59440,Bradi1g59450,Bradi2g12590,Bradi2g48090,Bradi2g52590,Bradi2g57000,Bradi3g10037,Bradi3g10058,Bradi3g15590,Bradi3g50350,Bradi3g57267,Bradi4g32050,Bradi4g45290,Bradi5g03790,Bradi5g21010							regulation of cellular component organization [GO:0051128]	0.460298	1	Bradi3g32820		L-serine metabolic process [GO:0006563]	0.540436	1	GO:0006563	Bradi1g71430
ribonucleotide catabolic process [GO:0009261]	0.814181	1	Bradi1g36820		regulation of kinase activity [GO:0043549]	0.634517	1	Bradi3g46310		regulation of biological process [GO:0050789]	0.951017	22	Bradi1g17420,Bradi1g59440,Bradi1g59450,Bradi1g67687,Bradi2g12590,Bradi2g48090,Bradi2g51820,Bradi2g52590,Bradi2g57000,Bradi2g58020,Bradi3g10037,Bradi3g10058,Bradi3g15590,Bradi3g48360,Bradi3g50350,Bradi3g57267,Bradi3g59260,Bradi4g02512,Bradi4g32050,Bradi4g45290,Bradi5g03790,Bradi5g21010							protein oligomerization [GO:0051259]	0.460298	1	Bradi5g14160		monosaccharide metabolic process [GO:0005996]	0.540864	4	GO:0005996	Bradi1g44480,Bradi1g51540,Bradi1g54350,Bradi1g63510
purine ribonucleoside catabolic process [GO:0046130]	0.814181	1	Bradi1g36820		regulation of protein kinase activity [GO:0045859]	0.634517	1	Bradi3g46310		regulation of transcription, DNA-dependent [GO:0006355]	0.955687	12	Bradi1g17420,Bradi1g59440,Bradi1g59450,Bradi2g12590,Bradi2g48090,Bradi2g52590,Bradi2g57000,Bradi3g15590,Bradi3g57267,Bradi4g32050,Bradi4g45290,Bradi5g21010							cellular carbohydrate biosynthetic process [GO:0034637]	0.463617	4	Bradi2g49912,Bradi3g22330,Bradi3g28350,Bradi4g30540		anion transport [GO:0006820]	0.547869	3	GO:0006820	Bradi2g48350,Bradi3g27000,Bradi5g24170
purine-containing compound catabolic process [GO:0072523]	0.814181	1	Bradi1g36820		regulation of transferase activity [GO:0051338]	0.634517	1	Bradi3g46310		regulation of RNA biosynthetic process [GO:2001141]	0.955687	12	Bradi1g17420,Bradi1g59440,Bradi1g59450,Bradi2g12590,Bradi2g48090,Bradi2g52590,Bradi2g57000,Bradi3g15590,Bradi3g57267,Bradi4g32050,Bradi4g45290,Bradi5g21010							translational termination [GO:0006415]	0.483574	1	Bradi4g11300		drug transmembrane transport [GO:0006855]	0.549638	2	GO:0006855	Bradi1g72007,Bradi2g46750
nucleoside phosphate catabolic process [GO:1901292]	0.814181	1	Bradi1g36820		regulation of protein serine/threonine kinase activity [GO:0071900]	0.634517	1	Bradi3g46310		regulation of RNA metabolic process [GO:0051252]	0.956532	12	Bradi1g17420,Bradi1g59440,Bradi1g59450,Bradi2g12590,Bradi2g48090,Bradi2g52590,Bradi2g57000,Bradi3g15590,Bradi3g57267,Bradi4g32050,Bradi4g45290,Bradi5g21010							protein targeting to membrane [GO:0006612]	0.483574	1	Bradi4g25490		drug transport [GO:0015893]	0.549638	2	GO:0015893	Bradi1g72007,Bradi2g46750
cellular protein localization [GO:0034613]	0.815557	2	Bradi1g09440,Bradi1g36820		signal transduction [GO:0007165]	0.637434	7	Bradi1g26020,Bradi1g50230,Bradi1g58400,Bradi3g29080,Bradi3g35100,Bradi4g05960,Bradi4g25880		cellular component organization [GO:0016043]	0.960474	4	Bradi1g29420,Bradi2g51900,Bradi2g53580,Bradi3g59460							cotranslational protein targeting to membrane [GO:0006613]	0.483574	1	Bradi4g25490		response to drug [GO:0042493]	0.549638	2	GO:0042493	Bradi1g72007,Bradi2g46750
cellular macromolecule localization [GO:0070727]	0.815557	2	Bradi1g09440,Bradi1g36820		signaling [GO:0023052]	0.637434	7	Bradi1g26020,Bradi1g50230,Bradi1g58400,Bradi3g29080,Bradi3g35100,Bradi4g05960,Bradi4g25880		biological regulation [GO:0065007]	0.96167	22	Bradi1g17420,Bradi1g59440,Bradi1g59450,Bradi1g67687,Bradi2g12590,Bradi2g48090,Bradi2g51820,Bradi2g52590,Bradi2g57000,Bradi2g58020,Bradi3g10037,Bradi3g10058,Bradi3g15590,Bradi3g48360,Bradi3g50350,Bradi3g57267,Bradi3g59260,Bradi4g02512,Bradi4g32050,Bradi4g45290,Bradi5g03790,Bradi5g21010							SRP-dependent cotranslational protein targeting to membrane [GO:0006614]	0.483574	1	Bradi4g25490		nicotinamide nucleotide metabolic process [GO:0046496]	0.555728	1	GO:0046496	Bradi1g54350
cellular response to stimulus [GO:0051716]	0.816794	4	Bradi1g30820,Bradi1g36820,Bradi4g30380,Bradi4g36775		single organism signaling [GO:0044700]	0.637434	7	Bradi1g26020,Bradi1g50230,Bradi1g58400,Bradi3g29080,Bradi3g35100,Bradi4g05960,Bradi4g25880		regulation of biosynthetic process [GO:0009889]	0.964588	12	Bradi1g17420,Bradi1g59440,Bradi1g59450,Bradi2g12590,Bradi2g48090,Bradi2g52590,Bradi2g57000,Bradi3g15590,Bradi3g57267,Bradi4g32050,Bradi4g45290,Bradi5g21010							cellular component disassembly [GO:0022411]	0.483574	1	Bradi4g11300		tRNA aminoacylation for protein translation [GO:0006418]	0.559457	2	GO:0006418	Bradi3g30350,Bradi3g31100
nucleoside catabolic process [GO:0009164]	0.816873	1	Bradi1g36820		multicellular organismal process [GO:0032501]	0.644009	3	Bradi1g14060,Bradi4g26450,Bradi5g23040		regulation of macromolecule biosynthetic process [GO:0010556]	0.964588	12	Bradi1g17420,Bradi1g59440,Bradi1g59450,Bradi2g12590,Bradi2g48090,Bradi2g52590,Bradi2g57000,Bradi3g15590,Bradi3g57267,Bradi4g32050,Bradi4g45290,Bradi5g21010							actin filament-based process [GO:0030029]	0.483574	1	Bradi2g49340		amino acid activation [GO:0043038]	0.559457	2	GO:0043038	Bradi3g30350,Bradi3g31100
ribonucleoside catabolic process [GO:0042454]	0.816873	1	Bradi1g36820		single-multicellular organism process [GO:0044707]	0.644009	3	Bradi1g14060,Bradi4g26450,Bradi5g23040		regulation of cellular biosynthetic process [GO:0031326]	0.964588	12	Bradi1g17420,Bradi1g59440,Bradi1g59450,Bradi2g12590,Bradi2g48090,Bradi2g52590,Bradi2g57000,Bradi3g15590,Bradi3g57267,Bradi4g32050,Bradi4g45290,Bradi5g21010							actin cytoskeleton organization [GO:0030036]	0.483574	1	Bradi2g49340		tRNA aminoacylation [GO:0043039]	0.559457	2	GO:0043039	Bradi3g30350,Bradi3g31100
glycosyl compound catabolic process [GO:1901658]	0.816873	1	Bradi1g36820		regulation of protein phosphorylation [GO:0001932]	0.645196	1	Bradi3g46310		regulation of cellular macromolecule biosynthetic process [GO:2000112]	0.964588	12	Bradi1g17420,Bradi1g59440,Bradi1g59450,Bradi2g12590,Bradi2g48090,Bradi2g52590,Bradi2g57000,Bradi3g15590,Bradi3g57267,Bradi4g32050,Bradi4g45290,Bradi5g21010							macromolecular complex disassembly [GO:0032984]	0.483574	1	Bradi4g11300		sexual reproduction [GO:0019953]	0.570513	1	GO:0019953	Bradi1g78340
organic substance biosynthetic process [GO:1901576]	0.819932	29	Bradi1g07910,Bradi1g08891,Bradi1g17480,Bradi1g17961,Bradi1g31140,Bradi1g67730,Bradi1g72457,Bradi2g02710,Bradi2g02720,Bradi2g05500,Bradi2g08120,Bradi2g11890,Bradi2g22440,Bradi2g24175,Bradi2g27920,Bradi2g54720,Bradi3g09810,Bradi3g18070,Bradi3g26827,Bradi3g34490,Bradi3g36880,Bradi3g42130,Bradi3g50660,Bradi3g55040,Bradi4g33000,Bradi4g35650,Bradi4g36810,Bradi5g13663,Bradi5g21983		regulation of protein modification process [GO:0031399]	0.645196	1	Bradi3g46310		single-organism process [GO:0044699]	0.966639	34	Bradi1g23450,Bradi1g29420,Bradi1g29887,Bradi1g33620,Bradi1g36720,Bradi1g37667,Bradi1g48100,Bradi1g55770,Bradi1g60110,Bradi1g62660,Bradi1g67687,Bradi1g77800,Bradi2g03860,Bradi2g11140,Bradi2g23690,Bradi2g51820,Bradi2g51842,Bradi2g51940,Bradi2g53580,Bradi2g58020,Bradi2g60580,Bradi3g01250,Bradi3g01290,Bradi3g22880,Bradi3g48360,Bradi3g50350,Bradi3g59260,Bradi3g59460,Bradi4g01526,Bradi4g02512,Bradi4g30…							protein complex disassembly [GO:0043241]	0.483574	1	Bradi4g11300		DNA repair [GO:0006281]	0.574441	4	GO:0006281	Bradi1g02697,Bradi3g12930,Bradi3g15550,Bradi4g17160
nucleic acid metabolic process [GO:0090304]	0.821447	20	Bradi1g08891,Bradi1g17480,Bradi1g17961,Bradi1g72457,Bradi2g02710,Bradi2g02720,Bradi2g05500,Bradi2g08120,Bradi2g11890,Bradi2g22440,Bradi2g24175,Bradi2g27920,Bradi2g54720,Bradi3g09810,Bradi3g18070,Bradi3g42130,Bradi4g33000,Bradi4g35650,Bradi5g13663,Bradi5g21983		regulation of phosphorylation [GO:0042325]	0.645196	1	Bradi3g46310		regulation of cellular metabolic process [GO:0031323]	0.967018	13	Bradi1g17420,Bradi1g59440,Bradi1g59450,Bradi2g12590,Bradi2g48090,Bradi2g52590,Bradi2g57000,Bradi3g15590,Bradi3g50350,Bradi3g57267,Bradi4g32050,Bradi4g45290,Bradi5g21010							cellular protein complex disassembly [GO:0043624]	0.483574	1	Bradi4g11300		regulation of protein metabolic process [GO:0051246]	0.578634	2	GO:0051246	Bradi1g34080,Bradi3g46310
organophosphate catabolic process [GO:0046434]	0.827257	1	Bradi1g36820		regulation of hydrolase activity [GO:0051336]	0.645196	1	Bradi5g04330		regulation of macromolecule metabolic process [GO:0060255]	0.967018	13	Bradi1g17420,Bradi1g59440,Bradi1g59450,Bradi2g12590,Bradi2g48090,Bradi2g52590,Bradi2g57000,Bradi3g15590,Bradi3g50350,Bradi3g57267,Bradi4g32050,Bradi4g45290,Bradi5g21010							protein targeting to ER [GO:0045047]	0.483574	1	Bradi4g25490		phenylpropanoid metabolic process [GO:0009698]	0.584808	1	GO:0009698	Bradi2g55050
protein folding [GO:0006457]	0.837056	1	Bradi5g02037		pigment metabolic process [GO:0042440]	0.655564	1	Bradi2g00810		regulation of primary metabolic process [GO:0080090]	0.967337	13	Bradi1g17420,Bradi1g59440,Bradi1g59450,Bradi2g12590,Bradi2g48090,Bradi2g52590,Bradi2g57000,Bradi3g15590,Bradi3g50350,Bradi3g57267,Bradi4g32050,Bradi4g45290,Bradi5g21010							positive regulation of biological process [GO:0048518]	0.483574	1	Bradi1g78540		cell wall macromolecule catabolic process [GO:0016998]	0.584808	1	GO:0016998	Bradi3g32340
nucleobase-containing compound catabolic process [GO:0034655]	0.841746	1	Bradi1g36820		small GTPase mediated signal transduction [GO:0007264]	0.66113	2	Bradi1g26020,Bradi3g35100		aromatic compound biosynthetic process [GO:0019438]	0.968953	17	Bradi1g17420,Bradi1g21330,Bradi1g35600,Bradi1g59440,Bradi1g59450,Bradi1g60750,Bradi1g67790,Bradi2g12590,Bradi2g48090,Bradi2g52590,Bradi2g57000,Bradi3g11060,Bradi3g15590,Bradi3g57267,Bradi4g32050,Bradi4g45290,Bradi5g21010							positive regulation of cellular process [GO:0048522]	0.483574	1	Bradi1g78540		pyridine nucleotide metabolic process [GO:0019362]	0.584808	1	GO:0019362	Bradi1g54350
chromosome organization [GO:0051276]	0.841746	1	Bradi3g44780		purine nucleoside catabolic process [GO:0006152]	0.661516	3	Bradi1g78577,Bradi3g35100,Bradi5g04330		regulation of cellular process [GO:0050794]	0.970559	19	Bradi1g17420,Bradi1g59440,Bradi1g59450,Bradi1g67687,Bradi2g12590,Bradi2g48090,Bradi2g51820,Bradi2g52590,Bradi2g57000,Bradi2g58020,Bradi3g15590,Bradi3g48360,Bradi3g50350,Bradi3g57267,Bradi3g59260,Bradi4g02512,Bradi4g32050,Bradi4g45290,Bradi5g21010							establishment of protein localization to endoplasmic reticulum [GO:0072599]	0.483574	1	Bradi4g25490		cell wall macromolecule metabolic process [GO:0044036]	0.584808	1	GO:0044036	Bradi3g32340
cellular macromolecule biosynthetic process [GO:0034645]	0.850448	21	Bradi1g08891,Bradi1g17480,Bradi1g17961,Bradi1g72457,Bradi2g02710,Bradi2g02720,Bradi2g05500,Bradi2g08120,Bradi2g11890,Bradi2g22440,Bradi2g24175,Bradi2g27920,Bradi2g54720,Bradi3g09810,Bradi3g18070,Bradi3g34490,Bradi3g42130,Bradi4g33000,Bradi4g35650,Bradi5g13663,Bradi5g21983		purine nucleotide catabolic process [GO:0006195]	0.661516	3	Bradi1g78577,Bradi3g35100,Bradi5g04330		regulation of nucleobase-containing compound metabolic process [GO:0019219]	0.971873	12	Bradi1g17420,Bradi1g59440,Bradi1g59450,Bradi2g12590,Bradi2g48090,Bradi2g52590,Bradi2g57000,Bradi3g15590,Bradi3g57267,Bradi4g32050,Bradi4g45290,Bradi5g21010							dicarboxylic acid metabolic process [GO:0043648]	0.491642	2	Bradi1g21440,Bradi1g47650		response to DNA damage stimulus [GO:0006974]	0.593911	4	GO:0006974	Bradi1g02697,Bradi3g12930,Bradi3g15550,Bradi4g17160
cellular biosynthetic process [GO:0044249]	0.854756	28	Bradi1g07910,Bradi1g08891,Bradi1g17480,Bradi1g17961,Bradi1g31140,Bradi1g72457,Bradi2g02710,Bradi2g02720,Bradi2g05500,Bradi2g08120,Bradi2g11890,Bradi2g22440,Bradi2g24175,Bradi2g27920,Bradi2g54720,Bradi3g09810,Bradi3g18070,Bradi3g26827,Bradi3g34490,Bradi3g36880,Bradi3g42130,Bradi3g50660,Bradi3g55040,Bradi4g33000,Bradi4g35650,Bradi4g36810,Bradi5g13663,Bradi5g21983		nucleoside triphosphate catabolic process [GO:0009143]	0.661516	3	Bradi1g78577,Bradi3g35100,Bradi5g04330		regulation of nitrogen compound metabolic process [GO:0051171]	0.971873	12	Bradi1g17420,Bradi1g59440,Bradi1g59450,Bradi2g12590,Bradi2g48090,Bradi2g52590,Bradi2g57000,Bradi3g15590,Bradi3g57267,Bradi4g32050,Bradi4g45290,Bradi5g21010							purine nucleoside metabolic process [GO:0042278]	0.502502	8	Bradi1g13090,Bradi1g23770,Bradi2g10970,Bradi2g21340,Bradi2g23900,Bradi3g20590,Bradi3g41520,Bradi5g25300		glycolipid metabolic process [GO:0006664]	0.598628	1	GO:0006664	Bradi4g21277
defense response [GO:0006952]	0.86077	3	Bradi2g37172,Bradi4g01945,Bradi5g03140		purine nucleoside triphosphate catabolic process [GO:0009146]	0.661516	3	Bradi1g78577,Bradi3g35100,Bradi5g04330		cellular component assembly [GO:0022607]	0.972833	1	Bradi2g51900							purine ribonucleoside metabolic process [GO:0046128]	0.502502	8	Bradi1g13090,Bradi1g23770,Bradi2g10970,Bradi2g21340,Bradi2g23900,Bradi3g20590,Bradi3g41520,Bradi5g25300		response to endogenous stimulus [GO:0009719]	0.598628	1	GO:0009719	Bradi3g03407
cellular nitrogen compound catabolic process [GO:0044270]	0.861247	1	Bradi1g36820		purine ribonucleotide catabolic process [GO:0009154]	0.661516	3	Bradi1g78577,Bradi3g35100,Bradi5g04330		regulation of gene expression [GO:0010468]	0.973268	12	Bradi1g17420,Bradi1g59440,Bradi1g59450,Bradi2g12590,Bradi2g48090,Bradi2g52590,Bradi2g57000,Bradi3g15590,Bradi3g57267,Bradi4g32050,Bradi4g45290,Bradi5g21010							organic substance catabolic process [GO:1901575]	0.504036	20	Bradi1g13090,Bradi1g23770,Bradi1g24880,Bradi1g66720,Bradi1g74320,Bradi2g10970,Bradi2g21340,Bradi2g23350,Bradi2g23900,Bradi2g47210,Bradi2g53800,Bradi2g54680,Bradi2g54690,Bradi3g30500,Bradi3g41520,Bradi3g47067,Bradi5g07650,Bradi5g22290,Bradi5g23280,Bradi5g25300		response to hormone stimulus [GO:0009725]	0.598628	1	GO:0009725	Bradi3g03407
heterocycle catabolic process [GO:0046700]	0.861247	1	Bradi1g36820		nucleotide catabolic process [GO:0009166]	0.661516	3	Bradi1g78577,Bradi3g35100,Bradi5g04330		single-organism cellular process [GO:0044763]	0.97335	29	Bradi1g23450,Bradi1g29420,Bradi1g29887,Bradi1g33620,Bradi1g36720,Bradi1g37667,Bradi1g48100,Bradi1g60110,Bradi1g67687,Bradi2g11140,Bradi2g23690,Bradi2g51820,Bradi2g51842,Bradi2g51940,Bradi2g53580,Bradi2g58020,Bradi2g60580,Bradi3g01250,Bradi3g01290,Bradi3g22880,Bradi3g48360,Bradi3g50350,Bradi3g59260,Bradi3g59460,Bradi4g01526,Bradi4g02512,Bradi4g30290,Bradi5g07146,Bradi5g16480							aminoglycan metabolic process [GO:0006022]	0.505848	1	Bradi2g47210		response to organic substance [GO:0010033]	0.598628	1	GO:0010033	Bradi3g03407
intracellular transport [GO:0046907]	0.868575	2	Bradi1g09440,Bradi1g36820		ribonucleoside triphosphate catabolic process [GO:0009203]	0.661516	3	Bradi1g78577,Bradi3g35100,Bradi5g04330		organic cyclic compound biosynthetic process [GO:1901362]	0.981341	17	Bradi1g17420,Bradi1g21330,Bradi1g35600,Bradi1g59440,Bradi1g59450,Bradi1g60750,Bradi1g67790,Bradi2g12590,Bradi2g48090,Bradi2g52590,Bradi2g57000,Bradi3g11060,Bradi3g15590,Bradi3g57267,Bradi4g32050,Bradi4g45290,Bradi5g21010							aminoglycan catabolic process [GO:0006026]	0.505848	1	Bradi2g47210		protein polymerization [GO:0051258]	0.598628	1	GO:0051258	Bradi5g15490
carbohydrate derivative catabolic process [GO:1901136]	0.874747	1	Bradi1g36820		purine ribonucleoside triphosphate catabolic process [GO:0009207]	0.661516	3	Bradi1g78577,Bradi3g35100,Bradi5g04330		cellular process [GO:0009987]	0.983839	118	Bradi1g06270,Bradi1g07870,Bradi1g17420,Bradi1g18500,Bradi1g21330,Bradi1g23450,Bradi1g23730,Bradi1g25117,Bradi1g25540,Bradi1g29420,Bradi1g29887,Bradi1g33440,Bradi1g33620,Bradi1g35600,Bradi1g35730,Bradi1g36720,Bradi1g37667,Bradi1g45480,Bradi1g48100,Bradi1g54890,Bradi1g59440,Bradi1g59450,Bradi1g60110,Bradi1g60170,Bradi1g60750,Bradi1g61010,Bradi1g66350,Bradi1g67687,Bradi1g67790,Bradi1g68430,Bradi1g69…							chitin metabolic process [GO:0006030]	0.505848	1	Bradi2g47210		sulfur compound metabolic process [GO:0006790]	0.606241	2	GO:0006790	Bradi1g71430,Bradi2g07272
macromolecular complex assembly [GO:0065003]	0.883583	1	Bradi3g48567		ribonucleotide catabolic process [GO:0009261]	0.661516	3	Bradi1g78577,Bradi3g35100,Bradi5g04330		DNA metabolic process [GO:0006259]	0.984544	2	Bradi1g48100,Bradi5g24917							chitin catabolic process [GO:0006032]	0.505848	1	Bradi2g47210		generation of precursor metabolites and energy [GO:0006091]	0.606645	5	GO:0006091	Bradi1g39167,Bradi1g44480,Bradi1g51540,Bradi1g57930,Bradi4g27480
protein transport [GO:0015031]	0.895774	2	Bradi1g09440,Bradi1g36820		purine ribonucleoside catabolic process [GO:0046130]	0.661516	3	Bradi1g78577,Bradi3g35100,Bradi5g04330		transcription, DNA-dependent [GO:0006351]	0.989079	12	Bradi1g17420,Bradi1g59440,Bradi1g59450,Bradi2g12590,Bradi2g48090,Bradi2g52590,Bradi2g57000,Bradi3g15590,Bradi3g57267,Bradi4g32050,Bradi4g45290,Bradi5g21010							tRNA modification [GO:0006400]	0.505848	1	Bradi5g04790		transition metal ion transport [GO:0000041]	0.611989	1	GO:0000041	Bradi2g51210
establishment of protein localization [GO:0045184]	0.895774	2	Bradi1g09440,Bradi1g36820		purine-containing compound catabolic process [GO:0072523]	0.661516	3	Bradi1g78577,Bradi3g35100,Bradi5g04330		RNA biosynthetic process [GO:0032774]	0.989437	12	Bradi1g17420,Bradi1g59440,Bradi1g59450,Bradi2g12590,Bradi2g48090,Bradi2g52590,Bradi2g57000,Bradi3g15590,Bradi3g57267,Bradi4g32050,Bradi4g45290,Bradi5g21010							amino sugar catabolic process [GO:0046348]	0.505848	1	Bradi2g47210		pyridine-containing compound metabolic process [GO:0072524]	0.611989	1	GO:0072524	Bradi1g54350
purine nucleoside triphosphate metabolic process [GO:0009144]	0.897955	1	Bradi1g36820		nucleoside phosphate catabolic process [GO:1901292]	0.661516	3	Bradi1g78577,Bradi3g35100,Bradi5g04330		organelle organization [GO:0006996]	0.991333	1	Bradi1g29420							glucosamine-containing compound metabolic process [GO:1901071]	0.505848	1	Bradi2g47210		monocarboxylic acid metabolic process [GO:0032787]	0.612847	4	GO:0032787	Bradi1g17090,Bradi2g07272,Bradi3g28460,Bradi5g11750
ribonucleoside triphosphate metabolic process [GO:0009199]	0.897955	1	Bradi1g36820		tetrapyrrole metabolic process [GO:0033013]	0.665629	1	Bradi2g00810		transport [GO:0006810]	0.991373	17	Bradi1g23450,Bradi1g32420,Bradi1g37667,Bradi1g55770,Bradi1g60110,Bradi1g62660,Bradi1g77800,Bradi2g23690,Bradi2g60580,Bradi3g01250,Bradi3g01290,Bradi3g22880,Bradi4g01526,Bradi4g30290,Bradi5g07146,Bradi5g08240,Bradi5g16480							glucosamine-containing compound catabolic process [GO:1901072]	0.505848	1	Bradi2g47210		methylation [GO:0032259]	0.623872	2	GO:0032259	Bradi1g47035,Bradi3g48970
purine ribonucleoside triphosphate metabolic process [GO:0009205]	0.897955	1	Bradi1g36820		nucleoside catabolic process [GO:0009164]	0.667212	3	Bradi1g78577,Bradi3g35100,Bradi5g04330		establishment of localization [GO:0051234]	0.991373	17	Bradi1g23450,Bradi1g32420,Bradi1g37667,Bradi1g55770,Bradi1g60110,Bradi1g62660,Bradi1g77800,Bradi2g23690,Bradi2g60580,Bradi3g01250,Bradi3g01290,Bradi3g22880,Bradi4g01526,Bradi4g30290,Bradi5g07146,Bradi5g08240,Bradi5g16480							purine nucleoside triphosphate metabolic process [GO:0009144]	0.517683	7	Bradi1g13090,Bradi1g23770,Bradi2g10970,Bradi2g21340,Bradi2g23900,Bradi3g41520,Bradi5g25300		cellular response to stress [GO:0033554]	0.625165	4	GO:0033554	Bradi1g02697,Bradi3g12930,Bradi3g15550,Bradi4g17160
generation of precursor metabolites and energy [GO:0006091]	0.899439	1	Bradi2g19326		ribonucleoside catabolic process [GO:0042454]	0.667212	3	Bradi1g78577,Bradi3g35100,Bradi5g04330		carbohydrate derivative metabolic process [GO:1901135]	0.991775	2	Bradi1g29887,Bradi2g11140							ribonucleoside triphosphate metabolic process [GO:0009199]	0.517683	7	Bradi1g13090,Bradi1g23770,Bradi2g10970,Bradi2g21340,Bradi2g23900,Bradi3g41520,Bradi5g25300		phosphatidylinositol metabolic process [GO:0046488]	0.632457	2	GO:0046488	Bradi1g14370,Bradi1g19050
nucleoside triphosphate metabolic process [GO:0009141]	0.899439	1	Bradi1g36820		glycosyl compound catabolic process [GO:1901658]	0.667212	3	Bradi1g78577,Bradi3g35100,Bradi5g04330		localization [GO:0051179]	0.992217	17	Bradi1g23450,Bradi1g32420,Bradi1g37667,Bradi1g55770,Bradi1g60110,Bradi1g62660,Bradi1g77800,Bradi2g23690,Bradi2g60580,Bradi3g01250,Bradi3g01290,Bradi3g22880,Bradi4g01526,Bradi4g30290,Bradi5g07146,Bradi5g08240,Bradi5g16480							purine ribonucleoside triphosphate metabolic process [GO:0009205]	0.517683	7	Bradi1g13090,Bradi1g23770,Bradi2g10970,Bradi2g21340,Bradi2g23900,Bradi3g41520,Bradi5g25300		membrane lipid metabolic process [GO:0006643]	0.637396	1	GO:0006643	Bradi4g21277
macromolecular complex subunit organization [GO:0043933]	0.906543	1	Bradi3g48567		single-organism process [GO:0044699]	0.675299	63	Bradi1g14060,Bradi1g26020,Bradi1g34140,Bradi1g37000,Bradi1g45940,Bradi1g50230,Bradi1g56700,Bradi1g58400,Bradi1g58430,Bradi1g59420,Bradi1g63650,Bradi1g69320,Bradi1g74900,Bradi1g78577,Bradi2g04577,Bradi2g10510,Bradi2g10857,Bradi2g11850,Bradi2g12080,Bradi2g12727,Bradi2g17300,Bradi2g22520,Bradi2g26840,Bradi2g33110,Bradi2g34110,Bradi2g41020,Bradi2g47347,Bradi2g48160,Bradi2g50927,Bradi2g60590,Bradi3g15…		cellular component biogenesis [GO:0044085]	0.993191	1	Bradi2g51900							metabolic process [GO:0008152]	0.519318	358	Bradi1g00807,Bradi1g00950,Bradi1g01000,Bradi1g02621,Bradi1g03220,Bradi1g03600,Bradi1g03700,Bradi1g04130,Bradi1g04700,Bradi1g07035,Bradi1g08070,Bradi1g08357,Bradi1g08988,Bradi1g09000,Bradi1g09090,Bradi1g09450,Bradi1g09917,Bradi1g10940,Bradi1g10990,Bradi1g11890,Bradi1g12550,Bradi1g12727,Bradi1g13047,Bradi1g13090,Bradi1g14230,Bradi1g14240,Bradi1g15190,Bradi1g15290,Bradi1g17620,Bradi1g17810,Bradi1g18…		cellulose biosynthetic process [GO:0030244]	0.637396	1	GO:0030244	Bradi5g10130
protein localization [GO:0008104]	0.907332	2	Bradi1g09440,Bradi1g36820		generation of precursor metabolites and energy [GO:0006091]	0.68038	4	Bradi1g53230,Bradi2g33380,Bradi2g48547,Bradi3g05220		organic substance transport [GO:0071702]	0.995513	2	Bradi1g55770,Bradi2g60580							nucleoside triphosphate metabolic process [GO:0009141]	0.524468	7	Bradi1g13090,Bradi1g23770,Bradi2g10970,Bradi2g21340,Bradi2g23900,Bradi3g41520,Bradi5g25300		translational initiation [GO:0006413]	0.64947	1	GO:0006413	Bradi5g22611
regulation of biological quality [GO:0065008]	0.909243	1	Bradi2g05580		primary metabolic process [GO:0044238]	0.683056	174	Bradi1g00666,Bradi1g03207,Bradi1g04150,Bradi1g05090,Bradi1g05480,Bradi1g06970,Bradi1g08550,Bradi1g11876,Bradi1g12397,Bradi1g12410,Bradi1g14060,Bradi1g24135,Bradi1g24567,Bradi1g28353,Bradi1g28715,Bradi1g30870,Bradi1g31600,Bradi1g32630,Bradi1g33480,Bradi1g44060,Bradi1g44690,Bradi1g47480,Bradi1g48432,Bradi1g50067,Bradi1g50897,Bradi1g51030,Bradi1g52690,Bradi1g55203,Bradi1g55440,Bradi1g55490,Bradi1g58…		cellular nitrogen compound biosynthetic process [GO:0044271]	0.996554	14	Bradi1g17420,Bradi1g35600,Bradi1g59440,Bradi1g59450,Bradi2g12590,Bradi2g48090,Bradi2g52590,Bradi2g57000,Bradi3g11060,Bradi3g15590,Bradi3g57267,Bradi4g32050,Bradi4g45290,Bradi5g21010							ribonucleoprotein complex biogenesis [GO:0022613]	0.524665	3	Bradi1g09450,Bradi2g16350,Bradi4g15350		protein methylation [GO:0006479]	0.64947	1	GO:0006479	Bradi3g48970
single-organism transport [GO:0044765]	0.909667	10	Bradi1g24770,Bradi1g68950,Bradi2g21180,Bradi2g31260,Bradi2g45170,Bradi2g52640,Bradi3g33040,Bradi4g01540,Bradi5g08520,Bradi5g19270		lipid transport [GO:0006869]	0.68489	1	Bradi1g63650		heterocycle biosynthetic process [GO:0018130]	0.996593	14	Bradi1g17420,Bradi1g35600,Bradi1g59440,Bradi1g59450,Bradi2g12590,Bradi2g48090,Bradi2g52590,Bradi2g57000,Bradi3g11060,Bradi3g15590,Bradi3g57267,Bradi4g32050,Bradi4g45290,Bradi5g21010							amino sugar metabolic process [GO:0006040]	0.527163	1	Bradi2g47210		oxidoreduction coenzyme metabolic process [GO:0006733]	0.64947	1	GO:0006733	Bradi1g54350
heterocycle metabolic process [GO:0046483]	0.911973	24	Bradi1g08891,Bradi1g17480,Bradi1g17961,Bradi1g36820,Bradi1g72457,Bradi2g02710,Bradi2g02720,Bradi2g05500,Bradi2g05580,Bradi2g08120,Bradi2g11890,Bradi2g22440,Bradi2g24175,Bradi2g27920,Bradi2g54720,Bradi3g09810,Bradi3g18070,Bradi3g20160,Bradi3g42130,Bradi3g50660,Bradi4g33000,Bradi4g35650,Bradi5g13663,Bradi5g21983		regulation of catabolic process [GO:0009894]	0.68489	1	Bradi5g04330		nucleobase-containing compound biosynthetic process [GO:0034654]	0.997244	12	Bradi1g17420,Bradi1g59440,Bradi1g59450,Bradi2g12590,Bradi2g48090,Bradi2g52590,Bradi2g57000,Bradi3g15590,Bradi3g57267,Bradi4g32050,Bradi4g45290,Bradi5g21010							pyrimidine nucleotide biosynthetic process [GO:0006221]	0.527163	1	Bradi1g19950		protein alkylation [GO:0008213]	0.64947	1	GO:0008213	Bradi3g48970
organic substance transport [GO:0071702]	0.91271	3	Bradi1g09440,Bradi1g36820,Bradi3g33040		lipid localization [GO:0010876]	0.68489	1	Bradi1g63650		macromolecule localization [GO:0033036]	0.998167	1	Bradi1g55770							mitochondrial transport [GO:0006839]	0.527163	1	Bradi2g40390		cellulose metabolic process [GO:0030243]	0.64947	1	GO:0030243	Bradi5g10130
nucleobase-containing compound metabolic process [GO:0006139]	0.917492	22	Bradi1g08891,Bradi1g17480,Bradi1g17961,Bradi1g36820,Bradi1g72457,Bradi2g02710,Bradi2g02720,Bradi2g05500,Bradi2g08120,Bradi2g11890,Bradi2g22440,Bradi2g24175,Bradi2g27920,Bradi2g54720,Bradi3g09810,Bradi3g18070,Bradi3g20160,Bradi3g42130,Bradi4g33000,Bradi4g35650,Bradi5g13663,Bradi5g21983		nucleobase-containing small molecule metabolic process [GO:0055086]	0.687324	7	Bradi1g44060,Bradi1g78577,Bradi2g15810,Bradi2g48590,Bradi3g03080,Bradi3g35100,Bradi5g04330		biosynthetic process [GO:0009058]	0.999387	30	Bradi1g10030,Bradi1g17420,Bradi1g21330,Bradi1g25117,Bradi1g35600,Bradi1g45480,Bradi1g54890,Bradi1g59440,Bradi1g59450,Bradi1g60750,Bradi1g61010,Bradi1g66350,Bradi1g67790,Bradi1g68430,Bradi2g12590,Bradi2g48090,Bradi2g51900,Bradi2g52590,Bradi2g57000,Bradi3g11060,Bradi3g11430,Bradi3g15590,Bradi3g49280,Bradi3g55100,Bradi3g57267,Bradi4g29030,Bradi4g29243,Bradi4g32050,Bradi4g45290,Bradi5g21010							gene silencing by RNA [GO:0031047]	0.527163	1	Bradi4g40517		tetrapyrrole biosynthetic process [GO:0033014]	0.64947	1	GO:0033014	Bradi2g44360
cellular nitrogen compound metabolic process [GO:0034641]	0.920324	24	Bradi1g07910,Bradi1g08891,Bradi1g17480,Bradi1g17961,Bradi1g36820,Bradi1g72457,Bradi2g02710,Bradi2g02720,Bradi2g05500,Bradi2g08120,Bradi2g11890,Bradi2g22440,Bradi2g24175,Bradi2g27920,Bradi2g54720,Bradi3g09810,Bradi3g18070,Bradi3g20160,Bradi3g42130,Bradi4g33000,Bradi4g35650,Bradi4g36810,Bradi5g13663,Bradi5g21983		organophosphate catabolic process [GO:0046434]	0.689297	3	Bradi1g78577,Bradi3g35100,Bradi5g04330		RNA metabolic process [GO:0016070]	0.99969	12	Bradi1g17420,Bradi1g59440,Bradi1g59450,Bradi2g12590,Bradi2g48090,Bradi2g52590,Bradi2g57000,Bradi3g15590,Bradi3g57267,Bradi4g32050,Bradi4g45290,Bradi5g21010							purine ribonucleotide metabolic process [GO:0009150]	0.527949	8	Bradi1g13090,Bradi1g23770,Bradi2g10970,Bradi2g21340,Bradi2g23900,Bradi3g20590,Bradi3g41520,Bradi5g25300		cellular lipid metabolic process [GO:0044255]	0.654393	8	GO:0044255	Bradi1g14370,Bradi1g19050,Bradi1g36580,Bradi2g34290,Bradi3g28460,Bradi4g21277,Bradi5g11750,Bradi5g24640
establishment of localization in cell [GO:0051649]	0.921522	2	Bradi1g09440,Bradi1g36820		regulation of Ras protein signal transduction [GO:0046578]	0.694101	1	Bradi5g04330		cellular biosynthetic process [GO:0044249]	0.999866	25	Bradi1g17420,Bradi1g21330,Bradi1g25117,Bradi1g35600,Bradi1g45480,Bradi1g54890,Bradi1g59440,Bradi1g59450,Bradi1g60750,Bradi1g61010,Bradi1g66350,Bradi1g67790,Bradi1g68430,Bradi2g12590,Bradi2g48090,Bradi2g52590,Bradi2g57000,Bradi3g11060,Bradi3g15590,Bradi3g55100,Bradi3g57267,Bradi4g29030,Bradi4g32050,Bradi4g45290,Bradi5g21010							small molecule biosynthetic process [GO:0044283]	0.529037	12	Bradi1g01000,Bradi1g12550,Bradi1g21440,Bradi1g44840,Bradi1g47650,Bradi3g20590,Bradi3g47067,Bradi3g48370,Bradi4g03757,Bradi4g03767,Bradi4g18170,Bradi4g28320		protein complex assembly [GO:0006461]	0.657293	2	GO:0006461	Bradi4g21050,Bradi5g15490
gene expression [GO:0010467]	0.921798	20	Bradi1g08891,Bradi1g17480,Bradi1g17961,Bradi1g72457,Bradi2g02710,Bradi2g02720,Bradi2g05500,Bradi2g08120,Bradi2g11890,Bradi2g22440,Bradi2g24175,Bradi2g27920,Bradi2g54720,Bradi3g09810,Bradi3g18070,Bradi3g42130,Bradi4g33000,Bradi4g35650,Bradi5g13663,Bradi5g21983		regulation of small GTPase mediated signal transduction [GO:0051056]	0.694101	1	Bradi5g04330		organic substance biosynthetic process [GO:1901576]	0.999899	25	Bradi1g17420,Bradi1g21330,Bradi1g25117,Bradi1g35600,Bradi1g45480,Bradi1g54890,Bradi1g59440,Bradi1g59450,Bradi1g60750,Bradi1g61010,Bradi1g66350,Bradi1g67790,Bradi1g68430,Bradi2g12590,Bradi2g48090,Bradi2g52590,Bradi2g57000,Bradi3g11060,Bradi3g15590,Bradi3g55100,Bradi3g57267,Bradi4g29030,Bradi4g32050,Bradi4g45290,Bradi5g21010							single-organism biosynthetic process [GO:0044711]	0.53417	12	Bradi1g01000,Bradi1g12550,Bradi1g21440,Bradi1g44840,Bradi1g47650,Bradi3g20590,Bradi3g47067,Bradi3g48370,Bradi4g03757,Bradi4g03767,Bradi4g18170,Bradi4g28320		protein complex biogenesis [GO:0070271]	0.657293	2	GO:0070271	Bradi4g21050,Bradi5g15490
purine nucleoside metabolic process [GO:0042278]	0.925	1	Bradi1g36820		organelle organization [GO:0006996]	0.700886	6	Bradi2g10857,Bradi2g17300,Bradi2g26840,Bradi3g48970,Bradi4g09970,Bradi5g20750		nitrogen compound metabolic process [GO:0006807]	0.999929	25	Bradi1g17420,Bradi1g21330,Bradi1g29887,Bradi1g35600,Bradi1g48100,Bradi1g59440,Bradi1g59450,Bradi1g60750,Bradi1g66350,Bradi1g67790,Bradi1g78130,Bradi2g11140,Bradi2g12590,Bradi2g48090,Bradi2g52590,Bradi2g57000,Bradi3g11060,Bradi3g11430,Bradi3g15590,Bradi3g49280,Bradi3g57267,Bradi4g32050,Bradi4g45290,Bradi5g21010,Bradi5g24917							purine-containing compound metabolic process [GO:0072521]	0.537023	9	Bradi1g13090,Bradi1g23770,Bradi1g63967,Bradi2g10970,Bradi2g21340,Bradi2g23900,Bradi3g20590,Bradi3g41520,Bradi5g25300		serine family amino acid metabolic process [GO:0009069]	0.661143	1	GO:0009069	Bradi1g71430
purine ribonucleoside metabolic process [GO:0046128]	0.925	1	Bradi1g36820		plant-type cell wall organization [GO:0009664]	0.703044	1	Bradi3g27470		cellular aromatic compound metabolic process [GO:0006725]	0.999951	21	Bradi1g17420,Bradi1g21330,Bradi1g35600,Bradi1g48100,Bradi1g59440,Bradi1g59450,Bradi1g60750,Bradi1g67790,Bradi2g12590,Bradi2g48090,Bradi2g52590,Bradi2g57000,Bradi3g11060,Bradi3g15590,Bradi3g49280,Bradi3g57267,Bradi3g59210,Bradi4g32050,Bradi4g45290,Bradi5g21010,Bradi5g24917							lipid biosynthetic process [GO:0008610]	0.540497	8	Bradi1g01000,Bradi1g44840,Bradi2g41890,Bradi3g53987,Bradi4g03757,Bradi4g03767,Bradi4g18170,Bradi4g28320		tRNA metabolic process [GO:0006399]	0.670005	3	GO:0006399	Bradi3g30350,Bradi3g31100,Bradi4g45170
purine ribonucleotide metabolic process [GO:0009150]	0.929277	1	Bradi1g36820		plant-type cell wall organization or biogenesis [GO:0071669]	0.703044	1	Bradi3g27470		nucleic acid metabolic process [GO:0090304]	0.999963	14	Bradi1g17420,Bradi1g48100,Bradi1g59440,Bradi1g59450,Bradi2g12590,Bradi2g48090,Bradi2g52590,Bradi2g57000,Bradi3g15590,Bradi3g57267,Bradi4g32050,Bradi4g45290,Bradi5g21010,Bradi5g24917							glycosylation [GO:0070085]	0.545619	3	Bradi1g54620,Bradi2g49640,Bradi3g44190		alpha-amino acid biosynthetic process [GO:1901607]	0.670005	3	GO:1901607	Bradi1g11450,Bradi1g71430,Bradi2g54920
cellular localization [GO:0051641]	0.930385	2	Bradi1g09440,Bradi1g36820		alcohol metabolic process [GO:0006066]	0.711727	1	Bradi3g43150		organic cyclic compound metabolic process [GO:1901360]	0.999972	21	Bradi1g17420,Bradi1g21330,Bradi1g35600,Bradi1g48100,Bradi1g59440,Bradi1g59450,Bradi1g60750,Bradi1g67790,Bradi2g12590,Bradi2g48090,Bradi2g52590,Bradi2g57000,Bradi3g11060,Bradi3g15590,Bradi3g49280,Bradi3g57267,Bradi3g59210,Bradi4g32050,Bradi4g45290,Bradi5g21010,Bradi5g24917							ribonucleoside metabolic process [GO:0009119]	0.546723	8	Bradi1g13090,Bradi1g23770,Bradi2g10970,Bradi2g21340,Bradi2g23900,Bradi3g20590,Bradi3g41520,Bradi5g25300		rRNA processing [GO:0006364]	0.672429	1	GO:0006364	Bradi4g45170
ribonucleoside metabolic process [GO:0009119]	0.932325	1	Bradi1g36820		ATP biosynthetic process [GO:0006754]	0.711727	1	Bradi1g78577		cellular macromolecule biosynthetic process [GO:0034645]	0.999998	13	Bradi1g17420,Bradi1g25117,Bradi1g59440,Bradi1g59450,Bradi2g12590,Bradi2g48090,Bradi2g52590,Bradi2g57000,Bradi3g15590,Bradi3g57267,Bradi4g32050,Bradi4g45290,Bradi5g21010							pyrimidine nucleotide metabolic process [GO:0006220]	0.547561	1	Bradi1g19950		response to wounding [GO:0009611]	0.672429	1	GO:0009611	Bradi2g39290
ribonucleotide metabolic process [GO:0009259]	0.933312	1	Bradi1g36820		exocytosis [GO:0006887]	0.711727	1	Bradi5g25520		macromolecule biosynthetic process [GO:0009059]	0.999998	13	Bradi1g17420,Bradi1g25117,Bradi1g59440,Bradi1g59450,Bradi2g12590,Bradi2g48090,Bradi2g52590,Bradi2g57000,Bradi3g15590,Bradi3g57267,Bradi4g32050,Bradi4g45290,Bradi5g21010							ribonucleoside monophosphate biosynthetic process [GO:0009156]	0.547561	1	Bradi3g20590		rRNA metabolic process [GO:0016072]	0.672429	1	GO:0016072	Bradi4g45170
ribose phosphate metabolic process [GO:0019693]	0.933312	1	Bradi1g36820		aromatic compound catabolic process [GO:0019439]	0.712788	4	Bradi1g78577,Bradi2g00810,Bradi3g35100,Bradi5g04330		heterocycle metabolic process [GO:0046483]	1	16	Bradi1g17420,Bradi1g35600,Bradi1g48100,Bradi1g59440,Bradi1g59450,Bradi2g12590,Bradi2g48090,Bradi2g52590,Bradi2g57000,Bradi3g11060,Bradi3g15590,Bradi3g57267,Bradi4g32050,Bradi4g45290,Bradi5g21010,Bradi5g24917							ribonucleoside monophosphate metabolic process [GO:0009161]	0.547561	1	Bradi3g20590		cellular amide metabolic process [GO:0043603]	0.672429	1	GO:0043603	Bradi2g07272
cellular component organization or biogenesis [GO:0071840]	0.934985	4	Bradi3g10230,Bradi3g44780,Bradi3g48567,Bradi5g17087		organic hydroxy compound metabolic process [GO:1901615]	0.720156	1	Bradi3g43150		nucleobase-containing compound metabolic process [GO:0006139]	1	14	Bradi1g17420,Bradi1g48100,Bradi1g59440,Bradi1g59450,Bradi2g12590,Bradi2g48090,Bradi2g52590,Bradi2g57000,Bradi3g15590,Bradi3g57267,Bradi4g32050,Bradi4g45290,Bradi5g21010,Bradi5g24917							gene silencing [GO:0016458]	0.547561	1	Bradi4g40517		regulation of cyclin-dependent protein serine/threonine kinase activity [GO:0000079]	0.683339	1	GO:0000079	Bradi3g46310
cellular component organization [GO:0016043]	0.936423	3	Bradi3g44780,Bradi3g48567,Bradi5g17087		nucleobase-containing compound catabolic process [GO:0034655]	0.720339	3	Bradi1g78577,Bradi3g35100,Bradi5g04330		gene expression [GO:0010467]	1	12	Bradi1g17420,Bradi1g59440,Bradi1g59450,Bradi2g12590,Bradi2g48090,Bradi2g52590,Bradi2g57000,Bradi3g15590,Bradi3g57267,Bradi4g32050,Bradi4g45290,Bradi5g21010							amide biosynthetic process [GO:0043604]	0.547561	1	Bradi3g20590		regulation of kinase activity [GO:0043549]	0.683339	1	GO:0043549	Bradi3g46310
purine nucleotide metabolic process [GO:0006163]	0.938939	1	Bradi1g36820		chromosome organization [GO:0051276]	0.720339	3	Bradi2g26840,Bradi3g48970,Bradi4g09970		cellular nitrogen compound metabolic process [GO:0034641]	1	16	Bradi1g17420,Bradi1g35600,Bradi1g48100,Bradi1g59440,Bradi1g59450,Bradi2g12590,Bradi2g48090,Bradi2g52590,Bradi2g57000,Bradi3g11060,Bradi3g15590,Bradi3g57267,Bradi4g32050,Bradi4g45290,Bradi5g21010,Bradi5g24917							ribonucleotide metabolic process [GO:0009259]	0.552914	8	Bradi1g13090,Bradi1g23770,Bradi2g10970,Bradi2g21340,Bradi2g23900,Bradi3g20590,Bradi3g41520,Bradi5g25300		regulation of protein kinase activity [GO:0045859]	0.683339	1	GO:0045859	Bradi3g46310
macromolecule localization [GO:0033036]	0.944016	2	Bradi1g09440,Bradi1g36820		organic cyclic compound catabolic process [GO:1901361]	0.721594	4	Bradi1g78577,Bradi2g00810,Bradi3g35100,Bradi5g04330												ribose phosphate metabolic process [GO:0019693]	0.552914	8	Bradi1g13090,Bradi1g23770,Bradi2g10970,Bradi2g21340,Bradi2g23900,Bradi3g20590,Bradi3g41520,Bradi5g25300		regulation of transferase activity [GO:0051338]	0.683339	1	GO:0051338	Bradi3g46310
nucleoside metabolic process [GO:0009116]	0.947289	1	Bradi1g36820		single-organism carbohydrate metabolic process [GO:0044723]	0.725968	7	Bradi1g44060,Bradi2g33380,Bradi2g48547,Bradi3g05220,Bradi3g31410,Bradi3g32970,Bradi3g44840												carbohydrate biosynthetic process [GO:0016051]	0.564154	4	Bradi2g49912,Bradi3g22330,Bradi3g28350,Bradi4g30540		regulation of protein serine/threonine kinase activity [GO:0071900]	0.683339	1	GO:0071900	Bradi3g46310
glycosyl compound metabolic process [GO:1901657]	0.947289	1	Bradi1g36820		secretion by cell [GO:0032940]	0.72834	1	Bradi5g25520												nucleoside monophosphate metabolic process [GO:0009123]	0.567081	1	Bradi3g20590		purine nucleotide biosynthetic process [GO:0006164]	0.6883	2	GO:0006164	Bradi3g18790,Bradi5g14230
purine-containing compound metabolic process [GO:0072521]	0.951028	1	Bradi1g36820		secretion [GO:0046903]	0.72834	1	Bradi5g25520												nucleoside monophosphate biosynthetic process [GO:0009124]	0.567081	1	Bradi3g20590		regulation of protein phosphorylation [GO:0001932]	0.693888	1	GO:0001932	Bradi3g46310
carbohydrate derivative metabolic process [GO:1901135]	0.960808	2	Bradi1g36820,Bradi2g19326		single-organism metabolic process [GO:0044710]	0.73382	65	Bradi1g05880,Bradi1g11876,Bradi1g15030,Bradi1g17870,Bradi1g44060,Bradi1g47783,Bradi1g50067,Bradi1g50897,Bradi1g53230,Bradi1g54940,Bradi1g55440,Bradi1g64327,Bradi1g69160,Bradi1g78577,Bradi2g00810,Bradi2g02550,Bradi2g06770,Bradi2g11970,Bradi2g15810,Bradi2g17170,Bradi2g18790,Bradi2g25745,Bradi2g26752,Bradi2g33670,Bradi2g38100,Bradi2g42380,Bradi2g45220,Bradi2g46640,Bradi2g48590,Bradi2g50500,Bradi3g03…												signal transduction [GO:0007165]	0.568373	11	Bradi1g17810,Bradi1g32800,Bradi1g52540,Bradi1g67687,Bradi2g04900,Bradi2g17210,Bradi2g35080,Bradi3g11470,Bradi3g33820,Bradi3g45930,Bradi4g42230		regulation of protein modification process [GO:0031399]	0.693888	1	GO:0031399	Bradi3g46310
organelle organization [GO:0006996]	0.969446	1	Bradi3g44780		catabolic process [GO:0009056]	0.735088	12	Bradi1g44060,Bradi1g50067,Bradi1g78577,Bradi2g00810,Bradi2g33380,Bradi2g48547,Bradi3g05220,Bradi3g35100,Bradi3g51790,Bradi4g05100,Bradi4g16350,Bradi5g04330												signaling [GO:0023052]	0.568373	11	Bradi1g17810,Bradi1g32800,Bradi1g52540,Bradi1g67687,Bradi2g04900,Bradi2g17210,Bradi2g35080,Bradi3g11470,Bradi3g33820,Bradi3g45930,Bradi4g42230		regulation of phosphorylation [GO:0042325]	0.693888	1	GO:0042325	Bradi3g46310
nucleotide metabolic process [GO:0009117]	0.971199	1	Bradi1g36820		oxidation-reduction process [GO:0055114]	0.735325	35	Bradi1g05880,Bradi1g15030,Bradi1g17870,Bradi1g44060,Bradi1g47783,Bradi1g53230,Bradi1g54940,Bradi2g06770,Bradi2g11970,Bradi2g17170,Bradi2g18790,Bradi2g26752,Bradi2g33670,Bradi2g38100,Bradi2g42380,Bradi3g03080,Bradi3g05060,Bradi3g06330,Bradi3g18850,Bradi3g27500,Bradi3g30480,Bradi3g35480,Bradi3g35840,Bradi3g49390,Bradi3g60160,Bradi4g31310,Bradi4g34400,Bradi4g38290,Bradi4g39240,Bradi5g17330,Bradi5g20…												single organism signaling [GO:0044700]	0.568373	11	Bradi1g17810,Bradi1g32800,Bradi1g52540,Bradi1g67687,Bradi2g04900,Bradi2g17210,Bradi2g35080,Bradi3g11470,Bradi3g33820,Bradi3g45930,Bradi4g42230		DNA replication [GO:0006260]	0.695683	2	GO:0006260	Bradi1g28353,Bradi2g31580
nucleoside phosphate metabolic process [GO:0006753]	0.972037	1	Bradi1g36820		cellular metabolic process [GO:0044237]	0.738447	152	Bradi1g00666,Bradi1g04150,Bradi1g05090,Bradi1g05480,Bradi1g06970,Bradi1g11876,Bradi1g12397,Bradi1g12410,Bradi1g14060,Bradi1g24135,Bradi1g24567,Bradi1g28353,Bradi1g28715,Bradi1g30870,Bradi1g31600,Bradi1g32630,Bradi1g33001,Bradi1g33480,Bradi1g44060,Bradi1g47480,Bradi1g48432,Bradi1g50067,Bradi1g51030,Bradi1g53230,Bradi1g55440,Bradi1g55490,Bradi1g58020,Bradi1g58057,Bradi1g58400,Bradi1g63290,Bradi1g63…												catabolic process [GO:0009056]	0.575602	20	Bradi1g13090,Bradi1g23770,Bradi1g24880,Bradi1g66720,Bradi1g74320,Bradi2g10970,Bradi2g21340,Bradi2g23350,Bradi2g23900,Bradi2g47210,Bradi2g53800,Bradi2g54680,Bradi2g54690,Bradi3g30500,Bradi3g41520,Bradi3g47067,Bradi5g07650,Bradi5g22290,Bradi5g23280,Bradi5g25300		covalent chromatin modification [GO:0016569]	0.704086	1	GO:0016569	Bradi3g48970
transport [GO:0006810]	0.973486	13	Bradi1g09440,Bradi1g24770,Bradi1g36820,Bradi1g68950,Bradi2g21180,Bradi2g31260,Bradi2g45170,Bradi2g52640,Bradi3g33040,Bradi3g52427,Bradi4g01540,Bradi5g08520,Bradi5g19270		metabolic process [GO:0008152]	0.739104	238	Bradi1g00666,Bradi1g03207,Bradi1g04150,Bradi1g05090,Bradi1g05480,Bradi1g05880,Bradi1g06241,Bradi1g06970,Bradi1g08145,Bradi1g08550,Bradi1g11876,Bradi1g12397,Bradi1g12410,Bradi1g14060,Bradi1g15030,Bradi1g17870,Bradi1g24135,Bradi1g24567,Bradi1g28353,Bradi1g28715,Bradi1g30870,Bradi1g31600,Bradi1g32630,Bradi1g33001,Bradi1g33480,Bradi1g33530,Bradi1g34140,Bradi1g44060,Bradi1g44690,Bradi1g47480,Bradi1g47…												lipid modification [GO:0030258]	0.583303	2	Bradi1g13047,Bradi3g36217		histone modification [GO:0016570]	0.704086	1	GO:0016570	Bradi3g48970
establishment of localization [GO:0051234]	0.973486	13	Bradi1g09440,Bradi1g24770,Bradi1g36820,Bradi1g68950,Bradi2g21180,Bradi2g31260,Bradi2g45170,Bradi2g52640,Bradi3g33040,Bradi3g52427,Bradi4g01540,Bradi5g08520,Bradi5g19270		regulation of cell cycle [GO:0051726]	0.743998	1	Bradi3g46310												nucleotide-excision repair [GO:0006289]	0.585761	1	Bradi1g30490		pigment metabolic process [GO:0042440]	0.704086	1	GO:0042440	Bradi2g00810
organophosphate metabolic process [GO:0019637]	0.975353	2	Bradi1g36820,Bradi2g19326		cellular process [GO:0009987]	0.74541	193	Bradi1g00666,Bradi1g04150,Bradi1g05090,Bradi1g05480,Bradi1g06970,Bradi1g11876,Bradi1g12397,Bradi1g12410,Bradi1g14060,Bradi1g24135,Bradi1g24567,Bradi1g26020,Bradi1g28353,Bradi1g28715,Bradi1g30870,Bradi1g31600,Bradi1g32630,Bradi1g33001,Bradi1g33480,Bradi1g37000,Bradi1g44060,Bradi1g45940,Bradi1g47480,Bradi1g48432,Bradi1g50067,Bradi1g50230,Bradi1g51030,Bradi1g53230,Bradi1g55440,Bradi1g55490,Bradi1g56…												branched-chain amino acid metabolic process [GO:0009081]	0.585761	1	Bradi3g48370		carbohydrate derivative catabolic process [GO:1901136]	0.704222	4	GO:1901136	Bradi2g60390,Bradi3g18790,Bradi3g32340,Bradi4g21277
localization [GO:0051179]	0.975415	13	Bradi1g09440,Bradi1g24770,Bradi1g36820,Bradi1g68950,Bradi2g21180,Bradi2g31260,Bradi2g45170,Bradi2g52640,Bradi3g33040,Bradi3g52427,Bradi4g01540,Bradi5g08520,Bradi5g19270		nucleoside triphosphate biosynthetic process [GO:0009142]	0.751487	1	Bradi1g78577												regulation of ARF protein signal transduction [GO:0032012]	0.585761	1	Bradi3g41520		organic acid biosynthetic process [GO:0016053]	0.706036	7	GO:0016053	Bradi1g11450,Bradi1g17090,Bradi1g71430,Bradi2g07272,Bradi2g54920,Bradi3g28460,Bradi5g11750
single-organism cellular process [GO:0044763]	0.976652	20	Bradi1g05890,Bradi1g09440,Bradi1g24770,Bradi1g30820,Bradi1g36820,Bradi1g68950,Bradi1g75950,Bradi2g21180,Bradi2g31260,Bradi2g45170,Bradi2g52640,Bradi3g10230,Bradi3g44780,Bradi4g01540,Bradi4g30380,Bradi4g36775,Bradi5g08520,Bradi5g09910,Bradi5g17087,Bradi5g23290		purine nucleoside triphosphate biosynthetic process [GO:0009145]	0.751487	1	Bradi1g78577												protein localization to endoplasmic reticulum [GO:0070972]	0.585761	1	Bradi4g25490		carboxylic acid biosynthetic process [GO:0046394]	0.706036	7	GO:0046394	Bradi1g11450,Bradi1g17090,Bradi1g71430,Bradi2g07272,Bradi2g54920,Bradi3g28460,Bradi5g11750
nucleobase-containing small molecule metabolic process [GO:0055086]	0.981521	1	Bradi1g36820		ribonucleoside triphosphate biosynthetic process [GO:0009201]	0.751487	1	Bradi1g78577												developmental process [GO:0032502]	0.595361	2	Bradi3g32820,Bradi5g07650		oxoacid metabolic process [GO:0043436]	0.728472	13	GO:0043436	Bradi1g11450,Bradi1g17090,Bradi1g71430,Bradi2g07272,Bradi2g54920,Bradi3g28460,Bradi3g30350,Bradi3g31100,Bradi3g37830,Bradi3g37940,Bradi3g57680,Bradi5g11750,Bradi5g17700
proteolysis [GO:0006508]	0.983441	4	Bradi2g07010,Bradi2g21100,Bradi2g21110,Bradi3g53620		purine ribonucleoside triphosphate biosynthetic process [GO:0009206]	0.751487	1	Bradi1g78577												DNA repair [GO:0006281]	0.601431	5	Bradi1g30490,Bradi2g10500,Bradi2g52460,Bradi3g38950,Bradi3g51447		organic acid metabolic process [GO:0006082]	0.73136	13	GO:0006082	Bradi1g11450,Bradi1g17090,Bradi1g71430,Bradi2g07272,Bradi2g54920,Bradi3g28460,Bradi3g30350,Bradi3g31100,Bradi3g37830,Bradi3g37940,Bradi3g57680,Bradi5g11750,Bradi5g17700
single-organism process [GO:0044699]	0.987875	22	Bradi1g05890,Bradi1g09440,Bradi1g24770,Bradi1g30820,Bradi1g36820,Bradi1g68950,Bradi1g75950,Bradi2g21180,Bradi2g31260,Bradi2g45170,Bradi2g52640,Bradi3g10230,Bradi3g33040,Bradi3g44780,Bradi4g01540,Bradi4g30380,Bradi4g36775,Bradi5g08520,Bradi5g09910,Bradi5g17087,Bradi5g19270,Bradi5g23290		potassium ion transport [GO:0006813]	0.758757	1	Bradi4g31727												pseudouridine synthesis [GO:0001522]	0.603636	1	Bradi4g15350		regulation of catabolic process [GO:0009894]	0.732691	1	GO:0009894	Bradi1g34080
					regulation of signal transduction [GO:0009966]	0.758757	1	Bradi5g04330												nucleotide metabolic process [GO:0009117]	0.604694	10	Bradi1g13090,Bradi1g19950,Bradi1g23770,Bradi1g63967,Bradi2g10970,Bradi2g21340,Bradi2g23900,Bradi3g20590,Bradi3g41520,Bradi5g25300		cellular component biogenesis [GO:0044085]	0.733251	7	GO:0044085	Bradi2g05300,Bradi2g10857,Bradi2g16040,Bradi3g19390,Bradi4g21050,Bradi4g45170,Bradi5g15490
					regulation of cell communication [GO:0010646]	0.758757	1	Bradi5g04330												organic acid biosynthetic process [GO:0016053]	0.609918	10	Bradi1g01000,Bradi1g21440,Bradi1g44840,Bradi1g47650,Bradi3g20590,Bradi3g48370,Bradi4g03757,Bradi4g03767,Bradi4g18170,Bradi4g28320		ion transmembrane transport [GO:0034220]	0.734186	4	GO:0034220	Bradi1g63100,Bradi2g51210,Bradi3g44507,Bradi5g20890
					regulation of signaling [GO:0023051]	0.758757	1	Bradi5g04330												carboxylic acid biosynthetic process [GO:0046394]	0.609918	10	Bradi1g01000,Bradi1g21440,Bradi1g44840,Bradi1g47650,Bradi3g20590,Bradi3g48370,Bradi4g03757,Bradi4g03767,Bradi4g18170,Bradi4g28320		regulation of transcription, DNA-dependent [GO:0006355]	0.734673	28	GO:0006355	Bradi1g06970,Bradi1g23460,Bradi1g47480,Bradi1g71740,Bradi1g77120,Bradi2g14567,Bradi2g14790,Bradi2g15847,Bradi2g24987,Bradi2g33307,Bradi2g37800,Bradi2g41530,Bradi2g45567,Bradi2g46197,Bradi2g58152,Bradi2g60340,Bradi3g03407,Bradi3g08240,Bradi3g08870,Bradi3g15591,Bradi3g26690,Bradi3g49810,Bradi4g09886,Bradi4g25022,Bradi4g36587,Bradi4g42120,Bradi5g15587,Bradi5g17170
					ATP metabolic process [GO:0046034]	0.758757	1	Bradi1g78577												nucleoside phosphate metabolic process [GO:0006753]	0.615109	10	Bradi1g13090,Bradi1g19950,Bradi1g23770,Bradi1g63967,Bradi2g10970,Bradi2g21340,Bradi2g23900,Bradi3g20590,Bradi3g41520,Bradi5g25300		regulation of RNA biosynthetic process [GO:2001141]	0.734673	28	GO:2001141	Bradi1g06970,Bradi1g23460,Bradi1g47480,Bradi1g71740,Bradi1g77120,Bradi2g14567,Bradi2g14790,Bradi2g15847,Bradi2g24987,Bradi2g33307,Bradi2g37800,Bradi2g41530,Bradi2g45567,Bradi2g46197,Bradi2g58152,Bradi2g60340,Bradi3g03407,Bradi3g08240,Bradi3g08870,Bradi3g15591,Bradi3g26690,Bradi3g49810,Bradi4g09886,Bradi4g25022,Bradi4g36587,Bradi4g42120,Bradi5g15587,Bradi5g17170
					nucleic acid metabolic process [GO:0090304]	0.759339	44	Bradi1g00666,Bradi1g04150,Bradi1g05480,Bradi1g06970,Bradi1g11876,Bradi1g28353,Bradi1g28715,Bradi1g30870,Bradi1g47480,Bradi1g51030,Bradi1g55490,Bradi1g58057,Bradi1g63910,Bradi1g68985,Bradi2g00280,Bradi2g09720,Bradi2g14621,Bradi2g15877,Bradi2g16150,Bradi2g33540,Bradi2g44035,Bradi2g46426,Bradi2g50035,Bradi2g53760,Bradi2g56145,Bradi2g60340,Bradi3g03407,Bradi3g06670,Bradi3g08870,Bradi3g15550,Bradi3g28…												vitamin biosynthetic process [GO:0009110]	0.620741	1	Bradi1g12550		cofactor metabolic process [GO:0051186]	0.735167	3	GO:0051186	Bradi1g54350,Bradi2g00810,Bradi2g44360
					single-organism cellular process [GO:0044763]	0.76018	54	Bradi1g14060,Bradi1g26020,Bradi1g37000,Bradi1g45940,Bradi1g50230,Bradi1g56700,Bradi1g58400,Bradi1g58430,Bradi1g59420,Bradi2g04577,Bradi2g10510,Bradi2g10857,Bradi2g11850,Bradi2g12080,Bradi2g12727,Bradi2g17300,Bradi2g22520,Bradi2g26840,Bradi2g33110,Bradi2g41020,Bradi2g47347,Bradi2g48160,Bradi2g50927,Bradi2g60590,Bradi3g15550,Bradi3g27470,Bradi3g29080,Bradi3g33390,Bradi3g35100,Bradi3g35610,Bradi3g38…												polyol metabolic process [GO:0019751]	0.620741	1	Bradi5g13120		regulation of RNA metabolic process [GO:0051252]	0.738761	28	GO:0051252	Bradi1g06970,Bradi1g23460,Bradi1g47480,Bradi1g71740,Bradi1g77120,Bradi2g14567,Bradi2g14790,Bradi2g15847,Bradi2g24987,Bradi2g33307,Bradi2g37800,Bradi2g41530,Bradi2g45567,Bradi2g46197,Bradi2g58152,Bradi2g60340,Bradi3g03407,Bradi3g08240,Bradi3g08870,Bradi3g15591,Bradi3g26690,Bradi3g49810,Bradi4g09886,Bradi4g25022,Bradi4g36587,Bradi4g42120,Bradi5g15587,Bradi5g17170
					regulation of response to stimulus [GO:0048583]	0.765815	1	Bradi5g04330												water-soluble vitamin biosynthetic process [GO:0042364]	0.620741	1	Bradi1g12550		chromatin modification [GO:0016568]	0.7416	1	GO:0016568	Bradi3g48970
					organic substance metabolic process [GO:0071704]	0.772287	179	Bradi1g00666,Bradi1g03207,Bradi1g04150,Bradi1g05090,Bradi1g05480,Bradi1g06970,Bradi1g08550,Bradi1g11876,Bradi1g12397,Bradi1g12410,Bradi1g14060,Bradi1g24135,Bradi1g24567,Bradi1g28353,Bradi1g28715,Bradi1g30870,Bradi1g31600,Bradi1g32630,Bradi1g33480,Bradi1g44060,Bradi1g44690,Bradi1g47480,Bradi1g48432,Bradi1g50067,Bradi1g50897,Bradi1g51030,Bradi1g52690,Bradi1g55203,Bradi1g55440,Bradi1g55490,Bradi1g58…												cellular response to stimulus [GO:0051716]	0.620912	16	Bradi1g17810,Bradi1g30490,Bradi1g32800,Bradi1g52540,Bradi1g67687,Bradi2g04900,Bradi2g10500,Bradi2g17210,Bradi2g35080,Bradi2g52460,Bradi3g11470,Bradi3g33820,Bradi3g38950,Bradi3g45930,Bradi3g51447,Bradi4g42230		alpha-amino acid metabolic process [GO:1901605]	0.743654	4	GO:1901605	Bradi1g11450,Bradi1g71430,Bradi2g54920,Bradi3g37830
					microtubule-based process [GO:0007017]	0.774132	2	Bradi2g17300,Bradi2g41020												reproduction [GO:0000003]	0.622458	4	Bradi1g78350,Bradi3g33150,Bradi3g33160,Bradi3g50750		beta-glucan biosynthetic process [GO:0051274]	0.750212	1	GO:0051274	Bradi5g10130
					mRNA processing [GO:0006397]	0.785779	1	Bradi1g55490												response to DNA damage stimulus [GO:0006974]	0.623201	5	Bradi1g30490,Bradi2g10500,Bradi2g52460,Bradi3g38950,Bradi3g51447		ATP biosynthetic process [GO:0006754]	0.758538	1	GO:0006754	Bradi3g18790
					regulation of cellular protein metabolic process [GO:0032268]	0.785779	1	Bradi3g46310												protein dephosphorylation [GO:0006470]	0.623761	3	Bradi3g09560,Bradi3g34990,Bradi5g19410		exocytosis [GO:0006887]	0.758538	1	GO:0006887	Bradi5g25520
					macromolecule metabolic process [GO:0043170]	0.788831	128	Bradi1g00666,Bradi1g04150,Bradi1g05090,Bradi1g05480,Bradi1g06970,Bradi1g11876,Bradi1g12397,Bradi1g12410,Bradi1g14060,Bradi1g24135,Bradi1g24567,Bradi1g28353,Bradi1g28715,Bradi1g30870,Bradi1g31600,Bradi1g32630,Bradi1g33480,Bradi1g44690,Bradi1g47480,Bradi1g48432,Bradi1g50067,Bradi1g51030,Bradi1g52690,Bradi1g55490,Bradi1g58020,Bradi1g58057,Bradi1g58400,Bradi1g63290,Bradi1g63910,Bradi1g68985,Bradi2g00…												nucleoside metabolic process [GO:0009116]	0.646556	8	Bradi1g13090,Bradi1g23770,Bradi2g10970,Bradi2g21340,Bradi2g23900,Bradi3g20590,Bradi3g41520,Bradi5g25300		beta-glucan metabolic process [GO:0051273]	0.758538	1	GO:0051273	Bradi5g10130
					carbohydrate derivative catabolic process [GO:1901136]	0.79133	3	Bradi1g78577,Bradi3g35100,Bradi5g04330												glycosyl compound metabolic process [GO:1901657]	0.646556	8	Bradi1g13090,Bradi1g23770,Bradi2g10970,Bradi2g21340,Bradi2g23900,Bradi3g20590,Bradi3g41520,Bradi5g25300		organonitrogen compound biosynthetic process [GO:1901566]	0.763715	9	GO:1901566	Bradi1g11450,Bradi1g17090,Bradi1g71430,Bradi2g07272,Bradi2g44360,Bradi2g54920,Bradi3g18790,Bradi3g48490,Bradi5g14230
					DNA-dependent transcription, initiation [GO:0006352]	0.792049	1	Bradi4g01150												response to chemical stimulus [GO:0042221]	0.653481	4	Bradi1g26240,Bradi2g16887,Bradi3g42290,Bradi5g07146		lipid metabolic process [GO:0006629]	0.765602	15	GO:0006629	Bradi1g14370,Bradi1g19050,Bradi1g36580,Bradi1g56930,Bradi1g64327,Bradi2g34290,Bradi2g47970,Bradi2g53830,Bradi3g28460,Bradi3g38310,Bradi3g41117,Bradi4g21277,Bradi4g21764,Bradi5g11750,Bradi5g24640
					nucleocytoplasmic transport [GO:0006913]	0.798136	1	Bradi3g35100												cellular response to stress [GO:0033554]	0.657865	5	Bradi1g30490,Bradi2g10500,Bradi2g52460,Bradi3g38950,Bradi3g51447		purine-containing compound biosynthetic process [GO:0072522]	0.773432	2	GO:0072522	Bradi3g18790,Bradi5g14230
					nuclear transport [GO:0051169]	0.798136	1	Bradi3g35100												vitamin metabolic process [GO:0006766]	0.667763	1	Bradi1g12550		secretion by cell [GO:0032940]	0.77437	1	GO:0032940	Bradi5g25520
					cell cycle process [GO:0022402]	0.804045	1	Bradi2g17300												water-soluble vitamin metabolic process [GO:0006767]	0.667763	1	Bradi1g12550		secretion [GO:0046903]	0.77437	1	GO:0046903	Bradi5g25520
					cellular aromatic compound metabolic process [GO:0006725]	0.804614	56	Bradi1g00666,Bradi1g04150,Bradi1g05480,Bradi1g06970,Bradi1g11876,Bradi1g28353,Bradi1g28715,Bradi1g30870,Bradi1g44060,Bradi1g47480,Bradi1g51030,Bradi1g55440,Bradi1g55490,Bradi1g58057,Bradi1g63910,Bradi1g68985,Bradi1g78577,Bradi2g00280,Bradi2g00810,Bradi2g09720,Bradi2g14621,Bradi2g15810,Bradi2g15877,Bradi2g16150,Bradi2g33540,Bradi2g44035,Bradi2g46426,Bradi2g48590,Bradi2g50035,Bradi2g53760,Bradi2g56…												ncRNA metabolic process [GO:0034660]	0.677654	5	Bradi1g09450,Bradi1g29490,Bradi2g16350,Bradi5g01730,Bradi5g04790		regulation of biosynthetic process [GO:0009889]	0.779364	28	GO:0009889	Bradi1g06970,Bradi1g23460,Bradi1g47480,Bradi1g71740,Bradi1g77120,Bradi2g14567,Bradi2g14790,Bradi2g15847,Bradi2g24987,Bradi2g33307,Bradi2g37800,Bradi2g41530,Bradi2g45567,Bradi2g46197,Bradi2g58152,Bradi2g60340,Bradi3g03407,Bradi3g08240,Bradi3g08870,Bradi3g15591,Bradi3g26690,Bradi3g49810,Bradi4g09886,Bradi4g25022,Bradi4g36587,Bradi4g42120,Bradi5g15587,Bradi5g17170
					tRNA metabolic process [GO:0006399]	0.806666	2	Bradi1g11876,Bradi3g28094												nuclear division [GO:0000280]	0.682106	1	Bradi1g19000		regulation of macromolecule biosynthetic process [GO:0010556]	0.779364	28	GO:0010556	Bradi1g06970,Bradi1g23460,Bradi1g47480,Bradi1g71740,Bradi1g77120,Bradi2g14567,Bradi2g14790,Bradi2g15847,Bradi2g24987,Bradi2g33307,Bradi2g37800,Bradi2g41530,Bradi2g45567,Bradi2g46197,Bradi2g58152,Bradi2g60340,Bradi3g03407,Bradi3g08240,Bradi3g08870,Bradi3g15591,Bradi3g26690,Bradi3g49810,Bradi4g09886,Bradi4g25022,Bradi4g36587,Bradi4g42120,Bradi5g15587,Bradi5g17170
					alpha-amino acid biosynthetic process [GO:1901607]	0.806666	2	Bradi3g27877,Bradi5g24220												mitosis [GO:0007067]	0.682106	1	Bradi1g19000		regulation of cellular biosynthetic process [GO:0031326]	0.779364	28	GO:0031326	Bradi1g06970,Bradi1g23460,Bradi1g47480,Bradi1g71740,Bradi1g77120,Bradi2g14567,Bradi2g14790,Bradi2g15847,Bradi2g24987,Bradi2g33307,Bradi2g37800,Bradi2g41530,Bradi2g45567,Bradi2g46197,Bradi2g58152,Bradi2g60340,Bradi3g03407,Bradi3g08240,Bradi3g08870,Bradi3g15591,Bradi3g26690,Bradi3g49810,Bradi4g09886,Bradi4g25022,Bradi4g36587,Bradi4g42120,Bradi5g15587,Bradi5g17170
					cellular nitrogen compound metabolic process [GO:0034641]	0.808043	56	Bradi1g00666,Bradi1g04150,Bradi1g05480,Bradi1g06970,Bradi1g11876,Bradi1g28353,Bradi1g28715,Bradi1g30870,Bradi1g44060,Bradi1g47480,Bradi1g50067,Bradi1g51030,Bradi1g55440,Bradi1g55490,Bradi1g58057,Bradi1g63910,Bradi1g68985,Bradi1g78577,Bradi2g00280,Bradi2g00810,Bradi2g09720,Bradi2g14621,Bradi2g15810,Bradi2g15877,Bradi2g16150,Bradi2g33540,Bradi2g44035,Bradi2g46426,Bradi2g48590,Bradi2g50035,Bradi2g53…												cell wall macromolecule catabolic process [GO:0016998]	0.682106	1	Bradi2g47210		regulation of cellular macromolecule biosynthetic process [GO:2000112]	0.779364	28	GO:2000112	Bradi1g06970,Bradi1g23460,Bradi1g47480,Bradi1g71740,Bradi1g77120,Bradi2g14567,Bradi2g14790,Bradi2g15847,Bradi2g24987,Bradi2g33307,Bradi2g37800,Bradi2g41530,Bradi2g45567,Bradi2g46197,Bradi2g58152,Bradi2g60340,Bradi3g03407,Bradi3g08240,Bradi3g08870,Bradi3g15591,Bradi3g26690,Bradi3g49810,Bradi4g09886,Bradi4g25022,Bradi4g36587,Bradi4g42120,Bradi5g15587,Bradi5g17170
					cellular response to stimulus [GO:0051716]	0.809653	9	Bradi1g26020,Bradi1g50230,Bradi1g58400,Bradi3g15550,Bradi3g29080,Bradi3g35100,Bradi3g46050,Bradi4g05960,Bradi4g25880												cell wall macromolecule metabolic process [GO:0044036]	0.682106	1	Bradi2g47210		lipid modification [GO:0030258]	0.781893	1	GO:0030258	Bradi1g14370
					protein glycosylation [GO:0006486]	0.809782	1	Bradi3g44840												establishment of protein localization to organelle [GO:0072594]	0.682106	1	Bradi4g25490		cellular glucan metabolic process [GO:0006073]	0.784563	2	GO:0006073	Bradi1g33817,Bradi5g10130
					glycoprotein metabolic process [GO:0009100]	0.809782	1	Bradi3g44840												DNA metabolic process [GO:0006259]	0.685625	12	Bradi1g19000,Bradi1g30490,Bradi1g50860,Bradi2g10040,Bradi2g10500,Bradi2g44970,Bradi2g52460,Bradi3g21450,Bradi3g38950,Bradi3g51447,Bradi5g13680,Bradi5g23280		glucan metabolic process [GO:0044042]	0.784563	2	GO:0044042	Bradi1g33817,Bradi5g10130
					glycoprotein biosynthetic process [GO:0009101]	0.809782	1	Bradi3g44840												negative regulation of gene expression [GO:0010629]	0.695832	1	Bradi4g40517		regulation of cell cycle [GO:0051726]	0.789166	1	GO:0051726	Bradi3g46310
					mRNA metabolic process [GO:0016071]	0.809782	1	Bradi1g55490												cellular lipid metabolic process [GO:0044255]	0.706616	10	Bradi1g01000,Bradi1g13047,Bradi1g44840,Bradi1g72566,Bradi2g41890,Bradi3g36217,Bradi4g03757,Bradi4g03767,Bradi4g18170,Bradi4g28320		regulation of macromolecule metabolic process [GO:0060255]	0.790175	30	GO:0060255	Bradi1g06970,Bradi1g23460,Bradi1g34080,Bradi1g47480,Bradi1g71740,Bradi1g77120,Bradi2g14567,Bradi2g14790,Bradi2g15847,Bradi2g24987,Bradi2g33307,Bradi2g37800,Bradi2g41530,Bradi2g45567,Bradi2g46197,Bradi2g58152,Bradi2g60340,Bradi3g03407,Bradi3g08240,Bradi3g08870,Bradi3g15591,Bradi3g26690,Bradi3g46310,Bradi3g49810,Bradi4g09886,Bradi4g25022,Bradi4g36587,Bradi4g42120,Bradi5g15587,Bradi5g17170
					macromolecule glycosylation [GO:0043413]	0.809782	1	Bradi3g44840												transition metal ion transport [GO:0000041]	0.708966	1	Bradi5g21580		regulation of primary metabolic process [GO:0080090]	0.791893	30	GO:0080090	Bradi1g06970,Bradi1g23460,Bradi1g34080,Bradi1g47480,Bradi1g71740,Bradi1g77120,Bradi2g14567,Bradi2g14790,Bradi2g15847,Bradi2g24987,Bradi2g33307,Bradi2g37800,Bradi2g41530,Bradi2g45567,Bradi2g46197,Bradi2g58152,Bradi2g60340,Bradi3g03407,Bradi3g08240,Bradi3g08870,Bradi3g15591,Bradi3g26690,Bradi3g46310,Bradi3g49810,Bradi4g09886,Bradi4g25022,Bradi4g36587,Bradi4g42120,Bradi5g15587,Bradi5g17170
					GTP catabolic process [GO:0006184]	0.810959	2	Bradi3g35100,Bradi5g04330												G-protein coupled receptor signaling pathway [GO:0007186]	0.708966	1	Bradi1g32800		macromolecular complex subunit organization [GO:0043933]	0.795132	4	GO:0043933	Bradi2g10857,Bradi2g27180,Bradi4g21050,Bradi5g15490
					cell cycle [GO:0007049]	0.810959	2	Bradi2g17300,Bradi3g46310												cell surface receptor signaling pathway [GO:0007166]	0.721534	1	Bradi1g32800		nucleoside triphosphate biosynthetic process [GO:0009142]	0.796197	1	GO:0009142	Bradi3g18790
					guanosine-containing compound catabolic process [GO:1901069]	0.810959	2	Bradi3g35100,Bradi5g04330												anion transport [GO:0006820]	0.722737	3	Bradi2g10420,Bradi3g47550,Bradi3g51480		purine nucleoside triphosphate biosynthetic process [GO:0009145]	0.796197	1	GO:0009145	Bradi3g18790
					regulation of protein metabolic process [GO:0051246]	0.820759	1	Bradi3g46310												DNA conformation change [GO:0071103]	0.722737	3	Bradi1g19000,Bradi1g50860,Bradi2g10040		ribonucleoside triphosphate biosynthetic process [GO:0009201]	0.796197	1	GO:0009201	Bradi3g18790
					purine nucleoside biosynthetic process [GO:0042451]	0.826008	1	Bradi1g78577												carbohydrate derivative metabolic process [GO:1901135]	0.729978	13	Bradi1g13090,Bradi1g19950,Bradi1g23770,Bradi1g54620,Bradi2g10970,Bradi2g21340,Bradi2g23900,Bradi2g47210,Bradi2g49640,Bradi3g20590,Bradi3g41520,Bradi3g44190,Bradi5g25300		purine ribonucleoside triphosphate biosynthetic process [GO:0009206]	0.796197	1	GO:0009206	Bradi3g18790
					purine ribonucleoside biosynthetic process [GO:0046129]	0.826008	1	Bradi1g78577												nucleobase-containing small molecule metabolic process [GO:0055086]	0.744808	10	Bradi1g13090,Bradi1g19950,Bradi1g23770,Bradi1g63967,Bradi2g10970,Bradi2g21340,Bradi2g23900,Bradi3g20590,Bradi3g41520,Bradi5g25300		cellular polysaccharide metabolic process [GO:0044264]	0.800361	2	GO:0044264	Bradi1g33817,Bradi5g10130
					heterocycle metabolic process [GO:0046483]	0.826463	55	Bradi1g00666,Bradi1g04150,Bradi1g05480,Bradi1g06970,Bradi1g11876,Bradi1g28353,Bradi1g28715,Bradi1g30870,Bradi1g44060,Bradi1g47480,Bradi1g51030,Bradi1g55440,Bradi1g55490,Bradi1g58057,Bradi1g63910,Bradi1g68985,Bradi1g78577,Bradi2g00280,Bradi2g00810,Bradi2g09720,Bradi2g14621,Bradi2g15810,Bradi2g15877,Bradi2g16150,Bradi2g33540,Bradi2g44035,Bradi2g46426,Bradi2g48590,Bradi2g50035,Bradi2g53760,Bradi2g56…												protein methylation [GO:0006479]	0.745069	1	Bradi1g19940		metabolic process [GO:0008152]	0.802084	270	GO:0008152	Bradi1g02150,Bradi1g02697,Bradi1g06030,Bradi1g06200,Bradi1g06241,Bradi1g06970,Bradi1g07700,Bradi1g08140,Bradi1g08145,Bradi1g10840,Bradi1g11450,Bradi1g13232,Bradi1g14370,Bradi1g16630,Bradi1g17090,Bradi1g18295,Bradi1g19050,Bradi1g19713,Bradi1g19730,Bradi1g20240,Bradi1g20260,Bradi1g22260,Bradi1g23110,Bradi1g23460,Bradi1g24135,Bradi1g25440,Bradi1g25447,Bradi1g27290,Bradi1g28353,Bradi1g28715,Bradi1g28…
					nucleobase-containing compound metabolic process [GO:0006139]	0.828933	51	Bradi1g00666,Bradi1g04150,Bradi1g05480,Bradi1g06970,Bradi1g11876,Bradi1g28353,Bradi1g28715,Bradi1g30870,Bradi1g44060,Bradi1g47480,Bradi1g51030,Bradi1g55490,Bradi1g58057,Bradi1g63910,Bradi1g68985,Bradi1g78577,Bradi2g00280,Bradi2g09720,Bradi2g14621,Bradi2g15810,Bradi2g15877,Bradi2g16150,Bradi2g33540,Bradi2g44035,Bradi2g46426,Bradi2g48590,Bradi2g50035,Bradi2g53760,Bradi2g56145,Bradi2g60340,Bradi3g03…												protein alkylation [GO:0008213]	0.745069	1	Bradi1g19940		aromatic compound catabolic process [GO:0019439]	0.802852	4	GO:0019439	Bradi1g56280,Bradi2g00810,Bradi2g55050,Bradi3g18790
					GTP metabolic process [GO:0046039]	0.831172	2	Bradi3g35100,Bradi5g04330												cellular macromolecule biosynthetic process [GO:0034645]	0.750208	71	Bradi1g02621,Bradi1g03220,Bradi1g03700,Bradi1g04130,Bradi1g09090,Bradi1g10990,Bradi1g11890,Bradi1g14230,Bradi1g14240,Bradi1g18190,Bradi1g20580,Bradi1g28100,Bradi1g30811,Bradi1g36590,Bradi1g37480,Bradi1g49670,Bradi1g50057,Bradi1g51040,Bradi1g51257,Bradi1g51270,Bradi1g51980,Bradi1g54620,Bradi1g62170,Bradi1g67170,Bradi1g69650,Bradi1g71425,Bradi1g73190,Bradi1g73720,Bradi1g76880,Bradi1g77060,Bradi1g78…		tRNA processing [GO:0008033]	0.802994	1	GO:0008033	Bradi4g45170
					purine nucleoside triphosphate metabolic process [GO:0009144]	0.840559	3	Bradi1g78577,Bradi3g35100,Bradi5g04330												organelle fission [GO:0048285]	0.756081	1	Bradi1g19000		ATP metabolic process [GO:0046034]	0.802994	1	GO:0046034	Bradi3g18790
					ribonucleoside triphosphate metabolic process [GO:0009199]	0.840559	3	Bradi1g78577,Bradi3g35100,Bradi5g04330												transmembrane transport [GO:0055085]	0.758094	25	Bradi1g11910,Bradi1g26240,Bradi1g32757,Bradi1g49620,Bradi1g71370,Bradi2g10420,Bradi2g10800,Bradi2g16887,Bradi2g17710,Bradi2g44987,Bradi2g48170,Bradi2g48610,Bradi3g21015,Bradi3g27800,Bradi3g32210,Bradi3g40497,Bradi3g42290,Bradi3g46620,Bradi3g51280,Bradi3g52220,Bradi3g60730,Bradi4g26354,Bradi4g43590,Bradi5g07146,Bradi5g21580		photosynthesis, light reaction [GO:0019684]	0.809566	1	GO:0019684	Bradi4g27480
					purine ribonucleoside triphosphate metabolic process [GO:0009205]	0.840559	3	Bradi1g78577,Bradi3g35100,Bradi5g04330												electron transport chain [GO:0022900]	0.761426	2	Bradi3g13160,Bradi3g13170		organic cyclic compound catabolic process [GO:1901361]	0.810334	4	GO:1901361	Bradi1g56280,Bradi2g00810,Bradi2g55050,Bradi3g18790
					nucleoside triphosphate metabolic process [GO:0009141]	0.843659	3	Bradi1g78577,Bradi3g35100,Bradi5g04330												negative regulation of catalytic activity [GO:0043086]	0.761426	2	Bradi2g07190,Bradi4g31360		organelle organization [GO:0006996]	0.810568	6	GO:0006996	Bradi2g10857,Bradi3g48970,Bradi4g21050,Bradi4g38960,Bradi5g15490,Bradi5g20750
					nucleoside metabolic process [GO:0009116]	0.84467	4	Bradi1g78577,Bradi2g48590,Bradi3g35100,Bradi5g04330												negative regulation of molecular function [GO:0044092]	0.761426	2	Bradi2g07190,Bradi4g31360		DNA metabolic process [GO:0006259]	0.810851	8	GO:0006259	Bradi1g02697,Bradi1g28353,Bradi2g31580,Bradi3g12930,Bradi3g15550,Bradi4g17160,Bradi4g38960,Bradi5g13920
					glycosyl compound metabolic process [GO:1901657]	0.84467	4	Bradi1g78577,Bradi2g48590,Bradi3g35100,Bradi5g04330												disaccharide metabolic process [GO:0005984]	0.766619	1	Bradi1g29570		organonitrogen compound catabolic process [GO:1901565]	0.813988	4	GO:1901565	Bradi2g00810,Bradi3g18790,Bradi3g32340,Bradi4g21277
					electron transport chain [GO:0022900]	0.845516	1	Bradi1g53230												regulation of nucleoside metabolic process [GO:0009118]	0.766619	1	Bradi3g41520		RNA modification [GO:0009451]	0.815918	1	GO:0009451	Bradi1g47035
					organic cyclic compound metabolic process [GO:1901360]	0.849033	56	Bradi1g00666,Bradi1g04150,Bradi1g05480,Bradi1g06970,Bradi1g11876,Bradi1g28353,Bradi1g28715,Bradi1g30870,Bradi1g44060,Bradi1g47480,Bradi1g51030,Bradi1g55440,Bradi1g55490,Bradi1g58057,Bradi1g63910,Bradi1g68985,Bradi1g78577,Bradi2g00280,Bradi2g00810,Bradi2g09720,Bradi2g14621,Bradi2g15810,Bradi2g15877,Bradi2g16150,Bradi2g33540,Bradi2g44035,Bradi2g46426,Bradi2g48590,Bradi2g50035,Bradi2g53760,Bradi2g56…												regulation of nucleotide catabolic process [GO:0030811]	0.766619	1	Bradi3g41520		small molecule biosynthetic process [GO:0044283]	0.815944	7	GO:0044283	Bradi1g11450,Bradi1g17090,Bradi1g71430,Bradi2g07272,Bradi2g54920,Bradi3g28460,Bradi5g11750
					purine ribonucleotide biosynthetic process [GO:0009152]	0.850042	1	Bradi1g78577												regulation of cellular catabolic process [GO:0031329]	0.766619	1	Bradi3g41520		single-organism biosynthetic process [GO:0044711]	0.818791	7	GO:0044711	Bradi1g11450,Bradi1g17090,Bradi1g71430,Bradi2g07272,Bradi2g54920,Bradi3g28460,Bradi5g11750
					guanosine-containing compound metabolic process [GO:1901068]	0.852848	2	Bradi3g35100,Bradi5g04330												regulation of Ras GTPase activity [GO:0032318]	0.766619	1	Bradi3g41520		regulation of nucleobase-containing compound metabolic process [GO:0019219]	0.818859	28	GO:0019219	Bradi1g06970,Bradi1g23460,Bradi1g47480,Bradi1g71740,Bradi1g77120,Bradi2g14567,Bradi2g14790,Bradi2g15847,Bradi2g24987,Bradi2g33307,Bradi2g37800,Bradi2g41530,Bradi2g45567,Bradi2g46197,Bradi2g58152,Bradi2g60340,Bradi3g03407,Bradi3g08240,Bradi3g08870,Bradi3g15591,Bradi3g26690,Bradi3g49810,Bradi4g09886,Bradi4g25022,Bradi4g36587,Bradi4g42120,Bradi5g15587,Bradi5g17170
					nucleoside biosynthetic process [GO:0009163]	0.854436	1	Bradi1g78577												regulation of purine nucleotide catabolic process [GO:0033121]	0.766619	1	Bradi3g41520		regulation of nitrogen compound metabolic process [GO:0051171]	0.818859	28	GO:0051171	Bradi1g06970,Bradi1g23460,Bradi1g47480,Bradi1g71740,Bradi1g77120,Bradi2g14567,Bradi2g14790,Bradi2g15847,Bradi2g24987,Bradi2g33307,Bradi2g37800,Bradi2g41530,Bradi2g45567,Bradi2g46197,Bradi2g58152,Bradi2g60340,Bradi3g03407,Bradi3g08240,Bradi3g08870,Bradi3g15591,Bradi3g26690,Bradi3g49810,Bradi4g09886,Bradi4g25022,Bradi4g36587,Bradi4g42120,Bradi5g15587,Bradi5g17170
					ribonucleoside biosynthetic process [GO:0042455]	0.854436	1	Bradi1g78577												regulation of GTP catabolic process [GO:0033124]	0.766619	1	Bradi3g41520		cellular macromolecular complex assembly [GO:0034622]	0.819395	3	GO:0034622	Bradi2g10857,Bradi4g21050,Bradi5g15490
					glycosyl compound biosynthetic process [GO:1901659]	0.854436	1	Bradi1g78577												regulation of GTPase activity [GO:0043087]	0.766619	1	Bradi3g41520		ncRNA metabolic process [GO:0034660]	0.819395	3	GO:0034660	Bradi3g30350,Bradi3g31100,Bradi4g45170
					cell redox homeostasis [GO:0045454]	0.856204	2	Bradi3g29080,Bradi4g15030												cellular amide metabolic process [GO:0043603]	0.766619	1	Bradi3g20590		regulation of gene expression [GO:0010468]	0.826752	28	GO:0010468	Bradi1g06970,Bradi1g23460,Bradi1g47480,Bradi1g71740,Bradi1g77120,Bradi2g14567,Bradi2g14790,Bradi2g15847,Bradi2g24987,Bradi2g33307,Bradi2g37800,Bradi2g41530,Bradi2g45567,Bradi2g46197,Bradi2g58152,Bradi2g60340,Bradi3g03407,Bradi3g08240,Bradi3g08870,Bradi3g15591,Bradi3g26690,Bradi3g49810,Bradi4g09886,Bradi4g25022,Bradi4g36587,Bradi4g42120,Bradi5g15587,Bradi5g17170
					glycosylation [GO:0070085]	0.858702	1	Bradi3g44840												regulation of purine nucleotide metabolic process [GO:1900542]	0.766619	1	Bradi3g41520		regulation of cellular protein metabolic process [GO:0032268]	0.827997	1	GO:0032268	Bradi3g46310
					organic substance catabolic process [GO:1901575]	0.863125	10	Bradi1g44060,Bradi1g50067,Bradi1g78577,Bradi2g00810,Bradi2g33380,Bradi2g48547,Bradi3g05220,Bradi3g35100,Bradi4g05100,Bradi5g04330												phosphatidylinositol metabolic process [GO:0046488]	0.769063	2	Bradi1g13047,Bradi3g36217		cellular nitrogen compound catabolic process [GO:0044270]	0.834685	3	GO:0044270	Bradi1g56280,Bradi2g00810,Bradi3g18790
					ribonucleotide biosynthetic process [GO:0009260]	0.866864	1	Bradi1g78577												macromolecule biosynthetic process [GO:0009059]	0.773918	71	Bradi1g02621,Bradi1g03220,Bradi1g03700,Bradi1g04130,Bradi1g09090,Bradi1g10990,Bradi1g11890,Bradi1g14230,Bradi1g14240,Bradi1g18190,Bradi1g20580,Bradi1g28100,Bradi1g30811,Bradi1g36590,Bradi1g37480,Bradi1g49670,Bradi1g50057,Bradi1g51040,Bradi1g51257,Bradi1g51270,Bradi1g51980,Bradi1g54620,Bradi1g62170,Bradi1g67170,Bradi1g69650,Bradi1g71425,Bradi1g73190,Bradi1g73720,Bradi1g76880,Bradi1g77060,Bradi1g78…		heterocycle catabolic process [GO:0046700]	0.834685	3	GO:0046700	Bradi1g56280,Bradi2g00810,Bradi3g18790
					ribose phosphate biosynthetic process [GO:0046390]	0.866864	1	Bradi1g78577												regulation of cyclin-dependent protein serine/threonine kinase activity [GO:0000079]	0.776702	1	Bradi5g17790		regulation of cellular metabolic process [GO:0031323]	0.84112	29	GO:0031323	Bradi1g06970,Bradi1g23460,Bradi1g47480,Bradi1g71740,Bradi1g77120,Bradi2g14567,Bradi2g14790,Bradi2g15847,Bradi2g24987,Bradi2g33307,Bradi2g37800,Bradi2g41530,Bradi2g45567,Bradi2g46197,Bradi2g58152,Bradi2g60340,Bradi3g03407,Bradi3g08240,Bradi3g08870,Bradi3g15591,Bradi3g26690,Bradi3g46310,Bradi3g49810,Bradi4g09886,Bradi4g25022,Bradi4g36587,Bradi4g42120,Bradi5g15587,Bradi5g17170
					cellular homeostasis [GO:0019725]	0.868945	2	Bradi3g29080,Bradi4g15030												regulation of nucleotide metabolic process [GO:0006140]	0.776702	1	Bradi3g41520		cellular component movement [GO:0006928]	0.844648	1	GO:0006928	Bradi3g54890
					DNA repair [GO:0006281]	0.871964	2	Bradi3g15550,Bradi3g46050												regulation of kinase activity [GO:0043549]	0.776702	1	Bradi5g17790		microtubule-based movement [GO:0007018]	0.844648	1	GO:0007018	Bradi3g54890
					organophosphate metabolic process [GO:0019637]	0.873086	8	Bradi1g44060,Bradi1g78577,Bradi2g15810,Bradi2g48590,Bradi3g03080,Bradi3g35100,Bradi3g43150,Bradi5g04330												regulation of protein kinase activity [GO:0045859]	0.776702	1	Bradi5g17790		glucan biosynthetic process [GO:0009250]	0.844648	1	GO:0009250	Bradi5g10130
					cellular component organization or biogenesis [GO:0071840]	0.874852	11	Bradi2g05300,Bradi2g10857,Bradi2g11850,Bradi2g17300,Bradi2g26840,Bradi3g27470,Bradi3g48970,Bradi3g51790,Bradi4g09970,Bradi4g16350,Bradi5g20750												regulation of transferase activity [GO:0051338]	0.776702	1	Bradi5g17790		organonitrogen compound metabolic process [GO:1901564]	0.850626	19	GO:1901564	Bradi1g11450,Bradi1g17090,Bradi1g36580,Bradi1g54350,Bradi1g71430,Bradi2g00810,Bradi2g07272,Bradi2g34290,Bradi2g44360,Bradi2g54920,Bradi3g18790,Bradi3g30350,Bradi3g31100,Bradi3g32340,Bradi3g37830,Bradi3g48490,Bradi4g21277,Bradi5g04070,Bradi5g14230
					purine nucleotide biosynthetic process [GO:0006164]	0.878233	1	Bradi1g78577												regulation of protein serine/threonine kinase activity [GO:0071900]	0.776702	1	Bradi5g17790		cellular amino acid biosynthetic process [GO:0008652]	0.852223	3	GO:0008652	Bradi1g11450,Bradi1g71430,Bradi2g54920
					response to DNA damage stimulus [GO:0006974]	0.880643	2	Bradi3g15550,Bradi3g46050												RNA processing [GO:0006396]	0.781669	7	Bradi1g09450,Bradi1g29490,Bradi2g16350,Bradi3g05740,Bradi3g39920,Bradi5g01730,Bradi5g04790		protein ubiquitination [GO:0016567]	0.85373	2	GO:0016567	Bradi4g29360,Bradi5g26300
					DNA replication [GO:0006260]	0.881803	1	Bradi1g28353												alpha-amino acid metabolic process [GO:1901605]	0.78486	5	Bradi1g21440,Bradi1g47650,Bradi3g20590,Bradi3g30500,Bradi5g22290		nucleotide biosynthetic process [GO:0009165]	0.857534	2	GO:0009165	Bradi3g18790,Bradi5g14230
					protein dephosphorylation [GO:0006470]	0.888634	1	Bradi4g43430												regulation of protein phosphorylation [GO:0001932]	0.786351	1	Bradi5g17790		protein modification by small protein conjugation [GO:0032446]	0.857534	2	GO:0032446	Bradi4g29360,Bradi5g26300
					monocarboxylic acid metabolic process [GO:0032787]	0.888776	2	Bradi2g25745,Bradi3g44620												protein targeting [GO:0006605]	0.786351	1	Bradi4g25490		protein modification by small protein conjugation or removal [GO:0070647]	0.857534	2	GO:0070647	Bradi4g29360,Bradi5g26300
					cellular response to stress [GO:0033554]	0.893911	2	Bradi3g15550,Bradi3g46050												regulation of protein modification process [GO:0031399]	0.786351	1	Bradi5g17790		nucleoside phosphate biosynthetic process [GO:1901293]	0.857534	2	GO:1901293	Bradi3g18790,Bradi5g14230
					purine nucleoside metabolic process [GO:0042278]	0.895538	3	Bradi1g78577,Bradi3g35100,Bradi5g04330												protein localization to organelle [GO:0033365]	0.786351	1	Bradi4g25490		cellular component assembly [GO:0022607]	0.859333	4	GO:0022607	Bradi2g10857,Bradi2g16040,Bradi4g21050,Bradi5g15490
					purine ribonucleoside metabolic process [GO:0046128]	0.895538	3	Bradi1g78577,Bradi3g35100,Bradi5g04330												regulation of phosphorylation [GO:0042325]	0.786351	1	Bradi5g17790		polysaccharide biosynthetic process [GO:0000271]	0.859692	1	GO:0000271	Bradi5g10130
					cellular catabolic process [GO:0044248]	0.898871	7	Bradi1g50067,Bradi1g78577,Bradi2g00810,Bradi3g35100,Bradi3g51790,Bradi4g16350,Bradi5g04330												regulation of hydrolase activity [GO:0051336]	0.786351	1	Bradi3g41520		cellular polysaccharide biosynthetic process [GO:0033692]	0.859692	1	GO:0033692	Bradi5g10130
					ncRNA metabolic process [GO:0034660]	0.901202	2	Bradi1g11876,Bradi3g28094												nitrogen compound transport [GO:0071705]	0.790711	2	Bradi2g57927,Bradi5g01737		phosphorelay signal transduction system [GO:0000160]	0.864377	1	GO:0000160	Bradi2g49560
					homeostatic process [GO:0042592]	0.903526	2	Bradi3g29080,Bradi4g15030												single-organism transport [GO:0044765]	0.793524	38	Bradi1g11910,Bradi1g26240,Bradi1g32757,Bradi1g49620,Bradi1g71370,Bradi2g10420,Bradi2g10800,Bradi2g16887,Bradi2g17710,Bradi2g22284,Bradi2g34930,Bradi2g40390,Bradi2g44987,Bradi2g48170,Bradi2g48610,Bradi2g53570,Bradi2g57927,Bradi3g21015,Bradi3g27800,Bradi3g32210,Bradi3g35490,Bradi3g40497,Bradi3g42290,Bradi3g46620,Bradi3g47550,Bradi3g51280,Bradi3g51480,Bradi3g52220,Bradi3g60730,Bradi4g25490,Bradi4g25…		purine nucleoside biosynthetic process [GO:0042451]	0.864377	1	GO:0042451	Bradi3g18790
					purine ribonucleotide metabolic process [GO:0009150]	0.903847	3	Bradi1g78577,Bradi3g35100,Bradi5g04330												isoprenoid metabolic process [GO:0006720]	0.795583	1	Bradi2g41890		purine ribonucleoside biosynthetic process [GO:0046129]	0.864377	1	GO:0046129	Bradi3g18790
					regulation of catalytic activity [GO:0050790]	0.908024	2	Bradi3g46310,Bradi5g04330												isoprenoid biosynthetic process [GO:0008299]	0.795583	1	Bradi2g41890		single-organism process [GO:0044699]	0.870896	67	GO:0044699	Bradi1g02697,Bradi1g13240,Bradi1g21010,Bradi1g37826,Bradi1g37840,Bradi1g37850,Bradi1g48710,Bradi1g51770,Bradi1g56700,Bradi1g62270,Bradi1g63100,Bradi1g69220,Bradi1g71360,Bradi1g71410,Bradi1g72007,Bradi1g76490,Bradi2g10857,Bradi2g27180,Bradi2g31957,Bradi2g33170,Bradi2g41060,Bradi2g41087,Bradi2g43950,Bradi2g46750,Bradi2g48350,Bradi2g49560,Bradi2g51210,Bradi2g57410,Bradi2g58170,Bradi2g59810,Bradi3g05…
					cellular carbohydrate biosynthetic process [GO:0034637]	0.909588	1	Bradi3g32970												organic anion transport [GO:0015711]	0.795583	1	Bradi3g51480		macromolecular complex assembly [GO:0065003]	0.874047	3	GO:0065003	Bradi2g10857,Bradi4g21050,Bradi5g15490
					ribonucleoside metabolic process [GO:0009119]	0.909682	3	Bradi1g78577,Bradi3g35100,Bradi5g04330												organic acid transport [GO:0015849]	0.795583	1	Bradi3g51480		carboxylic acid metabolic process [GO:0019752]	0.879693	11	GO:0019752	Bradi1g11450,Bradi1g17090,Bradi1g71430,Bradi2g07272,Bradi2g54920,Bradi3g28460,Bradi3g30350,Bradi3g31100,Bradi3g37830,Bradi5g11750,Bradi5g17700
					regulation of molecular function [GO:0065009]	0.910199	2	Bradi3g46310,Bradi5g04330												carboxylic acid transport [GO:0046942]	0.795583	1	Bradi3g51480		electron transport chain [GO:0022900]	0.881606	1	GO:0022900	Bradi1g57930
					ribonucleotide metabolic process [GO:0009259]	0.911555	3	Bradi1g78577,Bradi3g35100,Bradi5g04330												inorganic anion transport [GO:0015698]	0.812871	1	Bradi3g47550		negative regulation of catalytic activity [GO:0043086]	0.881606	1	GO:0043086	Bradi1g07700
					ribose phosphate metabolic process [GO:0019693]	0.911555	3	Bradi1g78577,Bradi3g35100,Bradi5g04330												organelle organization [GO:0006996]	0.814099	8	Bradi1g19000,Bradi1g29420,Bradi1g36150,Bradi1g50860,Bradi1g68710,Bradi2g25500,Bradi2g49340,Bradi3g41210		negative regulation of molecular function [GO:0044092]	0.881606	1	GO:0044092	Bradi1g07700
					glycerolipid metabolic process [GO:0046486]	0.912242	1	Bradi2g46640												amine metabolic process [GO:0009308]	0.816783	2	Bradi3g37690,Bradi5g16083		cellular carbohydrate metabolic process [GO:0044262]	0.885197	3	GO:0044262	Bradi1g33817,Bradi5g10130,Bradi5g17700
					cellular component organization [GO:0016043]	0.914115	8	Bradi2g10857,Bradi2g11850,Bradi2g17300,Bradi2g26840,Bradi3g27470,Bradi3g48970,Bradi4g09970,Bradi5g20750												regulation of phosphate metabolic process [GO:0019220]	0.816783	2	Bradi3g41520,Bradi5g17790		purine ribonucleotide biosynthetic process [GO:0009152]	0.885561	1	GO:0009152	Bradi3g18790
					purine-containing compound biosynthetic process [GO:0072522]	0.917318	1	Bradi1g78577												regulation of phosphorus metabolic process [GO:0051174]	0.816783	2	Bradi3g41520,Bradi5g17790		nucleoside biosynthetic process [GO:0009163]	0.889384	1	GO:0009163	Bradi3g18790
					organonitrogen compound biosynthetic process [GO:1901566]	0.919074	6	Bradi1g50067,Bradi1g78577,Bradi2g15810,Bradi3g03080,Bradi3g27877,Bradi5g24220												carbohydrate derivative biosynthetic process [GO:1901137]	0.820843	5	Bradi1g19950,Bradi1g54620,Bradi2g49640,Bradi3g20590,Bradi3g44190		ribonucleoside biosynthetic process [GO:0042455]	0.889384	1	GO:0042455	Bradi3g18790
					cellular amino acid biosynthetic process [GO:0008652]	0.920369	2	Bradi3g27877,Bradi5g24220												glycerol ether metabolic process [GO:0006662]	0.82096	1	Bradi4g02512		glycosyl compound biosynthetic process [GO:1901659]	0.889384	1	GO:1901659	Bradi3g18790
					purine nucleotide metabolic process [GO:0006163]	0.922073	3	Bradi1g78577,Bradi3g35100,Bradi5g04330												oligosaccharide metabolic process [GO:0009311]	0.82096	1	Bradi1g29570		regulation of metabolic process [GO:0019222]	0.890595	31	GO:0019222	Bradi1g06970,Bradi1g07700,Bradi1g23460,Bradi1g34080,Bradi1g47480,Bradi1g71740,Bradi1g77120,Bradi2g14567,Bradi2g14790,Bradi2g15847,Bradi2g24987,Bradi2g33307,Bradi2g37800,Bradi2g41530,Bradi2g45567,Bradi2g46197,Bradi2g58152,Bradi2g60340,Bradi3g03407,Bradi3g08240,Bradi3g08870,Bradi3g15591,Bradi3g26690,Bradi3g46310,Bradi3g49810,Bradi4g09886,Bradi4g25022,Bradi4g36587,Bradi4g42120,Bradi5g15587,Bradi5g17…
					macromolecule biosynthetic process [GO:0009059]	0.924726	43	Bradi1g00666,Bradi1g04150,Bradi1g05480,Bradi1g06970,Bradi1g11876,Bradi1g28353,Bradi1g28715,Bradi1g30870,Bradi1g47480,Bradi1g50067,Bradi1g51030,Bradi1g58057,Bradi1g63910,Bradi2g00280,Bradi2g09720,Bradi2g12326,Bradi2g14621,Bradi2g15877,Bradi2g16150,Bradi2g33540,Bradi2g44035,Bradi2g46426,Bradi2g50035,Bradi2g53760,Bradi2g56145,Bradi2g60340,Bradi3g03407,Bradi3g06670,Bradi3g08870,Bradi3g28094,Bradi3g44…												regulation of catabolic process [GO:0009894]	0.82096	1	Bradi3g41520		phosphate-containing compound metabolic process [GO:0006796]	0.892322	52	GO:0006796	Bradi1g14370,Bradi1g16630,Bradi1g19050,Bradi1g24135,Bradi1g33217,Bradi1g33900,Bradi1g36580,Bradi1g48432,Bradi1g54350,Bradi1g57100,Bradi1g63290,Bradi1g66920,Bradi1g74540,Bradi2g17800,Bradi2g17840,Bradi2g22210,Bradi2g34290,Bradi2g41950,Bradi2g45470,Bradi2g47490,Bradi2g54810,Bradi2g57410,Bradi2g60390,Bradi3g01153,Bradi3g01180,Bradi3g18790,Bradi3g38300,Bradi3g39910,Bradi3g46310,Bradi3g49640,Bradi3g54…
					carbohydrate biosynthetic process [GO:0016051]	0.93486	1	Bradi3g32970												ether metabolic process [GO:0018904]	0.82096	1	Bradi4g02512		transcription, DNA-dependent [GO:0006351]	0.893613	29	GO:0006351	Bradi1g06970,Bradi1g23460,Bradi1g28715,Bradi1g47480,Bradi1g71740,Bradi1g77120,Bradi2g14567,Bradi2g14790,Bradi2g15847,Bradi2g24987,Bradi2g33307,Bradi2g37800,Bradi2g41530,Bradi2g45567,Bradi2g46197,Bradi2g58152,Bradi2g60340,Bradi3g03407,Bradi3g08240,Bradi3g08870,Bradi3g15591,Bradi3g26690,Bradi3g49810,Bradi4g09886,Bradi4g25022,Bradi4g36587,Bradi4g42120,Bradi5g15587,Bradi5g17170
					cellular macromolecule biosynthetic process [GO:0034645]	0.938151	42	Bradi1g00666,Bradi1g04150,Bradi1g05480,Bradi1g06970,Bradi1g11876,Bradi1g28353,Bradi1g28715,Bradi1g30870,Bradi1g47480,Bradi1g51030,Bradi1g58057,Bradi1g63910,Bradi2g00280,Bradi2g09720,Bradi2g12326,Bradi2g14621,Bradi2g15877,Bradi2g16150,Bradi2g33540,Bradi2g44035,Bradi2g46426,Bradi2g50035,Bradi2g53760,Bradi2g56145,Bradi2g60340,Bradi3g03407,Bradi3g06670,Bradi3g08870,Bradi3g28094,Bradi3g44840,Bradi3g47…												DNA replication [GO:0006260]	0.822831	2	Bradi2g44970,Bradi5g13680		phosphorus metabolic process [GO:0006793]	0.895757	52	GO:0006793	Bradi1g14370,Bradi1g16630,Bradi1g19050,Bradi1g24135,Bradi1g33217,Bradi1g33900,Bradi1g36580,Bradi1g48432,Bradi1g54350,Bradi1g57100,Bradi1g63290,Bradi1g66920,Bradi1g74540,Bradi2g17800,Bradi2g17840,Bradi2g22210,Bradi2g34290,Bradi2g41950,Bradi2g45470,Bradi2g47490,Bradi2g54810,Bradi2g57410,Bradi2g60390,Bradi3g01153,Bradi3g01180,Bradi3g18790,Bradi3g38300,Bradi3g39910,Bradi3g46310,Bradi3g49640,Bradi3g54…
					cellular carbohydrate metabolic process [GO:0044262]	0.939061	2	Bradi3g31410,Bradi3g32970												gene expression [GO:0010467]	0.825535	71	Bradi1g02621,Bradi1g03220,Bradi1g03700,Bradi1g04130,Bradi1g09090,Bradi1g09450,Bradi1g10990,Bradi1g11890,Bradi1g14230,Bradi1g14240,Bradi1g18190,Bradi1g20580,Bradi1g28100,Bradi1g29490,Bradi1g30811,Bradi1g36590,Bradi1g37480,Bradi1g49670,Bradi1g50057,Bradi1g51040,Bradi1g51257,Bradi1g51270,Bradi1g51980,Bradi1g62170,Bradi1g67170,Bradi1g69650,Bradi1g71425,Bradi1g73190,Bradi1g73720,Bradi1g76880,Bradi1g77…		RNA biosynthetic process [GO:0032774]	0.896775	29	GO:0032774	Bradi1g06970,Bradi1g23460,Bradi1g28715,Bradi1g47480,Bradi1g71740,Bradi1g77120,Bradi2g14567,Bradi2g14790,Bradi2g15847,Bradi2g24987,Bradi2g33307,Bradi2g37800,Bradi2g41530,Bradi2g45567,Bradi2g46197,Bradi2g58152,Bradi2g60340,Bradi3g03407,Bradi3g08240,Bradi3g08870,Bradi3g15591,Bradi3g26690,Bradi3g49810,Bradi4g09886,Bradi4g25022,Bradi4g36587,Bradi4g42120,Bradi5g15587,Bradi5g17170
					purine-containing compound metabolic process [GO:0072521]	0.943562	3	Bradi1g78577,Bradi3g35100,Bradi5g04330												tRNA metabolic process [GO:0006399]	0.826694	3	Bradi1g29490,Bradi5g01730,Bradi5g04790		cellular protein modification process [GO:0006464]	0.897905	46	GO:0006464	Bradi1g16630,Bradi1g24135,Bradi1g33217,Bradi1g33900,Bradi1g48432,Bradi1g57100,Bradi1g63290,Bradi1g66920,Bradi1g74540,Bradi2g17800,Bradi2g17840,Bradi2g22210,Bradi2g41950,Bradi2g45470,Bradi2g47490,Bradi2g54810,Bradi2g57410,Bradi3g01153,Bradi3g01180,Bradi3g38300,Bradi3g39910,Bradi3g46310,Bradi3g48970,Bradi3g49640,Bradi3g54290,Bradi3g60600,Bradi3g60750,Bradi4g02317,Bradi4g02557,Bradi4g09497,Bradi4g10…
					gene expression [GO:0010467]	0.943667	43	Bradi1g00666,Bradi1g04150,Bradi1g05480,Bradi1g06970,Bradi1g11876,Bradi1g28715,Bradi1g30870,Bradi1g47480,Bradi1g51030,Bradi1g55490,Bradi1g58057,Bradi1g63910,Bradi1g68985,Bradi2g00280,Bradi2g09720,Bradi2g12326,Bradi2g14621,Bradi2g15877,Bradi2g16150,Bradi2g33540,Bradi2g44035,Bradi2g46426,Bradi2g50035,Bradi2g53760,Bradi2g56145,Bradi2g60340,Bradi3g03407,Bradi3g06670,Bradi3g08870,Bradi3g28094,Bradi3g29…												alpha-amino acid biosynthetic process [GO:1901607]	0.826694	3	Bradi1g21440,Bradi1g47650,Bradi3g20590		protein modification process [GO:0036211]	0.897905	46	GO:0036211	Bradi1g16630,Bradi1g24135,Bradi1g33217,Bradi1g33900,Bradi1g48432,Bradi1g57100,Bradi1g63290,Bradi1g66920,Bradi1g74540,Bradi2g17800,Bradi2g17840,Bradi2g22210,Bradi2g41950,Bradi2g45470,Bradi2g47490,Bradi2g54810,Bradi2g57410,Bradi3g01153,Bradi3g01180,Bradi3g38300,Bradi3g39910,Bradi3g46310,Bradi3g48970,Bradi3g49640,Bradi3g54290,Bradi3g60600,Bradi3g60750,Bradi4g02317,Bradi4g02557,Bradi4g09497,Bradi4g10…
					carbohydrate derivative biosynthetic process [GO:1901137]	0.948705	2	Bradi1g78577,Bradi3g44840												DNA packaging [GO:0006323]	0.828699	2	Bradi1g19000,Bradi1g50860		ribonucleotide biosynthetic process [GO:0009260]	0.900105	1	GO:0009260	Bradi3g18790
					protein ubiquitination [GO:0016567]	0.950199	1	Bradi2g53650												regulation of Ras protein signal transduction [GO:0046578]	0.8287	1	Bradi3g41520		ribose phosphate biosynthetic process [GO:0046390]	0.900105	1	GO:0046390	Bradi3g18790
					protein modification by small protein conjugation [GO:0032446]	0.951663	1	Bradi2g53650												regulation of small GTPase mediated signal transduction [GO:0051056]	0.8287	1	Bradi3g41520		cell redox homeostasis [GO:0045454]	0.902082	2	GO:0045454	Bradi4g05660,Bradi4g05675
					protein modification by small protein conjugation or removal [GO:0070647]	0.951663	1	Bradi2g53650												multicellular organismal development [GO:0007275]	0.836106	1	Bradi5g07650		proteolysis [GO:0006508]	0.90446	16	GO:0006508	Bradi1g07700,Bradi1g18295,Bradi1g45160,Bradi2g20040,Bradi2g37180,Bradi2g56416,Bradi3g06230,Bradi3g11960,Bradi3g21200,Bradi3g57691,Bradi3g59680,Bradi4g04491,Bradi4g38037,Bradi5g15320,Bradi5g18277,Bradi5g26300
					dephosphorylation [GO:0016311]	0.953085	1	Bradi4g43430												regulation of catalytic activity [GO:0050790]	0.839214	4	Bradi2g07190,Bradi3g41520,Bradi4g31360,Bradi5g17790		regulation of phosphate metabolic process [GO:0019220]	0.909791	1	GO:0019220	Bradi3g46310
					regulation of biological quality [GO:0065008]	0.955799	2	Bradi3g29080,Bradi4g15030												alcohol metabolic process [GO:0006066]	0.843192	1	Bradi5g13120		regulation of phosphorus metabolic process [GO:0051174]	0.909791	1	GO:0051174	Bradi3g46310
					response to oxidative stress [GO:0006979]	0.956886	2	Bradi1g17870,Bradi5g24650												regulation of molecular function [GO:0065009]	0.843346	4	Bradi2g07190,Bradi3g41520,Bradi4g31360,Bradi5g17790		RNA processing [GO:0006396]	0.911499	4	GO:0006396	Bradi1g47035,Bradi1g55490,Bradi1g56280,Bradi4g45170
					organic substance transport [GO:0071702]	0.967545	6	Bradi1g26020,Bradi1g55203,Bradi1g63650,Bradi2g10510,Bradi2g60590,Bradi3g35100												regulation of biological quality [GO:0065008]	0.844526	5	Bradi2g43590,Bradi3g32820,Bradi3g37690,Bradi4g02512,Bradi5g16083		cellular homeostasis [GO:0019725]	0.912198	2	GO:0019725	Bradi4g05660,Bradi4g05675
					carbohydrate derivative metabolic process [GO:1901135]	0.97499	5	Bradi1g78577,Bradi2g48590,Bradi3g35100,Bradi3g44840,Bradi5g04330												cellular metabolic process [GO:0044237]	0.847554	222	Bradi1g01000,Bradi1g02621,Bradi1g03220,Bradi1g03600,Bradi1g03700,Bradi1g04130,Bradi1g04700,Bradi1g08988,Bradi1g09000,Bradi1g09090,Bradi1g09450,Bradi1g10990,Bradi1g11890,Bradi1g12550,Bradi1g13047,Bradi1g13090,Bradi1g14230,Bradi1g14240,Bradi1g15290,Bradi1g17620,Bradi1g17810,Bradi1g18190,Bradi1g19000,Bradi1g19860,Bradi1g19940,Bradi1g19950,Bradi1g20580,Bradi1g21440,Bradi1g23610,Bradi1g23770,Bradi1g24…		cellular component organization or biogenesis [GO:0071840]	0.914491	12	GO:0071840	Bradi2g05300,Bradi2g10857,Bradi2g16040,Bradi2g27180,Bradi3g19390,Bradi3g32340,Bradi3g48970,Bradi4g21050,Bradi4g38960,Bradi4g45170,Bradi5g15490,Bradi5g20750
					cellular biosynthetic process [GO:0044249]	0.979119	53	Bradi1g00666,Bradi1g04150,Bradi1g05480,Bradi1g06970,Bradi1g11876,Bradi1g28353,Bradi1g28715,Bradi1g30870,Bradi1g47480,Bradi1g50067,Bradi1g51030,Bradi1g58057,Bradi1g63910,Bradi1g78577,Bradi2g00280,Bradi2g09720,Bradi2g11900,Bradi2g12326,Bradi2g14621,Bradi2g15810,Bradi2g15877,Bradi2g16150,Bradi2g33540,Bradi2g44035,Bradi2g46426,Bradi2g46640,Bradi2g48590,Bradi2g50035,Bradi2g53760,Bradi2g56145,Bradi2g60…												negative regulation of macromolecule metabolic process [GO:0010605]	0.849973	1	Bradi4g40517		organophosphate catabolic process [GO:0046434]	0.914569	2	GO:0046434	Bradi2g60390,Bradi3g18790
					cellular macromolecular complex assembly [GO:0034622]	0.980284	1	Bradi2g10857												organic hydroxy compound metabolic process [GO:1901615]	0.849973	1	Bradi5g13120		regulation of biological quality [GO:0065008]	0.915602	3	GO:0065008	Bradi4g05660,Bradi4g05675,Bradi5g15490
					DNA metabolic process [GO:0006259]	0.981318	4	Bradi1g28353,Bradi1g68985,Bradi3g15550,Bradi3g46050												glycerophospholipid metabolic process [GO:0006650]	0.850459	2	Bradi1g13047,Bradi3g36217		DNA packaging [GO:0006323]	0.915721	1	GO:0006323	Bradi4g38960
					monovalent inorganic cation transport [GO:0015672]	0.983025	1	Bradi4g31727												negative regulation of metabolic process [GO:0009892]	0.856461	1	Bradi4g40517		macromolecule modification [GO:0043412]	0.919139	47	GO:0043412	Bradi1g16630,Bradi1g24135,Bradi1g33217,Bradi1g33900,Bradi1g47035,Bradi1g48432,Bradi1g57100,Bradi1g63290,Bradi1g66920,Bradi1g74540,Bradi2g17800,Bradi2g17840,Bradi2g22210,Bradi2g41950,Bradi2g45470,Bradi2g47490,Bradi2g54810,Bradi2g57410,Bradi3g01153,Bradi3g01180,Bradi3g38300,Bradi3g39910,Bradi3g46310,Bradi3g48970,Bradi3g49640,Bradi3g54290,Bradi3g60600,Bradi3g60750,Bradi4g02317,Bradi4g02557,Bradi4g09…
					organic substance biosynthetic process [GO:1901576]	0.983295	53	Bradi1g00666,Bradi1g04150,Bradi1g05480,Bradi1g06970,Bradi1g11876,Bradi1g28353,Bradi1g28715,Bradi1g30870,Bradi1g47480,Bradi1g50067,Bradi1g51030,Bradi1g58057,Bradi1g63910,Bradi1g78577,Bradi2g00280,Bradi2g09720,Bradi2g11900,Bradi2g12326,Bradi2g14621,Bradi2g15810,Bradi2g15877,Bradi2g16150,Bradi2g33540,Bradi2g44035,Bradi2g46426,Bradi2g46640,Bradi2g48590,Bradi2g50035,Bradi2g53760,Bradi2g56145,Bradi2g60…												cellular amino acid biosynthetic process [GO:0008652]	0.862692	4	Bradi1g21440,Bradi1g47650,Bradi3g20590,Bradi3g48370		cellular nitrogen compound biosynthetic process [GO:0044271]	0.925798	35	GO:0044271	Bradi1g06970,Bradi1g17090,Bradi1g23460,Bradi1g28715,Bradi1g47480,Bradi1g71740,Bradi1g77120,Bradi2g07272,Bradi2g14567,Bradi2g14790,Bradi2g15847,Bradi2g24987,Bradi2g33307,Bradi2g37800,Bradi2g41530,Bradi2g44360,Bradi2g45567,Bradi2g46197,Bradi2g58152,Bradi2g60340,Bradi3g03407,Bradi3g08240,Bradi3g08870,Bradi3g15591,Bradi3g18790,Bradi3g26690,Bradi3g48490,Bradi3g49810,Bradi4g09886,Bradi4g25022,Bradi4g36…
					RNA processing [GO:0006396]	0.983579	2	Bradi1g55490,Bradi3g29287												cell communication [GO:0007154]	0.868079	11	Bradi1g17810,Bradi1g32800,Bradi1g52540,Bradi1g67687,Bradi2g04900,Bradi2g17210,Bradi2g35080,Bradi3g11470,Bradi3g33820,Bradi3g45930,Bradi4g42230		ncRNA processing [GO:0034470]	0.926441	1	GO:0034470	Bradi4g45170
					macromolecule localization [GO:0033036]	0.983946	4	Bradi1g26020,Bradi1g55203,Bradi1g63650,Bradi3g35100												sulfur compound biosynthetic process [GO:0044272]	0.868609	1	Bradi1g12550		heterocycle biosynthetic process [GO:0018130]	0.926543	35	GO:0018130	Bradi1g06970,Bradi1g17090,Bradi1g23460,Bradi1g28715,Bradi1g47480,Bradi1g71740,Bradi1g77120,Bradi2g07272,Bradi2g14567,Bradi2g14790,Bradi2g15847,Bradi2g24987,Bradi2g33307,Bradi2g37800,Bradi2g41530,Bradi2g44360,Bradi2g45567,Bradi2g46197,Bradi2g54920,Bradi2g58152,Bradi2g60340,Bradi3g03407,Bradi3g08240,Bradi3g08870,Bradi3g15591,Bradi3g18790,Bradi3g26690,Bradi3g49810,Bradi4g09886,Bradi4g25022,Bradi4g36…
					protein transport [GO:0015031]	0.98451	3	Bradi1g26020,Bradi1g55203,Bradi3g35100												regulation of cell cycle [GO:0051726]	0.868609	1	Bradi5g17790		nucleobase-containing compound catabolic process [GO:0034655]	0.927585	2	GO:0034655	Bradi1g56280,Bradi3g18790
					establishment of protein localization [GO:0045184]	0.98451	3	Bradi1g26020,Bradi1g55203,Bradi3g35100												single-organism carbohydrate metabolic process [GO:0044723]	0.86862	9	Bradi1g29570,Bradi1g54620,Bradi1g60050,Bradi2g49640,Bradi2g49912,Bradi3g22330,Bradi3g28350,Bradi3g44190,Bradi4g30540		chromosome organization [GO:0051276]	0.927585	2	GO:0051276	Bradi3g48970,Bradi4g38960
					protein localization [GO:0008104]	0.987766	3	Bradi1g26020,Bradi1g55203,Bradi3g35100												glycerolipid metabolic process [GO:0046486]	0.874113	2	Bradi1g13047,Bradi3g36217		cellular amino acid metabolic process [GO:0006520]	0.928126	6	GO:0006520	Bradi1g11450,Bradi1g71430,Bradi2g54920,Bradi3g30350,Bradi3g31100,Bradi3g37830
					macromolecular complex assembly [GO:0065003]	0.987792	1	Bradi2g10857												single-organism process [GO:0044699]	0.874667	88	Bradi1g11910,Bradi1g13090,Bradi1g17810,Bradi1g19000,Bradi1g22030,Bradi1g23770,Bradi1g26240,Bradi1g29420,Bradi1g30490,Bradi1g32757,Bradi1g32800,Bradi1g36150,Bradi1g49620,Bradi1g50860,Bradi1g52540,Bradi1g59880,Bradi1g60380,Bradi1g64770,Bradi1g67687,Bradi1g68710,Bradi1g71370,Bradi2g04900,Bradi2g10420,Bradi2g10500,Bradi2g10800,Bradi2g10970,Bradi2g11860,Bradi2g16887,Bradi2g17210,Bradi2g17710,Bradi2g21…		cellular carbohydrate biosynthetic process [GO:0034637]	0.935801	1	GO:0034637	Bradi5g10130
					vesicle-mediated transport [GO:0016192]	0.989492	1	Bradi5g25520												regulation of signal transduction [GO:0009966]	0.879732	1	Bradi3g41520		cell communication [GO:0007154]	0.936358	7	GO:0007154	Bradi2g49560,Bradi2g57410,Bradi4g02557,Bradi4g05960,Bradi4g26410,Bradi5g22930,Bradi5g23040
					proteolysis [GO:0006508]	0.990997	10	Bradi1g44690,Bradi1g52690,Bradi2g20460,Bradi2g51711,Bradi2g56416,Bradi3g11050,Bradi3g21560,Bradi4g21644,Bradi4g23670,Bradi4g38037												regulation of cell communication [GO:0010646]	0.879732	1	Bradi3g41520		nucleobase-containing compound biosynthetic process [GO:0034654]	0.937905	31	GO:0034654	Bradi1g06970,Bradi1g23460,Bradi1g28715,Bradi1g47480,Bradi1g71740,Bradi1g77120,Bradi2g14567,Bradi2g14790,Bradi2g15847,Bradi2g24987,Bradi2g33307,Bradi2g37800,Bradi2g41530,Bradi2g45567,Bradi2g46197,Bradi2g58152,Bradi2g60340,Bradi3g03407,Bradi3g08240,Bradi3g08870,Bradi3g15591,Bradi3g18790,Bradi3g26690,Bradi3g49810,Bradi4g09886,Bradi4g25022,Bradi4g36587,Bradi4g42120,Bradi5g14230,Bradi5g15587,Bradi5g17…
					establishment of localization in cell [GO:0051649]	0.991243	3	Bradi3g35100,Bradi4g09060,Bradi5g25520												regulation of signaling [GO:0023051]	0.879732	1	Bradi3g41520		homeostatic process [GO:0042592]	0.938715	2	GO:0042592	Bradi4g05660,Bradi4g05675
					macromolecular complex subunit organization [GO:0043933]	0.992216	1	Bradi2g10857												regulation of response to stimulus [GO:0048583]	0.884935	1	Bradi3g41520		single-organism cellular process [GO:0044763]	0.938815	56	GO:0044763	Bradi1g02697,Bradi1g13240,Bradi1g37826,Bradi1g37840,Bradi1g37850,Bradi1g48710,Bradi1g56700,Bradi1g62270,Bradi1g63100,Bradi1g71360,Bradi1g71410,Bradi1g72007,Bradi1g76490,Bradi2g10857,Bradi2g27180,Bradi2g31957,Bradi2g41087,Bradi2g43950,Bradi2g46750,Bradi2g48350,Bradi2g49560,Bradi2g51210,Bradi2g57410,Bradi2g58170,Bradi3g05570,Bradi3g10210,Bradi3g12930,Bradi3g15550,Bradi3g27000,Bradi3g32340,Bradi3g44…
					biosynthetic process [GO:0009058]	0.992624	55	Bradi1g00666,Bradi1g04150,Bradi1g05480,Bradi1g06970,Bradi1g11876,Bradi1g28353,Bradi1g28715,Bradi1g30870,Bradi1g47480,Bradi1g50067,Bradi1g51030,Bradi1g58057,Bradi1g63910,Bradi1g78577,Bradi2g00280,Bradi2g09720,Bradi2g11900,Bradi2g12326,Bradi2g14621,Bradi2g15810,Bradi2g15877,Bradi2g16150,Bradi2g33540,Bradi2g44035,Bradi2g46426,Bradi2g46640,Bradi2g48590,Bradi2g50035,Bradi2g50500,Bradi2g53760,Bradi2g56…												cellular protein metabolic process [GO:0044267]	0.887914	92	Bradi1g03220,Bradi1g03700,Bradi1g04130,Bradi1g08988,Bradi1g09000,Bradi1g10990,Bradi1g11890,Bradi1g17620,Bradi1g17810,Bradi1g18190,Bradi1g19860,Bradi1g19940,Bradi1g20580,Bradi1g24500,Bradi1g30811,Bradi1g42397,Bradi1g49670,Bradi1g49760,Bradi1g54620,Bradi1g57690,Bradi1g57725,Bradi1g58000,Bradi1g60397,Bradi1g62170,Bradi1g63200,Bradi1g65340,Bradi1g67170,Bradi1g69650,Bradi1g70190,Bradi1g71425,Bradi1g72…		regulation of catalytic activity [GO:0050790]	0.94205	2	GO:0050790	Bradi1g07700,Bradi3g46310
					cellular localization [GO:0051641]	0.993121	3	Bradi3g35100,Bradi4g09060,Bradi5g25520												cofactor biosynthetic process [GO:0051188]	0.890504	2	Bradi1g49770,Bradi1g50040		organophosphate metabolic process [GO:0019637]	0.94274	8	GO:0019637	Bradi1g14370,Bradi1g19050,Bradi1g36580,Bradi1g54350,Bradi2g34290,Bradi2g60390,Bradi3g18790,Bradi5g14230
					organic acid biosynthetic process [GO:0016053]	0.994246	2	Bradi3g27877,Bradi5g24220												cytoplasmic transport [GO:0016482]	0.894678	1	Bradi4g25490		regulation of molecular function [GO:0065009]	0.943653	2	GO:0065009	Bradi1g07700,Bradi3g46310
					carboxylic acid biosynthetic process [GO:0046394]	0.994246	2	Bradi3g27877,Bradi5g24220												organic substance transport [GO:0071702]	0.897688	12	Bradi1g19000,Bradi2g22284,Bradi2g53570,Bradi2g57927,Bradi3g11470,Bradi3g19100,Bradi3g51480,Bradi4g00730,Bradi4g25490,Bradi4g25750,Bradi4g44400,Bradi5g01737		monovalent inorganic cation transport [GO:0015672]	0.945213	2	GO:0015672	Bradi1g63100,Bradi3g44507
					intracellular transport [GO:0046907]	0.994246	2	Bradi3g35100,Bradi4g09060												energy derivation by oxidation of organic compounds [GO:0015980]	0.899236	1	Bradi3g22330		coenzyme metabolic process [GO:0006732]	0.945849	1	GO:0006732	Bradi1g54350
					lipid metabolic process [GO:0006629]	0.995141	7	Bradi1g50897,Bradi1g64327,Bradi2g45220,Bradi2g46640,Bradi3g38310,Bradi4g05100,Bradi4g21764												regulation of cellular protein metabolic process [GO:0032268]	0.899236	1	Bradi5g17790		cofactor biosynthetic process [GO:0051188]	0.945849	1	GO:0051188	Bradi2g44360
					cellular component biogenesis [GO:0044085]	0.995224	2	Bradi2g05300,Bradi2g10857												organic substance biosynthetic process [GO:1901576]	0.902566	89	Bradi1g01000,Bradi1g02621,Bradi1g03220,Bradi1g03700,Bradi1g04130,Bradi1g09090,Bradi1g10990,Bradi1g11890,Bradi1g12550,Bradi1g14230,Bradi1g14240,Bradi1g18190,Bradi1g19950,Bradi1g20580,Bradi1g21440,Bradi1g28100,Bradi1g30811,Bradi1g36590,Bradi1g37480,Bradi1g44840,Bradi1g47650,Bradi1g49670,Bradi1g49770,Bradi1g50040,Bradi1g50057,Bradi1g51040,Bradi1g51257,Bradi1g51270,Bradi1g51980,Bradi1g54620,Bradi1g62…		DNA conformation change [GO:0071103]	0.945849	1	GO:0071103	Bradi4g38960
					cellular component assembly [GO:0022607]	0.995603	1	Bradi2g10857												organophosphate metabolic process [GO:0019637]	0.903195	12	Bradi1g13047,Bradi1g13090,Bradi1g19950,Bradi1g23770,Bradi1g63967,Bradi2g10970,Bradi2g21340,Bradi2g23900,Bradi3g20590,Bradi3g36217,Bradi3g41520,Bradi5g25300		organic cyclic compound biosynthetic process [GO:1901362]	0.946778	35	GO:1901362	Bradi1g06970,Bradi1g17090,Bradi1g23460,Bradi1g28715,Bradi1g47480,Bradi1g71740,Bradi1g77120,Bradi2g07272,Bradi2g14567,Bradi2g14790,Bradi2g15847,Bradi2g24987,Bradi2g33307,Bradi2g37800,Bradi2g41530,Bradi2g44360,Bradi2g45567,Bradi2g46197,Bradi2g54920,Bradi2g58152,Bradi2g60340,Bradi3g03407,Bradi3g08240,Bradi3g08870,Bradi3g15591,Bradi3g18790,Bradi3g26690,Bradi3g49810,Bradi4g09886,Bradi4g25022,Bradi4g36…
					lipid biosynthetic process [GO:0008610]	0.99586	1	Bradi2g46640												cellular biosynthetic process [GO:0044249]	0.903593	88	Bradi1g01000,Bradi1g02621,Bradi1g03220,Bradi1g03700,Bradi1g04130,Bradi1g09090,Bradi1g10990,Bradi1g11890,Bradi1g12550,Bradi1g14230,Bradi1g14240,Bradi1g18190,Bradi1g19950,Bradi1g20580,Bradi1g21440,Bradi1g28100,Bradi1g30811,Bradi1g36590,Bradi1g37480,Bradi1g44840,Bradi1g47650,Bradi1g49670,Bradi1g49770,Bradi1g50040,Bradi1g50057,Bradi1g51040,Bradi1g51257,Bradi1g51270,Bradi1g51980,Bradi1g54620,Bradi1g62…		lipid biosynthetic process [GO:0008610]	0.947016	3	GO:0008610	Bradi3g28460,Bradi5g11750,Bradi5g24640
					small molecule biosynthetic process [GO:0044283]	0.997559	2	Bradi3g27877,Bradi5g24220												negative regulation of biological process [GO:0048519]	0.903598	1	Bradi4g40517		translation [GO:0006412]	0.948864	11	GO:0006412	Bradi1g53237,Bradi2g12326,Bradi2g12405,Bradi2g27180,Bradi2g28050,Bradi2g40040,Bradi3g19390,Bradi3g30350,Bradi3g31100,Bradi3g56522,Bradi5g22611
					single-organism biosynthetic process [GO:0044711]	0.997625	2	Bradi3g27877,Bradi5g24220												cellular process [GO:0009987]	0.906662	280	Bradi1g01000,Bradi1g02621,Bradi1g03220,Bradi1g03600,Bradi1g03700,Bradi1g04130,Bradi1g04700,Bradi1g08988,Bradi1g09000,Bradi1g09090,Bradi1g09450,Bradi1g10990,Bradi1g11890,Bradi1g11910,Bradi1g12550,Bradi1g13047,Bradi1g13090,Bradi1g14230,Bradi1g14240,Bradi1g15290,Bradi1g17620,Bradi1g17810,Bradi1g18190,Bradi1g19000,Bradi1g19860,Bradi1g19940,Bradi1g19950,Bradi1g20580,Bradi1g21440,Bradi1g22030,Bradi1g23…		cellular response to stimulus [GO:0051716]	0.951358	8	GO:0051716	Bradi1g02697,Bradi2g49560,Bradi3g12930,Bradi3g15550,Bradi4g02557,Bradi4g05960,Bradi4g17160,Bradi4g26410
					intracellular protein transport [GO:0006886]	0.997733	1	Bradi3g35100												single-organism cellular process [GO:0044763]	0.907621	76	Bradi1g11910,Bradi1g13090,Bradi1g17810,Bradi1g19000,Bradi1g22030,Bradi1g23770,Bradi1g26240,Bradi1g29420,Bradi1g30490,Bradi1g32757,Bradi1g32800,Bradi1g36150,Bradi1g49620,Bradi1g50860,Bradi1g52540,Bradi1g59880,Bradi1g60380,Bradi1g64770,Bradi1g67687,Bradi1g68710,Bradi1g71370,Bradi2g04900,Bradi2g10420,Bradi2g10500,Bradi2g10800,Bradi2g10970,Bradi2g11860,Bradi2g16887,Bradi2g17210,Bradi2g17710,Bradi2g21…		protein phosphorylation [GO:0006468]	0.951956	34	GO:0006468	Bradi1g24135,Bradi1g33217,Bradi1g48432,Bradi1g57100,Bradi1g63290,Bradi1g74540,Bradi2g17800,Bradi2g17840,Bradi2g22210,Bradi2g47490,Bradi2g57410,Bradi3g01153,Bradi3g01180,Bradi3g38300,Bradi3g39910,Bradi3g46310,Bradi3g49640,Bradi3g60600,Bradi3g60750,Bradi4g02317,Bradi4g02557,Bradi4g09497,Bradi4g10450,Bradi4g24302,Bradi4g24432,Bradi4g26410,Bradi4g29500,Bradi4g30560,Bradi4g44140,Bradi4g44427,Bradi5g03…
					cellular protein localization [GO:0034613]	0.998323	1	Bradi3g35100												carboxylic acid metabolic process [GO:0019752]	0.917137	14	Bradi1g01000,Bradi1g21440,Bradi1g44840,Bradi1g47650,Bradi1g72566,Bradi3g20590,Bradi3g30500,Bradi3g47067,Bradi3g48370,Bradi4g03757,Bradi4g03767,Bradi4g18170,Bradi4g28320,Bradi5g22290		cellular catabolic process [GO:0044248]	0.954737	7	GO:0044248	Bradi1g56280,Bradi2g00810,Bradi2g55050,Bradi3g18790,Bradi3g32340,Bradi4g21277,Bradi5g26300
					cellular macromolecule localization [GO:0070727]	0.998323	1	Bradi3g35100												oxoacid metabolic process [GO:0043436]	0.920066	14	Bradi1g01000,Bradi1g21440,Bradi1g44840,Bradi1g47650,Bradi1g72566,Bradi3g20590,Bradi3g30500,Bradi3g47067,Bradi3g48370,Bradi4g03757,Bradi4g03767,Bradi4g18170,Bradi4g28320,Bradi5g22290		carbohydrate biosynthetic process [GO:0016051]	0.955857	1	GO:0016051	Bradi5g10130
					cellular lipid metabolic process [GO:0044255]	0.999631	1	Bradi2g46640												organic acid metabolic process [GO:0006082]	0.921499	14	Bradi1g01000,Bradi1g21440,Bradi1g44840,Bradi1g47650,Bradi1g72566,Bradi3g20590,Bradi3g30500,Bradi3g47067,Bradi3g48370,Bradi4g03757,Bradi4g03767,Bradi4g18170,Bradi4g28320,Bradi5g22290		organophosphate biosynthetic process [GO:0090407]	0.956297	2	GO:0090407	Bradi3g18790,Bradi5g14230
					translation [GO:0006412]	0.999798	4	Bradi1g11876,Bradi2g12326,Bradi3g28094,Bradi3g56522												regulation of protein metabolic process [GO:0051246]	0.922736	1	Bradi5g17790		cellular macromolecule catabolic process [GO:0044265]	0.957522	2	GO:0044265	Bradi1g56280,Bradi5g26300
																				phospholipid metabolic process [GO:0006644]	0.925918	2	Bradi1g13047,Bradi3g36217		RNA metabolic process [GO:0016070]	0.957663	35	GO:0016070	Bradi1g06970,Bradi1g23460,Bradi1g28715,Bradi1g47035,Bradi1g47480,Bradi1g55490,Bradi1g56280,Bradi1g71740,Bradi1g77120,Bradi2g14567,Bradi2g14790,Bradi2g15847,Bradi2g24987,Bradi2g33307,Bradi2g37800,Bradi2g41530,Bradi2g45567,Bradi2g46197,Bradi2g58152,Bradi2g60340,Bradi3g03407,Bradi3g08240,Bradi3g08870,Bradi3g15591,Bradi3g26690,Bradi3g30350,Bradi3g31100,Bradi3g49810,Bradi4g09886,Bradi4g25022,Bradi4g36…
																				phosphorelay signal transduction system [GO:0000160]	0.926082	1	Bradi3g45930		fatty acid biosynthetic process [GO:0006633]	0.958765	1	GO:0006633	Bradi3g28460
																				purine nucleoside biosynthetic process [GO:0042451]	0.926082	1	Bradi3g20590		microtubule-based process [GO:0007017]	0.961482	1	GO:0007017	Bradi3g54890
																				purine ribonucleoside biosynthetic process [GO:0046129]	0.926082	1	Bradi3g20590		single-organism carbohydrate metabolic process [GO:0044723]	0.962162	5	GO:0044723	Bradi1g44480,Bradi1g51540,Bradi1g54350,Bradi1g63510,Bradi5g10130
																				macromolecule localization [GO:0033036]	0.932337	9	Bradi1g19000,Bradi2g22284,Bradi2g53570,Bradi3g11470,Bradi3g19100,Bradi4g00730,Bradi4g25490,Bradi4g25750,Bradi4g44400		regulation of cellular process [GO:0050794]	0.965155	36	GO:0050794	Bradi1g06970,Bradi1g23460,Bradi1g47480,Bradi1g71740,Bradi1g77120,Bradi2g14567,Bradi2g14790,Bradi2g15847,Bradi2g24987,Bradi2g33307,Bradi2g37800,Bradi2g41530,Bradi2g45567,Bradi2g46197,Bradi2g49560,Bradi2g58152,Bradi2g60340,Bradi3g03407,Bradi3g08240,Bradi3g08870,Bradi3g15591,Bradi3g26690,Bradi3g46310,Bradi3g49810,Bradi4g02557,Bradi4g05660,Bradi4g05675,Bradi4g05960,Bradi4g09886,Bradi4g25022,Bradi4g26…
																				sulfur compound metabolic process [GO:0006790]	0.932347	1	Bradi1g12550		vesicle-mediated transport [GO:0016192]	0.96522	2	GO:0016192	Bradi4g21050,Bradi5g25520
																				organonitrogen compound metabolic process [GO:1901564]	0.934355	23	Bradi1g12550,Bradi1g13090,Bradi1g19950,Bradi1g21440,Bradi1g23770,Bradi1g47650,Bradi1g49770,Bradi1g50040,Bradi1g63967,Bradi2g10970,Bradi2g21340,Bradi2g23900,Bradi2g47210,Bradi3g03360,Bradi3g20590,Bradi3g30500,Bradi3g37690,Bradi3g41520,Bradi3g47067,Bradi3g48370,Bradi5g16083,Bradi5g22290,Bradi5g25300		cellular component organization [GO:0016043]	0.96522	8	GO:0016043	Bradi2g10857,Bradi2g16040,Bradi2g27180,Bradi3g48970,Bradi4g21050,Bradi4g38960,Bradi5g15490,Bradi5g20750
																				protein ubiquitination [GO:0016567]	0.93588	2	Bradi5g07650,Bradi5g27660		protein catabolic process [GO:0030163]	0.968093	2	GO:0030163	Bradi1g34080,Bradi5g26300
																				nucleotide biosynthetic process [GO:0009165]	0.938165	2	Bradi1g19950,Bradi3g20590		aromatic compound biosynthetic process [GO:0019438]	0.968409	32	GO:0019438	Bradi1g06970,Bradi1g23460,Bradi1g28715,Bradi1g47480,Bradi1g71740,Bradi1g77120,Bradi2g14567,Bradi2g14790,Bradi2g15847,Bradi2g24987,Bradi2g33307,Bradi2g37800,Bradi2g41530,Bradi2g44360,Bradi2g45567,Bradi2g46197,Bradi2g58152,Bradi2g60340,Bradi3g03407,Bradi3g08240,Bradi3g08870,Bradi3g15591,Bradi3g18790,Bradi3g26690,Bradi3g49810,Bradi4g09886,Bradi4g25022,Bradi4g36587,Bradi4g42120,Bradi5g14230,Bradi5g15…
																				protein modification by small protein conjugation [GO:0032446]	0.938165	2	Bradi5g07650,Bradi5g27660		nucleic acid metabolic process [GO:0090304]	0.969049	43	GO:0090304	Bradi1g02697,Bradi1g06970,Bradi1g23460,Bradi1g28353,Bradi1g28715,Bradi1g47035,Bradi1g47480,Bradi1g55490,Bradi1g56280,Bradi1g71740,Bradi1g77120,Bradi2g14567,Bradi2g14790,Bradi2g15847,Bradi2g24987,Bradi2g31580,Bradi2g33307,Bradi2g37800,Bradi2g41530,Bradi2g45567,Bradi2g46197,Bradi2g58152,Bradi2g60340,Bradi3g03407,Bradi3g08240,Bradi3g08870,Bradi3g12930,Bradi3g15550,Bradi3g15591,Bradi3g26690,Bradi3g30…
																				protein modification by small protein conjugation or removal [GO:0070647]	0.938165	2	Bradi5g07650,Bradi5g27660		cell cycle [GO:0007049]	0.970677	1	GO:0007049	Bradi3g46310
																				nucleoside phosphate biosynthetic process [GO:1901293]	0.938165	2	Bradi1g19950,Bradi3g20590		phosphorylation [GO:0016310]	0.972918	34	GO:0016310	Bradi1g24135,Bradi1g33217,Bradi1g48432,Bradi1g57100,Bradi1g63290,Bradi1g74540,Bradi2g17800,Bradi2g17840,Bradi2g22210,Bradi2g47490,Bradi2g57410,Bradi3g01153,Bradi3g01180,Bradi3g38300,Bradi3g39910,Bradi3g46310,Bradi3g49640,Bradi3g60600,Bradi3g60750,Bradi4g02317,Bradi4g02557,Bradi4g09497,Bradi4g10450,Bradi4g24302,Bradi4g24432,Bradi4g26410,Bradi4g29500,Bradi4g30560,Bradi4g44140,Bradi4g44427,Bradi5g03…
																				hydrogen transport [GO:0006818]	0.940765	1	Bradi2g34930		fatty acid metabolic process [GO:0006631]	0.974417	1	GO:0006631	Bradi3g28460
																				purine ribonucleotide biosynthetic process [GO:0009152]	0.940765	1	Bradi3g20590		signal transduction [GO:0007165]	0.975582	4	GO:0007165	Bradi2g49560,Bradi4g02557,Bradi4g05960,Bradi4g26410
																				proton transport [GO:0015992]	0.940765	1	Bradi2g34930		signaling [GO:0023052]	0.975582	4	GO:0023052	Bradi2g49560,Bradi4g02557,Bradi4g05960,Bradi4g26410
																				biosynthetic process [GO:0009058]	0.942663	93	Bradi1g01000,Bradi1g02621,Bradi1g03220,Bradi1g03700,Bradi1g04130,Bradi1g07035,Bradi1g09090,Bradi1g10990,Bradi1g11890,Bradi1g12550,Bradi1g12727,Bradi1g14230,Bradi1g14240,Bradi1g18190,Bradi1g19950,Bradi1g20580,Bradi1g21440,Bradi1g28100,Bradi1g29570,Bradi1g30811,Bradi1g36590,Bradi1g37480,Bradi1g44840,Bradi1g47650,Bradi1g49670,Bradi1g49770,Bradi1g50040,Bradi1g50057,Bradi1g51040,Bradi1g51257,Bradi1g51…		single organism signaling [GO:0044700]	0.975582	4	GO:0044700	Bradi2g49560,Bradi4g02557,Bradi4g05960,Bradi4g26410
																				nucleoside biosynthetic process [GO:0009163]	0.943332	1	Bradi3g20590		chromatin organization [GO:0006325]	0.976907	1	GO:0006325	Bradi3g48970
																				ribonucleoside biosynthetic process [GO:0042455]	0.943332	1	Bradi3g20590		cell wall organization or biogenesis [GO:0071554]	0.979155	1	GO:0071554	Bradi3g32340
																				glycosyl compound biosynthetic process [GO:1901659]	0.943332	1	Bradi3g20590		regulation of biological process [GO:0050789]	0.980162	38	GO:0050789	Bradi1g06970,Bradi1g07700,Bradi1g23460,Bradi1g34080,Bradi1g47480,Bradi1g71740,Bradi1g77120,Bradi2g14567,Bradi2g14790,Bradi2g15847,Bradi2g24987,Bradi2g33307,Bradi2g37800,Bradi2g41530,Bradi2g45567,Bradi2g46197,Bradi2g49560,Bradi2g58152,Bradi2g60340,Bradi3g03407,Bradi3g08240,Bradi3g08870,Bradi3g15591,Bradi3g26690,Bradi3g46310,Bradi3g49810,Bradi4g02557,Bradi4g05660,Bradi4g05675,Bradi4g05960,Bradi4g09…
																				protein metabolic process [GO:0019538]	0.943612	111	Bradi1g03220,Bradi1g03700,Bradi1g04130,Bradi1g08357,Bradi1g08988,Bradi1g09000,Bradi1g10990,Bradi1g11890,Bradi1g17620,Bradi1g17810,Bradi1g18190,Bradi1g19860,Bradi1g19940,Bradi1g20580,Bradi1g22750,Bradi1g24500,Bradi1g30811,Bradi1g42397,Bradi1g42920,Bradi1g46195,Bradi1g49410,Bradi1g49670,Bradi1g49760,Bradi1g50760,Bradi1g54620,Bradi1g57690,Bradi1g57725,Bradi1g58000,Bradi1g60397,Bradi1g60777,Bradi1g62…		purine nucleoside catabolic process [GO:0006152]	0.980531	1	GO:0006152	Bradi3g18790
																				organonitrogen compound biosynthetic process [GO:1901566]	0.946982	9	Bradi1g12550,Bradi1g19950,Bradi1g21440,Bradi1g47650,Bradi1g49770,Bradi1g50040,Bradi3g03360,Bradi3g20590,Bradi3g48370		purine nucleotide catabolic process [GO:0006195]	0.980531	1	GO:0006195	Bradi3g18790
																				proteolysis [GO:0006508]	0.949455	20	Bradi1g08357,Bradi1g22750,Bradi1g42920,Bradi1g46195,Bradi1g49410,Bradi1g50760,Bradi1g60777,Bradi1g72110,Bradi2g43410,Bradi2g44420,Bradi2g54777,Bradi3g26787,Bradi3g61060,Bradi4g07130,Bradi4g12160,Bradi4g13337,Bradi4g30110,Bradi4g31360,Bradi5g07650,Bradi5g26620		nucleoside triphosphate catabolic process [GO:0009143]	0.980531	1	GO:0009143	Bradi3g18790
																				ribonucleotide biosynthetic process [GO:0009260]	0.950385	1	Bradi3g20590		purine nucleoside triphosphate catabolic process [GO:0009146]	0.980531	1	GO:0009146	Bradi3g18790
																				ribose phosphate biosynthetic process [GO:0046390]	0.950385	1	Bradi3g20590		purine ribonucleotide catabolic process [GO:0009154]	0.980531	1	GO:0009154	Bradi3g18790
																				nucleosome assembly [GO:0006334]	0.952536	1	Bradi1g50860		nucleotide catabolic process [GO:0009166]	0.980531	1	GO:0009166	Bradi3g18790
																				chromatin assembly [GO:0031497]	0.952536	1	Bradi1g50860		ribonucleoside triphosphate catabolic process [GO:0009203]	0.980531	1	GO:0009203	Bradi3g18790
																				nucleosome organization [GO:0034728]	0.952536	1	Bradi1g50860		purine ribonucleoside triphosphate catabolic process [GO:0009207]	0.980531	1	GO:0009207	Bradi3g18790
																				purine nucleotide biosynthetic process [GO:0006164]	0.956562	1	Bradi3g20590		ribonucleotide catabolic process [GO:0009261]	0.980531	1	GO:0009261	Bradi3g18790
																				chromatin assembly or disassembly [GO:0006333]	0.956562	1	Bradi1g50860		purine ribonucleoside catabolic process [GO:0046130]	0.980531	1	GO:0046130	Bradi3g18790
																				protein-DNA complex assembly [GO:0065004]	0.956562	1	Bradi1g50860		purine-containing compound catabolic process [GO:0072523]	0.980531	1	GO:0072523	Bradi3g18790
																				protein-DNA complex subunit organization [GO:0071824]	0.956562	1	Bradi1g50860		nucleoside phosphate catabolic process [GO:1901292]	0.980531	1	GO:1901292	Bradi3g18790
																				cofactor metabolic process [GO:0051186]	0.960195	2	Bradi1g49770,Bradi1g50040		nucleoside catabolic process [GO:0009164]	0.981184	1	GO:0009164	Bradi3g18790
																				cell redox homeostasis [GO:0045454]	0.963044	2	Bradi2g43590,Bradi4g02512		ribonucleoside catabolic process [GO:0042454]	0.981184	1	GO:0042454	Bradi3g18790
																				small GTPase mediated signal transduction [GO:0007264]	0.966709	1	Bradi3g11470		glycosyl compound catabolic process [GO:1901658]	0.981184	1	GO:1901658	Bradi3g18790
																				cellular homeostasis [GO:0019725]	0.968167	2	Bradi2g43590,Bradi4g02512		small molecule metabolic process [GO:0044281]	0.983497	18	GO:0044281	Bradi1g11450,Bradi1g17090,Bradi1g36580,Bradi1g54350,Bradi1g71430,Bradi2g07272,Bradi2g34290,Bradi2g54920,Bradi3g18790,Bradi3g28460,Bradi3g30350,Bradi3g31100,Bradi3g37830,Bradi3g37940,Bradi3g57680,Bradi5g11750,Bradi5g14230,Bradi5g17700
																				small molecule metabolic process [GO:0044281]	0.970512	26	Bradi1g01000,Bradi1g12550,Bradi1g13090,Bradi1g19950,Bradi1g21440,Bradi1g23770,Bradi1g44840,Bradi1g47650,Bradi1g63967,Bradi1g72566,Bradi2g10970,Bradi2g21340,Bradi2g23900,Bradi3g20590,Bradi3g30500,Bradi3g41520,Bradi3g47067,Bradi3g48370,Bradi4g02512,Bradi4g03757,Bradi4g03767,Bradi4g18170,Bradi4g28320,Bradi5g13120,Bradi5g22290,Bradi5g25300		nitrogen compound metabolic process [GO:0006807]	0.985061	62	GO:0006807	Bradi1g02697,Bradi1g06970,Bradi1g11450,Bradi1g17090,Bradi1g23460,Bradi1g28353,Bradi1g28715,Bradi1g36580,Bradi1g47035,Bradi1g47480,Bradi1g54350,Bradi1g55490,Bradi1g56280,Bradi1g71430,Bradi1g71740,Bradi1g77120,Bradi2g00810,Bradi2g07272,Bradi2g14567,Bradi2g14790,Bradi2g15847,Bradi2g24987,Bradi2g31580,Bradi2g33307,Bradi2g34290,Bradi2g37800,Bradi2g41530,Bradi2g44360,Bradi2g45567,Bradi2g46197,Bradi2g54…
																				glucose metabolic process [GO:0006006]	0.970858	1	Bradi1g60050		protein folding [GO:0006457]	0.985684	1	GO:0006457	Bradi4g32941
																				transport [GO:0006810]	0.971073	48	Bradi1g11910,Bradi1g19000,Bradi1g22160,Bradi1g26240,Bradi1g32757,Bradi1g32800,Bradi1g49620,Bradi1g71370,Bradi2g10420,Bradi2g10800,Bradi2g16887,Bradi2g17710,Bradi2g22284,Bradi2g34930,Bradi2g40390,Bradi2g44987,Bradi2g48170,Bradi2g48610,Bradi2g53570,Bradi2g56380,Bradi2g57927,Bradi3g11470,Bradi3g19100,Bradi3g21015,Bradi3g27800,Bradi3g32210,Bradi3g35490,Bradi3g40497,Bradi3g42290,Bradi3g46620,Bradi3g47…		ubiquitin-dependent protein catabolic process [GO:0006511]	0.985684	1	GO:0006511	Bradi5g26300
																				establishment of localization [GO:0051234]	0.971073	48	Bradi1g11910,Bradi1g19000,Bradi1g22160,Bradi1g26240,Bradi1g32757,Bradi1g32800,Bradi1g49620,Bradi1g71370,Bradi2g10420,Bradi2g10800,Bradi2g16887,Bradi2g17710,Bradi2g22284,Bradi2g34930,Bradi2g40390,Bradi2g44987,Bradi2g48170,Bradi2g48610,Bradi2g53570,Bradi2g56380,Bradi2g57927,Bradi3g11470,Bradi3g19100,Bradi3g21015,Bradi3g27800,Bradi3g32210,Bradi3g35490,Bradi3g40497,Bradi3g42290,Bradi3g46620,Bradi3g47…		modification-dependent protein catabolic process [GO:0019941]	0.985684	1	GO:0019941	Bradi5g26300
																				cellular amino acid metabolic process [GO:0006520]	0.971957	7	Bradi1g21440,Bradi1g47650,Bradi3g20590,Bradi3g30500,Bradi3g47067,Bradi3g48370,Bradi5g22290		modification-dependent macromolecule catabolic process [GO:0043632]	0.985684	1	GO:0043632	Bradi5g26300
																				localization [GO:0051179]	0.974728	48	Bradi1g11910,Bradi1g19000,Bradi1g22160,Bradi1g26240,Bradi1g32757,Bradi1g32800,Bradi1g49620,Bradi1g71370,Bradi2g10420,Bradi2g10800,Bradi2g16887,Bradi2g17710,Bradi2g22284,Bradi2g34930,Bradi2g40390,Bradi2g44987,Bradi2g48170,Bradi2g48610,Bradi2g53570,Bradi2g56380,Bradi2g57927,Bradi3g11470,Bradi3g19100,Bradi3g21015,Bradi3g27800,Bradi3g32210,Bradi3g35490,Bradi3g40497,Bradi3g42290,Bradi3g46620,Bradi3g47…		biological regulation [GO:0065007]	0.986425	38	GO:0065007	Bradi1g06970,Bradi1g07700,Bradi1g23460,Bradi1g34080,Bradi1g47480,Bradi1g71740,Bradi1g77120,Bradi2g14567,Bradi2g14790,Bradi2g15847,Bradi2g24987,Bradi2g33307,Bradi2g37800,Bradi2g41530,Bradi2g45567,Bradi2g46197,Bradi2g49560,Bradi2g58152,Bradi2g60340,Bradi3g03407,Bradi3g08240,Bradi3g08870,Bradi3g15591,Bradi3g26690,Bradi3g46310,Bradi3g49810,Bradi4g02557,Bradi4g05660,Bradi4g05675,Bradi4g05960,Bradi4g09…
																				chromosome organization [GO:0051276]	0.975532	2	Bradi1g19000,Bradi1g50860		nucleotide metabolic process [GO:0009117]	0.988642	3	GO:0009117	Bradi1g54350,Bradi3g18790,Bradi5g14230
																				purine-containing compound biosynthetic process [GO:0072522]	0.975597	1	Bradi3g20590		purine nucleotide metabolic process [GO:0006163]	0.988891	2	GO:0006163	Bradi3g18790,Bradi5g14230
																				organic substance metabolic process [GO:0071704]	0.97873	253	Bradi1g00807,Bradi1g01000,Bradi1g02621,Bradi1g03220,Bradi1g03600,Bradi1g03700,Bradi1g04130,Bradi1g08070,Bradi1g08357,Bradi1g08988,Bradi1g09000,Bradi1g09090,Bradi1g09450,Bradi1g10940,Bradi1g10990,Bradi1g11890,Bradi1g12550,Bradi1g13047,Bradi1g13090,Bradi1g14230,Bradi1g14240,Bradi1g17620,Bradi1g17810,Bradi1g18190,Bradi1g18470,Bradi1g19000,Bradi1g19860,Bradi1g19940,Bradi1g19950,Bradi1g20580,Bradi1g21…		nucleoside phosphate metabolic process [GO:0006753]	0.989242	3	GO:0006753	Bradi1g54350,Bradi3g18790,Bradi5g14230
																				homeostatic process [GO:0042592]	0.980511	2	Bradi2g43590,Bradi4g02512		macromolecule biosynthetic process [GO:0009059]	0.989492	44	GO:0009059	Bradi1g06970,Bradi1g23460,Bradi1g28353,Bradi1g28715,Bradi1g47480,Bradi1g53237,Bradi1g71740,Bradi1g77120,Bradi2g12326,Bradi2g12405,Bradi2g14567,Bradi2g14790,Bradi2g15847,Bradi2g24987,Bradi2g27180,Bradi2g28050,Bradi2g31580,Bradi2g33307,Bradi2g37800,Bradi2g40040,Bradi2g41530,Bradi2g45567,Bradi2g46197,Bradi2g58152,Bradi2g60340,Bradi3g03407,Bradi3g08240,Bradi3g08870,Bradi3g15591,Bradi3g19390,Bradi3g26…
																				macromolecule modification [GO:0043412]	0.983617	57	Bradi1g03600,Bradi1g08988,Bradi1g09000,Bradi1g09450,Bradi1g17620,Bradi1g17810,Bradi1g19940,Bradi1g42397,Bradi1g54620,Bradi1g57690,Bradi1g57725,Bradi1g58000,Bradi1g60397,Bradi1g63200,Bradi1g65340,Bradi1g70190,Bradi1g72750,Bradi1g76660,Bradi2g00670,Bradi2g01310,Bradi2g01320,Bradi2g04330,Bradi2g05907,Bradi2g27370,Bradi2g42830,Bradi2g47256,Bradi2g49640,Bradi3g03112,Bradi3g06150,Bradi3g09560,Bradi3g19…		cellular protein catabolic process [GO:0044257]	0.990172	1	GO:0044257	Bradi5g26300
																				intracellular signal transduction [GO:0035556]	0.983636	1	Bradi3g11470		proteolysis involved in cellular protein catabolic process [GO:0051603]	0.990172	1	GO:0051603	Bradi5g26300
																				organophosphate biosynthetic process [GO:0090407]	0.987695	2	Bradi1g19950,Bradi3g20590		cellular macromolecule biosynthetic process [GO:0034645]	0.991814	43	GO:0034645	Bradi1g06970,Bradi1g23460,Bradi1g28353,Bradi1g28715,Bradi1g47480,Bradi1g53237,Bradi1g71740,Bradi1g77120,Bradi2g12326,Bradi2g12405,Bradi2g14567,Bradi2g14790,Bradi2g15847,Bradi2g24987,Bradi2g27180,Bradi2g28050,Bradi2g31580,Bradi2g33307,Bradi2g37800,Bradi2g40040,Bradi2g41530,Bradi2g45567,Bradi2g46197,Bradi2g58152,Bradi2g60340,Bradi3g03407,Bradi3g08240,Bradi3g08870,Bradi3g15591,Bradi3g19390,Bradi3g26…
																				cellular aromatic compound metabolic process [GO:0006725]	0.987803	73	Bradi1g02621,Bradi1g03600,Bradi1g09090,Bradi1g09450,Bradi1g12550,Bradi1g13090,Bradi1g14230,Bradi1g14240,Bradi1g19000,Bradi1g19950,Bradi1g23770,Bradi1g24880,Bradi1g28100,Bradi1g29490,Bradi1g30490,Bradi1g36590,Bradi1g37480,Bradi1g49770,Bradi1g50040,Bradi1g50057,Bradi1g50860,Bradi1g51040,Bradi1g51257,Bradi1g51270,Bradi1g51980,Bradi1g63967,Bradi1g66720,Bradi1g73190,Bradi1g74320,Bradi1g78540,Bradi2g03…		purine-containing compound metabolic process [GO:0072521]	0.992912	2	GO:0072521	Bradi3g18790,Bradi5g14230
																				cellular macromolecule catabolic process [GO:0044265]	0.988161	2	Bradi5g07650,Bradi5g23280		gene expression [GO:0010467]	0.993141	44	GO:0010467	Bradi1g06970,Bradi1g23460,Bradi1g28715,Bradi1g47035,Bradi1g47480,Bradi1g53237,Bradi1g55490,Bradi1g56280,Bradi1g71740,Bradi1g77120,Bradi2g12326,Bradi2g12405,Bradi2g14567,Bradi2g14790,Bradi2g15847,Bradi2g24987,Bradi2g27180,Bradi2g28050,Bradi2g33307,Bradi2g37800,Bradi2g40040,Bradi2g41530,Bradi2g45567,Bradi2g46197,Bradi2g58152,Bradi2g60340,Bradi3g03407,Bradi3g08240,Bradi3g08870,Bradi3g15591,Bradi3g19…
																				cellular macromolecule metabolic process [GO:0044260]	0.988881	151	Bradi1g02621,Bradi1g03220,Bradi1g03600,Bradi1g03700,Bradi1g04130,Bradi1g08988,Bradi1g09000,Bradi1g09090,Bradi1g09450,Bradi1g10990,Bradi1g11890,Bradi1g14230,Bradi1g14240,Bradi1g17620,Bradi1g17810,Bradi1g18190,Bradi1g19000,Bradi1g19860,Bradi1g19940,Bradi1g20580,Bradi1g24500,Bradi1g27867,Bradi1g28100,Bradi1g29490,Bradi1g30490,Bradi1g30811,Bradi1g36590,Bradi1g37480,Bradi1g42397,Bradi1g49670,Bradi1g49…		cellular nitrogen compound metabolic process [GO:0034641]	0.993193	53	GO:0034641	Bradi1g02697,Bradi1g06970,Bradi1g17090,Bradi1g23460,Bradi1g28353,Bradi1g28715,Bradi1g36580,Bradi1g47035,Bradi1g47480,Bradi1g54350,Bradi1g55490,Bradi1g56280,Bradi1g71740,Bradi1g77120,Bradi2g00810,Bradi2g07272,Bradi2g14567,Bradi2g14790,Bradi2g15847,Bradi2g24987,Bradi2g31580,Bradi2g33307,Bradi2g34290,Bradi2g37800,Bradi2g41530,Bradi2g44360,Bradi2g45567,Bradi2g46197,Bradi2g58152,Bradi2g60340,Bradi3g03…
																				protein transport [GO:0015031]	0.99018	5	Bradi1g19000,Bradi3g11470,Bradi3g19100,Bradi4g00730,Bradi4g25490		nucleobase-containing small molecule metabolic process [GO:0055086]	0.995026	3	GO:0055086	Bradi1g54350,Bradi3g18790,Bradi5g14230
																				establishment of protein localization [GO:0045184]	0.99018	5	Bradi1g19000,Bradi3g11470,Bradi3g19100,Bradi4g00730,Bradi4g25490		purine nucleoside triphosphate metabolic process [GO:0009144]	0.995213	1	GO:0009144	Bradi3g18790
																				hexose metabolic process [GO:0019318]	0.990401	1	Bradi1g60050		ribonucleoside triphosphate metabolic process [GO:0009199]	0.995213	1	GO:0009199	Bradi3g18790
																				protein phosphorylation [GO:0006468]	0.991253	41	Bradi1g08988,Bradi1g09000,Bradi1g17620,Bradi1g17810,Bradi1g42397,Bradi1g57690,Bradi1g57725,Bradi1g58000,Bradi1g60397,Bradi1g63200,Bradi1g65340,Bradi1g70190,Bradi1g76660,Bradi2g00670,Bradi2g01310,Bradi2g01320,Bradi2g04330,Bradi2g05907,Bradi2g27370,Bradi2g42830,Bradi2g47256,Bradi3g03112,Bradi3g06150,Bradi3g19020,Bradi3g30490,Bradi3g35137,Bradi3g36797,Bradi3g49170,Bradi3g50570,Bradi3g56250,Bradi4g00…		purine ribonucleoside triphosphate metabolic process [GO:0009205]	0.995213	1	GO:0009205	Bradi3g18790
																				macromolecule catabolic process [GO:0009057]	0.991441	3	Bradi2g47210,Bradi5g07650,Bradi5g23280		nucleoside triphosphate metabolic process [GO:0009141]	0.995374	1	GO:0009141	Bradi3g18790
																				primary metabolic process [GO:0044238]	0.992342	238	Bradi1g00807,Bradi1g01000,Bradi1g02621,Bradi1g03220,Bradi1g03600,Bradi1g03700,Bradi1g04130,Bradi1g08070,Bradi1g08357,Bradi1g08988,Bradi1g09000,Bradi1g09090,Bradi1g09450,Bradi1g10940,Bradi1g10990,Bradi1g11890,Bradi1g13047,Bradi1g13090,Bradi1g14230,Bradi1g14240,Bradi1g17620,Bradi1g17810,Bradi1g18190,Bradi1g18470,Bradi1g19000,Bradi1g19860,Bradi1g19940,Bradi1g19950,Bradi1g20580,Bradi1g21440,Bradi1g22…		carbohydrate derivative biosynthetic process [GO:1901137]	0.99553	1	GO:1901137	Bradi3g18790
																				chromatin organization [GO:0006325]	0.99265	1	Bradi1g50860		organic substance transport [GO:0071702]	0.995959	5	GO:0071702	Bradi1g21010,Bradi1g55203,Bradi2g41060,Bradi3g14360,Bradi5g10920
																				protein localization [GO:0008104]	0.992817	5	Bradi1g19000,Bradi3g11470,Bradi3g19100,Bradi4g00730,Bradi4g25490		heterocycle metabolic process [GO:0046483]	0.996296	51	GO:0046483	Bradi1g02697,Bradi1g06970,Bradi1g17090,Bradi1g23460,Bradi1g28353,Bradi1g28715,Bradi1g47035,Bradi1g47480,Bradi1g54350,Bradi1g55490,Bradi1g56280,Bradi1g71740,Bradi1g77120,Bradi2g00810,Bradi2g07272,Bradi2g14567,Bradi2g14790,Bradi2g15847,Bradi2g24987,Bradi2g31580,Bradi2g33307,Bradi2g37800,Bradi2g41530,Bradi2g44360,Bradi2g45567,Bradi2g46197,Bradi2g54920,Bradi2g58152,Bradi2g60340,Bradi3g03407,Bradi3g08…
																				multicellular organismal process [GO:0032501]	0.993276	1	Bradi5g07650		carbohydrate derivative metabolic process [GO:1901135]	0.997209	4	GO:1901135	Bradi2g60390,Bradi3g18790,Bradi3g32340,Bradi4g21277
																				single-multicellular organism process [GO:0044707]	0.993276	1	Bradi5g07650		organic cyclic compound metabolic process [GO:1901360]	0.997298	52	GO:1901360	Bradi1g02697,Bradi1g06970,Bradi1g17090,Bradi1g23460,Bradi1g28353,Bradi1g28715,Bradi1g47035,Bradi1g47480,Bradi1g54350,Bradi1g55490,Bradi1g56280,Bradi1g71740,Bradi1g77120,Bradi2g00810,Bradi2g07272,Bradi2g14567,Bradi2g14790,Bradi2g15847,Bradi2g24987,Bradi2g31580,Bradi2g33307,Bradi2g37800,Bradi2g41530,Bradi2g44360,Bradi2g45567,Bradi2g46197,Bradi2g54920,Bradi2g55050,Bradi2g58152,Bradi2g60340,Bradi3g03…
																				metal ion transport [GO:0030001]	0.993334	3	Bradi3g35490,Bradi4g42900,Bradi5g21580		nucleobase-containing compound metabolic process [GO:0006139]	0.997518	46	GO:0006139	Bradi1g02697,Bradi1g06970,Bradi1g23460,Bradi1g28353,Bradi1g28715,Bradi1g47035,Bradi1g47480,Bradi1g54350,Bradi1g55490,Bradi1g56280,Bradi1g71740,Bradi1g77120,Bradi2g14567,Bradi2g14790,Bradi2g15847,Bradi2g24987,Bradi2g31580,Bradi2g33307,Bradi2g37800,Bradi2g41530,Bradi2g45567,Bradi2g46197,Bradi2g58152,Bradi2g60340,Bradi3g03407,Bradi3g08240,Bradi3g08870,Bradi3g12930,Bradi3g15550,Bradi3g15591,Bradi3g18…
																				intracellular protein transport [GO:0006886]	0.993796	3	Bradi1g19000,Bradi4g00730,Bradi4g25490		purine nucleoside metabolic process [GO:0042278]	0.997671	1	GO:0042278	Bradi3g18790
																				phosphorylation [GO:0016310]	0.994038	42	Bradi1g08988,Bradi1g09000,Bradi1g17620,Bradi1g17810,Bradi1g42397,Bradi1g57690,Bradi1g57725,Bradi1g58000,Bradi1g60397,Bradi1g63200,Bradi1g65340,Bradi1g70190,Bradi1g76660,Bradi2g00670,Bradi2g01310,Bradi2g01320,Bradi2g04330,Bradi2g05907,Bradi2g27370,Bradi2g35080,Bradi2g42830,Bradi2g47256,Bradi3g03112,Bradi3g06150,Bradi3g19020,Bradi3g30490,Bradi3g35137,Bradi3g36797,Bradi3g49170,Bradi3g50570,Bradi3g56…		purine ribonucleoside metabolic process [GO:0046128]	0.997671	1	GO:0046128	Bradi3g18790
																				monosaccharide metabolic process [GO:0005996]	0.994116	1	Bradi1g60050		cellular protein metabolic process [GO:0044267]	0.997756	58	GO:0044267	Bradi1g16630,Bradi1g24135,Bradi1g33217,Bradi1g33900,Bradi1g48432,Bradi1g53237,Bradi1g57100,Bradi1g63290,Bradi1g66920,Bradi1g74540,Bradi2g12326,Bradi2g12405,Bradi2g17800,Bradi2g17840,Bradi2g22210,Bradi2g27180,Bradi2g28050,Bradi2g40040,Bradi2g41950,Bradi2g45470,Bradi2g47490,Bradi2g54810,Bradi2g57410,Bradi3g01153,Bradi3g01180,Bradi3g19390,Bradi3g30350,Bradi3g31100,Bradi3g38300,Bradi3g39910,Bradi3g46…
																				intracellular transport [GO:0046907]	0.994143	4	Bradi1g19000,Bradi2g40390,Bradi4g00730,Bradi4g25490		protein metabolic process [GO:0019538]	0.997909	74	GO:0019538	Bradi1g07700,Bradi1g16630,Bradi1g18295,Bradi1g24135,Bradi1g33217,Bradi1g33900,Bradi1g34080,Bradi1g45160,Bradi1g48432,Bradi1g53237,Bradi1g57100,Bradi1g63290,Bradi1g66920,Bradi1g74540,Bradi2g12326,Bradi2g12405,Bradi2g17800,Bradi2g17840,Bradi2g20040,Bradi2g22210,Bradi2g27180,Bradi2g28050,Bradi2g37180,Bradi2g40040,Bradi2g41950,Bradi2g45470,Bradi2g47490,Bradi2g54810,Bradi2g56416,Bradi2g57410,Bradi3g01…
																				regulation of gene expression [GO:0010468]	0.994637	28	Bradi1g09090,Bradi1g14230,Bradi1g14240,Bradi1g36590,Bradi1g37480,Bradi1g50057,Bradi1g51040,Bradi1g51257,Bradi1g51270,Bradi1g51980,Bradi1g73190,Bradi1g78540,Bradi2g03448,Bradi2g11120,Bradi2g50220,Bradi3g09340,Bradi3g13727,Bradi3g15670,Bradi3g21450,Bradi3g22040,Bradi3g33820,Bradi3g34567,Bradi3g51630,Bradi4g01380,Bradi4g02570,Bradi4g02600,Bradi4g40517,Bradi5g17570		purine ribonucleotide metabolic process [GO:0009150]	0.997971	1	GO:0009150	Bradi3g18790
																				regulation of transcription, DNA-dependent [GO:0006355]	0.995148	26	Bradi1g09090,Bradi1g14230,Bradi1g14240,Bradi1g36590,Bradi1g37480,Bradi1g50057,Bradi1g51040,Bradi1g51257,Bradi1g51270,Bradi1g51980,Bradi1g73190,Bradi1g78540,Bradi2g03448,Bradi2g11120,Bradi2g50220,Bradi3g09340,Bradi3g13727,Bradi3g15670,Bradi3g22040,Bradi3g33820,Bradi3g34567,Bradi3g51630,Bradi4g01380,Bradi4g02570,Bradi4g02600,Bradi5g17570		ribonucleoside metabolic process [GO:0009119]	0.998169	1	GO:0009119	Bradi3g18790
																				regulation of RNA biosynthetic process [GO:2001141]	0.995148	26	Bradi1g09090,Bradi1g14230,Bradi1g14240,Bradi1g36590,Bradi1g37480,Bradi1g50057,Bradi1g51040,Bradi1g51257,Bradi1g51270,Bradi1g51980,Bradi1g73190,Bradi1g78540,Bradi2g03448,Bradi2g11120,Bradi2g50220,Bradi3g09340,Bradi3g13727,Bradi3g15670,Bradi3g22040,Bradi3g33820,Bradi3g34567,Bradi3g51630,Bradi4g01380,Bradi4g02570,Bradi4g02600,Bradi5g17570		ribonucleotide metabolic process [GO:0009259]	0.998231	1	GO:0009259	Bradi3g18790
																				organic cyclic compound metabolic process [GO:1901360]	0.99516	72	Bradi1g02621,Bradi1g03600,Bradi1g09090,Bradi1g09450,Bradi1g12550,Bradi1g13090,Bradi1g14230,Bradi1g14240,Bradi1g19000,Bradi1g19950,Bradi1g23770,Bradi1g24880,Bradi1g28100,Bradi1g29490,Bradi1g30490,Bradi1g36590,Bradi1g37480,Bradi1g49770,Bradi1g50040,Bradi1g50057,Bradi1g50860,Bradi1g51040,Bradi1g51257,Bradi1g51270,Bradi1g51980,Bradi1g63967,Bradi1g66720,Bradi1g73190,Bradi1g74320,Bradi1g78540,Bradi2g03…		ribose phosphate metabolic process [GO:0019693]	0.998231	1	GO:0019693	Bradi3g18790
																				regulation of RNA metabolic process [GO:0051252]	0.995336	26	Bradi1g09090,Bradi1g14230,Bradi1g14240,Bradi1g36590,Bradi1g37480,Bradi1g50057,Bradi1g51040,Bradi1g51257,Bradi1g51270,Bradi1g51980,Bradi1g73190,Bradi1g78540,Bradi2g03448,Bradi2g11120,Bradi2g50220,Bradi3g09340,Bradi3g13727,Bradi3g15670,Bradi3g22040,Bradi3g33820,Bradi3g34567,Bradi3g51630,Bradi4g01380,Bradi4g02570,Bradi4g02600,Bradi5g17570		cellular biosynthetic process [GO:0044249]	0.998334	55	GO:0044249	Bradi1g06970,Bradi1g11450,Bradi1g17090,Bradi1g23460,Bradi1g28353,Bradi1g28715,Bradi1g47480,Bradi1g53237,Bradi1g71430,Bradi1g71740,Bradi1g77120,Bradi2g07272,Bradi2g12326,Bradi2g12405,Bradi2g14567,Bradi2g14790,Bradi2g15847,Bradi2g24987,Bradi2g27180,Bradi2g28050,Bradi2g31580,Bradi2g33307,Bradi2g37800,Bradi2g40040,Bradi2g41530,Bradi2g44360,Bradi2g45567,Bradi2g46197,Bradi2g54920,Bradi2g58152,Bradi2g60…
																				cellular protein localization [GO:0034613]	0.995678	3	Bradi1g19000,Bradi4g00730,Bradi4g25490		organic substance biosynthetic process [GO:1901576]	0.998785	55	GO:1901576	Bradi1g06970,Bradi1g11450,Bradi1g17090,Bradi1g23460,Bradi1g28353,Bradi1g28715,Bradi1g47480,Bradi1g53237,Bradi1g71430,Bradi1g71740,Bradi1g77120,Bradi2g07272,Bradi2g12326,Bradi2g12405,Bradi2g14567,Bradi2g14790,Bradi2g15847,Bradi2g24987,Bradi2g27180,Bradi2g28050,Bradi2g31580,Bradi2g33307,Bradi2g37800,Bradi2g40040,Bradi2g41530,Bradi2g44360,Bradi2g45567,Bradi2g46197,Bradi2g54920,Bradi2g58152,Bradi2g60…
																				cellular macromolecule localization [GO:0070727]	0.995678	3	Bradi1g19000,Bradi4g00730,Bradi4g25490		cellular aromatic compound metabolic process [GO:0006725]	0.99883	49	GO:0006725	Bradi1g02697,Bradi1g06970,Bradi1g23460,Bradi1g28353,Bradi1g28715,Bradi1g47035,Bradi1g47480,Bradi1g54350,Bradi1g55490,Bradi1g56280,Bradi1g71740,Bradi1g77120,Bradi2g00810,Bradi2g14567,Bradi2g14790,Bradi2g15847,Bradi2g24987,Bradi2g31580,Bradi2g33307,Bradi2g37800,Bradi2g41530,Bradi2g44360,Bradi2g45567,Bradi2g46197,Bradi2g55050,Bradi2g58152,Bradi2g60340,Bradi3g03407,Bradi3g08240,Bradi3g08870,Bradi3g12…
																				regulation of macromolecule metabolic process [GO:0060255]	0.995909	29	Bradi1g09090,Bradi1g14230,Bradi1g14240,Bradi1g36590,Bradi1g37480,Bradi1g50057,Bradi1g51040,Bradi1g51257,Bradi1g51270,Bradi1g51980,Bradi1g73190,Bradi1g78540,Bradi2g03448,Bradi2g11120,Bradi2g50220,Bradi3g09340,Bradi3g13727,Bradi3g15670,Bradi3g21450,Bradi3g22040,Bradi3g33820,Bradi3g34567,Bradi3g51630,Bradi4g01380,Bradi4g02570,Bradi4g02600,Bradi4g40517,Bradi5g17570,Bradi5g17790		nucleoside metabolic process [GO:0009116]	0.99898	1	GO:0009116	Bradi3g18790
																				ubiquitin-dependent protein catabolic process [GO:0006511]	0.99606	1	Bradi5g07650		glycosyl compound metabolic process [GO:1901657]	0.99898	1	GO:1901657	Bradi3g18790
																				modification-dependent protein catabolic process [GO:0019941]	0.99606	1	Bradi5g07650		biosynthetic process [GO:0009058]	0.999068	59	GO:0009058	Bradi1g06970,Bradi1g11450,Bradi1g17090,Bradi1g23460,Bradi1g28353,Bradi1g28715,Bradi1g47480,Bradi1g53237,Bradi1g71430,Bradi1g71740,Bradi1g77120,Bradi2g07272,Bradi2g12326,Bradi2g12405,Bradi2g14567,Bradi2g14790,Bradi2g15847,Bradi2g16040,Bradi2g24987,Bradi2g27180,Bradi2g28050,Bradi2g31580,Bradi2g33307,Bradi2g37800,Bradi2g40040,Bradi2g41530,Bradi2g44360,Bradi2g45567,Bradi2g46197,Bradi2g54920,Bradi2g58…
																				modification-dependent macromolecule catabolic process [GO:0043632]	0.99606	1	Bradi5g07650		macromolecule metabolic process [GO:0043170]	0.999773	122	GO:0043170	Bradi1g02697,Bradi1g06970,Bradi1g07700,Bradi1g16630,Bradi1g18295,Bradi1g23460,Bradi1g24135,Bradi1g25440,Bradi1g25447,Bradi1g28353,Bradi1g28715,Bradi1g33217,Bradi1g33817,Bradi1g33900,Bradi1g34080,Bradi1g45160,Bradi1g47035,Bradi1g47480,Bradi1g48432,Bradi1g53237,Bradi1g55490,Bradi1g56280,Bradi1g57100,Bradi1g63290,Bradi1g66920,Bradi1g71740,Bradi1g74540,Bradi1g75610,Bradi1g77120,Bradi2g12326,Bradi2g12…
																				cellular protein modification process [GO:0006464]	0.996158	51	Bradi1g08988,Bradi1g09000,Bradi1g17620,Bradi1g17810,Bradi1g19940,Bradi1g42397,Bradi1g54620,Bradi1g57690,Bradi1g57725,Bradi1g58000,Bradi1g60397,Bradi1g63200,Bradi1g65340,Bradi1g70190,Bradi1g72750,Bradi1g76660,Bradi2g00670,Bradi2g01310,Bradi2g01320,Bradi2g04330,Bradi2g05907,Bradi2g27370,Bradi2g42830,Bradi2g47256,Bradi2g49640,Bradi3g03112,Bradi3g06150,Bradi3g09560,Bradi3g19020,Bradi3g30490,Bradi3g34…		cellular macromolecule metabolic process [GO:0044260]	0.999879	102	GO:0044260	Bradi1g02697,Bradi1g06970,Bradi1g16630,Bradi1g23460,Bradi1g24135,Bradi1g28353,Bradi1g28715,Bradi1g33217,Bradi1g33817,Bradi1g33900,Bradi1g47035,Bradi1g47480,Bradi1g48432,Bradi1g53237,Bradi1g55490,Bradi1g56280,Bradi1g57100,Bradi1g63290,Bradi1g66920,Bradi1g71740,Bradi1g74540,Bradi1g77120,Bradi2g12326,Bradi2g12405,Bradi2g14567,Bradi2g14790,Bradi2g15847,Bradi2g17800,Bradi2g17840,Bradi2g22210,Bradi2g24…
																				protein modification process [GO:0036211]	0.996158	51	Bradi1g08988,Bradi1g09000,Bradi1g17620,Bradi1g17810,Bradi1g19940,Bradi1g42397,Bradi1g54620,Bradi1g57690,Bradi1g57725,Bradi1g58000,Bradi1g60397,Bradi1g63200,Bradi1g65340,Bradi1g70190,Bradi1g72750,Bradi1g76660,Bradi2g00670,Bradi2g01310,Bradi2g01320,Bradi2g04330,Bradi2g05907,Bradi2g27370,Bradi2g42830,Bradi2g47256,Bradi2g49640,Bradi3g03112,Bradi3g06150,Bradi3g09560,Bradi3g19020,Bradi3g30490,Bradi3g34…		protein transport [GO:0015031]	0.99988	1	GO:0015031	Bradi1g55203
																				phosphate-containing compound metabolic process [GO:0006796]	0.996281	58	Bradi1g08988,Bradi1g09000,Bradi1g13047,Bradi1g13090,Bradi1g17620,Bradi1g17810,Bradi1g19950,Bradi1g23770,Bradi1g42397,Bradi1g57690,Bradi1g57725,Bradi1g58000,Bradi1g60397,Bradi1g63200,Bradi1g63967,Bradi1g65340,Bradi1g70190,Bradi1g76660,Bradi2g00670,Bradi2g01310,Bradi2g01320,Bradi2g04330,Bradi2g05907,Bradi2g10970,Bradi2g21340,Bradi2g23900,Bradi2g27370,Bradi2g35080,Bradi2g37340,Bradi2g42830,Bradi2g47…		establishment of protein localization [GO:0045184]	0.99988	1	GO:0045184	Bradi1g55203
																				phosphorus metabolic process [GO:0006793]	0.996508	58	Bradi1g08988,Bradi1g09000,Bradi1g13047,Bradi1g13090,Bradi1g17620,Bradi1g17810,Bradi1g19950,Bradi1g23770,Bradi1g42397,Bradi1g57690,Bradi1g57725,Bradi1g58000,Bradi1g60397,Bradi1g63200,Bradi1g63967,Bradi1g65340,Bradi1g70190,Bradi1g76660,Bradi2g00670,Bradi2g01310,Bradi2g01320,Bradi2g04330,Bradi2g05907,Bradi2g10970,Bradi2g21340,Bradi2g23900,Bradi2g27370,Bradi2g35080,Bradi2g37340,Bradi2g42830,Bradi2g47…		protein localization [GO:0008104]	0.999915	1	GO:0008104	Bradi1g55203
																				biological regulation [GO:0065007]	0.996556	48	Bradi1g09090,Bradi1g14230,Bradi1g14240,Bradi1g17810,Bradi1g32800,Bradi1g36590,Bradi1g37480,Bradi1g50057,Bradi1g51040,Bradi1g51257,Bradi1g51270,Bradi1g51980,Bradi1g52540,Bradi1g67687,Bradi1g73190,Bradi1g78540,Bradi2g03448,Bradi2g04900,Bradi2g07190,Bradi2g10420,Bradi2g11120,Bradi2g17210,Bradi2g35080,Bradi2g43590,Bradi2g50220,Bradi3g09340,Bradi3g11470,Bradi3g13727,Bradi3g15670,Bradi3g21450,Bradi3g22…		establishment of localization in cell [GO:0051649]	0.999948	1	GO:0051649	Bradi5g25520
																				regulation of nucleobase-containing compound metabolic process [GO:0019219]	0.996593	27	Bradi1g09090,Bradi1g14230,Bradi1g14240,Bradi1g36590,Bradi1g37480,Bradi1g50057,Bradi1g51040,Bradi1g51257,Bradi1g51270,Bradi1g51980,Bradi1g73190,Bradi1g78540,Bradi2g03448,Bradi2g11120,Bradi2g50220,Bradi3g09340,Bradi3g13727,Bradi3g15670,Bradi3g22040,Bradi3g33820,Bradi3g34567,Bradi3g41520,Bradi3g51630,Bradi4g01380,Bradi4g02570,Bradi4g02600,Bradi5g17570		cellular localization [GO:0051641]	0.999963	1	GO:0051641	Bradi5g25520
																				regulation of nitrogen compound metabolic process [GO:0051171]	0.996593	27	Bradi1g09090,Bradi1g14230,Bradi1g14240,Bradi1g36590,Bradi1g37480,Bradi1g50057,Bradi1g51040,Bradi1g51257,Bradi1g51270,Bradi1g51980,Bradi1g73190,Bradi1g78540,Bradi2g03448,Bradi2g11120,Bradi2g50220,Bradi3g09340,Bradi3g13727,Bradi3g15670,Bradi3g22040,Bradi3g33820,Bradi3g34567,Bradi3g41520,Bradi3g51630,Bradi4g01380,Bradi4g02570,Bradi4g02600,Bradi5g17570		cellular metabolic process [GO:0044237]	0.999978	142	GO:0044237	Bradi1g02697,Bradi1g06970,Bradi1g11450,Bradi1g14370,Bradi1g16630,Bradi1g17090,Bradi1g19050,Bradi1g22260,Bradi1g23460,Bradi1g24135,Bradi1g28353,Bradi1g28715,Bradi1g33217,Bradi1g33817,Bradi1g33900,Bradi1g36580,Bradi1g39167,Bradi1g44480,Bradi1g47035,Bradi1g47480,Bradi1g48432,Bradi1g51540,Bradi1g53237,Bradi1g54350,Bradi1g55490,Bradi1g56280,Bradi1g57100,Bradi1g57930,Bradi1g58280,Bradi1g63290,Bradi1g66…
																				transcription, DNA-dependent [GO:0006351]	0.996885	30	Bradi1g02621,Bradi1g09090,Bradi1g14230,Bradi1g14240,Bradi1g28100,Bradi1g36590,Bradi1g37480,Bradi1g50057,Bradi1g51040,Bradi1g51257,Bradi1g51270,Bradi1g51980,Bradi1g73190,Bradi1g78540,Bradi2g03448,Bradi2g06460,Bradi2g11120,Bradi2g50220,Bradi3g09340,Bradi3g13727,Bradi3g15670,Bradi3g22040,Bradi3g33820,Bradi3g34567,Bradi3g51447,Bradi3g51630,Bradi4g01380,Bradi4g02570,Bradi4g02600,Bradi5g17570		macromolecule localization [GO:0033036]	0.99998	1	GO:0033036	Bradi1g55203
																				regulation of biosynthetic process [GO:0009889]	0.996946	26	Bradi1g09090,Bradi1g14230,Bradi1g14240,Bradi1g36590,Bradi1g37480,Bradi1g50057,Bradi1g51040,Bradi1g51257,Bradi1g51270,Bradi1g51980,Bradi1g73190,Bradi1g78540,Bradi2g03448,Bradi2g11120,Bradi2g50220,Bradi3g09340,Bradi3g13727,Bradi3g15670,Bradi3g22040,Bradi3g33820,Bradi3g34567,Bradi3g51630,Bradi4g01380,Bradi4g02570,Bradi4g02600,Bradi5g17570		primary metabolic process [GO:0044238]	0.999996	162	GO:0044238	Bradi1g02697,Bradi1g06970,Bradi1g07700,Bradi1g11450,Bradi1g13232,Bradi1g14370,Bradi1g16630,Bradi1g18295,Bradi1g19050,Bradi1g23460,Bradi1g24135,Bradi1g25440,Bradi1g25447,Bradi1g28353,Bradi1g28715,Bradi1g33217,Bradi1g33817,Bradi1g33900,Bradi1g34080,Bradi1g36580,Bradi1g39167,Bradi1g44480,Bradi1g45160,Bradi1g47035,Bradi1g47480,Bradi1g48432,Bradi1g51540,Bradi1g53237,Bradi1g54350,Bradi1g55203,Bradi1g55…
																				regulation of macromolecule biosynthetic process [GO:0010556]	0.996946	26	Bradi1g09090,Bradi1g14230,Bradi1g14240,Bradi1g36590,Bradi1g37480,Bradi1g50057,Bradi1g51040,Bradi1g51257,Bradi1g51270,Bradi1g51980,Bradi1g73190,Bradi1g78540,Bradi2g03448,Bradi2g11120,Bradi2g50220,Bradi3g09340,Bradi3g13727,Bradi3g15670,Bradi3g22040,Bradi3g33820,Bradi3g34567,Bradi3g51630,Bradi4g01380,Bradi4g02570,Bradi4g02600,Bradi5g17570		cellular process [GO:0009987]	0.999999	184	GO:0009987	Bradi1g02697,Bradi1g06970,Bradi1g11450,Bradi1g13240,Bradi1g14370,Bradi1g16630,Bradi1g17090,Bradi1g19050,Bradi1g22260,Bradi1g23460,Bradi1g24135,Bradi1g28353,Bradi1g28715,Bradi1g33217,Bradi1g33817,Bradi1g33900,Bradi1g36580,Bradi1g37826,Bradi1g37840,Bradi1g37850,Bradi1g39167,Bradi1g44480,Bradi1g47035,Bradi1g47480,Bradi1g48432,Bradi1g48710,Bradi1g51540,Bradi1g53237,Bradi1g54350,Bradi1g55490,Bradi1g56…
																				regulation of cellular biosynthetic process [GO:0031326]	0.996946	26	Bradi1g09090,Bradi1g14230,Bradi1g14240,Bradi1g36590,Bradi1g37480,Bradi1g50057,Bradi1g51040,Bradi1g51257,Bradi1g51270,Bradi1g51980,Bradi1g73190,Bradi1g78540,Bradi2g03448,Bradi2g11120,Bradi2g50220,Bradi3g09340,Bradi3g13727,Bradi3g15670,Bradi3g22040,Bradi3g33820,Bradi3g34567,Bradi3g51630,Bradi4g01380,Bradi4g02570,Bradi4g02600,Bradi5g17570		organic substance metabolic process [GO:0071704]	0.999999	168	GO:0071704	Bradi1g02697,Bradi1g06970,Bradi1g07700,Bradi1g11450,Bradi1g13232,Bradi1g14370,Bradi1g16630,Bradi1g17090,Bradi1g18295,Bradi1g19050,Bradi1g23460,Bradi1g24135,Bradi1g25440,Bradi1g25447,Bradi1g28353,Bradi1g28715,Bradi1g33217,Bradi1g33817,Bradi1g33900,Bradi1g34080,Bradi1g36580,Bradi1g39167,Bradi1g44480,Bradi1g45160,Bradi1g47035,Bradi1g47480,Bradi1g48432,Bradi1g51540,Bradi1g53237,Bradi1g54350,Bradi1g55…
																				regulation of cellular macromolecule biosynthetic process [GO:2000112]	0.996946	26	Bradi1g09090,Bradi1g14230,Bradi1g14240,Bradi1g36590,Bradi1g37480,Bradi1g50057,Bradi1g51040,Bradi1g51257,Bradi1g51270,Bradi1g51980,Bradi1g73190,Bradi1g78540,Bradi2g03448,Bradi2g11120,Bradi2g50220,Bradi3g09340,Bradi3g13727,Bradi3g15670,Bradi3g22040,Bradi3g33820,Bradi3g34567,Bradi3g51630,Bradi4g01380,Bradi4g02570,Bradi4g02600,Bradi5g17570
																				macromolecule metabolic process [GO:0043170]	0.996971	171	Bradi1g02621,Bradi1g03220,Bradi1g03600,Bradi1g03700,Bradi1g04130,Bradi1g08357,Bradi1g08988,Bradi1g09000,Bradi1g09090,Bradi1g09450,Bradi1g10990,Bradi1g11890,Bradi1g14230,Bradi1g14240,Bradi1g17620,Bradi1g17810,Bradi1g18190,Bradi1g19000,Bradi1g19860,Bradi1g19940,Bradi1g20580,Bradi1g22750,Bradi1g24500,Bradi1g27867,Bradi1g28100,Bradi1g29490,Bradi1g30490,Bradi1g30811,Bradi1g36590,Bradi1g37480,Bradi1g42…
																				RNA biosynthetic process [GO:0032774]	0.997062	30	Bradi1g02621,Bradi1g09090,Bradi1g14230,Bradi1g14240,Bradi1g28100,Bradi1g36590,Bradi1g37480,Bradi1g50057,Bradi1g51040,Bradi1g51257,Bradi1g51270,Bradi1g51980,Bradi1g73190,Bradi1g78540,Bradi2g03448,Bradi2g06460,Bradi2g11120,Bradi2g50220,Bradi3g09340,Bradi3g13727,Bradi3g15670,Bradi3g22040,Bradi3g33820,Bradi3g34567,Bradi3g51447,Bradi3g51630,Bradi4g01380,Bradi4g02570,Bradi4g02600,Bradi5g17570
																				regulation of metabolic process [GO:0019222]	0.997286	32	Bradi1g09090,Bradi1g14230,Bradi1g14240,Bradi1g36590,Bradi1g37480,Bradi1g50057,Bradi1g51040,Bradi1g51257,Bradi1g51270,Bradi1g51980,Bradi1g73190,Bradi1g78540,Bradi2g03448,Bradi2g07190,Bradi2g11120,Bradi2g50220,Bradi3g09340,Bradi3g13727,Bradi3g15670,Bradi3g21450,Bradi3g22040,Bradi3g33820,Bradi3g34567,Bradi3g41520,Bradi3g51630,Bradi4g01380,Bradi4g02570,Bradi4g02600,Bradi4g31360,Bradi4g40517,Bradi5g17…
																				cellular protein catabolic process [GO:0044257]	0.997587	1	Bradi5g07650
																				proteolysis involved in cellular protein catabolic process [GO:0051603]	0.997587	1	Bradi5g07650
																				regulation of biological process [GO:0050789]	0.997657	46	Bradi1g09090,Bradi1g14230,Bradi1g14240,Bradi1g17810,Bradi1g32800,Bradi1g36590,Bradi1g37480,Bradi1g50057,Bradi1g51040,Bradi1g51257,Bradi1g51270,Bradi1g51980,Bradi1g52540,Bradi1g67687,Bradi1g73190,Bradi1g78540,Bradi2g03448,Bradi2g04900,Bradi2g07190,Bradi2g10420,Bradi2g11120,Bradi2g17210,Bradi2g35080,Bradi2g43590,Bradi2g50220,Bradi3g09340,Bradi3g11470,Bradi3g13727,Bradi3g15670,Bradi3g21450,Bradi3g22…
																				regulation of cellular metabolic process [GO:0031323]	0.997664	28	Bradi1g09090,Bradi1g14230,Bradi1g14240,Bradi1g36590,Bradi1g37480,Bradi1g50057,Bradi1g51040,Bradi1g51257,Bradi1g51270,Bradi1g51980,Bradi1g73190,Bradi1g78540,Bradi2g03448,Bradi2g11120,Bradi2g50220,Bradi3g09340,Bradi3g13727,Bradi3g15670,Bradi3g22040,Bradi3g33820,Bradi3g34567,Bradi3g41520,Bradi3g51630,Bradi4g01380,Bradi4g02570,Bradi4g02600,Bradi5g17570,Bradi5g17790
																				monovalent inorganic cation transport [GO:0015672]	0.997692	1	Bradi2g34930
																				regulation of primary metabolic process [GO:0080090]	0.997711	28	Bradi1g09090,Bradi1g14230,Bradi1g14240,Bradi1g36590,Bradi1g37480,Bradi1g50057,Bradi1g51040,Bradi1g51257,Bradi1g51270,Bradi1g51980,Bradi1g73190,Bradi1g78540,Bradi2g03448,Bradi2g11120,Bradi2g50220,Bradi3g09340,Bradi3g13727,Bradi3g15670,Bradi3g22040,Bradi3g33820,Bradi3g34567,Bradi3g41520,Bradi3g51630,Bradi4g01380,Bradi4g02570,Bradi4g02600,Bradi5g17570,Bradi5g17790
																				regulation of cellular process [GO:0050794]	0.998355	41	Bradi1g09090,Bradi1g14230,Bradi1g14240,Bradi1g17810,Bradi1g32800,Bradi1g36590,Bradi1g37480,Bradi1g50057,Bradi1g51040,Bradi1g51257,Bradi1g51270,Bradi1g51980,Bradi1g52540,Bradi1g67687,Bradi1g73190,Bradi1g78540,Bradi2g03448,Bradi2g04900,Bradi2g11120,Bradi2g17210,Bradi2g35080,Bradi2g43590,Bradi2g50220,Bradi3g09340,Bradi3g11470,Bradi3g13727,Bradi3g15670,Bradi3g22040,Bradi3g32820,Bradi3g33820,Bradi3g34…
																				nucleic acid metabolic process [GO:0090304]	0.998395	50	Bradi1g02621,Bradi1g03600,Bradi1g09090,Bradi1g09450,Bradi1g14230,Bradi1g14240,Bradi1g19000,Bradi1g28100,Bradi1g29490,Bradi1g30490,Bradi1g36590,Bradi1g37480,Bradi1g50057,Bradi1g50860,Bradi1g51040,Bradi1g51257,Bradi1g51270,Bradi1g51980,Bradi1g73190,Bradi1g78540,Bradi2g03448,Bradi2g06460,Bradi2g10040,Bradi2g10500,Bradi2g11120,Bradi2g16350,Bradi2g44970,Bradi2g50220,Bradi2g52460,Bradi3g05740,Bradi3g09…
																				RNA metabolic process [GO:0016070]	0.998471	39	Bradi1g02621,Bradi1g03600,Bradi1g09090,Bradi1g09450,Bradi1g14230,Bradi1g14240,Bradi1g28100,Bradi1g29490,Bradi1g36590,Bradi1g37480,Bradi1g50057,Bradi1g51040,Bradi1g51257,Bradi1g51270,Bradi1g51980,Bradi1g73190,Bradi1g78540,Bradi2g03448,Bradi2g06460,Bradi2g11120,Bradi2g16350,Bradi2g50220,Bradi3g05740,Bradi3g09340,Bradi3g13727,Bradi3g15670,Bradi3g22040,Bradi3g33820,Bradi3g34567,Bradi3g39920,Bradi3g51…
																				ion transmembrane transport [GO:0034220]	0.998649	1	Bradi5g21580
																				aromatic compound biosynthetic process [GO:0019438]	0.998666	36	Bradi1g02621,Bradi1g09090,Bradi1g12550,Bradi1g14230,Bradi1g14240,Bradi1g19950,Bradi1g28100,Bradi1g36590,Bradi1g37480,Bradi1g49770,Bradi1g50040,Bradi1g50057,Bradi1g51040,Bradi1g51257,Bradi1g51270,Bradi1g51980,Bradi1g73190,Bradi1g78540,Bradi2g03448,Bradi2g06460,Bradi2g11120,Bradi2g50220,Bradi3g03360,Bradi3g09340,Bradi3g13727,Bradi3g15670,Bradi3g20590,Bradi3g22040,Bradi3g33820,Bradi3g34567,Bradi3g51…
																				establishment of localization in cell [GO:0051649]	0.99872	4	Bradi1g19000,Bradi2g40390,Bradi4g00730,Bradi4g25490
																				vesicle-mediated transport [GO:0016192]	0.99887	1	Bradi1g19000
																				heterocycle metabolic process [GO:0046483]	0.998926	66	Bradi1g02621,Bradi1g03600,Bradi1g09090,Bradi1g09450,Bradi1g12550,Bradi1g13090,Bradi1g14230,Bradi1g14240,Bradi1g19000,Bradi1g19950,Bradi1g23770,Bradi1g28100,Bradi1g29490,Bradi1g30490,Bradi1g36590,Bradi1g37480,Bradi1g49770,Bradi1g50040,Bradi1g50057,Bradi1g50860,Bradi1g51040,Bradi1g51257,Bradi1g51270,Bradi1g51980,Bradi1g63967,Bradi1g73190,Bradi1g78540,Bradi2g03448,Bradi2g06460,Bradi2g10040,Bradi2g10…
																				protein catabolic process [GO:0030163]	0.999012	1	Bradi5g07650
																				nucleobase-containing compound biosynthetic process [GO:0034654]	0.9991	32	Bradi1g02621,Bradi1g09090,Bradi1g14230,Bradi1g14240,Bradi1g19950,Bradi1g28100,Bradi1g36590,Bradi1g37480,Bradi1g50057,Bradi1g51040,Bradi1g51257,Bradi1g51270,Bradi1g51980,Bradi1g73190,Bradi1g78540,Bradi2g03448,Bradi2g06460,Bradi2g11120,Bradi2g50220,Bradi3g09340,Bradi3g13727,Bradi3g15670,Bradi3g20590,Bradi3g22040,Bradi3g33820,Bradi3g34567,Bradi3g51447,Bradi3g51630,Bradi4g01380,Bradi4g02570,Bradi4g02…
																				cellular localization [GO:0051641]	0.999103	4	Bradi1g19000,Bradi2g40390,Bradi4g00730,Bradi4g25490
																				cellular nitrogen compound biosynthetic process [GO:0044271]	0.999155	36	Bradi1g02621,Bradi1g09090,Bradi1g12550,Bradi1g14230,Bradi1g14240,Bradi1g19950,Bradi1g28100,Bradi1g36590,Bradi1g37480,Bradi1g49770,Bradi1g50040,Bradi1g50057,Bradi1g51040,Bradi1g51257,Bradi1g51270,Bradi1g51980,Bradi1g73190,Bradi1g78540,Bradi2g03448,Bradi2g06460,Bradi2g11120,Bradi2g50220,Bradi3g03360,Bradi3g09340,Bradi3g13727,Bradi3g15670,Bradi3g20590,Bradi3g22040,Bradi3g33820,Bradi3g34567,Bradi3g51…
																				heterocycle biosynthetic process [GO:0018130]	0.999172	36	Bradi1g02621,Bradi1g09090,Bradi1g12550,Bradi1g14230,Bradi1g14240,Bradi1g19950,Bradi1g28100,Bradi1g36590,Bradi1g37480,Bradi1g49770,Bradi1g50040,Bradi1g50057,Bradi1g51040,Bradi1g51257,Bradi1g51270,Bradi1g51980,Bradi1g73190,Bradi1g78540,Bradi2g03448,Bradi2g06460,Bradi2g11120,Bradi2g50220,Bradi3g03360,Bradi3g09340,Bradi3g13727,Bradi3g15670,Bradi3g20590,Bradi3g22040,Bradi3g33820,Bradi3g34567,Bradi3g51…
																				nucleobase-containing compound metabolic process [GO:0006139]	0.999195	60	Bradi1g02621,Bradi1g03600,Bradi1g09090,Bradi1g09450,Bradi1g13090,Bradi1g14230,Bradi1g14240,Bradi1g19000,Bradi1g19950,Bradi1g23770,Bradi1g28100,Bradi1g29490,Bradi1g30490,Bradi1g36590,Bradi1g37480,Bradi1g50057,Bradi1g50860,Bradi1g51040,Bradi1g51257,Bradi1g51270,Bradi1g51980,Bradi1g63967,Bradi1g73190,Bradi1g78540,Bradi2g03448,Bradi2g06460,Bradi2g10040,Bradi2g10500,Bradi2g10970,Bradi2g11120,Bradi2g16…
																				organic cyclic compound biosynthetic process [GO:1901362]	0.99922	37	Bradi1g02621,Bradi1g09090,Bradi1g12550,Bradi1g14230,Bradi1g14240,Bradi1g19950,Bradi1g28100,Bradi1g36590,Bradi1g37480,Bradi1g49770,Bradi1g50040,Bradi1g50057,Bradi1g51040,Bradi1g51257,Bradi1g51270,Bradi1g51980,Bradi1g73190,Bradi1g78540,Bradi2g03448,Bradi2g06460,Bradi2g11120,Bradi2g50220,Bradi3g03360,Bradi3g09340,Bradi3g13727,Bradi3g15670,Bradi3g20590,Bradi3g22040,Bradi3g33820,Bradi3g34567,Bradi3g51…
																				ion transport [GO:0006811]	0.999437	7	Bradi2g10420,Bradi2g34930,Bradi3g35490,Bradi3g47550,Bradi3g51480,Bradi4g42900,Bradi5g21580
																				nitrogen compound metabolic process [GO:0006807]	0.999645	73	Bradi1g02621,Bradi1g03600,Bradi1g09090,Bradi1g09450,Bradi1g12550,Bradi1g13090,Bradi1g14230,Bradi1g14240,Bradi1g19000,Bradi1g19950,Bradi1g21440,Bradi1g23770,Bradi1g28100,Bradi1g29490,Bradi1g30490,Bradi1g36590,Bradi1g37480,Bradi1g47650,Bradi1g49770,Bradi1g50040,Bradi1g50057,Bradi1g50860,Bradi1g51040,Bradi1g51257,Bradi1g51270,Bradi1g51980,Bradi1g63967,Bradi1g73190,Bradi1g78540,Bradi2g03448,Bradi2g06…
																				cellular nitrogen compound metabolic process [GO:0034641]	0.999691	64	Bradi1g02621,Bradi1g03600,Bradi1g09090,Bradi1g09450,Bradi1g12550,Bradi1g13090,Bradi1g14230,Bradi1g14240,Bradi1g19000,Bradi1g19950,Bradi1g23770,Bradi1g28100,Bradi1g29490,Bradi1g30490,Bradi1g36590,Bradi1g37480,Bradi1g49770,Bradi1g50040,Bradi1g50057,Bradi1g50860,Bradi1g51040,Bradi1g51257,Bradi1g51270,Bradi1g51980,Bradi1g63967,Bradi1g73190,Bradi1g78540,Bradi2g03448,Bradi2g06460,Bradi2g10040,Bradi2g10…
																				cation transport [GO:0006812]	0.999783	4	Bradi2g34930,Bradi3g35490,Bradi4g42900,Bradi5g21580
