# Supplementary material for: Transcriptomic analysis of submergence-tolerant and sensitive Brachypodium distachyon ecotypes reveals oxidative stress as a major tolerance factor
Source: Sci Rep. 2016 Jun 10;6:27686. doi: 10.1038/srep27686 (PMC4901394; doi:10.1038/srep27686)
Supplement: Supplementary Information [file srep27686-s6.xls]

## Sheet: Notes
Supplementary Table S5. Orthologs indentification and PAGEMAN analysis of DEGs from Brachypodium distachyon ecotypes Bd21 (submergence sensitive) and Bd2-3 (submergence tolerant) in rice and Arabidopsis.
Please see Supplementary Methods on line.
Species	Treatment comparisons	Tissue	Up-DEGs	Down-DEGs	Age/stage	Reference	Accession	Significant filtering	Data obtained from
Arabidopsis thaliana	7 h dark-submergence/ 0 h in light	Roots	1846	2265	10 leaves	Lee et al. 2011	GSE24077	|LogFC|>1, FDR<0.05	Juntawong et al. 2014
Arabidopsis thaliana	24 h dark-submergence/ 0 h in light	Roots	2328	2925	10 leaves	Lee et al. 2011	GSE24077	|LogFC|>1, FDR<0.05	Juntawong et al. 2014
Arabidopsis thaliana	7 h dark-submergence/ 7 h in dark	Roots	237	102	10 leaves	Lee et al. 2011	GSE24077	|LogFC|>1, FDR<0.05	Juntawong et al. 2014
Arabidopsis thaliana	24 h dark-submergence/ 24 h in dark	Roots	89	97	10 leaves	Lee et al. 2011	GSE24077	|LogFC|>1, FDR<0.05	Juntawong et al. 2014
Oryza sativa (M202)	24 h submergence	Shoots	2670	2500	14 d.o.	Mustroph et al., 2010	GSE18930	|LogFC|>1, FDR<0.05	Juntawong et al. 2014
Oryza sativa (M202-Sub1)	24 h submergence	Shoots	3361	3245	14 d.o.	Mustroph et al., 2010	GSE18930	|LogFC|>1, FDR<0.05	Juntawong et al. 2014
Brachypodium distachyon (BD2-3)	48 h submergence	Shoots	1997	2488	14 d.o.	This study	GSE74222	|LogFC|>1, FDR<0.05	This study
Brachypodium distachyon (BD21)	48 h submergence	Shoots	2280	3271	14 d.o.	This study	GSE74222	|LogFC|>1, FDR<0.05	This study
Juntawong, P., Sirikhachornkit, A., Pimjan, R., Sonthirod, C., Sangsrakru, D., Yoocha, T., Tangphatsornruang, S. and Srinives, P. (2014) Elucidation of the molecular responses to waterlogging in Jatropha roots by transcriptome profiling. Front. Plant Sci. 5:658. doi: 10.3389/fpls.2014.00658
Lee, SC, Mustroph, A, Sasidharan, R, Vashisht, D, Pedersen, O, Oosumi, T, Voesenek, LACJ and Bailey-Serres, J (2011), Molecular characterization of the submergence response of the Arabidopsis thaliana ecotype Columbia. New Phytologist 190, 457–71.
Mustroph, A, Lee, SC, Oosumi, T, Zanetti, ME, Yang, H, Ma, K, Yaghoubi-Masihi, A, Fukao, T, Bailey-Serres, J (2010) Cross-kingdom comparison of transcriptomic adjustments to low-oxygen stress highlights conserved and plant-specific responses. Plant Physiol 152, 1484-500.

## Sheet: Orthologs
Ortholog clusters identified by ORTHOMCL V1.4.(inflation set to 1.4) BDI= Brachypodium, ATH= Arabidopsis, OSA= rice								BDI	BDI	OSA	OSA	ATH	ATH	ATH	ATH
OMCL	clusterID	OMCL	GeneID	Organism	Mapman Binname	Mapman Description	ID	Bd2_3_submerged-Bd2_3_control	Bd21_submerged-Bd21_control	M202(Sub1)-24h	M202-24h	ATH7h-0hLight	ATH24h-0hLight	ATH7h-7hDark	ATH24h-24hDark	Mean logFC	Core Hypoxia genes (Mustroph et al., 2009)	Transcription Factor domain (Data from DBD: Transcription factor prediction database, Wilson et al. 2008)	Protein kinase domain dervied from iTAK database version 13.07 (http://bioinfo.bti.cornell.edu/cgi-bin/itak/index.cgi)
ORTHOMCL0	0	ORTHOMCL0(144 genes,3 taxa):	Bradi1g72572.1	BDI	hormone metabolism.brassinosteroid.signal transduction.BRI	(loc_os01g52050.1 : 948.0) no description available & (at4g39400 : 614.0) Encodes a plasma membrane localized leucine-rich repeat receptor kinase involved in brassinosteroid signal transduction. BRI1 ligand is brassinolide which binds at the extracellular domain. Binding results in phosphorylation of the kinase domain which activates the BRI1 protein leading to BR responses. Residue T-1049 and ei…	Bradi1g72572
ORTHOMCL0	0	ORTHOMCL0(144 genes,3 taxa):	Bradi2g47254.1	BDI	signalling.receptor kinases.leucine rich repeat XI	(loc_os01g49920.1 : 956.0) no description available & (at3g47570 : 489.0) Leucine-rich repeat protein kinase family protein; FUNCTIONS IN: protein serine/threonine kinase activity, kinase activity, ATP binding; INVOLVED IN: transmembrane receptor protein tyrosine kinase signaling pathway, protein amino acid phosphorylation; LOCATED IN: plasma membrane; EXPRESSED IN: 13 plant structures; EXPRESSED…	Bradi2g47254	2.23149								2.23149
ORTHOMCL0	0	ORTHOMCL0(144 genes,3 taxa):	Bradi4g10987.1	BDI	signalling.receptor kinases.leucine rich repeat XI	(loc_os11g10310.1 : 1193.0) no description available & (at3g47570 : 549.0) Leucine-rich repeat protein kinase family protein; FUNCTIONS IN: protein serine/threonine kinase activity, kinase activity, ATP binding; INVOLVED IN: transmembrane receptor protein tyrosine kinase signaling pathway, protein amino acid phosphorylation; LOCATED IN: plasma membrane; EXPRESSED IN: 13 plant structures; EXPRESSE…	Bradi4g10987	1.38762	2.14918							1.7684
ORTHOMCL0	0	ORTHOMCL0(144 genes,3 taxa):	Bradi5g22620.1	BDI	signalling.receptor kinases.leucine rich repeat XI	(loc_os11g46980.1 : 1065.0) no description available & (at3g47580 : 417.0) Leucine-rich repeat protein kinase family protein; FUNCTIONS IN: protein serine/threonine kinase activity, kinase activity, ATP binding; INVOLVED IN: transmembrane receptor protein tyrosine kinase signaling pathway, protein amino acid phosphorylation; LOCATED IN: endomembrane system; CONTAINS InterPro DOMAIN/s: Protein kin…	Bradi5g22620
ORTHOMCL0	0	ORTHOMCL0(144 genes,3 taxa):	LOC_Os01g05640.1	OSA	signalling.receptor kinases.leucine rich repeat XI	highly similar to ( 620) AT3G47570 | Symbols: | leucine-rich repeat transmembrane protein kinase, putative | chr3:17527611-17530748 FORWARDmoderately similar to ( 340) RPK1_IPONI Receptor-like protein kinase precursor (EC 2.7.11.1) - Ipomoea nil (Japanese morning glory) (Pharbitis nil)nearly identical (1811) loc_os01g05640 12001.m07195 protein receptor-like protein kinase 5 precursor, putative, e…													Leucine Rich Repeat Kinase XI & XII
ORTHOMCL0	0	ORTHOMCL0(144 genes,3 taxa):	LOC_Os01g05870.1	OSA	signalling.receptor kinases.leucine rich repeat XI	highly similar to ( 676) AT3G47570 | Symbols: | leucine-rich repeat transmembrane protein kinase, putative | chr3:17527611-17530748 FORWARDmoderately similar to ( 405) RPK1_IPONI Receptor-like protein kinase precursor (EC 2.7.11.1) - Ipomoea nil (Japanese morning glory) (Pharbitis nil)nearly identical (1887) loc_os01g05870 12001.m07218 protein receptor-like protein kinase precursor, putative, exp…	Os.32577.1.S1_at			2.56928	2.19798					2.38363			Leucine Rich Repeat Kinase XI & XII
ORTHOMCL0	0	ORTHOMCL0(144 genes,3 taxa):	LOC_Os01g05940.1	OSA	signalling.receptor kinases.leucine rich repeat XI	highly similar to ( 691) AT3G47570 | Symbols: | leucine-rich repeat transmembrane protein kinase, putative | chr3:17527611-17530748 FORWARDmoderately similar to ( 382) RPK1_IPONI Receptor-like protein kinase precursor (EC 2.7.11.1) - Ipomoea nil (Japanese morning glory) (Pharbitis nil)nearly identical (2556) loc_os01g05940 12001.m07225 protein ATP binding protein, putative, expressed S_TKc Pkinas…													S Domain Kinase (Type 2)
ORTHOMCL0	0	ORTHOMCL0(144 genes,3 taxa):	LOC_Os01g05960.1	OSA	signalling.receptor kinases.leucine rich repeat XI	highly similar to ( 667) AT3G47570 | Symbols: | leucine-rich repeat transmembrane protein kinase, putative | chr3:17527611-17530748 FORWARDmoderately similar to ( 389) RPK1_IPONI Receptor-like protein kinase precursor (EC 2.7.11.1) - Ipomoea nil (Japanese morning glory) (Pharbitis nil)nearly identical (1897) loc_os01g05960 12001.m07227 protein ATP binding protein, putative, expressed S_TKc S_TKc …	Os.32822.1.S1_at			1.01506						1.01506			S Domain Kinase (Type 2)
ORTHOMCL0	0	ORTHOMCL0(144 genes,3 taxa):	LOC_Os01g05980.1	OSA	signalling.receptor kinases.leucine rich repeat XI	highly similar to ( 654) AT3G47570 | Symbols: | leucine-rich repeat transmembrane protein kinase, putative | chr3:17527611-17530748 FORWARDmoderately similar to ( 368) RPK1_IPONI Receptor-like protein kinase precursor (EC 2.7.11.1) - Ipomoea nil (Japanese morning glory) (Pharbitis nil)nearly identical (1908) loc_os01g05980 12001.m07229 protein leucine-rich repeat receptor protein kinase EXS precu…													Leucine Rich Repeat Kinase XI & XII
ORTHOMCL0	0	ORTHOMCL0(144 genes,3 taxa):	LOC_Os01g12790.1	OSA	signalling.receptor kinases.leucine rich repeat XI	highly similar to ( 546) AT3G47570 | Symbols: | leucine-rich repeat transmembrane protein kinase, putative | chr3:17527611-17530748 FORWARDmoderately similar to ( 409) RPK1_IPONI Receptor-like protein kinase precursor (EC 2.7.11.1) - Ipomoea nil (Japanese morning glory) (Pharbitis nil)nearly identical (2241) loc_os01g12790 12001.m07892 protein receptor-like protein kinase precursor, putative Pkin…													Leucine Rich Repeat Kinase XI & XII
ORTHOMCL0	0	ORTHOMCL0(144 genes,3 taxa):	LOC_Os01g33950.1	OSA	signalling.receptor kinases.leucine rich repeat XI	highly similar to ( 664) AT3G47570 | Symbols: | leucine-rich repeat transmembrane protein kinase, putative | chr3:17527611-17530748 FORWARDmoderately similar to ( 349) RPK1_IPONI Receptor-like protein kinase precursor (EC 2.7.11.1) - Ipomoea nil (Japanese morning glory) (Pharbitis nil)nearly identical (1954) loc_os01g33950 12001.m09707 protein receptor-like protein kinase precursor, putative S_TK…													Leucine Rich Repeat Kinase XI & XII
ORTHOMCL0	0	ORTHOMCL0(144 genes,3 taxa):	LOC_Os01g49920.1	OSA	signalling.receptor kinases.leucine rich repeat XI	moderately similar to ( 407) AT3G47570 | Symbols: | leucine-rich repeat transmembrane protein kinase, putative | chr3:17527611-17530748 FORWARDmoderately similar to ( 249) RPK1_IPONI Receptor-like protein kinase precursor (EC 2.7.11.1) - Ipomoea nil (Japanese morning glory) (Pharbitis nil)nearly identical (1236) loc_os01g49920 12001.m11177 protein receptor kinase-like protein, putative, expressed…	Os.53408.1.A1_at												Leucine Rich Repeat Kinase XI & XII
ORTHOMCL0	0	ORTHOMCL0(144 genes,3 taxa):	LOC_Os02g01800.1	OSA	signalling.receptor kinases.leucine rich repeat XI	highly similar to ( 634) AT3G47570 | Symbols: | leucine-rich repeat transmembrane protein kinase, putative | chr3:17527611-17530748 FORWARDmoderately similar to ( 435) RPK1_IPONI Receptor-like protein kinase precursor (EC 2.7.11.1) - Ipomoea nil (Japanese morning glory) (Pharbitis nil)nearly identical (2127) loc_os02g01800 12002.m05530 protein receptor-like protein kinase precursor, putative TyrK…	OsAffx.24926.1.S1_x_at												Leucine Rich Repeat Kinase XI & XII
ORTHOMCL0	0	ORTHOMCL0(144 genes,3 taxa):	LOC_Os02g11930.1	OSA	signalling.receptor kinases.leucine rich repeat XI	highly similar to ( 636) AT3G47570 | Symbols: | leucine-rich repeat transmembrane protein kinase, putative | chr3:17527611-17530748 FORWARDmoderately similar to ( 440) RPK1_IPONI Receptor-like protein kinase precursor (EC 2.7.11.1) - Ipomoea nil (Japanese morning glory) (Pharbitis nil)nearly identical (2025) loc_os02g11930 12002.m06441 protein receptor-like protein kinase precursor, putative, exp…													S Domain Kinase (Type 2)
ORTHOMCL0	0	ORTHOMCL0(144 genes,3 taxa):	LOC_Os02g11980.1	OSA	signalling.receptor kinases.leucine rich repeat XI	highly similar to ( 656) AT3G47570 | Symbols: | leucine-rich repeat transmembrane protein kinase, putative | chr3:17527611-17530748 FORWARDmoderately similar to ( 455) RPK1_IPONI Receptor-like protein kinase precursor (EC 2.7.11.1) - Ipomoea nil (Japanese morning glory) (Pharbitis nil)nearly identical (2046) loc_os02g11980 12002.m06446 protein serine/threonine-protein kinase BRI1-like 2 precursor…													Leucine Rich Repeat Kinase XI & XII
ORTHOMCL0	0	ORTHOMCL0(144 genes,3 taxa):	LOC_Os02g12010.1	OSA	signalling.receptor kinases.leucine rich repeat XI	moderately similar to ( 480) AT3G47570 | Symbols: | leucine-rich repeat transmembrane protein kinase, putative | chr3:17527611-17530748 FORWARDmoderately similar to ( 371) RPK1_IPONI Receptor-like protein kinase precursor (EC 2.7.11.1) - Ipomoea nil (Japanese morning glory) (Pharbitis nil)nearly identical (1875) loc_os02g12010 12002.m06449 protein receptor-like protein kinase precursor, putative …													Leucine Rich Repeat Kinase XI & XII
ORTHOMCL0	0	ORTHOMCL0(144 genes,3 taxa):	LOC_Os02g12030.1	OSA	signalling.receptor kinases.leucine rich repeat XI	highly similar to ( 659) AT3G47570 | Symbols: | leucine-rich repeat transmembrane protein kinase, putative | chr3:17527611-17530748 FORWARDmoderately similar to ( 450) RPK1_IPONI Receptor-like protein kinase precursor (EC 2.7.11.1) - Ipomoea nil (Japanese morning glory) (Pharbitis nil)nearly identical (2107) loc_os02g12030 12002.m06451 protein receptor-like protein kinase precursor, putative S_TK…													Leucine Rich Repeat Kinase XI & XII
ORTHOMCL0	0	ORTHOMCL0(144 genes,3 taxa):	LOC_Os02g12040.1	OSA	signalling.receptor kinases.leucine rich repeat XI	moderately similar to ( 334) AT5G46330 | Symbols: FLS2 | FLS2 (FLAGELLIN-SENSITIVE 2); ATP binding / kinase/ protein binding / protein serine/threonine kinase/ transmembrane receptor protein serine/threonine kinase | chr5:18791802-18795407 FORWARDmoderately similar to ( 318) RPK1_IPONI Receptor-like protein kinase precursor (EC 2.7.11.1) - Ipomoea nil (Japanese morning glory) (Pharbitis nil)nearl…
ORTHOMCL0	0	ORTHOMCL0(144 genes,3 taxa):	LOC_Os02g12400.1	OSA	signalling.receptor kinases.leucine rich repeat XI	highly similar to ( 607) AT3G47570 | Symbols: | leucine-rich repeat transmembrane protein kinase, putative | chr3:17527611-17530748 FORWARDmoderately similar to ( 397) RPK1_IPONI Receptor-like protein kinase precursor (EC 2.7.11.1) - Ipomoea nil (Japanese morning glory) (Pharbitis nil)nearly identical (2001) loc_os02g12400 12002.m06488 protein receptor-like protein kinase precursor, putative, exp…													Leucine Rich Repeat Kinase XI & XII
ORTHOMCL0	0	ORTHOMCL0(144 genes,3 taxa):	LOC_Os02g12420.1	OSA	signalling.receptor kinases.leucine rich repeat XI	highly similar to ( 596) AT3G47570 | Symbols: | leucine-rich repeat transmembrane protein kinase, putative | chr3:17527611-17530748 FORWARDmoderately similar to ( 334) RPK1_IPONI Receptor-like protein kinase precursor (EC 2.7.11.1) - Ipomoea nil (Japanese morning glory) (Pharbitis nil)nearly identical (1603) loc_os02g12420 12002.m06490 protein receptor-like protein kinase precursor, putative, exp…													Leucine Rich Repeat Kinase XI & XII
ORTHOMCL0	0	ORTHOMCL0(144 genes,3 taxa):	LOC_Os02g12440.1	OSA	signalling.receptor kinases.leucine rich repeat XI	highly similar to ( 509) AT3G47090 | Symbols: | leucine-rich repeat transmembrane protein kinase, putative | chr3:17341512-17344645 REVERSEmoderately similar to ( 224) RPK1_IPONI Receptor-like protein kinase precursor (EC 2.7.11.1) - Ipomoea nil (Japanese morning glory) (Pharbitis nil)nearly identical (1273) loc_os02g12440 12002.m06492 protein receptor-like protein kinase precursor, putative, exp…													Leucine Rich Repeat Kinase XI & XII
ORTHOMCL0	0	ORTHOMCL0(144 genes,3 taxa):	LOC_Os02g12450.1	OSA	signalling.receptor kinases.leucine rich repeat XI	highly similar to ( 645) AT3G47090 | Symbols: | leucine-rich repeat transmembrane protein kinase, putative | chr3:17341512-17344645 REVERSEmoderately similar to ( 430) RPK1_IPONI Receptor-like protein kinase precursor (EC 2.7.11.1) - Ipomoea nil (Japanese morning glory) (Pharbitis nil)nearly identical (2024) loc_os02g12450 12002.m06493 protein receptor-like protein kinase precursor, putative S_TK…													Leucine Rich Repeat Kinase XI & XII
ORTHOMCL0	0	ORTHOMCL0(144 genes,3 taxa):	LOC_Os02g13780.1	OSA	signalling.receptor kinases.leucine rich repeat XI	highly similar to ( 605) AT3G47570 | Symbols: | leucine-rich repeat transmembrane protein kinase, putative | chr3:17527611-17530748 FORWARDmoderately similar to ( 372) RPK1_IPONI Receptor-like protein kinase precursor (EC 2.7.11.1) - Ipomoea nil (Japanese morning glory) (Pharbitis nil)nearly identical (1818) loc_os02g13780 12002.m06624 protein receptor-like protein kinase precursor, putative S_TK…													Leucine Rich Repeat Kinase XI & XII
ORTHOMCL0	0	ORTHOMCL0(144 genes,3 taxa):	LOC_Os02g30540.1	OSA	signalling.receptor kinases.leucine rich repeat XI	moderately similar to ( 484) AT3G47570 | Symbols: | leucine-rich repeat transmembrane protein kinase, putative | chr3:17527611-17530748 FORWARDmoderately similar to ( 323) RPK1_IPONI Receptor-like protein kinase precursor (EC 2.7.11.1) - Ipomoea nil (Japanese morning glory) (Pharbitis nil)nearly identical (1877) loc_os02g30540 12002.m08197 protein receptor-like protein kinase 5 precursor, putativ…													Leucine Rich Repeat Kinase XI & XII
ORTHOMCL0	0	ORTHOMCL0(144 genes,3 taxa):	LOC_Os02g40180.1	OSA	signalling.receptor kinases.leucine rich repeat XI	highly similar to ( 632) AT3G47570 | Symbols: | leucine-rich repeat transmembrane protein kinase, putative | chr3:17527611-17530748 FORWARDmoderately similar to ( 385) PSKR_DAUCA Phytosulfokine receptor precursor (EC 2.7.11.1) (Phytosulfokine LRR receptor kinase) - Daucus carota (Carrot)nearly identical (1883) loc_os02g40180 12002.m09104 protein receptor-like protein kinase precursor, putative, e…													Leucine Rich Repeat Kinase XI & XII
ORTHOMCL0	0	ORTHOMCL0(144 genes,3 taxa):	LOC_Os02g40200.1	OSA	signalling.receptor kinases.leucine rich repeat XI	highly similar to ( 608) AT3G47570 | Symbols: | leucine-rich repeat transmembrane protein kinase, putative | chr3:17527611-17530748 FORWARDmoderately similar to ( 370) PSKR_DAUCA Phytosulfokine receptor precursor (EC 2.7.11.1) (Phytosulfokine LRR receptor kinase) - Daucus carota (Carrot)nearly identical (1905) loc_os02g40200 12002.m33773 protein receptor-like protein kinase precursor, putative, e…													S Domain Kinase (Type 2)
ORTHOMCL0	0	ORTHOMCL0(144 genes,3 taxa):	LOC_Os02g40240.1	OSA	signalling.receptor kinases.leucine rich repeat XI	highly similar to ( 574) AT3G47570 | Symbols: | leucine-rich repeat transmembrane protein kinase, putative | chr3:17527611-17530748 FORWARDmoderately similar to ( 348) RPK1_IPONI Receptor-like protein kinase precursor (EC 2.7.11.1) - Ipomoea nil (Japanese morning glory) (Pharbitis nil)nearly identical (1823) loc_os02g40240 12002.m33414 protein leucine-rich repeat receptor protein kinase EXS precu…													Leucine Rich Repeat Kinase XI & XII
ORTHOMCL0	0	ORTHOMCL0(144 genes,3 taxa):	LOC_Os02g42370.1	OSA	signalling.receptor kinases.leucine rich repeat XI	highly similar to ( 565) AT3G47570 | Symbols: | leucine-rich repeat transmembrane protein kinase, putative | chr3:17527611-17530748 FORWARDmoderately similar to ( 273) RPK1_IPONI Receptor-like protein kinase precursor (EC 2.7.11.1) - Ipomoea nil (Japanese morning glory) (Pharbitis nil)nearly identical (1738) loc_os02g42370 12002.m09272 protein receptor-like protein kinase 5 precursor, putative, e…	Os.27412.1.S1_at												Leucine Rich Repeat Kinase XI & XII
ORTHOMCL0	0	ORTHOMCL0(144 genes,3 taxa):	LOC_Os04g03210.1	OSA	signalling.receptor kinases.leucine rich repeat XI	highly similar to ( 615) AT3G47570 | Symbols: | leucine-rich repeat transmembrane protein kinase, putative | chr3:17527611-17530748 FORWARDmoderately similar to ( 380) RPK1_IPONI Receptor-like protein kinase precursor (EC 2.7.11.1) - Ipomoea nil (Japanese morning glory) (Pharbitis nil)nearly identical (1821) loc_os04g03210 12004.m05630 protein receptor-like protein kinase 5 precursor, putative S_…													Leucine Rich Repeat Kinase XI & XII
ORTHOMCL0	0	ORTHOMCL0(144 genes,3 taxa):	LOC_Os04g14570.1	OSA	signalling.receptor kinases.leucine rich repeat XI	moderately similar to ( 351) AT3G47570 | Symbols: | leucine-rich repeat transmembrane protein kinase, putative | chr3:17527611-17530748 FORWARDmoderately similar to ( 263) RPK1_IPONI Receptor-like protein kinase precursor (EC 2.7.11.1) - Ipomoea nil (Japanese morning glory) (Pharbitis nil)nearly identical (2349) loc_os04g14570 12004.m06695 protein conserved hypothetical protein no original descri…													Leucine Rich Repeat Kinase XI & XII
ORTHOMCL0	0	ORTHOMCL0(144 genes,3 taxa):	LOC_Os04g15630.1	OSA	signalling.receptor kinases.leucine rich repeat XI	highly similar to ( 542) AT3G47570 | Symbols: | leucine-rich repeat transmembrane protein kinase, putative | chr3:17527611-17530748 FORWARDmoderately similar to ( 249) PSKR_DAUCA Phytosulfokine receptor precursor (EC 2.7.11.1) (Phytosulfokine LRR receptor kinase) - Daucus carota (Carrot)nearly identical (1569) loc_os04g15630 12004.m06749 protein leucine-rich repeat receptor protein kinase EXS pre…	OsAffx.13826.1.S1_at												Leucine Rich Repeat Kinase XI & XII
ORTHOMCL0	0	ORTHOMCL0(144 genes,3 taxa):	LOC_Os04g15650.1	OSA	signalling.receptor kinases.leucine rich repeat XI	moderately similar to ( 421) AT3G47570 | Symbols: | leucine-rich repeat transmembrane protein kinase, putative | chr3:17527611-17530748 FORWARDweakly similar to ( 155) RPK1_IPONI Receptor-like protein kinase precursor (EC 2.7.11.1) - Ipomoea nil (Japanese morning glory) (Pharbitis nil)nearly identical (1442) loc_os04g15650 12004.m06751 protein Leucine Rich Repeat family protein, expressed S_TKc S…													Leucine Rich Repeat Kinase XI & XII
ORTHOMCL0	0	ORTHOMCL0(144 genes,3 taxa):	LOC_Os04g15660.1	OSA	signalling.receptor kinases.leucine rich repeat XI	highly similar to ( 531) AT3G47570 | Symbols: | leucine-rich repeat transmembrane protein kinase, putative | chr3:17527611-17530748 FORWARDmoderately similar to ( 311) RPK1_IPONI Receptor-like protein kinase precursor (EC 2.7.11.1) - Ipomoea nil (Japanese morning glory) (Pharbitis nil)nearly identical (1535) loc_os04g15660 12004.m06752 protein receptor-like protein kinase 5 precursor, putative S_…													S Domain Kinase (Type 2)
ORTHOMCL0	0	ORTHOMCL0(144 genes,3 taxa):	LOC_Os06g16070.1	OSA	signalling.receptor kinases.leucine rich repeat XI	moderately similar to ( 500) AT3G47570 | Symbols: | leucine-rich repeat transmembrane protein kinase, putative | chr3:17527611-17530748 FORWARDmoderately similar to ( 454) RPK1_IPONI Receptor-like protein kinase precursor (EC 2.7.11.1) - Ipomoea nil (Japanese morning glory) (Pharbitis nil)nearly identical (2019) loc_os06g16070 12006.m06320 protein receptor-like protein kinase precursor, putative …													Leucine Rich Repeat Kinase XI & XII
ORTHOMCL0	0	ORTHOMCL0(144 genes,3 taxa):	LOC_Os06g23190.1	OSA	signalling.receptor kinases.leucine rich repeat XI	highly similar to ( 594) AT3G47570 | Symbols: | leucine-rich repeat transmembrane protein kinase, putative | chr3:17527611-17530748 FORWARDmoderately similar to ( 256) RPK1_IPONI Receptor-like protein kinase precursor (EC 2.7.11.1) - Ipomoea nil (Japanese morning glory) (Pharbitis nil)nearly identical (1832) loc_os06g23190 12006.m06971 protein receptor-like protein kinase 5 precursor, putative, e…	OsAffx.4912.1.S1_at												Leucine Rich Repeat Kinase XI & XII
ORTHOMCL0	0	ORTHOMCL0(144 genes,3 taxa):	LOC_Os06g38340.1	OSA	signalling.receptor kinases.leucine rich repeat XI	highly similar to ( 631) AT3G47570 | Symbols: | leucine-rich repeat transmembrane protein kinase, putative | chr3:17527611-17530748 FORWARDmoderately similar to ( 457) RPK1_IPONI Receptor-like protein kinase precursor (EC 2.7.11.1) - Ipomoea nil (Japanese morning glory) (Pharbitis nil)nearly identical (2073) loc_os06g38340 12006.m08369 protein receptor-like protein kinase precursor, putative, exp…													S Domain Kinase (Type 2)
ORTHOMCL0	0	ORTHOMCL0(144 genes,3 taxa):	LOC_Os06g38590.1	OSA	signalling.receptor kinases.leucine rich repeat XI	highly similar to ( 621) AT3G47570 | Symbols: | leucine-rich repeat transmembrane protein kinase, putative | chr3:17527611-17530748 FORWARDmoderately similar to ( 407) RPK1_IPONI Receptor-like protein kinase precursor (EC 2.7.11.1) - Ipomoea nil (Japanese morning glory) (Pharbitis nil)nearly identical (1995) loc_os06g38590 12006.m08393 protein receptor-like protein kinase precursor, putative, exp…													Leucine Rich Repeat Kinase XI & XII
ORTHOMCL0	0	ORTHOMCL0(144 genes,3 taxa):	LOC_Os06g38640.1	OSA	signalling.receptor kinases.leucine rich repeat XI	moderately similar to ( 300) AT3G47570 | Symbols: | leucine-rich repeat transmembrane protein kinase, putative | chr3:17527611-17530748 FORWARDmoderately similar to ( 286) RPK1_IPONI Receptor-like protein kinase precursor (EC 2.7.11.1) - Ipomoea nil (Japanese morning glory) (Pharbitis nil)nearly identical (1019) loc_os06g38640 12006.m08403 protein receptor-like protein kinase precursor, putative …
ORTHOMCL0	0	ORTHOMCL0(144 genes,3 taxa):	LOC_Os06g38650.1	OSA	signalling.receptor kinases.leucine rich repeat XI	highly similar to ( 608) AT3G47570 | Symbols: | leucine-rich repeat transmembrane protein kinase, putative | chr3:17527611-17530748 FORWARDmoderately similar to ( 446) RPK1_IPONI Receptor-like protein kinase precursor (EC 2.7.11.1) - Ipomoea nil (Japanese morning glory) (Pharbitis nil)nearly identical (2055) loc_os06g38650 12006.m08404 protein receptor-like protein kinase precursor, putative, exp…													Leucine Rich Repeat Kinase XI & XII
ORTHOMCL0	0	ORTHOMCL0(144 genes,3 taxa):	LOC_Os06g38670.1	OSA	signalling.receptor kinases.leucine rich repeat XI	highly similar to ( 603) AT3G47570 | Symbols: | leucine-rich repeat transmembrane protein kinase, putative | chr3:17527611-17530748 FORWARDmoderately similar to ( 405) RPK1_IPONI Receptor-like protein kinase precursor (EC 2.7.11.1) - Ipomoea nil (Japanese morning glory) (Pharbitis nil)nearly identical (2311) loc_os06g38670 12006.m08406 protein receptor-like protein kinase precursor, putative TyrK…													Leucine Rich Repeat Kinase XI & XII
ORTHOMCL0	0	ORTHOMCL0(144 genes,3 taxa):	LOC_Os06g38730.1	OSA	signalling.receptor kinases.leucine rich repeat XI	highly similar to ( 576) AT3G47570 | Symbols: | leucine-rich repeat transmembrane protein kinase, putative | chr3:17527611-17530748 FORWARDmoderately similar to ( 361) RPK1_IPONI Receptor-like protein kinase precursor (EC 2.7.11.1) - Ipomoea nil (Japanese morning glory) (Pharbitis nil)nearly identical (1778) loc_os06g38730 12006.m08412 protein receptor-like protein kinase 5 precursor, putative, e…													Leucine Rich Repeat Kinase XI & XII
ORTHOMCL0	0	ORTHOMCL0(144 genes,3 taxa):	LOC_Os06g38780.1	OSA	signalling.receptor kinases.leucine rich repeat XI	highly similar to ( 599) AT3G47570 | Symbols: | leucine-rich repeat transmembrane protein kinase, putative | chr3:17527611-17530748 FORWARDmoderately similar to ( 347) RPK1_IPONI Receptor-like protein kinase precursor (EC 2.7.11.1) - Ipomoea nil (Japanese morning glory) (Pharbitis nil)nearly identical (1631) loc_os06g38780 12006.m08417 protein receptor-like protein kinase 5 precursor, putative, e…	Os.49629.1.S1_at												Leucine Rich Repeat Kinase XI & XII
ORTHOMCL0	0	ORTHOMCL0(144 genes,3 taxa):	LOC_Os06g38830.1	OSA	signalling.receptor kinases.leucine rich repeat XI	moderately similar to ( 305) AT3G47570 | Symbols: | leucine-rich repeat transmembrane protein kinase, putative | chr3:17527611-17530748 FORWARDmoderately similar to ( 257) RPK1_IPONI Receptor-like protein kinase precursor (EC 2.7.11.1) - Ipomoea nil (Japanese morning glory) (Pharbitis nil)nearly identical (1281) loc_os06g38830 12006.m08422 protein leucine-rich repeat receptor protein kinase EXS p…
ORTHOMCL0	0	ORTHOMCL0(144 genes,3 taxa):	LOC_Os06g38930.1	OSA	signalling.receptor kinases.leucine rich repeat XI	highly similar to ( 601) AT3G47570 | Symbols: | leucine-rich repeat transmembrane protein kinase, putative | chr3:17527611-17530748 FORWARDmoderately similar to ( 458) RPK1_IPONI Receptor-like protein kinase precursor (EC 2.7.11.1) - Ipomoea nil (Japanese morning glory) (Pharbitis nil)nearly identical (2084) loc_os06g38930 12006.m08431 protein leucine-rich repeat receptor protein kinase EXS precu…													Leucine Rich Repeat Kinase XI & XII
ORTHOMCL0	0	ORTHOMCL0(144 genes,3 taxa):	LOC_Os06g45630.1	OSA	signalling.receptor kinases.leucine rich repeat XI	highly similar to ( 597) AT3G47570 | Symbols: | leucine-rich repeat transmembrane protein kinase, putative | chr3:17527611-17530748 FORWARDmoderately similar to ( 315) PSKR_DAUCA Phytosulfokine receptor precursor (EC 2.7.11.1) (Phytosulfokine LRR receptor kinase) - Daucus carota (Carrot)nearly identical (1725) loc_os06g45630 12006.m09091 protein ATP binding protein, putative, expressed S_TKc PTKc…													Leucine Rich Repeat Kinase XI & XII
ORTHOMCL0	0	ORTHOMCL0(144 genes,3 taxa):	LOC_Os07g03000.1	OSA	signalling.receptor kinases.leucine rich repeat XI	highly similar to ( 652) AT3G47090 | Symbols: | leucine-rich repeat transmembrane protein kinase, putative | chr3:17341512-17344645 REVERSEmoderately similar to ( 413) RPK1_IPONI Receptor-like protein kinase precursor (EC 2.7.11.1) - Ipomoea nil (Japanese morning glory) (Pharbitis nil)nearly identical (1948) loc_os07g03000 12007.m04771 protein receptor-like protein kinase precursor, putative, exp…													Leucine Rich Repeat Kinase XI & XII
ORTHOMCL0	0	ORTHOMCL0(144 genes,3 taxa):	LOC_Os07g03990.1	OSA	signalling.receptor kinases.leucine rich repeat XI	moderately similar to ( 498) AT3G47570 | Symbols: | leucine-rich repeat transmembrane protein kinase, putative | chr3:17527611-17530748 FORWARDmoderately similar to ( 402) RPK1_IPONI Receptor-like protein kinase precursor (EC 2.7.11.1) - Ipomoea nil (Japanese morning glory) (Pharbitis nil)nearly identical (2040) loc_os07g03990 12007.m04869 protein receptor-like protein kinase precursor, putative,…													Leucine Rich Repeat Kinase XI & XII
ORTHOMCL0	0	ORTHOMCL0(144 genes,3 taxa):	LOC_Os08g14940.1	OSA	signalling.receptor kinases.leucine rich repeat XI	highly similar to ( 570) AT5G20480 | Symbols: EFR | EFR (EF-TU RECEPTOR); ATP binding / kinase/ protein serine/threonine kinase | chr5:6922497-6925679 FORWARDmoderately similar to ( 310) RPK1_IPONI Receptor-like protein kinase precursor (EC 2.7.11.1) - Ipomoea nil (Japanese morning glory) (Pharbitis nil)nearly identical (1766) loc_os08g14940 12008.m05617 protein receptor-like protein kinase precu…													S Domain Kinase (Type 2)
ORTHOMCL0	0	ORTHOMCL0(144 genes,3 taxa):	LOC_Os08g14950.1	OSA	signalling.receptor kinases.leucine rich repeat XI	highly similar to ( 637) AT3G47570 | Symbols: | leucine-rich repeat transmembrane protein kinase, putative | chr3:17527611-17530748 FORWARDmoderately similar to ( 362) RPK1_IPONI Receptor-like protein kinase precursor (EC 2.7.11.1) - Ipomoea nil (Japanese morning glory) (Pharbitis nil)nearly identical (1860) loc_os08g14950 12008.m05618 protein leucine-rich repeat receptor protein kinase EXS precu…													Leucine Rich Repeat Kinase XI & XII
ORTHOMCL0	0	ORTHOMCL0(144 genes,3 taxa):	LOC_Os08g14960.1	OSA	signalling.receptor kinases.leucine rich repeat XI	moderately similar to ( 256) AT3G47570 | Symbols: | leucine-rich repeat transmembrane protein kinase, putative | chr3:17527611-17530748 FORWARDweakly similar to ( 185) RPK1_IPONI Receptor-like protein kinase precursor (EC 2.7.11.1) - Ipomoea nil (Japanese morning glory) (Pharbitis nil)highly similar to ( 900) loc_os08g14960 12008.m05619 protein receptor-like protein kinase precursor, putative no …
ORTHOMCL0	0	ORTHOMCL0(144 genes,3 taxa):	LOC_Os08g14990.1	OSA	signalling.receptor kinases.leucine rich repeat XI	highly similar to ( 651) AT3G47570 | Symbols: | leucine-rich repeat transmembrane protein kinase, putative | chr3:17527611-17530748 FORWARDmoderately similar to ( 379) RPK1_IPONI Receptor-like protein kinase precursor (EC 2.7.11.1) - Ipomoea nil (Japanese morning glory) (Pharbitis nil)nearly identical (1896) loc_os08g14990 12008.m05622 protein receptor-like protein kinase precursor, putative, exp…													Leucine Rich Repeat Kinase XI & XII
ORTHOMCL0	0	ORTHOMCL0(144 genes,3 taxa):	LOC_Os08g24310.1	OSA	signalling.receptor kinases.leucine rich repeat XI	highly similar to ( 537) AT3G47570 | Symbols: | leucine-rich repeat transmembrane protein kinase, putative | chr3:17527611-17530748 FORWARDmoderately similar to ( 343) RPK1_IPONI Receptor-like protein kinase precursor (EC 2.7.11.1) - Ipomoea nil (Japanese morning glory) (Pharbitis nil)nearly identical (1675) loc_os08g24310 12008.m06450 protein receptor-like protein kinase precursor, putative, exp…													Leucine Rich Repeat Kinase XI & XII
ORTHOMCL0	0	ORTHOMCL0(144 genes,3 taxa):	LOC_Os10g13970.1	OSA	signalling.receptor kinases.leucine rich repeat XI	moderately similar to ( 487) AT3G47570 | Symbols: | leucine-rich repeat transmembrane protein kinase, putative | chr3:17527611-17530748 FORWARDmoderately similar to ( 439) RPK1_IPONI Receptor-like protein kinase precursor (EC 2.7.11.1) - Ipomoea nil (Japanese morning glory) (Pharbitis nil)nearly identical (1953) loc_os10g13970 12010.m04648 protein leucine-rich repeat receptor protein kinase EXS p…													Leucine Rich Repeat Kinase XI & XII
ORTHOMCL0	0	ORTHOMCL0(144 genes,3 taxa):	LOC_Os10g19160.1	OSA	signalling.receptor kinases.leucine rich repeat XI	highly similar to ( 711) AT3G47570 | Symbols: | leucine-rich repeat transmembrane protein kinase, putative | chr3:17527611-17530748 FORWARDmoderately similar to ( 369) RPK1_IPONI Receptor-like protein kinase precursor (EC 2.7.11.1) - Ipomoea nil (Japanese morning glory) (Pharbitis nil)nearly identical (1935) loc_os10g19160 12010.m04990 protein receptor kinase, putative, expressed PTKc Pkinase_Tyr…													Leucine Rich Repeat Kinase XI & XII
ORTHOMCL0	0	ORTHOMCL0(144 genes,3 taxa):	LOC_Os10g22860.1	OSA	signalling.receptor kinases.leucine rich repeat XI	highly similar to ( 684) AT3G47570 | Symbols: | leucine-rich repeat transmembrane protein kinase, putative | chr3:17527611-17530748 FORWARDmoderately similar to ( 385) RPK1_IPONI Receptor-like protein kinase precursor (EC 2.7.11.1) - Ipomoea nil (Japanese morning glory) (Pharbitis nil)nearly identical (1986) loc_os10g22860 12010.m05293 protein receptor kinase, putative, expressed S_TKc S_TKc Pkin…	Os.35432.1.S1_at												Leucine Rich Repeat Kinase XI & XII
ORTHOMCL0	0	ORTHOMCL0(144 genes,3 taxa):	LOC_Os10g22890.1	OSA	signalling.receptor kinases.leucine rich repeat XI	highly similar to ( 659) AT3G47570 | Symbols: | leucine-rich repeat transmembrane protein kinase, putative | chr3:17527611-17530748 FORWARDmoderately similar to ( 359) RPK1_IPONI Receptor-like protein kinase precursor (EC 2.7.11.1) - Ipomoea nil (Japanese morning glory) (Pharbitis nil)nearly identical (1944) loc_os10g22890 12010.m05295 protein receptor kinase, putative, expressed S_TKc S_TKc Pkin…													Leucine Rich Repeat Kinase XI & XII
ORTHOMCL0	0	ORTHOMCL0(144 genes,3 taxa):	LOC_Os11g07060.1	OSA	signalling.receptor kinases.leucine rich repeat XI	highly similar to ( 679) AT3G47570 | Symbols: | leucine-rich repeat transmembrane protein kinase, putative | chr3:17527611-17530748 FORWARDmoderately similar to ( 378) RPK1_IPONI Receptor-like protein kinase precursor (EC 2.7.11.1) - Ipomoea nil (Japanese morning glory) (Pharbitis nil)nearly identical (1972) loc_os11g07060 12011.m079950 protein receptor protein kinase CLAVATA1 precursor, putative…													Leucine Rich Repeat Kinase XI & XII
ORTHOMCL0	0	ORTHOMCL0(144 genes,3 taxa):	LOC_Os11g07100.1	OSA	signalling.receptor kinases.leucine rich repeat XI	highly similar to ( 670) AT3G47570 | Symbols: | leucine-rich repeat transmembrane protein kinase, putative | chr3:17527611-17530748 FORWARDmoderately similar to ( 384) RPK1_IPONI Receptor-like protein kinase precursor (EC 2.7.11.1) - Ipomoea nil (Japanese morning glory) (Pharbitis nil)nearly identical (2161) loc_os11g07100 12011.m04907 protein receptor protein kinase CLAVATA1 precursor, putative,…													Leucine Rich Repeat Kinase XI & XII
ORTHOMCL0	0	ORTHOMCL0(144 genes,3 taxa):	LOC_Os11g07120.1	OSA	signalling.receptor kinases.leucine rich repeat XI	highly similar to ( 551) AT5G20480 | Symbols: EFR | EFR (EF-TU RECEPTOR); ATP binding / kinase/ protein serine/threonine kinase | chr5:6922497-6925679 FORWARDmoderately similar to ( 308) PSKR_DAUCA Phytosulfokine receptor precursor (EC 2.7.11.1) (Phytosulfokine LRR receptor kinase) - Daucus carota (Carrot)nearly identical (1773) loc_os11g07120 12011.m079951 protein receptor-like protein kinase 5 …	OsAffx.18717.1.S1_at				1.98879					1.98879			Leucine Rich Repeat Kinase XI & XII
ORTHOMCL0	0	ORTHOMCL0(144 genes,3 taxa):	LOC_Os11g07130.1	OSA	signalling.receptor kinases.leucine rich repeat XI	moderately similar to ( 318) AT3G47090 | Symbols: | leucine-rich repeat transmembrane protein kinase, putative | chr3:17341512-17344645 REVERSEweakly similar to ( 141) PSKR_DAUCA Phytosulfokine receptor precursor (EC 2.7.11.1) (Phytosulfokine LRR receptor kinase) - Daucus carota (Carrot)highly similar to ( 865) loc_os11g07130 12011.m04909 protein receptor protein kinase CLAVATA1 precursor, putati…	OsAffx.30855.1.S1_x_at			-1.17885						-1.17885			Leucine Rich Repeat Kinase XI & XII
ORTHOMCL0	0	ORTHOMCL0(144 genes,3 taxa):	LOC_Os11g07140.1	OSA	signalling.receptor kinases.leucine rich repeat XI	moderately similar to ( 434) AT3G47090 | Symbols: | leucine-rich repeat transmembrane protein kinase, putative | chr3:17341512-17344645 REVERSEmoderately similar to ( 214) RPK1_IPONI Receptor-like protein kinase precursor (EC 2.7.11.1) - Ipomoea nil (Japanese morning glory) (Pharbitis nil)nearly identical (1246) loc_os11g07140 12011.m04910 protein receptor kinase-like protein, putative, expressed…	OsAffx.30855.1.S1_at			-1.37659						-1.37659			Leucine Rich Repeat Kinase XI & XII
ORTHOMCL0	0	ORTHOMCL0(144 genes,3 taxa):	LOC_Os11g07160.1	OSA	signalling.receptor kinases.leucine rich repeat XI	highly similar to ( 637) AT5G20480 | Symbols: EFR | EFR (EF-TU RECEPTOR); ATP binding / kinase/ protein serine/threonine kinase | chr5:6922497-6925679 FORWARDmoderately similar to ( 361) RPK1_IPONI Receptor-like protein kinase precursor (EC 2.7.11.1) - Ipomoea nil (Japanese morning glory) (Pharbitis nil)nearly identical (1962) loc_os11g07160 12011.m04912 protein receptor-like protein kinase 5 pre…													Leucine Rich Repeat Kinase XI & XII
ORTHOMCL0	0	ORTHOMCL0(144 genes,3 taxa):	LOC_Os11g07170.1	OSA	signalling.receptor kinases.leucine rich repeat XI	highly similar to ( 633) AT3G47570 | Symbols: | leucine-rich repeat transmembrane protein kinase, putative | chr3:17527611-17530748 FORWARDmoderately similar to ( 322) PSKR_DAUCA Phytosulfokine receptor precursor (EC 2.7.11.1) (Phytosulfokine LRR receptor kinase) - Daucus carota (Carrot)nearly identical (1944) loc_os11g07170 12011.m04913 protein receptor protein kinase CLAVATA1 precursor, putativ…													Leucine Rich Repeat Kinase XI & XII
ORTHOMCL0	0	ORTHOMCL0(144 genes,3 taxa):	LOC_Os11g07180.1	OSA	signalling.receptor kinases.leucine rich repeat XI	highly similar to ( 649) AT3G47570 | Symbols: | leucine-rich repeat transmembrane protein kinase, putative | chr3:17527611-17530748 FORWARDmoderately similar to ( 345) RPK1_IPONI Receptor-like protein kinase precursor (EC 2.7.11.1) - Ipomoea nil (Japanese morning glory) (Pharbitis nil)nearly identical (1918) loc_os11g07180 12011.m04914 protein receptor-like protein kinase 5 precursor, putative, e…													Leucine Rich Repeat Kinase XI & XII
ORTHOMCL0	0	ORTHOMCL0(144 genes,3 taxa):	LOC_Os11g07200.2	OSA	signalling.receptor kinases.leucine rich repeat XI	highly similar to ( 630) AT3G47090 | Symbols: | leucine-rich repeat transmembrane protein kinase, putative | chr3:17341512-17344645 REVERSEmoderately similar to ( 324) RPK1_IPONI Receptor-like protein kinase precursor (EC 2.7.11.1) - Ipomoea nil (Japanese morning glory) (Pharbitis nil)nearly identical (1937) loc_os11g07200 12011.m04917 protein receptor protein kinase CLAVATA1 precursor, putative,…	Os.27053.3.A1_s_at			4.24043	4.63687					4.43865			Leucine Rich Repeat Kinase XI & XII
ORTHOMCL0	0	ORTHOMCL0(144 genes,3 taxa):	LOC_Os11g07225.1	OSA	signalling.receptor kinases.leucine rich repeat XI	highly similar to ( 668) AT3G47570 | Symbols: | leucine-rich repeat transmembrane protein kinase, putative | chr3:17527611-17530748 FORWARDmoderately similar to ( 368) RPK1_IPONI Receptor-like protein kinase precursor (EC 2.7.11.1) - Ipomoea nil (Japanese morning glory) (Pharbitis nil)nearly identical (1288) loc_os11g07250 12011.m04921 protein receptor-like protein kinase 5 precursor, putative, e…													Leucine Rich Repeat Kinase XI & XII
ORTHOMCL0	0	ORTHOMCL0(144 genes,3 taxa):	LOC_Os11g07230.3	OSA	signalling.receptor kinases.leucine rich repeat XI	highly similar to ( 679) AT3G47570 | Symbols: | leucine-rich repeat transmembrane protein kinase, putative | chr3:17527611-17530748 FORWARDmoderately similar to ( 391) RPK1_IPONI Receptor-like protein kinase precursor (EC 2.7.11.1) - Ipomoea nil (Japanese morning glory) (Pharbitis nil)nearly identical (1931) loc_os11g07230 12011.m079952 protein receptor-like protein kinase 5 precursor, putative, …	Os.11618.1.S1_at			1.41834	1.28797					1.35315			Leucine Rich Repeat Kinase XI & XII
ORTHOMCL0	0	ORTHOMCL0(144 genes,3 taxa):	LOC_Os11g07240.1	OSA	signalling.receptor kinases.leucine rich repeat XI	highly similar to ( 514) AT3G47570 | Symbols: | leucine-rich repeat transmembrane protein kinase, putative | chr3:17527611-17530748 FORWARDmoderately similar to ( 242) PSKR_DAUCA Phytosulfokine receptor precursor (EC 2.7.11.1) (Phytosulfokine LRR receptor kinase) - Daucus carota (Carrot)nearly identical (1670) loc_os11g07240 12011.m04920 protein receptor protein kinase CLAVATA1 precursor, putativ…													Leucine Rich Repeat Kinase XI & XII
ORTHOMCL0	0	ORTHOMCL0(144 genes,3 taxa):	LOC_Os11g07250.1	OSA	signalling.receptor kinases.leucine rich repeat XI	highly similar to ( 557) AT5G20480 | Symbols: EFR | EFR (EF-TU RECEPTOR); ATP binding / kinase/ protein serine/threonine kinase | chr5:6922497-6925679 FORWARDmoderately similar to ( 297) RPK1_IPONI Receptor-like protein kinase precursor (EC 2.7.11.1) - Ipomoea nil (Japanese morning glory) (Pharbitis nil)nearly identical (1891) loc_os11g07250 12011.m04921 protein receptor-like protein kinase 5 pre…													S Domain Kinase (Type 2)
ORTHOMCL0	0	ORTHOMCL0(144 genes,3 taxa):	LOC_Os11g07260.1	OSA	signalling.receptor kinases.leucine rich repeat XI	highly similar to ( 653) AT3G47570 | Symbols: | leucine-rich repeat transmembrane protein kinase, putative | chr3:17527611-17530748 FORWARDmoderately similar to ( 348) RPK1_IPONI Receptor-like protein kinase precursor (EC 2.7.11.1) - Ipomoea nil (Japanese morning glory) (Pharbitis nil)nearly identical (1875) loc_os11g07260 12011.m04922 protein leucine-rich repeat receptor protein kinase EXS precu…													Leucine Rich Repeat Kinase XI & XII
ORTHOMCL0	0	ORTHOMCL0(144 genes,3 taxa):	LOC_Os11g07270.1	OSA	signalling.receptor kinases.leucine rich repeat XI	highly similar to ( 629) AT3G47570 | Symbols: | leucine-rich repeat transmembrane protein kinase, putative | chr3:17527611-17530748 FORWARDmoderately similar to ( 321) RPK1_IPONI Receptor-like protein kinase precursor (EC 2.7.11.1) - Ipomoea nil (Japanese morning glory) (Pharbitis nil)nearly identical (1816) loc_os11g07270 12011.m04923 protein receptor-like protein kinase 5 precursor, putative, e…	OsAffx.18719.1.S1_at				-1.21502					-1.21502			Leucine Rich Repeat Kinase XI & XII
ORTHOMCL0	0	ORTHOMCL0(144 genes,3 taxa):	LOC_Os11g10310.1	OSA	signalling.receptor kinases.leucine rich repeat XI	moderately similar to ( 477) AT3G47570 | Symbols: | leucine-rich repeat transmembrane protein kinase, putative | chr3:17527611-17530748 FORWARDmoderately similar to ( 402) RPK1_IPONI Receptor-like protein kinase precursor (EC 2.7.11.1) - Ipomoea nil (Japanese morning glory) (Pharbitis nil)nearly identical (1856) loc_os11g10310 12011.m05228 protein receptor-like protein kinase precursor, putative,…	Os.49827.1.S1_at												Leucine Rich Repeat Kinase XI & XII
ORTHOMCL0	0	ORTHOMCL0(144 genes,3 taxa):	LOC_Os11g29790.1	OSA	signalling.receptor kinases.leucine rich repeat XI	highly similar to ( 710) AT3G47570 | Symbols: | leucine-rich repeat transmembrane protein kinase, putative | chr3:17527611-17530748 FORWARDmoderately similar to ( 414) RPK1_IPONI Receptor-like protein kinase precursor (EC 2.7.11.1) - Ipomoea nil (Japanese morning glory) (Pharbitis nil)nearly identical (1954) loc_os11g29790 12011.m06888 protein receptor-like protein kinase precursor, putative S_TK…													Leucine Rich Repeat Kinase XI & XII
ORTHOMCL0	0	ORTHOMCL0(144 genes,3 taxa):	LOC_Os11g35500.1	OSA	signalling.receptor kinases.leucine rich repeat XI	highly similar to ( 607) AT3G47090 | Symbols: | leucine-rich repeat transmembrane protein kinase, putative | chr3:17341512-17344645 REVERSEmoderately similar to ( 310) RPK1_IPONI Receptor-like protein kinase precursor (EC 2.7.11.1) - Ipomoea nil (Japanese morning glory) (Pharbitis nil)nearly identical (1704) loc_os11g35500 12011.m07402 protein receptor-like protein kinase 5 precursor, putative, e…	OsAffx.31320.2.S1_at				1.06192					1.06192			Leucine Rich Repeat Kinase XI & XII
ORTHOMCL0	0	ORTHOMCL0(144 genes,3 taxa):	LOC_Os11g36090.1	OSA	signalling.receptor kinases.leucine rich repeat XI	highly similar to ( 658) AT3G47570 | Symbols: | leucine-rich repeat transmembrane protein kinase, putative | chr3:17527611-17530748 FORWARDmoderately similar to ( 328) RPK1_IPONI Receptor-like protein kinase precursor (EC 2.7.11.1) - Ipomoea nil (Japanese morning glory) (Pharbitis nil)nearly identical (2070) loc_os11g36090 12011.m07461 protein receptor kinase-like protein, putative, expressed Tyr…													Leucine Rich Repeat Kinase XI & XII
ORTHOMCL0	0	ORTHOMCL0(144 genes,3 taxa):	LOC_Os11g36140.1	OSA	signalling.receptor kinases.leucine rich repeat XI	highly similar to ( 680) AT3G47570 | Symbols: | leucine-rich repeat transmembrane protein kinase, putative | chr3:17527611-17530748 FORWARDmoderately similar to ( 398) RPK1_IPONI Receptor-like protein kinase precursor (EC 2.7.11.1) - Ipomoea nil (Japanese morning glory) (Pharbitis nil)nearly identical (1858) loc_os11g36140 12011.m07466 protein receptor-like protein kinase precursor, putative, exp…													Leucine Rich Repeat Kinase XI & XII
ORTHOMCL0	0	ORTHOMCL0(144 genes,3 taxa):	LOC_Os11g36150.1	OSA	signalling.receptor kinases.leucine rich repeat XI	highly similar to ( 678) AT3G47570 | Symbols: | leucine-rich repeat transmembrane protein kinase, putative | chr3:17527611-17530748 FORWARDmoderately similar to ( 348) RPK1_IPONI Receptor-like protein kinase precursor (EC 2.7.11.1) - Ipomoea nil (Japanese morning glory) (Pharbitis nil)nearly identical (1818) loc_os11g36150 12011.m07467 protein receptor-like protein kinase precursor, putative, exp…	Os.17190.1.A1_s_at			4.05943	3.64876					3.85409			Leucine Rich Repeat Kinase XI & XII
ORTHOMCL0	0	ORTHOMCL0(144 genes,3 taxa):	LOC_Os11g36160.1	OSA	signalling.receptor kinases.leucine rich repeat XI	highly similar to ( 598) AT3G47570 | Symbols: | leucine-rich repeat transmembrane protein kinase, putative | chr3:17527611-17530748 FORWARDmoderately similar to ( 351) RPK1_IPONI Receptor-like protein kinase precursor (EC 2.7.11.1) - Ipomoea nil (Japanese morning glory) (Pharbitis nil)nearly identical (1777) loc_os11g36160 12011.m28836 protein receptor-like protein kinase precursor, putative, exp…	Os.26792.1.S1_at			4.19254	4.05345					4.123			Leucine Rich Repeat Kinase XI & XII
ORTHOMCL0	0	ORTHOMCL0(144 genes,3 taxa):	LOC_Os11g36180.1	OSA	signalling.receptor kinases.leucine rich repeat XI	highly similar to ( 607) AT3G47570 | Symbols: | leucine-rich repeat transmembrane protein kinase, putative | chr3:17527611-17530748 FORWARDmoderately similar to ( 311) RPK1_IPONI Receptor-like protein kinase precursor (EC 2.7.11.1) - Ipomoea nil (Japanese morning glory) (Pharbitis nil)nearly identical (1736) loc_os11g36180 12011.m07470 protein receptor-like protein kinase 5 precursor, putative S_…													Leucine Rich Repeat Kinase XI & XII
ORTHOMCL0	0	ORTHOMCL0(144 genes,3 taxa):	LOC_Os11g36190.2	OSA	signalling.receptor kinases.leucine rich repeat XI	highly similar to ( 540) AT3G47570 | Symbols: | leucine-rich repeat transmembrane protein kinase, putative | chr3:17527611-17530748 FORWARDmoderately similar to ( 250) PSKR_DAUCA Phytosulfokine receptor precursor (EC 2.7.11.1) (Phytosulfokine LRR receptor kinase) - Daucus carota (Carrot)nearly identical (1374) loc_os11g36190 12011.m080025 protein receptor-like protein kinase 5 precursor, putative…	Os.54389.1.S1_at			3.16639	2.29738					2.73189			Leucine Rich Repeat Kinase XI & XII
ORTHOMCL0	0	ORTHOMCL0(144 genes,3 taxa):	LOC_Os11g40810.1	OSA	signalling.receptor kinases.leucine rich repeat XI	moderately similar to ( 449) AT3G47570 | Symbols: | leucine-rich repeat transmembrane protein kinase, putative | chr3:17527611-17530748 FORWARDweakly similar to ( 197) RPK1_IPONI Receptor-like protein kinase precursor (EC 2.7.11.1) - Ipomoea nil (Japanese morning glory) (Pharbitis nil)nearly identical (1363) loc_os11g40810 12011.m07927 protein receptor-like protein kinase 5 precursor, putative, e…	OsAffx.19285.1.S1_at			3.66624	3.52583					3.59603			S Domain Kinase (Type 2)
ORTHOMCL0	0	ORTHOMCL0(144 genes,3 taxa):	LOC_Os11g40890.1	OSA	signalling.receptor kinases.leucine rich repeat XI	moderately similar to ( 451) AT3G47570 | Symbols: | leucine-rich repeat transmembrane protein kinase, putative | chr3:17527611-17530748 FORWARDmoderately similar to ( 266) RPK1_IPONI Receptor-like protein kinase precursor (EC 2.7.11.1) - Ipomoea nil (Japanese morning glory) (Pharbitis nil)nearly identical (1496) loc_os11g40890 12011.m07934 protein ATP binding protein, putative, expressed S_TKc S_…													Leucine Rich Repeat Kinase XI & XII
ORTHOMCL0	0	ORTHOMCL0(144 genes,3 taxa):	LOC_Os11g40970.1	OSA	signalling.receptor kinases.leucine rich repeat XI	highly similar to ( 520) AT3G47570 | Symbols: | leucine-rich repeat transmembrane protein kinase, putative | chr3:17527611-17530748 FORWARDmoderately similar to ( 372) RPK1_IPONI Receptor-like protein kinase precursor (EC 2.7.11.1) - Ipomoea nil (Japanese morning glory) (Pharbitis nil)nearly identical (1818) loc_os11g40970 12011.m07941 protein receptor-like protein kinase precursor, putative, exp…													Leucine Rich Repeat Kinase XI & XII
ORTHOMCL0	0	ORTHOMCL0(144 genes,3 taxa):	LOC_Os11g41100.1	OSA	signalling.receptor kinases.leucine rich repeat XI	highly similar to ( 615) AT3G47570 | Symbols: | leucine-rich repeat transmembrane protein kinase, putative | chr3:17527611-17530748 FORWARDmoderately similar to ( 416) RPK1_IPONI Receptor-like protein kinase precursor (EC 2.7.11.1) - Ipomoea nil (Japanese morning glory) (Pharbitis nil)nearly identical (1970) loc_os11g41100 12011.m07953 protein receptor-like protein kinase precursor, putative S_TK…													Leucine Rich Repeat Kinase XI & XII
ORTHOMCL0	0	ORTHOMCL0(144 genes,3 taxa):	LOC_Os11g46970.1	OSA	signalling.receptor kinases.leucine rich repeat XI	moderately similar to ( 462) AT3G47570 | Symbols: | leucine-rich repeat transmembrane protein kinase, putative | chr3:17527611-17530748 FORWARDmoderately similar to ( 418) RPK1_IPONI Receptor-like protein kinase precursor (EC 2.7.11.1) - Ipomoea nil (Japanese morning glory) (Pharbitis nil)nearly identical (1915) loc_os11g46970 12011.m08477 protein receptor-like protein kinase precursor, putative,…													Leucine Rich Repeat Kinase XI & XII
ORTHOMCL0	0	ORTHOMCL0(144 genes,3 taxa):	LOC_Os11g46980.1	OSA	signalling.receptor kinases.leucine rich repeat XI	highly similar to ( 553) AT3G47570 | Symbols: | leucine-rich repeat transmembrane protein kinase, putative | chr3:17527611-17530748 FORWARDmoderately similar to ( 441) RPK1_IPONI Receptor-like protein kinase precursor (EC 2.7.11.1) - Ipomoea nil (Japanese morning glory) (Pharbitis nil)nearly identical (2143) loc_os11g46980 12011.m08478 protein receptor-like protein kinase precursor, putative Pkin…													Leucine Rich Repeat Kinase XI & XII
ORTHOMCL0	0	ORTHOMCL0(144 genes,3 taxa):	LOC_Os11g47000.1	OSA	signalling.receptor kinases.leucine rich repeat XI	moderately similar to ( 461) AT3G47570 | Symbols: | leucine-rich repeat transmembrane protein kinase, putative | chr3:17527611-17530748 FORWARDmoderately similar to ( 394) RPK1_IPONI Receptor-like protein kinase precursor (EC 2.7.11.1) - Ipomoea nil (Japanese morning glory) (Pharbitis nil)nearly identical (1799) loc_os11g47000 12011.m08480 protein receptor-like protein kinase precursor, putative,…													Leucine Rich Repeat Kinase XI & XII
ORTHOMCL0	0	ORTHOMCL0(144 genes,3 taxa):	LOC_Os11g47030.1	OSA	signalling.receptor kinases.leucine rich repeat XI	highly similar to ( 528) AT3G47570 | Symbols: | leucine-rich repeat transmembrane protein kinase, putative | chr3:17527611-17530748 FORWARDmoderately similar to ( 452) RPK1_IPONI Receptor-like protein kinase precursor (EC 2.7.11.1) - Ipomoea nil (Japanese morning glory) (Pharbitis nil)nearly identical (2028) loc_os11g47030 12011.m08483 protein receptor-like protein kinase precursor, putative Pkin…													Leucine Rich Repeat Kinase XI & XII
ORTHOMCL0	0	ORTHOMCL0(144 genes,3 taxa):	LOC_Os11g47160.1	OSA	signalling.receptor kinases.leucine rich repeat XI	moderately similar to ( 423) AT5G20480 | Symbols: EFR | EFR (EF-TU RECEPTOR); ATP binding / kinase/ protein serine/threonine kinase | chr5:6922497-6925679 FORWARDmoderately similar to ( 312) RPK1_IPONI Receptor-like protein kinase precursor (EC 2.7.11.1) - Ipomoea nil (Japanese morning glory) (Pharbitis nil)nearly identical (1570) loc_os11g47160 12011.m08496 protein leucine-rich repeat receptor p…													Leucine Rich Repeat Kinase XI & XII
ORTHOMCL0	0	ORTHOMCL0(144 genes,3 taxa):	LOC_Os11g47180.1	OSA	signalling.receptor kinases.leucine rich repeat XI	highly similar to ( 526) AT3G47570 | Symbols: | leucine-rich repeat transmembrane protein kinase, putative | chr3:17527611-17530748 FORWARDmoderately similar to ( 444) RPK1_IPONI Receptor-like protein kinase precursor (EC 2.7.11.1) - Ipomoea nil (Japanese morning glory) (Pharbitis nil)nearly identical (2008) loc_os11g47180 12011.m08498 protein receptor-like protein kinase precursor, putative, exp…	OsAffx.31524.1.S1_at			1.16711	1.17041					1.16876			Leucine Rich Repeat Kinase XI & XII
ORTHOMCL0	0	ORTHOMCL0(144 genes,3 taxa):	LOC_Os11g47210.1	OSA	signalling.receptor kinases.leucine rich repeat XI	moderately similar to ( 500) AT3G47570 | Symbols: | leucine-rich repeat transmembrane protein kinase, putative | chr3:17527611-17530748 FORWARDmoderately similar to ( 348) RPK1_IPONI Receptor-like protein kinase precursor (EC 2.7.11.1) - Ipomoea nil (Japanese morning glory) (Pharbitis nil)nearly identical (1670) loc_os11g47210 12011.m08501 protein receptor-like protein kinase 5 precursor, putativ…													Leucine Rich Repeat Kinase XI & XII
ORTHOMCL0	0	ORTHOMCL0(144 genes,3 taxa):	LOC_Os11g47240.1	OSA	signalling.receptor kinases.leucine rich repeat XI	highly similar to ( 531) AT3G47090 | Symbols: | leucine-rich repeat transmembrane protein kinase, putative | chr3:17341512-17344645 REVERSEmoderately similar to ( 400) RPK1_IPONI Receptor-like protein kinase precursor (EC 2.7.11.1) - Ipomoea nil (Japanese morning glory) (Pharbitis nil)nearly identical (1956) loc_os11g47240 12011.m08504 protein receptor-like protein kinase precursor, putative, exp…													S Domain Kinase (Type 2)
ORTHOMCL0	0	ORTHOMCL0(144 genes,3 taxa):	LOC_Os11g47290.1	OSA	signalling.receptor kinases.leucine rich repeat XI	moderately similar to ( 449) AT3G47570 | Symbols: | leucine-rich repeat transmembrane protein kinase, putative | chr3:17527611-17530748 FORWARDmoderately similar to ( 288) PSKR_DAUCA Phytosulfokine receptor precursor (EC 2.7.11.1) (Phytosulfokine LRR receptor kinase) - Daucus carota (Carrot)nearly identical (1941) loc_os11g47290 12011.m08509 protein receptor protein kinase CLAVATA1 precursor, put…													Leucine Rich Repeat Kinase XI & XII
ORTHOMCL0	0	ORTHOMCL0(144 genes,3 taxa):	LOC_Os11g47300.1	OSA	signalling.receptor kinases.leucine rich repeat XI	highly similar to ( 507) AT5G46330 | Symbols: FLS2 | FLS2 (FLAGELLIN-SENSITIVE 2); ATP binding / kinase/ protein binding / protein serine/threonine kinase/ transmembrane receptor protein serine/threonine kinase | chr5:18791802-18795407 FORWARDmoderately similar to ( 434) RPK1_IPONI Receptor-like protein kinase precursor (EC 2.7.11.1) - Ipomoea nil (Japanese morning glory) (Pharbitis nil)nearly id…													Leucine Rich Repeat Kinase XI & XII
ORTHOMCL0	0	ORTHOMCL0(144 genes,3 taxa):	LOC_Os11g47310.1	OSA	signalling.receptor kinases.leucine rich repeat XI	moderately similar to ( 351) AT3G47570 | Symbols: | leucine-rich repeat transmembrane protein kinase, putative | chr3:17527611-17530748 FORWARDweakly similar to ( 198) PSKR_DAUCA Phytosulfokine receptor precursor (EC 2.7.11.1) (Phytosulfokine LRR receptor kinase) - Daucus carota (Carrot)nearly identical (1009) loc_os11g47310 12011.m08511 protein receptor protein kinase CLAVATA1 precursor, putativ…													Leucine Rich Repeat Kinase XI & XII
ORTHOMCL0	0	ORTHOMCL0(144 genes,3 taxa):	LOC_Os12g42520.1	OSA	signalling.receptor kinases.leucine rich repeat XI	highly similar to ( 727) AT3G47570 | Symbols: | leucine-rich repeat transmembrane protein kinase, putative | chr3:17527611-17530748 FORWARDmoderately similar to ( 383) RPK1_IPONI Receptor-like protein kinase precursor (EC 2.7.11.1) - Ipomoea nil (Japanese morning glory) (Pharbitis nil)nearly identical (2048) loc_os12g42520 12012.m08031 protein receptor-like protein kinase precursor, putative S_TK…	OsAffx.32159.1.S1_at												Leucine Rich Repeat Kinase XI & XII
ORTHOMCL0	0	ORTHOMCL0(144 genes,3 taxa):	AT3G47090.1	ATH	signalling.receptor kinases.leucine rich repeat XII	leucine-rich repeat transmembrane protein kinase, putative | chr3:17341512-17344645 REVERSE	252450_s_at												S Domain Kinase (Type 2)
ORTHOMCL0	0	ORTHOMCL0(144 genes,3 taxa):	AT3G47110.1	ATH	signalling.receptor kinases.leucine rich repeat XII	leucine-rich repeat transmembrane protein kinase, putative | chr3:17347103-17350296 REVERSE	252452_at												S Domain Kinase (Type 2)
ORTHOMCL0	0	ORTHOMCL0(144 genes,3 taxa):	AT3G47570.1	ATH	signalling.receptor kinases.leucine rich repeat XII	leucine-rich repeat transmembrane protein kinase, putative | chr3:17527507-17530929 FORWARD	252378_at												Leucine Rich Repeat Kinase XI & XII
ORTHOMCL0	0	ORTHOMCL0(144 genes,3 taxa):	AT3G47580.1	ATH	signalling.receptor kinases.leucine rich repeat XII	leucine-rich repeat transmembrane protein kinase, putative | chr3:17532648-17536059 FORWARD	252450_s_at												S Domain Kinase (Type 2)
ORTHOMCL0	0	ORTHOMCL0(144 genes,3 taxa):	AT5G20480.1	ATH	signalling.receptor kinases.leucine rich repeat XII	Symbols: EFR | EFR (EF-TU RECEPTOR); ATP binding / kinase/ protein serine/threonine kinase | chr5:6922480-6925887 FORWARD	246082_at												Leucine Rich Repeat Kinase XI & XII
ORTHOMCL0	0	ORTHOMCL0(144 genes,3 taxa):	Bradi2g47256.1	BDI	signalling.receptor kinases.leucine rich repeat XII	(loc_os11g47030.1 : 921.0) no description available & (at3g47570 : 538.0) Leucine-rich repeat protein kinase family protein; FUNCTIONS IN: protein serine/threonine kinase activity, kinase activity, ATP binding; INVOLVED IN: transmembrane receptor protein tyrosine kinase signaling pathway, protein amino acid phosphorylation; LOCATED IN: plasma membrane; EXPRESSED IN: 13 plant structures; EXPRESSED…	Bradi2g47256	2.04988	-2.64363							-0.296877
ORTHOMCL0	0	ORTHOMCL0(144 genes,3 taxa):	Bradi5g03977.1	BDI	signalling.receptor kinases.leucine rich repeat XII	(loc_os04g15660.1 : 829.0) no description available & (at3g47570 : 600.0) Leucine-rich repeat protein kinase family protein; FUNCTIONS IN: protein serine/threonine kinase activity, kinase activity, ATP binding; INVOLVED IN: transmembrane receptor protein tyrosine kinase signaling pathway, protein amino acid phosphorylation; LOCATED IN: plasma membrane; EXPRESSED IN: 13 plant structures; EXPRESSED…	Bradi5g03977	1.21761	-2.09019							-0.436292
ORTHOMCL0	0	ORTHOMCL0(144 genes,3 taxa):	Bradi4g03650.1	BDI	signalling.receptor kinases.leucine rich repeat XII	(loc_os08g14990.1 : 978.0) no description available & (at3g47570 : 538.0) Leucine-rich repeat protein kinase family protein; FUNCTIONS IN: protein serine/threonine kinase activity, kinase activity, ATP binding; INVOLVED IN: transmembrane receptor protein tyrosine kinase signaling pathway, protein amino acid phosphorylation; LOCATED IN: plasma membrane; EXPRESSED IN: 13 plant structures; EXPRESSED…	Bradi4g03650	-1.06062	-1.84362							-1.45212
ORTHOMCL0	0	ORTHOMCL0(144 genes,3 taxa):	Bradi4g03660.1	BDI	signalling.receptor kinases.leucine rich repeat XII	(loc_os08g14990.1 : 1143.0) no description available & (at3g47570 : 654.0) Leucine-rich repeat protein kinase family protein; FUNCTIONS IN: protein serine/threonine kinase activity, kinase activity, ATP binding; INVOLVED IN: transmembrane receptor protein tyrosine kinase signaling pathway, protein amino acid phosphorylation; LOCATED IN: plasma membrane; EXPRESSED IN: 13 plant structures; EXPRESSE…	Bradi4g03660
ORTHOMCL0	0	ORTHOMCL0(144 genes,3 taxa):	Bradi3g48760.2	BDI	signalling.receptor kinases.leucine rich repeat XII	(loc_os02g40240.2 : 852.0) no description available & (at3g47570 : 536.0) Leucine-rich repeat protein kinase family protein; FUNCTIONS IN: protein serine/threonine kinase activity, kinase activity, ATP binding; INVOLVED IN: transmembrane receptor protein tyrosine kinase signaling pathway, protein amino acid phosphorylation; LOCATED IN: plasma membrane; EXPRESSED IN: 13 plant structures; EXPRESSED…	Bradi3g48760	1.02321								1.02321
ORTHOMCL0	0	ORTHOMCL0(144 genes,3 taxa):	Bradi4g24410.3	BDI	signalling.receptor kinases.leucine rich repeat XII	(loc_os11g07260.1 : 1217.0) no description available & (at3g47570 : 620.0) Leucine-rich repeat protein kinase family protein; FUNCTIONS IN: protein serine/threonine kinase activity, kinase activity, ATP binding; INVOLVED IN: transmembrane receptor protein tyrosine kinase signaling pathway, protein amino acid phosphorylation; LOCATED IN: plasma membrane; EXPRESSED IN: 13 plant structures; EXPRESSE…	Bradi4g24410
ORTHOMCL0	0	ORTHOMCL0(144 genes,3 taxa):	Bradi4g12990.1	BDI	signalling.receptor kinases.leucine rich repeat XII	(loc_os11g41100.1 : 1306.0) no description available & (at3g47570 : 635.0) Leucine-rich repeat protein kinase family protein; FUNCTIONS IN: protein serine/threonine kinase activity, kinase activity, ATP binding; INVOLVED IN: transmembrane receptor protein tyrosine kinase signaling pathway, protein amino acid phosphorylation; LOCATED IN: plasma membrane; EXPRESSED IN: 13 plant structures; EXPRESSE…	Bradi4g12990	1.97912								1.97912
ORTHOMCL0	0	ORTHOMCL0(144 genes,3 taxa):	Bradi5g03960.2	BDI	signalling.receptor kinases.leucine rich repeat XII	(loc_os04g15660.1 : 719.0) no description available & (at3g47570 : 525.0) Leucine-rich repeat protein kinase family protein; FUNCTIONS IN: protein serine/threonine kinase activity, kinase activity, ATP binding; INVOLVED IN: transmembrane receptor protein tyrosine kinase signaling pathway, protein amino acid phosphorylation; LOCATED IN: plasma membrane; EXPRESSED IN: 13 plant structures; EXPRESSED…	Bradi5g03960	1.99443								1.99443
ORTHOMCL0	0	ORTHOMCL0(144 genes,3 taxa):	Bradi5g04000.1	BDI	signalling.receptor kinases.leucine rich repeat XII	(loc_os04g15660.1 : 972.0) no description available & (at3g47570 : 642.0) Leucine-rich repeat protein kinase family protein; FUNCTIONS IN: protein serine/threonine kinase activity, kinase activity, ATP binding; INVOLVED IN: transmembrane receptor protein tyrosine kinase signaling pathway, protein amino acid phosphorylation; LOCATED IN: plasma membrane; EXPRESSED IN: 13 plant structures; EXPRESSED…	Bradi5g04000
ORTHOMCL0	0	ORTHOMCL0(144 genes,3 taxa):	Bradi4g10998.1	BDI	signalling.receptor kinases.leucine rich repeat XII	(loc_os11g10310.1 : 1145.0) no description available & (at3g47090 : 508.0) Leucine-rich repeat protein kinase family protein; FUNCTIONS IN: protein serine/threonine kinase activity, kinase activity, ATP binding; INVOLVED IN: transmembrane receptor protein tyrosine kinase signaling pathway, protein amino acid phosphorylation; LOCATED IN: chloroplast; CONTAINS InterPro DOMAIN/s: Protein kinase, ATP…	Bradi4g10998
ORTHOMCL0	0	ORTHOMCL0(144 genes,3 taxa):	Bradi1g29792.1	BDI	signalling.receptor kinases.leucine rich repeat XII	(loc_os01g05980.1 : 944.0) no description available & (at3g47090 : 645.0) Leucine-rich repeat protein kinase family protein; FUNCTIONS IN: protein serine/threonine kinase activity, kinase activity, ATP binding; INVOLVED IN: transmembrane receptor protein tyrosine kinase signaling pathway, protein amino acid phosphorylation; LOCATED IN: chloroplast; CONTAINS InterPro DOMAIN/s: Protein kinase, ATP …	Bradi1g29792
ORTHOMCL0	0	ORTHOMCL0(144 genes,3 taxa):	Bradi3g08070.1	BDI	signalling.receptor kinases.leucine rich repeat XII	(loc_os02g12400.1 : 1073.0) no description available & (at3g47090 : 602.0) Leucine-rich repeat protein kinase family protein; FUNCTIONS IN: protein serine/threonine kinase activity, kinase activity, ATP binding; INVOLVED IN: transmembrane receptor protein tyrosine kinase signaling pathway, protein amino acid phosphorylation; LOCATED IN: chloroplast; CONTAINS InterPro DOMAIN/s: Protein kinase, ATP…	Bradi3g08070	2.20534								2.20534
ORTHOMCL0	0	ORTHOMCL0(144 genes,3 taxa):	Bradi4g16068.1	BDI	signalling.receptor kinases.leucine rich repeat XII	(loc_os11g36150.1 : 820.0) no description available & (at3g47570 : 551.0) Leucine-rich repeat protein kinase family protein; FUNCTIONS IN: protein serine/threonine kinase activity, kinase activity, ATP binding; INVOLVED IN: transmembrane receptor protein tyrosine kinase signaling pathway, protein amino acid phosphorylation; LOCATED IN: plasma membrane; EXPRESSED IN: 13 plant structures; EXPRESSED…	Bradi4g16068	1.87704	1.23224							1.55464
ORTHOMCL0	0	ORTHOMCL0(144 genes,3 taxa):	Bradi4g11740.2	BDI	signalling.receptor kinases.leucine rich repeat XII	(loc_os02g13780.1 : 1036.0) no description available & (at3g47570 : 632.0) Leucine-rich repeat protein kinase family protein; FUNCTIONS IN: protein serine/threonine kinase activity, kinase activity, ATP binding; INVOLVED IN: transmembrane receptor protein tyrosine kinase signaling pathway, protein amino acid phosphorylation; LOCATED IN: plasma membrane; EXPRESSED IN: 13 plant structures; EXPRESSE…	Bradi4g11740		1.3868							1.3868
ORTHOMCL0	0	ORTHOMCL0(144 genes,3 taxa):	Bradi3g10600.1	BDI	signalling.receptor kinases.leucine rich repeat XII	(loc_os06g38670.1 : 1389.0) no description available & (at3g47570 : 654.0) Leucine-rich repeat protein kinase family protein; FUNCTIONS IN: protein serine/threonine kinase activity, kinase activity, ATP binding; INVOLVED IN: transmembrane receptor protein tyrosine kinase signaling pathway, protein amino acid phosphorylation; LOCATED IN: plasma membrane; EXPRESSED IN: 13 plant structures; EXPRESSE…	Bradi3g10600	3.31363	2.47633							2.89498
ORTHOMCL0	0	ORTHOMCL0(144 genes,3 taxa):	Bradi4g24461.1	BDI	signalling.receptor kinases.leucine rich repeat XII	(loc_os11g07270.1 : 704.0) no description available & (at3g47570 : 432.0) Leucine-rich repeat protein kinase family protein; FUNCTIONS IN: protein serine/threonine kinase activity, kinase activity, ATP binding; INVOLVED IN: transmembrane receptor protein tyrosine kinase signaling pathway, protein amino acid phosphorylation; LOCATED IN: plasma membrane; EXPRESSED IN: 13 plant structures; EXPRESSED…	Bradi4g24461	2.17307	3.48075							2.82691
ORTHOMCL0	0	ORTHOMCL0(144 genes,3 taxa):	Bradi4g24457.1	BDI	signalling.receptor kinases.leucine rich repeat XII	(loc_os11g07060.5 : 1118.0) no description available & (at3g47570 : 610.0) Leucine-rich repeat protein kinase family protein; FUNCTIONS IN: protein serine/threonine kinase activity, kinase activity, ATP binding; INVOLVED IN: transmembrane receptor protein tyrosine kinase signaling pathway, protein amino acid phosphorylation; LOCATED IN: plasma membrane; EXPRESSED IN: 13 plant structures; EXPRESSE…	Bradi4g24457		6.05878							6.05878
ORTHOMCL0	0	ORTHOMCL0(144 genes,3 taxa):	Bradi4g24432.1	BDI	signalling.receptor kinases.leucine rich repeat XII	(loc_os11g07170.1 : 479.0) no description available & (at3g47570 : 268.0) Leucine-rich repeat protein kinase family protein; FUNCTIONS IN: protein serine/threonine kinase activity, kinase activity, ATP binding; INVOLVED IN: transmembrane receptor protein tyrosine kinase signaling pathway, protein amino acid phosphorylation; LOCATED IN: plasma membrane; EXPRESSED IN: 13 plant structures; EXPRESSED…	Bradi4g24432	-7.64021	8.50784							0.433814
ORTHOMCL0	0	ORTHOMCL0(144 genes,3 taxa):	Bradi3g49640.1	BDI	signalling.receptor kinases.leucine rich repeat XII	(loc_os11g36140.1 : 984.0) no description available & (at3g47570 : 692.0) Leucine-rich repeat protein kinase family protein; FUNCTIONS IN: protein serine/threonine kinase activity, kinase activity, ATP binding; INVOLVED IN: transmembrane receptor protein tyrosine kinase signaling pathway, protein amino acid phosphorylation; LOCATED IN: plasma membrane; EXPRESSED IN: 13 plant structures; EXPRESSED…	Bradi3g49640	-1.89625								-1.89625
ORTHOMCL0	0	ORTHOMCL0(144 genes,3 taxa):	Bradi1g01442.2	BDI	signalling.receptor kinases.leucine rich repeat XII	(loc_os11g10310.1 : 1096.0) no description available & (at3g47570 : 506.0) Leucine-rich repeat protein kinase family protein; FUNCTIONS IN: protein serine/threonine kinase activity, kinase activity, ATP binding; INVOLVED IN: transmembrane receptor protein tyrosine kinase signaling pathway, protein amino acid phosphorylation; LOCATED IN: plasma membrane; EXPRESSED IN: 13 plant structures; EXPRESSE…	Bradi1g01442	-1.1002								-1.1002
ORTHOMCL0	0	ORTHOMCL0(144 genes,3 taxa):	Bradi5g15027.2	BDI	signalling.receptor kinases.leucine rich repeat XII	(loc_os07g03000.1 : 1225.0) no description available & (at3g47570 : 634.0) Leucine-rich repeat protein kinase family protein; FUNCTIONS IN: protein serine/threonine kinase activity, kinase activity, ATP binding; INVOLVED IN: transmembrane receptor protein tyrosine kinase signaling pathway, protein amino acid phosphorylation; LOCATED IN: plasma membrane; EXPRESSED IN: 13 plant structures; EXPRESSE…	Bradi5g15027
ORTHOMCL0	0	ORTHOMCL0(144 genes,3 taxa):	Bradi4g08300.2	BDI	signalling.receptor kinases.leucine rich repeat XII	(loc_os11g36190.2 : 920.0) no description available & (at3g47570 : 566.0) Leucine-rich repeat protein kinase family protein; FUNCTIONS IN: protein serine/threonine kinase activity, kinase activity, ATP binding; INVOLVED IN: transmembrane receptor protein tyrosine kinase signaling pathway, protein amino acid phosphorylation; LOCATED IN: plasma membrane; EXPRESSED IN: 13 plant structures; EXPRESSED…	Bradi4g08300
ORTHOMCL0	0	ORTHOMCL0(144 genes,3 taxa):	Bradi4g09817.1	BDI	signalling.receptor kinases.leucine rich repeat XII	(loc_os11g47030.1 : 1080.0) no description available & (at3g47580 : 494.0) Leucine-rich repeat protein kinase family protein; FUNCTIONS IN: protein serine/threonine kinase activity, kinase activity, ATP binding; INVOLVED IN: transmembrane receptor protein tyrosine kinase signaling pathway, protein amino acid phosphorylation; LOCATED IN: endomembrane system; CONTAINS InterPro DOMAIN/s: Protein kin…	Bradi4g09817
ORTHOMCL0	0	ORTHOMCL0(144 genes,3 taxa):	Bradi1g32160.1	BDI	signalling.receptor kinases.leucine rich repeat XII	(loc_os06g45630.1 : 1067.0) no description available & (at3g47570 : 605.0) Leucine-rich repeat protein kinase family protein; FUNCTIONS IN: protein serine/threonine kinase activity, kinase activity, ATP binding; INVOLVED IN: transmembrane receptor protein tyrosine kinase signaling pathway, protein amino acid phosphorylation; LOCATED IN: plasma membrane; EXPRESSED IN: 13 plant structures; EXPRESSE…	Bradi1g32160
ORTHOMCL0	0	ORTHOMCL0(144 genes,3 taxa):	Bradi4g24451.1	BDI	signalling.receptor kinases.leucine rich repeat XII	(loc_os11g07120.2 : 703.0) no description available & (at3g47570 : 328.0) Leucine-rich repeat protein kinase family protein; FUNCTIONS IN: protein serine/threonine kinase activity, kinase activity, ATP binding; INVOLVED IN: transmembrane receptor protein tyrosine kinase signaling pathway, protein amino acid phosphorylation; LOCATED IN: plasma membrane; EXPRESSED IN: 13 plant structures; EXPRESSED…	Bradi4g24451	6.05572								6.05572
ORTHOMCL0	0	ORTHOMCL0(144 genes,3 taxa):	Bradi1g01431.1	BDI	signalling.receptor kinases.leucine rich repeat XII	(loc_os01g12790.1 : 540.0) no description available & (at3g47570 : 316.0) Leucine-rich repeat protein kinase family protein; FUNCTIONS IN: protein serine/threonine kinase activity, kinase activity, ATP binding; INVOLVED IN: transmembrane receptor protein tyrosine kinase signaling pathway, protein amino acid phosphorylation; LOCATED IN: plasma membrane; EXPRESSED IN: 13 plant structures; EXPRESSED…	Bradi1g01431
ORTHOMCL0	0	ORTHOMCL0(144 genes,3 taxa):	Bradi1g37304.1	BDI	signalling.receptor kinases.leucine rich repeat XII	(loc_os06g38340.1 : 1297.0) no description available & (at3g47570 : 597.0) Leucine-rich repeat protein kinase family protein; FUNCTIONS IN: protein serine/threonine kinase activity, kinase activity, ATP binding; INVOLVED IN: transmembrane receptor protein tyrosine kinase signaling pathway, protein amino acid phosphorylation; LOCATED IN: plasma membrane; EXPRESSED IN: 13 plant structures; EXPRESSE…	Bradi1g37304
ORTHOMCL0	0	ORTHOMCL0(144 genes,3 taxa):	Bradi1g47990.1	BDI	signalling.receptor kinases.leucine rich repeat XII	(loc_os01g05870.1 : 1028.0) no description available & (at3g47570 : 607.0) Leucine-rich repeat protein kinase family protein; FUNCTIONS IN: protein serine/threonine kinase activity, kinase activity, ATP binding; INVOLVED IN: transmembrane receptor protein tyrosine kinase signaling pathway, protein amino acid phosphorylation; LOCATED IN: plasma membrane; EXPRESSED IN: 13 plant structures; EXPRESSE…	Bradi1g47990
ORTHOMCL0	0	ORTHOMCL0(144 genes,3 taxa):	Bradi1g78821.1	BDI	signalling.receptor kinases.leucine rich repeat XII	(loc_os11g46960.1 : 809.0) no description available & (at5g20480 : 361.0) Encodes a predicted leucine-rich repeat receptor kinase (LRR-RLK). Functions as the receptor for bacterial PAMP (pathogen associated molecular patterns) EF-Tu.; EF-TU receptor (EFR); FUNCTIONS IN: protein serine/threonine kinase activity, transmembrane receptor protein kinase activity, kinase activity, ATP binding; INVOLVED…	Bradi1g78821
ORTHOMCL0	0	ORTHOMCL0(144 genes,3 taxa):	Bradi2g00501.1	BDI	signalling.receptor kinases.leucine rich repeat XII	(loc_os01g05960.1 : 848.0) no description available & (at3g47570 : 446.0) Leucine-rich repeat protein kinase family protein; FUNCTIONS IN: protein serine/threonine kinase activity, kinase activity, ATP binding; INVOLVED IN: transmembrane receptor protein tyrosine kinase signaling pathway, protein amino acid phosphorylation; LOCATED IN: plasma membrane; EXPRESSED IN: 13 plant structures; EXPRESSED…	Bradi2g00501
ORTHOMCL0	0	ORTHOMCL0(144 genes,3 taxa):	Bradi2g00540.1	BDI	signalling.receptor kinases.leucine rich repeat XII	(loc_os01g05960.1 : 1178.0) no description available & (at3g47570 : 695.0) Leucine-rich repeat protein kinase family protein; FUNCTIONS IN: protein serine/threonine kinase activity, kinase activity, ATP binding; INVOLVED IN: transmembrane receptor protein tyrosine kinase signaling pathway, protein amino acid phosphorylation; LOCATED IN: plasma membrane; EXPRESSED IN: 13 plant structures; EXPRESSE…	Bradi2g00540
ORTHOMCL0	0	ORTHOMCL0(144 genes,3 taxa):	Bradi2g10623.1	BDI	signalling.receptor kinases.leucine rich repeat XII	(loc_os11g36140.1 : 671.0) no description available & (at3g47570 : 657.0) Leucine-rich repeat protein kinase family protein; FUNCTIONS IN: protein serine/threonine kinase activity, kinase activity, ATP binding; INVOLVED IN: transmembrane receptor protein tyrosine kinase signaling pathway, protein amino acid phosphorylation; LOCATED IN: plasma membrane; EXPRESSED IN: 13 plant structures; EXPRESSED…	Bradi2g10623
ORTHOMCL0	0	ORTHOMCL0(144 genes,3 taxa):	Bradi3g08075.2	BDI	signalling.receptor kinases.leucine rich repeat XII	(loc_os02g12450.1 : 1461.0) no description available & (at3g47570 : 654.0) Leucine-rich repeat protein kinase family protein; FUNCTIONS IN: protein serine/threonine kinase activity, kinase activity, ATP binding; INVOLVED IN: transmembrane receptor protein tyrosine kinase signaling pathway, protein amino acid phosphorylation; LOCATED IN: plasma membrane; EXPRESSED IN: 13 plant structures; EXPRESSE…	Bradi3g08075
ORTHOMCL0	0	ORTHOMCL0(144 genes,3 taxa):	Bradi3g27973.1	BDI	signalling.receptor kinases.leucine rich repeat XII	(loc_os11g36140.1 : 491.0) no description available & (at3g47570 : 480.0) Leucine-rich repeat protein kinase family protein; FUNCTIONS IN: protein serine/threonine kinase activity, kinase activity, ATP binding; INVOLVED IN: transmembrane receptor protein tyrosine kinase signaling pathway, protein amino acid phosphorylation; LOCATED IN: plasma membrane; EXPRESSED IN: 13 plant structures; EXPRESSED…	Bradi3g27973
ORTHOMCL0	0	ORTHOMCL0(144 genes,3 taxa):	Bradi3g48790.1	BDI	signalling.receptor kinases.leucine rich repeat XII	(loc_os02g40240.2 : 1085.0) no description available & (at3g47570 : 601.0) Leucine-rich repeat protein kinase family protein; FUNCTIONS IN: protein serine/threonine kinase activity, kinase activity, ATP binding; INVOLVED IN: transmembrane receptor protein tyrosine kinase signaling pathway, protein amino acid phosphorylation; LOCATED IN: plasma membrane; EXPRESSED IN: 13 plant structures; EXPRESSE…	Bradi3g48790
ORTHOMCL0	0	ORTHOMCL0(144 genes,3 taxa):	Bradi4g08273.1	BDI	signalling.receptor kinases.leucine rich repeat XII	(loc_os11g36140.1 : 1011.0) no description available & (at3g47570 : 633.0) Leucine-rich repeat protein kinase family protein; FUNCTIONS IN: protein serine/threonine kinase activity, kinase activity, ATP binding; INVOLVED IN: transmembrane receptor protein tyrosine kinase signaling pathway, protein amino acid phosphorylation; LOCATED IN: plasma membrane; EXPRESSED IN: 13 plant structures; EXPRESSE…	Bradi4g08273
ORTHOMCL0	0	ORTHOMCL0(144 genes,3 taxa):	Bradi4g08305.1	BDI	signalling.receptor kinases.leucine rich repeat XII	(loc_os11g36190.2 : 643.0) no description available & (at3g47570 : 393.0) Leucine-rich repeat protein kinase family protein; FUNCTIONS IN: protein serine/threonine kinase activity, kinase activity, ATP binding; INVOLVED IN: transmembrane receptor protein tyrosine kinase signaling pathway, protein amino acid phosphorylation; LOCATED IN: plasma membrane; EXPRESSED IN: 13 plant structures; EXPRESSED…	Bradi4g08305
ORTHOMCL0	0	ORTHOMCL0(144 genes,3 taxa):	Bradi4g16099.1	BDI	signalling.receptor kinases.leucine rich repeat XII	(loc_os11g36090.1 : 652.0) no description available & (at3g47570 : 458.0) Leucine-rich repeat protein kinase family protein; FUNCTIONS IN: protein serine/threonine kinase activity, kinase activity, ATP binding; INVOLVED IN: transmembrane receptor protein tyrosine kinase signaling pathway, protein amino acid phosphorylation; LOCATED IN: plasma membrane; EXPRESSED IN: 13 plant structures; EXPRESSED…	Bradi4g16099
ORTHOMCL0	0	ORTHOMCL0(144 genes,3 taxa):	Bradi4g16116.1	BDI	signalling.receptor kinases.leucine rich repeat XII	(loc_os11g36090.1 : 799.0) no description available & (at3g47570 : 490.0) Leucine-rich repeat protein kinase family protein; FUNCTIONS IN: protein serine/threonine kinase activity, kinase activity, ATP binding; INVOLVED IN: transmembrane receptor protein tyrosine kinase signaling pathway, protein amino acid phosphorylation; LOCATED IN: plasma membrane; EXPRESSED IN: 13 plant structures; EXPRESSED…	Bradi4g16116
ORTHOMCL0	0	ORTHOMCL0(144 genes,3 taxa):	Bradi4g16130.2	BDI	signalling.receptor kinases.leucine rich repeat XII	(loc_os11g36140.1 : 949.0) no description available & (at3g47570 : 512.0) Leucine-rich repeat protein kinase family protein; FUNCTIONS IN: protein serine/threonine kinase activity, kinase activity, ATP binding; INVOLVED IN: transmembrane receptor protein tyrosine kinase signaling pathway, protein amino acid phosphorylation; LOCATED IN: plasma membrane; EXPRESSED IN: 13 plant structures; EXPRESSED…	Bradi4g16130
ORTHOMCL0	0	ORTHOMCL0(144 genes,3 taxa):	Bradi4g16133.1	BDI	signalling.receptor kinases.leucine rich repeat XII	(loc_os11g36140.1 : 806.0) no description available & (at3g47570 : 457.0) Leucine-rich repeat protein kinase family protein; FUNCTIONS IN: protein serine/threonine kinase activity, kinase activity, ATP binding; INVOLVED IN: transmembrane receptor protein tyrosine kinase signaling pathway, protein amino acid phosphorylation; LOCATED IN: plasma membrane; EXPRESSED IN: 13 plant structures; EXPRESSED…	Bradi4g16133
ORTHOMCL0	0	ORTHOMCL0(144 genes,3 taxa):	Bradi4g30827.1	BDI	signalling.receptor kinases.leucine rich repeat XII	(loc_os11g46980.1 : 1180.0) no description available & (at3g47580 : 516.0) Leucine-rich repeat protein kinase family protein; FUNCTIONS IN: protein serine/threonine kinase activity, kinase activity, ATP binding; INVOLVED IN: transmembrane receptor protein tyrosine kinase signaling pathway, protein amino acid phosphorylation; LOCATED IN: endomembrane system; CONTAINS InterPro DOMAIN/s: Protein kin…	Bradi4g30827
ORTHOMCL0	0	ORTHOMCL0(144 genes,3 taxa):	Bradi5g25117.2	BDI	signalling.receptor kinases.leucine rich repeat XII	(loc_os01g33950.1 : 1164.0) no description available & (at3g47570 : 667.0) Leucine-rich repeat protein kinase family protein; FUNCTIONS IN: protein serine/threonine kinase activity, kinase activity, ATP binding; INVOLVED IN: transmembrane receptor protein tyrosine kinase signaling pathway, protein amino acid phosphorylation; LOCATED IN: plasma membrane; EXPRESSED IN: 13 plant structures; EXPRESSE…	Bradi5g25117
ORTHOMCL1	1	ORTHOMCL1(143 genes,2 taxa):	AT1G33920.1	ATH	misc.myrosinases-lectin-jacalin	Symbols: ATPP2-A4 | ATPP2-A4 (Phloem protein 2-A4); carbohydrate binding | chr1:12319905-12320870 FORWARD	260120_at
ORTHOMCL1	1	ORTHOMCL1(143 genes,2 taxa):	AT5G45090.1	ATH	misc.myrosinases-lectin-jacalin	Symbols: AtPP2-A7 | AtPP2-A7 (Phloem protein 2-A7); carbohydrate binding | chr5:18202753-18205000 REVERSE	248980_at					1.25488	1.58939	1.0186		1.28762
ORTHOMCL1	1	ORTHOMCL1(143 genes,2 taxa):	AT4G19910.1	ATH	not assigned.no ontology	Toll-Interleukin-Resistance (TIR) domain-containing protein | chr4:10795869-10796687 REVERSE	254518_at
ORTHOMCL1	1	ORTHOMCL1(143 genes,2 taxa):	AT1G09665.1	ATH	not assigned.no ontology.Toll-Interleukin-Resistance (TIR) domain-containing protein	Toll-Interleukin-Resistance (TIR) domain-containing protein | chr1:3133095-3133674 FORWARD
ORTHOMCL1	1	ORTHOMCL1(143 genes,2 taxa):	AT1G47370.1	ATH	not assigned.no ontology.Toll-Interleukin-Resistance (TIR) domain-containing protein	Toll-Interleukin-Resistance (TIR) domain-containing protein | chr1:17365898-17368703 REVERSE	261678_at
ORTHOMCL1	1	ORTHOMCL1(143 genes,2 taxa):	AT1G57670.1	ATH	not assigned.no ontology.Toll-Interleukin-Resistance (TIR) domain-containing protein	Toll-Interleukin-Resistance (TIR) domain-containing protein | chr1:21357169-21359872 REVERSE	246407_at
ORTHOMCL1	1	ORTHOMCL1(143 genes,2 taxa):	AT1G57830.1	ATH	not assigned.no ontology.Toll-Interleukin-Resistance (TIR) domain-containing protein	Toll-Interleukin-Resistance (TIR) domain-containing protein | chr1:21420309-21420803 FORWARD	245827_at
ORTHOMCL1	1	ORTHOMCL1(143 genes,2 taxa):	AT1G57850.1	ATH	not assigned.no ontology.Toll-Interleukin-Resistance (TIR) domain-containing protein	Toll-Interleukin-Resistance (TIR) domain-containing protein | chr1:21426690-21427349 FORWARD	245826_at
ORTHOMCL1	1	ORTHOMCL1(143 genes,2 taxa):	AT1G60320.1	ATH	not assigned.no ontology.Toll-Interleukin-Resistance (TIR) domain-containing protein	Toll-Interleukin-Resistance (TIR) domain-containing protein | chr1:22235091-22235606 FORWARD	264274_at
ORTHOMCL1	1	ORTHOMCL1(143 genes,2 taxa):	AT2G03030.1	ATH	not assigned.no ontology.Toll-Interleukin-Resistance (TIR) domain-containing protein	Toll-Interleukin-Resistance (TIR) domain-containing protein | chr2:889764-890520 FORWARD	266741_s_at
ORTHOMCL1	1	ORTHOMCL1(143 genes,2 taxa):	AT2G03300.1	ATH	not assigned.no ontology.Toll-Interleukin-Resistance (TIR) domain-containing protein	Toll-Interleukin-Resistance (TIR) domain-containing protein | chr2:1003468-1004222 REVERSE	266741_s_at
ORTHOMCL1	1	ORTHOMCL1(143 genes,2 taxa):	AT4G04110.1	ATH	not assigned.no ontology.Toll-Interleukin-Resistance (TIR) domain-containing protein	Toll-Interleukin-Resistance (TIR) domain-containing protein | chr4:1972591-1974014 FORWARD	255371_at
ORTHOMCL1	1	ORTHOMCL1(143 genes,2 taxa):	AT5G38344.1	ATH	not assigned.no ontology.Toll-Interleukin-Resistance (TIR) domain-containing protein	transmembrane receptor | chr5:15325831-15326988 FORWARD
ORTHOMCL1	1	ORTHOMCL1(143 genes,2 taxa):	AT5G44910.1	ATH	not assigned.no ontology.Toll-Interleukin-Resistance (TIR) domain-containing protein	Toll-Interleukin-Resistance (TIR) domain-containing protein | chr5:18137354-18138235 FORWARD	249032_at						1.16216			1.16216
ORTHOMCL1	1	ORTHOMCL1(143 genes,2 taxa):	AT5G44920.1	ATH	not assigned.no ontology.Toll-Interleukin-Resistance (TIR) domain-containing protein	Toll-Interleukin-Resistance (TIR) domain-containing protein | chr5:18138775-18140190 FORWARD	249033_at					1.11261	1.50083			1.30672
ORTHOMCL1	1	ORTHOMCL1(143 genes,2 taxa):	AT5G45000.1	ATH	not assigned.no ontology.Toll-Interleukin-Resistance (TIR) domain-containing protein	transmembrane receptor | chr5:18165383-18167193 FORWARD	248971_at
ORTHOMCL1	1	ORTHOMCL1(143 genes,2 taxa):	AT5G45220.1	ATH	not assigned.no ontology.Toll-Interleukin-Resistance (TIR) domain-containing protein	Toll-Interleukin-Resistance (TIR) domain-containing protein | chr5:18298926-18301069 REVERSE	248991_at					1.38843	1.76815			1.57829
ORTHOMCL1	1	ORTHOMCL1(143 genes,2 taxa):	AT2G32130.1	ATH	not assigned.unknown	FUNCTIONS IN: molecular_function unknown; INVOLVED IN: biological_process unknown; LOCATED IN: cellular_component unknown; CONTAINS InterPro DOMAIN/s: Protein of unknown function DUF641, plant (InterPro:IPR006943); BEST Arabidopsis thaliana protein match is: UNE1 (unfertilized embryo sac 1) (TAIR:AT1G29300.1); Has 108 Blast hits to 108 proteins in 15 species: Archae - 0; Bacteria - 14; Metazoa - …
ORTHOMCL1	1	ORTHOMCL1(143 genes,2 taxa):	AT1G63750.3	ATH	stress.biotic	ATP binding / nucleoside-triphosphatase/ nucleotide binding / protein binding / transmembrane receptor | chr1:23650848-23655359 FORWARD	260296_at
ORTHOMCL1	1	ORTHOMCL1(143 genes,2 taxa):	AT1G63860.1	ATH	stress.biotic	ATP binding / protein binding / transmembrane receptor | chr1:23701484-23706005 REVERSE
ORTHOMCL1	1	ORTHOMCL1(143 genes,2 taxa):	AT3G44480.1	ATH	stress.biotic	Symbols: RPP1, cog1 | RPP1 (recognition of peronospora parasitica 1); LRR domain binding | chr3:16090564-16096359 REVERSE
ORTHOMCL1	1	ORTHOMCL1(143 genes,2 taxa):	AT4G16860.1	ATH	stress.biotic	Symbols: RPP4 | RPP4 (recognition of peronospora parasitica 4); LRR domain binding | chr4:9488466-9495816 REVERSE	245448_at
ORTHOMCL1	1	ORTHOMCL1(143 genes,2 taxa):	AT4G16950.1	ATH	stress.biotic	Symbols: RPP5 | RPP5 (RECOGNITION OF PERONOSPORA PARASITICA 5); nucleotide binding | chr4:9538798-9544467 REVERSE	245456_at
ORTHOMCL1	1	ORTHOMCL1(143 genes,2 taxa):	AT5G17880.1	ATH	stress.biotic	Symbols: CSA1 | CSA1 (constitutive shade-avoidance1); ATP binding / transmembrane receptor | chr5:5908874-5913099 REVERSE	250063_at						1.23001			1.23001
ORTHOMCL1	1	ORTHOMCL1(143 genes,2 taxa):	AT5G40060.1	ATH	stress.biotic	ATP binding / nucleoside-triphosphatase/ nucleotide binding | chr5:16034576-16039096 FORWARD	249386_at
ORTHOMCL1	1	ORTHOMCL1(143 genes,2 taxa):	AT5G40090.1	ATH	stress.biotic	ATP binding / nucleoside-triphosphatase/ nucleotide binding / transmembrane receptor | chr5:16041919-16043494 REVERSE	249388_at					1.13309	1.15962			1.14635
ORTHOMCL1	1	ORTHOMCL1(143 genes,2 taxa):	LOC_Os01g71106.2	OSA	stress.biotic	moderately similar to ( 219) AT1G69545 | Symbols: | leucine-rich repeat family protein | chr1:26148836-26150947 REVERSEnearly identical (1354) loc_os01g71106 12001.m97573 protein NBS-LRR disease resistance protein, putative, expressed no original description	OsAffx.23995.1.S1_at
ORTHOMCL1	1	ORTHOMCL1(143 genes,2 taxa):	AT1G17600.1	ATH	stress.biotic.PR-proteins	disease resistance protein (TIR-NBS-LRR class), putative | chr1:6053250-6056572 REVERSE	260734_at
ORTHOMCL1	1	ORTHOMCL1(143 genes,2 taxa):	AT1G17610.1	ATH	stress.biotic.PR-proteins	disease resistance protein-related | chr1:6056895-6058357 FORWARD	260735_at
ORTHOMCL1	1	ORTHOMCL1(143 genes,2 taxa):	AT1G17615.1	ATH	stress.biotic.PR-proteins	disease resistance protein (TIR-NBS class), putative | chr1:6059441-6060667 FORWARD	260713_at
ORTHOMCL1	1	ORTHOMCL1(143 genes,2 taxa):	AT1G27180.1	ATH	stress.biotic.PR-proteins	disease resistance protein (TIR-NBS-LRR class), putative | chr1:9439859-9446106 FORWARD	264979_s_at
ORTHOMCL1	1	ORTHOMCL1(143 genes,2 taxa):	AT1G31540.2	ATH	stress.biotic.PR-proteins	disease resistance protein (TIR-NBS-LRR class), putative | chr1:11288452-11293753 REVERSE	256487_at
ORTHOMCL1	1	ORTHOMCL1(143 genes,2 taxa):	AT1G56510.1	ATH	stress.biotic.PR-proteins	Symbols: WRR4 | WRR4 (WHITE RUST RESISTANCE 4); ATP binding / nucleoside-triphosphatase/ nucleotide binding / transmembrane receptor | chr1:21167589-21173632 FORWARD	259629_at
ORTHOMCL1	1	ORTHOMCL1(143 genes,2 taxa):	AT1G56520.2	ATH	stress.biotic.PR-proteins	disease resistance protein (TIR-NBS-LRR class), putative | chr1:21174768-21178920 REVERSE	259602_at
ORTHOMCL1	1	ORTHOMCL1(143 genes,2 taxa):	AT1G56540.1	ATH	stress.biotic.PR-proteins	disease resistance protein (TIR-NBS-LRR class), putative | chr1:21181664-21185306 FORWARD	245654_at
ORTHOMCL1	1	ORTHOMCL1(143 genes,2 taxa):	AT1G57630.1	ATH	stress.biotic.PR-proteins	disease resistance protein (TIR class), putative | chr1:21345639-21346157 FORWARD	246405_at
ORTHOMCL1	1	ORTHOMCL1(143 genes,2 taxa):	AT1G57650.1	ATH	stress.biotic.PR-proteins	INVOLVED IN: defense response; LOCATED IN: cellular_component unknown; EXPRESSED IN: stamen; EXPRESSED DURING: 4 anthesis; CONTAINS InterPro DOMAIN/s: Leucine-rich repeat 3 (InterPro:IPR011713); BEST Arabidopsis thaliana protein match is: disease resistance protein (TIR-NBS-LRR class), putative (TAIR:AT2G14080.1); Has 9494 Blast hits to 5230 proteins in 243 species: Archae - 14; Bacteria - 521; M…	246406_at
ORTHOMCL1	1	ORTHOMCL1(143 genes,2 taxa):	AT1G63730.1	ATH	stress.biotic.PR-proteins	disease resistance protein (TIR-NBS-LRR class), putative | chr1:23641770-23645132 FORWARD	260270_at
ORTHOMCL1	1	ORTHOMCL1(143 genes,2 taxa):	AT1G63740.1	ATH	stress.biotic.PR-proteins	disease resistance protein (TIR-NBS-LRR class), putative | chr1:23645429-23648973 FORWARD	260269_at						1.02964			1.02964
ORTHOMCL1	1	ORTHOMCL1(143 genes,2 taxa):	AT1G63870.1	ATH	stress.biotic.PR-proteins	disease resistance protein (TIR-NBS-LRR class), putative | chr1:23707131-23711901 REVERSE	260313_at
ORTHOMCL1	1	ORTHOMCL1(143 genes,2 taxa):	AT1G63880.1	ATH	stress.biotic.PR-proteins	disease resistance protein (TIR-NBS-LRR class), putative | chr1:23712276-23716124 REVERSE	260312_at
ORTHOMCL1	1	ORTHOMCL1(143 genes,2 taxa):	AT1G65850.2	ATH	stress.biotic.PR-proteins	disease resistance protein (TIR-NBS-LRR class), putative | chr1:24494734-24498485 FORWARD	261968_at
ORTHOMCL1	1	ORTHOMCL1(143 genes,2 taxa):	AT1G66090.1	ATH	stress.biotic.PR-proteins	disease resistance protein (TIR-NBS class), putative | chr1:24602146-24604763 FORWARD	256526_at
ORTHOMCL1	1	ORTHOMCL1(143 genes,2 taxa):	AT1G69550.1	ATH	stress.biotic.PR-proteins	disease resistance protein (TIR-NBS class), putative | chr1:26151002-26153555 REVERSE	256303_at
ORTHOMCL1	1	ORTHOMCL1(143 genes,2 taxa):	AT1G72850.1	ATH	stress.biotic.PR-proteins	disease resistance protein (TIR-NBS class), putative | chr1:27413971-27415335 FORWARD	262363_at
ORTHOMCL1	1	ORTHOMCL1(143 genes,2 taxa):	AT1G72860.1	ATH	stress.biotic.PR-proteins	disease resistance protein (TIR-NBS-LRR class), putative | chr1:27416228-27420778 REVERSE	262364_at
ORTHOMCL1	1	ORTHOMCL1(143 genes,2 taxa):	AT1G72870.1	ATH	stress.biotic.PR-proteins	disease resistance protein (TIR-NBS class), putative | chr1:27421023-27423184 FORWARD	262365_at
ORTHOMCL1	1	ORTHOMCL1(143 genes,2 taxa):	AT1G72890.2	ATH	stress.biotic.PR-proteins	disease resistance protein (TIR-NBS class), putative | chr1:27429947-27431717 FORWARD	262366_at
ORTHOMCL1	1	ORTHOMCL1(143 genes,2 taxa):	AT1G72900.1	ATH	stress.biotic.PR-proteins	disease resistance protein (TIR-NBS class), putative | chr1:27432195-27433782 FORWARD	262381_at					1.7122	1.69497			1.70358
ORTHOMCL1	1	ORTHOMCL1(143 genes,2 taxa):	AT1G72910.1	ATH	stress.biotic.PR-proteins	disease resistance protein (TIR-NBS class), putative | chr1:27435614-27437144 FORWARD	262374_s_at
ORTHOMCL1	1	ORTHOMCL1(143 genes,2 taxa):	AT1G72920.1	ATH	stress.biotic.PR-proteins	disease resistance protein (TIR-NBS class), putative | chr1:27437928-27439091 FORWARD	262382_at					-1.09006	-1.10044			-1.09525
ORTHOMCL1	1	ORTHOMCL1(143 genes,2 taxa):	AT1G72940.1	ATH	stress.biotic.PR-proteins	disease resistance protein (TIR-NBS class), putative | chr1:27442238-27443856 FORWARD	262383_at										Core hypoxia
ORTHOMCL1	1	ORTHOMCL1(143 genes,2 taxa):	AT1G72950.1	ATH	stress.biotic.PR-proteins	disease resistance protein (TIR-NBS class), putative | chr1:27444585-27445980 FORWARD	262384_at
ORTHOMCL1	1	ORTHOMCL1(143 genes,2 taxa):	AT2G14080.1	ATH	stress.biotic.PR-proteins	disease resistance protein (TIR-NBS-LRR class), putative | chr2:5925186-5929600 FORWARD	265297_at
ORTHOMCL1	1	ORTHOMCL1(143 genes,2 taxa):	AT2G16870.1	ATH	stress.biotic.PR-proteins	disease resistance protein (TIR-NBS-LRR class), putative | chr2:7308077-7311686 REVERSE	266528_at
ORTHOMCL1	1	ORTHOMCL1(143 genes,2 taxa):	AT2G17050.1	ATH	stress.biotic.PR-proteins	disease resistance protein (TIR-NBS-LRR class), putative | chr2:7410835-7415610 REVERSE	263571_at					-1.20126				-1.20126
ORTHOMCL1	1	ORTHOMCL1(143 genes,2 taxa):	AT2G17055.1	ATH	stress.biotic.PR-proteins	disease resistance protein-related | chr2:7418052-7418462 REVERSE
ORTHOMCL1	1	ORTHOMCL1(143 genes,2 taxa):	AT2G17060.1	ATH	stress.biotic.PR-proteins	disease resistance protein (TIR-NBS-LRR class), putative | chr2:7422411-7426877 FORWARD	263572_at
ORTHOMCL1	1	ORTHOMCL1(143 genes,2 taxa):	AT3G04210.1	ATH	stress.biotic.PR-proteins	disease resistance protein (TIR-NBS class), putative | chr3:1105963-1108069 REVERSE	258537_at
ORTHOMCL1	1	ORTHOMCL1(143 genes,2 taxa):	AT3G04220.1	ATH	stress.biotic.PR-proteins	disease resistance protein (TIR-NBS-LRR class), putative | chr3:1109118-1112188 REVERSE	258577_at
ORTHOMCL1	1	ORTHOMCL1(143 genes,2 taxa):	AT3G25510.1	ATH	stress.biotic.PR-proteins	disease resistance protein (TIR-NBS-LRR class), putative | chr3:9260838-9268797 REVERSE	257958_at
ORTHOMCL1	1	ORTHOMCL1(143 genes,2 taxa):	AT3G44400.1	ATH	stress.biotic.PR-proteins	disease resistance protein (TIR-NBS-LRR class), putative | chr3:16045954-16049668 REVERSE	252684_at
ORTHOMCL1	1	ORTHOMCL1(143 genes,2 taxa):	AT3G44630.3	ATH	stress.biotic.PR-proteins	disease resistance protein RPP1-WsB-like (TIR-NBS-LRR class), putative | chr3:16195984-16200595 FORWARD	252648_at
ORTHOMCL1	1	ORTHOMCL1(143 genes,2 taxa):	AT3G51560.1	ATH	stress.biotic.PR-proteins	ATP binding / protein binding / transmembrane receptor | chr3:19121808-19125913 REVERSE	252110_at
ORTHOMCL1	1	ORTHOMCL1(143 genes,2 taxa):	AT3G51570.1	ATH	stress.biotic.PR-proteins	disease resistance protein (TIR-NBS-LRR class), putative | chr3:19126358-19130456 FORWARD	252111_at
ORTHOMCL1	1	ORTHOMCL1(143 genes,2 taxa):	AT4G08450.1	ATH	stress.biotic.PR-proteins	disease resistance protein (TIR-NBS-LRR class), putative | chr4:5365610-5371101 FORWARD	255146_at
ORTHOMCL1	1	ORTHOMCL1(143 genes,2 taxa):	AT4G09360.1	ATH	stress.biotic.PR-proteins	disease resistance protein (NBS-LRR class), putative | chr4:5940186-5943280 FORWARD	255090_at
ORTHOMCL1	1	ORTHOMCL1(143 genes,2 taxa):	AT4G09420.1	ATH	stress.biotic.PR-proteins	disease resistance protein (TIR-NBS class), putative | chr4:5962181-5963791 REVERSE	255059_at						1.28084			1.28084
ORTHOMCL1	1	ORTHOMCL1(143 genes,2 taxa):	AT4G09430.1	ATH	stress.biotic.PR-proteins	disease resistance protein (TIR-NBS-LRR class), putative | chr4:5970932-5975375 FORWARD	255060_at
ORTHOMCL1	1	ORTHOMCL1(143 genes,2 taxa):	AT4G11170.1	ATH	stress.biotic.PR-proteins	disease resistance protein (TIR-NBS-LRR class), putative | chr4:6811127-6817130 FORWARD	254905_at
ORTHOMCL1	1	ORTHOMCL1(143 genes,2 taxa):	AT4G12010.1	ATH	stress.biotic.PR-proteins	disease resistance protein (TIR-NBS-LRR class), putative | chr4:7197211-7201393 REVERSE	254851_at
ORTHOMCL1	1	ORTHOMCL1(143 genes,2 taxa):	AT4G14370.1	ATH	stress.biotic.PR-proteins	phosphoinositide binding | chr4:8279641-8283263 REVERSE
ORTHOMCL1	1	ORTHOMCL1(143 genes,2 taxa):	AT4G16880.1	ATH	stress.biotic.PR-proteins	disease resistance protein-related | chr4:9496187-9498926 REVERSE
ORTHOMCL1	1	ORTHOMCL1(143 genes,2 taxa):	AT4G16920.1	ATH	stress.biotic.PR-proteins	disease resistance protein (TIR-NBS-LRR class), putative | chr4:9519173-9525691 REVERSE	245454_at
ORTHOMCL1	1	ORTHOMCL1(143 genes,2 taxa):	AT4G16930.1	ATH	stress.biotic.PR-proteins	disease resistance protein (TIR-NBS-LRR class), putative | chr4:9529564-9530115 REVERSE	245455_at
ORTHOMCL1	1	ORTHOMCL1(143 genes,2 taxa):	AT4G16940.1	ATH	stress.biotic.PR-proteins	ATP binding / nucleoside-triphosphatase/ nucleotide binding / protein binding / transmembrane receptor | chr4:9533149-9537604 REVERSE	245457_s_at
ORTHOMCL1	1	ORTHOMCL1(143 genes,2 taxa):	AT4G16960.1	ATH	stress.biotic.PR-proteins	disease resistance protein (TIR-NBS-LRR class), putative | chr4:9546343-9551007 REVERSE	245457_s_at
ORTHOMCL1	1	ORTHOMCL1(143 genes,2 taxa):	AT4G16990.2	ATH	stress.biotic.PR-proteins	Symbols: RLM3 | RLM3 (RESISTANCE TO LEPTOSPHAERIA MACULANS 3); ATP binding / transmembrane receptor | chr4:9560135-9565454 FORWARD	245460_at
ORTHOMCL1	1	ORTHOMCL1(143 genes,2 taxa):	AT4G19470.1	ATH	stress.biotic.PR-proteins	disease resistance protein-related | chr4:10612993-10614339 REVERSE	254582_at
ORTHOMCL1	1	ORTHOMCL1(143 genes,2 taxa):	AT4G19500.1	ATH	stress.biotic.PR-proteins	ATP binding / nucleoside-triphosphatase/ nucleotide binding / protein binding / transmembrane receptor | chr4:10625659-10630395 FORWARD	254585_at						1.20521			1.20521
ORTHOMCL1	1	ORTHOMCL1(143 genes,2 taxa):	AT4G19510.1	ATH	stress.biotic.PR-proteins	disease resistance protein (TIR-NBS-LRR class), putative | chr4:10633685-10639001 FORWARD	254586_at
ORTHOMCL1	1	ORTHOMCL1(143 genes,2 taxa):	AT4G19520.1	ATH	stress.biotic.PR-proteins	disease resistance protein (TIR-NBS-LRR class), putative | chr4:10642658-10647079 REVERSE	254587_at
ORTHOMCL1	1	ORTHOMCL1(143 genes,2 taxa):	AT4G19530.1	ATH	stress.biotic.PR-proteins	disease resistance protein (TIR-NBS-LRR class), putative | chr4:10651744-10657282 FORWARD	254553_at					1.12264				1.12264
ORTHOMCL1	1	ORTHOMCL1(143 genes,2 taxa):	AT4G19920.1	ATH	stress.biotic.PR-proteins	disease resistance protein (TIR class), putative | chr4:10797217-10798388 REVERSE
ORTHOMCL1	1	ORTHOMCL1(143 genes,2 taxa):	AT4G19925.1	ATH	stress.biotic.PR-proteins	disease resistance protein (TIR class), putative | chr4:10799875-10800726 REVERSE
ORTHOMCL1	1	ORTHOMCL1(143 genes,2 taxa):	AT4G23510.1	ATH	stress.biotic.PR-proteins	disease resistance protein (TIR class), putative | chr4:12267516-12270543 REVERSE	254264_at
ORTHOMCL1	1	ORTHOMCL1(143 genes,2 taxa):	AT4G36140.1	ATH	stress.biotic.PR-proteins	disease resistance protein (TIR-NBS-LRR class), putative | chr4:17098956-17104479 REVERSE	253074_at						1.26861			1.26861
ORTHOMCL1	1	ORTHOMCL1(143 genes,2 taxa):	AT4G36150.1	ATH	stress.biotic.PR-proteins	disease resistance protein (TIR-NBS-LRR class), putative | chr4:17104719-17108711 FORWARD	253075_at						1.02765			1.02765
ORTHOMCL1	1	ORTHOMCL1(143 genes,2 taxa):	AT5G11250.1	ATH	stress.biotic.PR-proteins	disease resistance protein (TIR-NBS-LRR class), putative | chr5:3587978-3591960 REVERSE	250419_at
ORTHOMCL1	1	ORTHOMCL1(143 genes,2 taxa):	AT5G17680.1	ATH	stress.biotic.PR-proteins	disease resistance protein (TIR-NBS-LRR class), putative | chr5:5822999-5827153 FORWARD	250044_at
ORTHOMCL1	1	ORTHOMCL1(143 genes,2 taxa):	AT5G17970.1	ATH	stress.biotic.PR-proteins	disease resistance protein (TIR-NBS-LRR class), putative | chr5:5948999-5951619 REVERSE	250069_at
ORTHOMCL1	1	ORTHOMCL1(143 genes,2 taxa):	AT5G18350.1	ATH	stress.biotic.PR-proteins	ATP binding / nucleoside-triphosphatase/ nucleotide binding / protein binding / transmembrane receptor | chr5:6074069-6078569 REVERSE	250037_at
ORTHOMCL1	1	ORTHOMCL1(143 genes,2 taxa):	AT5G18360.1	ATH	stress.biotic.PR-proteins	disease resistance protein (TIR-NBS-LRR class), putative | chr5:6080049-6083027 REVERSE	250038_at
ORTHOMCL1	1	ORTHOMCL1(143 genes,2 taxa):	AT5G18370.1	ATH	stress.biotic.PR-proteins	disease resistance protein (TIR-NBS-LRR class), putative | chr5:6085036-6088926 REVERSE	250039_at
ORTHOMCL1	1	ORTHOMCL1(143 genes,2 taxa):	AT5G22690.1	ATH	stress.biotic.PR-proteins	disease resistance protein (TIR-NBS-LRR class), putative | chr5:7541271-7545182 FORWARD	249903_at
ORTHOMCL1	1	ORTHOMCL1(143 genes,2 taxa):	AT5G36930.2	ATH	stress.biotic.PR-proteins	disease resistance protein (TIR-NBS-LRR class), putative | chr5:14567622-14572630 REVERSE	249639_at
ORTHOMCL1	1	ORTHOMCL1(143 genes,2 taxa):	AT5G38340.1	ATH	stress.biotic.PR-proteins	disease resistance protein (TIR-NBS-LRR class), putative | chr5:15320507-15324061 FORWARD	249561_at
ORTHOMCL1	1	ORTHOMCL1(143 genes,2 taxa):	AT5G38350.1	ATH	stress.biotic.PR-proteins	disease resistance protein (NBS-LRR class), putative | chr5:15328659-15331528 FORWARD	249562_at
ORTHOMCL1	1	ORTHOMCL1(143 genes,2 taxa):	AT5G38850.1	ATH	stress.biotic.PR-proteins	disease resistance protein (TIR-NBS-LRR class), putative | chr5:15555156-15558732 FORWARD	249504_at						1.50493			1.50493
ORTHOMCL1	1	ORTHOMCL1(143 genes,2 taxa):	AT5G40100.1	ATH	stress.biotic.PR-proteins	disease resistance protein (TIR-NBS-LRR class), putative | chr5:16043929-16047355 FORWARD	249389_at					2.09395	2.78381			2.43888
ORTHOMCL1	1	ORTHOMCL1(143 genes,2 taxa):	AT5G40910.1	ATH	stress.biotic.PR-proteins	disease resistance protein (TIR-NBS-LRR class), putative | chr5:16395507-16399129 FORWARD	249320_at					1.00596	1.79066			1.39831
ORTHOMCL1	1	ORTHOMCL1(143 genes,2 taxa):	AT5G41540.1	ATH	stress.biotic.PR-proteins	disease resistance protein (TIR-NBS-LRR class), putative | chr5:16612659-16616063 REVERSE	249311_at
ORTHOMCL1	1	ORTHOMCL1(143 genes,2 taxa):	AT5G41550.1	ATH	stress.biotic.PR-proteins	disease resistance protein (TIR-NBS-LRR class), putative | chr5:16617232-16620785 REVERSE	249312_at
ORTHOMCL1	1	ORTHOMCL1(143 genes,2 taxa):	AT5G41740.2	ATH	stress.biotic.PR-proteins	disease resistance protein (TIR-NBS-LRR class), putative | chr5:16688626-16693119 FORWARD	249264_s_at
ORTHOMCL1	1	ORTHOMCL1(143 genes,2 taxa):	AT5G41750.1	ATH	stress.biotic.PR-proteins	disease resistance protein (TIR-NBS-LRR class), putative | chr5:16693909-16698943 FORWARD	249264_s_at
ORTHOMCL1	1	ORTHOMCL1(143 genes,2 taxa):	AT5G44510.1	ATH	stress.biotic.PR-proteins	Symbols: TAO1 | TAO1 (TARGET OF AVRB OPERATION1); ATP binding / protein binding / transmembrane receptor | chr5:17929673-17934188 REVERSE	249058_at
ORTHOMCL1	1	ORTHOMCL1(143 genes,2 taxa):	AT5G44870.1	ATH	stress.biotic.PR-proteins	disease resistance protein (TIR-NBS-LRR class), putative | chr5:18114666-18118608 FORWARD	249029_at
ORTHOMCL1	1	ORTHOMCL1(143 genes,2 taxa):	AT5G45060.1	ATH	stress.biotic.PR-proteins	disease resistance protein (TIR-NBS-LRR class), putative | chr5:18182038-18186495 FORWARD	248974_at
ORTHOMCL1	1	ORTHOMCL1(143 genes,2 taxa):	AT5G45200.1	ATH	stress.biotic.PR-proteins	disease resistance protein (TIR-NBS-LRR class), putative | chr5:18283967-18290332 REVERSE	248989_at
ORTHOMCL1	1	ORTHOMCL1(143 genes,2 taxa):	AT5G45210.1	ATH	stress.biotic.PR-proteins	disease resistance protein (TIR-NBS-LRR class), putative | chr5:18295521-18298434 FORWARD	248990_at
ORTHOMCL1	1	ORTHOMCL1(143 genes,2 taxa):	AT5G45230.1	ATH	stress.biotic.PR-proteins	disease resistance protein (TIR-NBS-LRR class), putative | chr5:18302147-18308303 REVERSE	248992_at
ORTHOMCL1	1	ORTHOMCL1(143 genes,2 taxa):	AT5G45240.1	ATH	stress.biotic.PR-proteins	transmembrane receptor | chr5:18313706-18319089 FORWARD	248993_at
ORTHOMCL1	1	ORTHOMCL1(143 genes,2 taxa):	AT5G46260.1	ATH	stress.biotic.PR-proteins	disease resistance protein (TIR-NBS-LRR class), putative | chr5:18759102-18763358 REVERSE	248851_s_at
ORTHOMCL1	1	ORTHOMCL1(143 genes,2 taxa):	AT5G46450.1	ATH	stress.biotic.PR-proteins	disease resistance protein (TIR-NBS-LRR class), putative | chr5:18835618-18839546 FORWARD	248873_at
ORTHOMCL1	1	ORTHOMCL1(143 genes,2 taxa):	AT5G46470.1	ATH	stress.biotic.PR-proteins	disease resistance protein (TIR-NBS-LRR class), putative | chr5:18842701-18849741 FORWARD	248845_at 248875_at
ORTHOMCL1	1	ORTHOMCL1(143 genes,2 taxa):	AT5G46490.2	ATH	stress.biotic.PR-proteins	disease resistance protein (TIR-NBS class), putative | chr5:18850776-18853843 FORWARD	248851_s_at
ORTHOMCL1	1	ORTHOMCL1(143 genes,2 taxa):	AT5G46500.1	ATH	stress.biotic.PR-proteins	FUNCTIONS IN: molecular_function unknown; INVOLVED IN: biological_process unknown; EXPRESSED IN: 7 plant structures; EXPRESSED DURING: LP.06 six leaves visible, 4 anthesis, LP.04 four leaves visible, LP.10 ten leaves visible, LP.08 eight leaves visible; BEST Arabidopsis thaliana protein match is: disease resistance protein (TIR-NBS-LRR class), putative (TAIR:AT5G46260.1); Has 61 Blast hits to 44 …	248846_at
ORTHOMCL1	1	ORTHOMCL1(143 genes,2 taxa):	AT5G46510.1	ATH	stress.biotic.PR-proteins	disease resistance protein (TIR-NBS-LRR class), putative | chr5:18860451-18867013 FORWARD	248847_at
ORTHOMCL1	1	ORTHOMCL1(143 genes,2 taxa):	AT5G48770.1	ATH	stress.biotic.PR-proteins	disease resistance protein (TIR-NBS-LRR class), putative | chr5:19773277-19777242 REVERSE	248672_at						1.02848			1.02848
ORTHOMCL1	1	ORTHOMCL1(143 genes,2 taxa):	AT5G48780.1	ATH	stress.biotic.PR-proteins	disease resistance protein (TIR-NBS class), putative | chr5:19777468-19779604 FORWARD	248673_at
ORTHOMCL1	1	ORTHOMCL1(143 genes,2 taxa):	AT5G49140.1	ATH	stress.biotic.PR-proteins	disease resistance protein (TIR-NBS-LRR class), putative | chr5:19919085-19923415 REVERSE	248644_at
ORTHOMCL1	1	ORTHOMCL1(143 genes,2 taxa):	AT5G51630.1	ATH	stress.biotic.PR-proteins	disease resistance protein (TIR-NBS-LRR class), putative | chr5:20970030-20974916 FORWARD	248416_at
ORTHOMCL1	1	ORTHOMCL1(143 genes,2 taxa):	AT5G58120.1	ATH	stress.biotic.PR-proteins	disease resistance protein (TIR-NBS-LRR class), putative | chr5:23517492-23521067 FORWARD	247848_at
ORTHOMCL1	1	ORTHOMCL1(143 genes,2 taxa):	AT1G27170.1	ATH	stress.biotic.receptors	ATP binding / protein binding / transmembrane receptor | chr1:9434559-9439417 FORWARD	264979_s_at
ORTHOMCL1	1	ORTHOMCL1(143 genes,2 taxa):	AT1G64070.1	ATH	stress.biotic.receptors	Symbols: RLM1 | RLM1 (RESISTANCE TO LEPTOSPHAERIA MACULANS 1); ATP binding / protein binding / transmembrane receptor | chr1:23779949-23783449 FORWARD	262330_at
ORTHOMCL1	1	ORTHOMCL1(143 genes,2 taxa):	AT1G65390.1	ATH	stress.biotic.receptors	Symbols: ATPP2-A5 | ATPP2-A5 (ARABIDOPSIS THALIANA PHLOEM PROTEIN 2 A5); carbohydrate binding | chr1:24292478-24294631 FORWARD	264153_at 264213_at
ORTHOMCL1	1	ORTHOMCL1(143 genes,2 taxa):	AT1G72840.2	ATH	stress.biotic.receptors	ATP binding / protein binding / transmembrane receptor | chr1:27409302-27413831 REVERSE	262362_at						1.57209			1.57209
ORTHOMCL1	1	ORTHOMCL1(143 genes,2 taxa):	AT1G72930.1	ATH	stress.biotic.receptors	Symbols: TIR | TIR (TOLL/INTERLEUKIN-1 RECEPTOR-LIKE); transmembrane receptor | chr1:27439452-27440464 FORWARD	262374_s_at
ORTHOMCL1	1	ORTHOMCL1(143 genes,2 taxa):	AT2G20142.1	ATH	stress.biotic.receptors	transmembrane receptor | chr2:8695374-8696643 FORWARD	265597_at
ORTHOMCL1	1	ORTHOMCL1(143 genes,2 taxa):	AT2G32140.1	ATH	stress.biotic.receptors	transmembrane receptor | chr2:13655627-13657175 REVERSE	265723_at
ORTHOMCL1	1	ORTHOMCL1(143 genes,2 taxa):	AT3G44670.1	ATH	stress.biotic.receptors	ATP binding / nucleoside-triphosphatase/ nucleotide binding / protein binding / transmembrane receptor | chr3:16216950-16221617 FORWARD
ORTHOMCL1	1	ORTHOMCL1(143 genes,2 taxa):	AT4G11340.1	ATH	stress.biotic.receptors	Toll-Interleukin-Resistance (TIR) domain-containing protein | chr4:6894208-6899130 REVERSE	254916_at
ORTHOMCL1	1	ORTHOMCL1(143 genes,2 taxa):	AT4G16890.1	ATH	stress.biotic.receptors	Symbols: SNC1, BAL | SNC1 (SUPPRESSOR OF NPR1-1, CONSTITUTIVE 1); nucleotide binding | chr4:9500506-9505455 REVERSE	245451_at
ORTHOMCL1	1	ORTHOMCL1(143 genes,2 taxa):	AT4G16900.1	ATH	stress.biotic.receptors	ATP binding / protein binding / transmembrane receptor | chr4:9511859-9516541 REVERSE	245453_at						1.06207			1.06207
ORTHOMCL1	1	ORTHOMCL1(143 genes,2 taxa):	AT4G23515.1	ATH	stress.biotic.receptors	Toll-Interleukin-Resistance (TIR) domain-containing protein | chr4:12271382-12272842 REVERSE
ORTHOMCL1	1	ORTHOMCL1(143 genes,2 taxa):	AT5G44900.1	ATH	stress.biotic.receptors	transmembrane receptor | chr5:18135446-18136438 FORWARD	249031_at
ORTHOMCL1	1	ORTHOMCL1(143 genes,2 taxa):	AT5G45070.1	ATH	stress.biotic.receptors	Symbols: AtPP2-A8 | AtPP2-A8 (Phloem protein 2-A8); carbohydrate binding | chr5:18187630-18189431 REVERSE	248978_at					-1.72067	-1.88024			-1.80045
ORTHOMCL1	1	ORTHOMCL1(143 genes,2 taxa):	AT5G45080.1	ATH	stress.biotic.receptors	Symbols: AtPP2-A6 | AtPP2-A6 (Phloem protein 2-A6); carbohydrate binding | chr5:18191575-18193207 REVERSE	248979_at						1.45979			1.45979
ORTHOMCL1	1	ORTHOMCL1(143 genes,2 taxa):	AT5G45250.1	ATH	stress.biotic.receptors	Symbols: RPS4 | RPS4 (RESISTANT TO P. SYRINGAE 4); receptor | chr5:18321914-18326022 REVERSE	248994_at					1.29246	1.97839			1.63542
ORTHOMCL1	1	ORTHOMCL1(143 genes,2 taxa):	AT5G46270.1	ATH	stress.biotic.receptors	ATP binding / nucleoside-triphosphatase/ nucleotide binding / protein binding / transmembrane receptor | chr5:18764349-18769090 REVERSE	248890_at						1.13242			1.13242
ORTHOMCL1	1	ORTHOMCL1(143 genes,2 taxa):	AT5G46520.1	ATH	stress.biotic.receptors	ATP binding / nucleoside-triphosphatase/ nucleotide binding / protein binding / transmembrane receptor | chr5:18867767-18872415 FORWARD	248848_at
ORTHOMCL1	1	ORTHOMCL1(143 genes,2 taxa):	AT5G45050.1	ATH	stress.biotic.regulation of transcription	Symbols: TTR1, ATWRKY16, WRKY16 | TTR1; protein binding / transcription factor | chr5:18176914-18181805 REVERSE	248973_at											WRKY
ORTHOMCL1	1	ORTHOMCL1(143 genes,2 taxa):	AT5G45260.1	ATH	stress.biotic.regulation of transcription	Symbols: RRS1, ATWRKY52, SLH1 | RRS1 (RESISTANT TO RALSTONIA SOLANACEARUM 1); DNA binding / transcription factor | chr5:18326203-18332609 FORWARD	248995_at 248996_at											WRKY
ORTHOMCL10	10	ORTHOMCL10(71 genes,3 taxa):	AT2G29000.1	ATH	protein.postranslational modification	leucine-rich repeat family protein / protein kinase family protein | chr2:12460781-12465037 FORWARD	266788_at												Leucine Rich Repeat Kinase I
ORTHOMCL10	10	ORTHOMCL10(71 genes,3 taxa):	Bradi1g00260.2	BDI	protein.postranslational modification	(loc_os05g15720.2 : 677.0) no description available & (at4g29990 : 468.0) Leucine-rich repeat transmembrane protein kinase protein; FUNCTIONS IN: protein serine/threonine kinase activity, protein kinase activity, ATP binding; INVOLVED IN: protein amino acid phosphorylation; LOCATED IN: endomembrane system; EXPRESSED IN: embryo, leaf whorl, root; EXPRESSED DURING: D bilateral stage; CONTAINS Inter…	Bradi1g00260
ORTHOMCL10	10	ORTHOMCL10(71 genes,3 taxa):	Bradi4g09481.1	BDI	protein.postranslational modification	(loc_os05g15720.1 : 903.0) no description available & (at4g29990 : 583.0) Leucine-rich repeat transmembrane protein kinase protein; FUNCTIONS IN: protein serine/threonine kinase activity, protein kinase activity, ATP binding; INVOLVED IN: protein amino acid phosphorylation; LOCATED IN: endomembrane system; EXPRESSED IN: embryo, leaf whorl, root; EXPRESSED DURING: D bilateral stage; CONTAINS Inter…	Bradi4g09481	-1.32322								-1.32322
ORTHOMCL10	10	ORTHOMCL10(71 genes,3 taxa):	AT1G07550.1	ATH	signalling.receptor kinases.leucine rich repeat I	leucine-rich repeat protein kinase, putative | chr1:2322653-2326561 REVERSE	261091_at												Leucine Rich Repeat Kinase I
ORTHOMCL10	10	ORTHOMCL10(71 genes,3 taxa):	AT1G07560.1	ATH	signalling.receptor kinases.leucine rich repeat I	leucine-rich repeat protein kinase, putative | chr1:2327320-2331096 FORWARD	261090_at												Leucine Rich Repeat Kinase I
ORTHOMCL10	10	ORTHOMCL10(71 genes,3 taxa):	AT1G51870.1	ATH	signalling.receptor kinases.leucine rich repeat I	protein kinase family protein | chr1:19262879-19267001 REVERSE													Leucine Rich Repeat Kinase I
ORTHOMCL10	10	ORTHOMCL10(71 genes,3 taxa):	AT1G51910.1	ATH	signalling.receptor kinases.leucine rich repeat I	protein kinase family protein | chr1:19284277-19288385 REVERSE	246369_at												Leucine Rich Repeat Kinase I
ORTHOMCL10	10	ORTHOMCL10(71 genes,3 taxa):	AT2G14510.1	ATH	signalling.receptor kinases.leucine rich repeat I	leucine-rich repeat protein kinase, putative | chr2:6171133-6175052 REVERSE	257387_s_at					1.17098	2.30815			1.73956			Leucine Rich Repeat Kinase I
ORTHOMCL10	10	ORTHOMCL10(71 genes,3 taxa):	AT2G19190.1	ATH	signalling.receptor kinases.leucine rich repeat I	Symbols: FRK1 | FRK1 (FLG22-INDUCED RECEPTOR-LIKE KINASE 1); kinase | chr2:8326049-8329944 REVERSE	267436_at												Leucine Rich Repeat Kinase I
ORTHOMCL10	10	ORTHOMCL10(71 genes,3 taxa):	AT3G21340.1	ATH	signalling.receptor kinases.leucine rich repeat I	leucine-rich repeat protein kinase, putative | chr3:7511787-7515937 REVERSE	256811_at					-2.04936	-1.97487			-2.01212			Leucine Rich Repeat Kinase I
ORTHOMCL10	10	ORTHOMCL10(71 genes,3 taxa):	AT3G46350.1	ATH	signalling.receptor kinases.leucine rich repeat I	leucine-rich repeat protein kinase, putative | chr3:17036427-17041680 FORWARD	252518_at												Leucine Rich Repeat Kinase I
ORTHOMCL10	10	ORTHOMCL10(71 genes,3 taxa):	AT3G46420.1	ATH	signalling.receptor kinases.leucine rich repeat I	leucine-rich repeat family protein / protein kinase family protein | chr3:17082108-17086534 FORWARD													Leucine Rich Repeat Kinase I
ORTHOMCL10	10	ORTHOMCL10(71 genes,3 taxa):	AT4G29180.2	ATH	signalling.receptor kinases.leucine rich repeat I	leucine-rich repeat protein kinase, putative | chr4:14385593-14389689 FORWARD	253734_at					-1.98145	-2.24967			-2.11556			protein kinase like receptor like protein kinase/putative ser_thr-specific receptor protein/Ser_thr-specific protein kinase like putative
ORTHOMCL10	10	ORTHOMCL10(71 genes,3 taxa):	AT4G29450.1	ATH	signalling.receptor kinases.leucine rich repeat I	leucine-rich repeat protein kinase, putative | chr4:14478837-14482626 REVERSE	253718_at												protein kinase like receptor like protein kinase/putative ser_thr-specific receptor protein/Ser_thr-specific protein kinase like putative
ORTHOMCL10	10	ORTHOMCL10(71 genes,3 taxa):	AT4G29990.1	ATH	signalling.receptor kinases.leucine rich repeat I	light repressible receptor protein kinase | chr4:14665691-14670030 REVERSE	253671_at												Leucine Rich Repeat Kinase I
ORTHOMCL10	10	ORTHOMCL10(71 genes,3 taxa):	AT5G59650.1	ATH	signalling.receptor kinases.leucine rich repeat I	leucine-rich repeat protein kinase, putative | chr5:24031346-24035100 FORWARD	247682_at												Leucine Rich Repeat Kinase I
ORTHOMCL10	10	ORTHOMCL10(71 genes,3 taxa):	AT5G59660.1	ATH	signalling.receptor kinases.leucine rich repeat I	leucine-rich repeat protein kinase, putative | chr5:24035687-24039979 FORWARD	247683_at												protein kinase like receptor like protein kinase/putative ser_thr-specific receptor protein/Ser_thr-specific protein kinase like putative
ORTHOMCL10	10	ORTHOMCL10(71 genes,3 taxa):	AT5G59670.1	ATH	signalling.receptor kinases.leucine rich repeat I	leucine-rich repeat protein kinase, putative | chr5:24041494-24045652 FORWARD	247684_at												Leucine Rich Repeat Kinase I
ORTHOMCL10	10	ORTHOMCL10(71 genes,3 taxa):	AT5G59680.1	ATH	signalling.receptor kinases.leucine rich repeat I	leucine-rich repeat protein kinase, putative | chr5:24046792-24050801 FORWARD	247685_at						1.45086			1.45086			Leucine Rich Repeat Kinase I
ORTHOMCL10	10	ORTHOMCL10(71 genes,3 taxa):	Bradi4g09463.1	BDI	signalling.receptor kinases.leucine rich repeat I	(loc_os05g15720.2 : 735.0) no description available & (at4g29990 : 501.0) Leucine-rich repeat transmembrane protein kinase protein; FUNCTIONS IN: protein serine/threonine kinase activity, protein kinase activity, ATP binding; INVOLVED IN: protein amino acid phosphorylation; LOCATED IN: endomembrane system; EXPRESSED IN: embryo, leaf whorl, root; EXPRESSED DURING: D bilateral stage; CONTAINS Inter…	Bradi4g09463	2.5824	-1.63942							0.47149
ORTHOMCL10	10	ORTHOMCL10(71 genes,3 taxa):	Bradi3g04061.1	BDI	signalling.receptor kinases.leucine rich repeat I	(loc_os02g05730.1 : 830.0) no description available & (at4g29990 : 425.0) Leucine-rich repeat transmembrane protein kinase protein; FUNCTIONS IN: protein serine/threonine kinase activity, protein kinase activity, ATP binding; INVOLVED IN: protein amino acid phosphorylation; LOCATED IN: endomembrane system; EXPRESSED IN: embryo, leaf whorl, root; EXPRESSED DURING: D bilateral stage; CONTAINS Inter…	Bradi3g04061
ORTHOMCL10	10	ORTHOMCL10(71 genes,3 taxa):	Bradi4g04060.2	BDI	signalling.receptor kinases.leucine rich repeat I	(loc_os12g37980.1 : 1105.0) no description available & (at4g29990 : 626.0) Leucine-rich repeat transmembrane protein kinase protein; FUNCTIONS IN: protein serine/threonine kinase activity, protein kinase activity, ATP binding; INVOLVED IN: protein amino acid phosphorylation; LOCATED IN: endomembrane system; EXPRESSED IN: embryo, leaf whorl, root; EXPRESSED DURING: D bilateral stage; CONTAINS Inte…	Bradi4g04060
ORTHOMCL10	10	ORTHOMCL10(71 genes,3 taxa):	Bradi2g19297.2	BDI	signalling.receptor kinases.leucine rich repeat I	(loc_os05g44930.1 : 1290.0) no description available & (at4g29990 : 655.0) Leucine-rich repeat transmembrane protein kinase protein; FUNCTIONS IN: protein serine/threonine kinase activity, protein kinase activity, ATP binding; INVOLVED IN: protein amino acid phosphorylation; LOCATED IN: endomembrane system; EXPRESSED IN: embryo, leaf whorl, root; EXPRESSED DURING: D bilateral stage; CONTAINS Inte…	Bradi2g19297	2.11312	1.71227							1.91269
ORTHOMCL10	10	ORTHOMCL10(71 genes,3 taxa):	Bradi4g04110.2	BDI	signalling.receptor kinases.leucine rich repeat I	(loc_os12g37980.1 : 1154.0) no description available & (at4g29990 : 646.0) Leucine-rich repeat transmembrane protein kinase protein; FUNCTIONS IN: protein serine/threonine kinase activity, protein kinase activity, ATP binding; INVOLVED IN: protein amino acid phosphorylation; LOCATED IN: endomembrane system; EXPRESSED IN: embryo, leaf whorl, root; EXPRESSED DURING: D bilateral stage; CONTAINS Inte…	Bradi4g04110	2.91257	1.91564							2.41411
ORTHOMCL10	10	ORTHOMCL10(71 genes,3 taxa):	Bradi2g19250.2	BDI	signalling.receptor kinases.leucine rich repeat I	(loc_os05g44930.1 : 1097.0) no description available & (at4g29990 : 611.0) Leucine-rich repeat transmembrane protein kinase protein; FUNCTIONS IN: protein serine/threonine kinase activity, protein kinase activity, ATP binding; INVOLVED IN: protein amino acid phosphorylation; LOCATED IN: endomembrane system; EXPRESSED IN: embryo, leaf whorl, root; EXPRESSED DURING: D bilateral stage; CONTAINS Inte…	Bradi2g19250	3.30998	2.72406							3.01702
ORTHOMCL10	10	ORTHOMCL10(71 genes,3 taxa):	Bradi4g04070.1	BDI	signalling.receptor kinases.leucine rich repeat I	(loc_os12g37980.1 : 1043.0) no description available & (at3g21340 : 564.0) Leucine-rich repeat protein kinase family protein; FUNCTIONS IN: kinase activity; INVOLVED IN: protein amino acid phosphorylation; LOCATED IN: endomembrane system; EXPRESSED IN: root; CONTAINS InterPro DOMAIN/s: Protein kinase, ATP binding site (InterPro:IPR017441), Protein kinase, catalytic domain (InterPro:IPR000719), Le…	Bradi4g04070	6.92578	4.41324							5.66951
ORTHOMCL10	10	ORTHOMCL10(71 genes,3 taxa):	Bradi2g19290.1	BDI	signalling.receptor kinases.leucine rich repeat I	(loc_os05g44990.1 : 1066.0) no description available & (at4g29990 : 580.0) Leucine-rich repeat transmembrane protein kinase protein; FUNCTIONS IN: protein serine/threonine kinase activity, protein kinase activity, ATP binding; INVOLVED IN: protein amino acid phosphorylation; LOCATED IN: endomembrane system; EXPRESSED IN: embryo, leaf whorl, root; EXPRESSED DURING: D bilateral stage; CONTAINS Inte…	Bradi2g19290	6.87214	5.00827							5.9402
ORTHOMCL10	10	ORTHOMCL10(71 genes,3 taxa):	Bradi4g04077.1	BDI	signalling.receptor kinases.leucine rich repeat I	(loc_os12g37980.1 : 1061.0) no description available & (at4g29990 : 577.0) Leucine-rich repeat transmembrane protein kinase protein; FUNCTIONS IN: protein serine/threonine kinase activity, protein kinase activity, ATP binding; INVOLVED IN: protein amino acid phosphorylation; LOCATED IN: endomembrane system; EXPRESSED IN: embryo, leaf whorl, root; EXPRESSED DURING: D bilateral stage; CONTAINS Inte…	Bradi4g04077	-1.5556								-1.5556
ORTHOMCL10	10	ORTHOMCL10(71 genes,3 taxa):	Bradi2g38947.1	BDI	signalling.receptor kinases.leucine rich repeat I	(loc_os05g44930.1 : 1201.0) no description available & (at4g29990 : 645.0) Leucine-rich repeat transmembrane protein kinase protein; FUNCTIONS IN: protein serine/threonine kinase activity, protein kinase activity, ATP binding; INVOLVED IN: protein amino acid phosphorylation; LOCATED IN: endomembrane system; EXPRESSED IN: embryo, leaf whorl, root; EXPRESSED DURING: D bilateral stage; CONTAINS Inte…	Bradi2g38947
ORTHOMCL10	10	ORTHOMCL10(71 genes,3 taxa):	Bradi2g38960.2	BDI	signalling.receptor kinases.leucine rich repeat I	(loc_os05g44970.1 : 781.0) no description available & (at4g29990 : 409.0) Leucine-rich repeat transmembrane protein kinase protein; FUNCTIONS IN: protein serine/threonine kinase activity, protein kinase activity, ATP binding; INVOLVED IN: protein amino acid phosphorylation; LOCATED IN: endomembrane system; EXPRESSED IN: embryo, leaf whorl, root; EXPRESSED DURING: D bilateral stage; CONTAINS Inter…	Bradi2g38960
ORTHOMCL10	10	ORTHOMCL10(71 genes,3 taxa):	Bradi2g58084.1	BDI	signalling.receptor kinases.leucine rich repeat I	(loc_os05g44990.1 : 844.0) no description available & (at4g29990 : 535.0) Leucine-rich repeat transmembrane protein kinase protein; FUNCTIONS IN: protein serine/threonine kinase activity, protein kinase activity, ATP binding; INVOLVED IN: protein amino acid phosphorylation; LOCATED IN: endomembrane system; EXPRESSED IN: embryo, leaf whorl, root; EXPRESSED DURING: D bilateral stage; CONTAINS Inter…	Bradi2g58084
ORTHOMCL10	10	ORTHOMCL10(71 genes,3 taxa):	Bradi4g04101.1	BDI	signalling.receptor kinases.leucine rich repeat I	(loc_os12g37980.1 : 782.0) no description available & (at4g29990 : 426.0) Leucine-rich repeat transmembrane protein kinase protein; FUNCTIONS IN: protein serine/threonine kinase activity, protein kinase activity, ATP binding; INVOLVED IN: protein amino acid phosphorylation; LOCATED IN: endomembrane system; EXPRESSED IN: embryo, leaf whorl, root; EXPRESSED DURING: D bilateral stage; CONTAINS Inter…	Bradi4g04101
ORTHOMCL10	10	ORTHOMCL10(71 genes,3 taxa):	Bradi4g04126.1	BDI	signalling.receptor kinases.leucine rich repeat I	(loc_os12g37980.1 : 1167.0) no description available & (at4g29990 : 610.0) Leucine-rich repeat transmembrane protein kinase protein; FUNCTIONS IN: protein serine/threonine kinase activity, protein kinase activity, ATP binding; INVOLVED IN: protein amino acid phosphorylation; LOCATED IN: endomembrane system; EXPRESSED IN: embryo, leaf whorl, root; EXPRESSED DURING: D bilateral stage; CONTAINS Inte…	Bradi4g04126
ORTHOMCL10	10	ORTHOMCL10(71 genes,3 taxa):	AT1G05700.1	ATH	signalling.receptor kinases.misc	leucine-rich repeat protein kinase, putative | chr1:1709796-1713245 FORWARD	263232_at												Leucine Rich Repeat Kinase I
ORTHOMCL10	10	ORTHOMCL10(71 genes,3 taxa):	AT1G49100.1	ATH	signalling.receptor kinases.misc	leucine-rich repeat protein kinase, putative | chr1:18166147-18170105 REVERSE	260750_at						-1.55933			-1.55933			Leucine Rich Repeat Kinase I
ORTHOMCL10	10	ORTHOMCL10(71 genes,3 taxa):	AT1G51790.1	ATH	signalling.receptor kinases.misc	kinase | chr1:19206711-19211417 REVERSE	256170_at												Leucine Rich Repeat Kinase I
ORTHOMCL10	10	ORTHOMCL10(71 genes,3 taxa):	AT1G51800.1	ATH	signalling.receptor kinases.misc	leucine-rich repeat protein kinase, putative | chr1:19214148-19217970 FORWARD	256169_at												Leucine Rich Repeat Kinase I
ORTHOMCL10	10	ORTHOMCL10(71 genes,3 taxa):	AT1G51805.1	ATH	signalling.receptor kinases.misc	leucine-rich repeat protein kinase, putative | chr1:19220977-19225689 REVERSE	256168_at												Leucine Rich Repeat Kinase I
ORTHOMCL10	10	ORTHOMCL10(71 genes,3 taxa):	AT1G51810.1	ATH	signalling.receptor kinases.misc	ATP binding / kinase/ protein binding / protein kinase/ protein serine/threonine kinase | chr1:19227119-19232359 REVERSE	256180_at												Leucine Rich Repeat Kinase I
ORTHOMCL10	10	ORTHOMCL10(71 genes,3 taxa):	AT1G51820.1	ATH	signalling.receptor kinases.misc	leucine-rich repeat protein kinase, putative | chr1:19237407-19241883 REVERSE	256181_at												Leucine Rich Repeat Kinase I
ORTHOMCL10	10	ORTHOMCL10(71 genes,3 taxa):	AT1G51830.1	ATH	signalling.receptor kinases.misc	ATP binding / kinase/ protein serine/threonine kinase | chr1:19243025-19246010 REVERSE	246375_at												Leucine Rich Repeat Kinase I
ORTHOMCL10	10	ORTHOMCL10(71 genes,3 taxa):	AT1G51850.1	ATH	signalling.receptor kinases.misc	leucine-rich repeat protein kinase, putative | chr1:19252847-19256783 REVERSE	246366_at												Leucine Rich Repeat Kinase I
ORTHOMCL10	10	ORTHOMCL10(71 genes,3 taxa):	AT1G51860.1	ATH	signalling.receptor kinases.misc	leucine-rich repeat protein kinase, putative | chr1:19257634-19261479 REVERSE	246373_at												Leucine Rich Repeat Kinase I
ORTHOMCL10	10	ORTHOMCL10(71 genes,3 taxa):	AT1G51880.1	ATH	signalling.receptor kinases.misc	leucine-rich repeat protein kinase, putative | chr1:19270193-19274068 REVERSE	246367_at												Leucine Rich Repeat Kinase I
ORTHOMCL10	10	ORTHOMCL10(71 genes,3 taxa):	AT1G51890.1	ATH	signalling.receptor kinases.misc	leucine-rich repeat protein kinase, putative | chr1:19274802-19278528 REVERSE	246368_at												Leucine Rich Repeat Kinase I
ORTHOMCL10	10	ORTHOMCL10(71 genes,3 taxa):	AT2G04300.1	ATH	signalling.receptor kinases.misc	leucine-rich repeat protein kinase, putative | chr2:1493009-1497016 FORWARD	263323_at												Leucine Rich Repeat Kinase I
ORTHOMCL10	10	ORTHOMCL10(71 genes,3 taxa):	AT2G14440.1	ATH	signalling.receptor kinases.misc	leucine-rich repeat protein kinase, putative | chr2:6143073-6147419 FORWARD	257387_s_at					1.17098	2.30815			1.73956			Leucine Rich Repeat Kinase I
ORTHOMCL10	10	ORTHOMCL10(71 genes,3 taxa):	AT2G19210.1	ATH	signalling.receptor kinases.misc	leucine-rich repeat protein kinase, putative | chr2:8335639-8339307 REVERSE	267441_at						-1.05758			-1.05758			Leucine Rich Repeat Kinase I
ORTHOMCL10	10	ORTHOMCL10(71 genes,3 taxa):	AT2G19230.1	ATH	signalling.receptor kinases.misc	kinase | chr2:8343452-8348431 REVERSE	267328_at												Leucine Rich Repeat Kinase I
ORTHOMCL10	10	ORTHOMCL10(71 genes,3 taxa):	AT2G28960.1	ATH	signalling.receptor kinases.misc	leucine-rich repeat protein kinase, putative | chr2:12437914-12442347 REVERSE	266784_at												Leucine Rich Repeat Kinase I
ORTHOMCL10	10	ORTHOMCL10(71 genes,3 taxa):	AT2G28970.1	ATH	signalling.receptor kinases.misc	leucine-rich repeat protein kinase, putative | chr2:12443919-12448163 FORWARD	266785_at					1.05982	1.46367			1.26174			Leucine Rich Repeat Kinase I
ORTHOMCL10	10	ORTHOMCL10(71 genes,3 taxa):	AT2G28990.1	ATH	signalling.receptor kinases.misc	leucine-rich repeat protein kinase, putative | chr2:12455055-12459541 FORWARD	266787_at												Leucine Rich Repeat Kinase I
ORTHOMCL10	10	ORTHOMCL10(71 genes,3 taxa):	AT3G46330.1	ATH	signalling.receptor kinases.misc	Symbols: MEE39 | MEE39 (maternal effect embryo arrest 39); kinase | chr3:17020747-17025011 REVERSE	252554_s_at						1.43013			1.43013			Leucine Rich Repeat Kinase I
ORTHOMCL10	10	ORTHOMCL10(71 genes,3 taxa):	AT3G46340.1	ATH	signalling.receptor kinases.misc	leucine-rich repeat protein kinase, putative | chr3:17026658-17031842 FORWARD	252517_at					-1.57877	-1.96863			-1.7737			Leucine Rich Repeat Kinase I
ORTHOMCL10	10	ORTHOMCL10(71 genes,3 taxa):	AT3G46370.1	ATH	signalling.receptor kinases.misc	leucine-rich repeat protein kinase, putative | chr3:17051955-17055514 FORWARD	252520_at					-1.04238	-1.22013			-1.13126			Leucine Rich Repeat Kinase I
ORTHOMCL10	10	ORTHOMCL10(71 genes,3 taxa):	AT3G46400.1	ATH	signalling.receptor kinases.misc	leucine-rich repeat protein kinase, putative | chr3:17073196-17077328 FORWARD	252523_at												Leucine Rich Repeat Kinase I
ORTHOMCL10	10	ORTHOMCL10(71 genes,3 taxa):	AT4G20450.1	ATH	signalling.receptor kinases.misc	leucine-rich repeat protein kinase, putative | chr4:11024054-11029008 REVERSE	254467_at					-1.36357	-1.87189			-1.61773			Leucine Rich Repeat Kinase I
ORTHOMCL10	10	ORTHOMCL10(71 genes,3 taxa):	AT5G16900.1	ATH	signalling.receptor kinases.misc	leucine-rich repeat protein kinase, putative | chr5:5555254-5559715 FORWARD	246459_at					1.17167	1.05248			1.11208			Leucine Rich Repeat Kinase I
ORTHOMCL10	10	ORTHOMCL10(71 genes,3 taxa):	Bradi2g38910.1	BDI	signalling.receptor kinases.misc	(loc_os05g44930.1 : 1186.0) no description available & (at1g51850 : 622.0) Leucine-rich repeat protein kinase family protein; FUNCTIONS IN: kinase activity; INVOLVED IN: protein amino acid phosphorylation; LOCATED IN: plasma membrane; EXPRESSED IN: root; CONTAINS InterPro DOMAIN/s: Protein kinase, ATP binding site (InterPro:IPR017441), Serine/threonine-protein kinase domain (InterPro:IPR002290), …	Bradi2g38910
ORTHOMCL10	10	ORTHOMCL10(71 genes,3 taxa):	LOC_Os01g03370.1	OSA	signalling.receptor kinases.misc	highly similar to ( 614) AT4G29990 | Symbols: | light repressible receptor protein kinase | chr4:14665802-14669438 REVERSEmoderately similar to ( 325) NORK_MEDTR Nodulation receptor kinase precursor (EC 2.7.11.1) (Does not make infections protein 2) (Symbiosis receptor-like kinase) (MtSYMRK) - Medicago truncatula (Barrel medic)nearly identical (1917) loc_os01g03370 12001.m06976 protein senescence…													Leucine Rich Repeat Kinase I
ORTHOMCL10	10	ORTHOMCL10(71 genes,3 taxa):	LOC_Os02g05730.1	OSA	signalling.receptor kinases.misc	highly similar to ( 562) AT4G29990 | Symbols: | light repressible receptor protein kinase | chr4:14665802-14669438 REVERSEmoderately similar to ( 284) NORK_PEA Nodulation receptor kinase precursor (EC 2.7.11.1) - Pisum sativum (Garden pea)nearly identical (1696) loc_os02g05730 12002.m05921 protein protein kinase domain containing protein, expressed TyrKc Pkinase_Tyr PTKc S_TKc Pkinase PTKc_Csk_li…													Leucine Rich Repeat Kinase I
ORTHOMCL10	10	ORTHOMCL10(71 genes,3 taxa):	LOC_Os05g15720.1	OSA	signalling.receptor kinases.misc	moderately similar to ( 488) AT4G29990 | Symbols: | light repressible receptor protein kinase | chr4:14665802-14669438 REVERSEmoderately similar to ( 246) NORK_MEDTR Nodulation receptor kinase precursor (EC 2.7.11.1) (Does not make infections protein 2) (Symbiosis receptor-like kinase) (MtSYMRK) - Medicago truncatula (Barrel medic)nearly identical (1873) loc_os05g15720 12005.m05980 protein protei…													Leucine Rich Repeat Kinase I
ORTHOMCL10	10	ORTHOMCL10(71 genes,3 taxa):	LOC_Os05g44930.1	OSA	signalling.receptor kinases.misc	highly similar to ( 664) AT4G29990 | Symbols: | light repressible receptor protein kinase | chr4:14665802-14669438 REVERSEmoderately similar to ( 332) NORK_MEDTR Nodulation receptor kinase precursor (EC 2.7.11.1) (Does not make infections protein 2) (Symbiosis receptor-like kinase) (MtSYMRK) - Medicago truncatula (Barrel medic)nearly identical (1835) loc_os05g44930 12005.m08618 protein receptor-l…													Leucine Rich Repeat Kinase I
ORTHOMCL10	10	ORTHOMCL10(71 genes,3 taxa):	LOC_Os05g44940.1	OSA	signalling.receptor kinases.misc	highly similar to ( 653) AT4G29990													Leucine Rich Repeat Kinase I
ORTHOMCL10	10	ORTHOMCL10(71 genes,3 taxa):	LOC_Os05g44960.1	OSA	signalling.receptor kinases.misc	moderately similar to ( 436) AT1G51850 | Symbols: | leucine-rich repeat protein kinase, putative | chr1:19252964-19256783 REVERSEmoderately similar to ( 266) NORK_MEDTR Nodulation receptor kinase precursor (EC 2.7.11.1) (Does not make infections protein 2) (Symbiosis receptor-like kinase) (MtSYMRK) - Medicago truncatula (Barrel medic)nearly identical (1341) loc_os05g44960 12005.m08621 protein pro…													Leucine Rich Repeat Kinase I
ORTHOMCL10	10	ORTHOMCL10(71 genes,3 taxa):	LOC_Os05g44970.1	OSA	signalling.receptor kinases.misc	highly similar to ( 702) AT4G29990 | Symbols: | light repressible receptor protein kinase | chr4:14665802-14669438 REVERSEmoderately similar to ( 320) NORK_MEDTR Nodulation receptor kinase precursor (EC 2.7.11.1) (Does not make infections protein 2) (Symbiosis receptor-like kinase) (MtSYMRK) - Medicago truncatula (Barrel medic)nearly identical (1847) loc_os05g44970 12005.m08622 protein senescence…													Leucine Rich Repeat Kinase I
ORTHOMCL10	10	ORTHOMCL10(71 genes,3 taxa):	LOC_Os05g44990.1	OSA	signalling.receptor kinases.misc	highly similar to ( 667) AT4G29990 | Symbols: | light repressible receptor protein kinase | chr4:14665802-14669438 REVERSEmoderately similar to ( 232) NORK_PEA Nodulation receptor kinase precursor (EC 2.7.11.1) - Pisum sativum (Garden pea)nearly identical (1711) loc_os05g44990 12005.m08624 protein light repressible receptor protein kinase, putative, expressed Pkinase_Tyr TyrKc PTKc S_TKc S_TKc Pk…													Leucine Rich Repeat Kinase I
ORTHOMCL10	10	ORTHOMCL10(71 genes,3 taxa):	LOC_Os08g40650.1	OSA	signalling.receptor kinases.misc	moderately similar to ( 439) AT4G29990 | Symbols: | light repressible receptor protein kinase | chr4:14665802-14669438 REVERSEmoderately similar to ( 211) NORK_MEDTR Nodulation receptor kinase precursor (EC 2.7.11.1) (Does not make infections protein 2) (Symbiosis receptor-like kinase) (MtSYMRK) - Medicago truncatula (Barrel medic)nearly identical (1565) loc_os08g40650 12008.m08044 protein senesc…													protein kinase like receptor like protein kinase/putative ser_thr-specific receptor protein/Ser_thr-specific protein kinase like putative
ORTHOMCL10	10	ORTHOMCL10(71 genes,3 taxa):	LOC_Os09g09220.1	OSA	signalling.receptor kinases.misc	highly similar to ( 511) AT1G51870 | Symbols: | protein kinase family protein | chr1:19262879-19267001 REVERSEmoderately similar to ( 218) NORK_PEA Nodulation receptor kinase precursor (EC 2.7.11.1) - Pisum sativum (Garden pea)nearly identical (1613) loc_os09g09220 12009.m04189 protein protein kinase domain containing protein, expressed Pkinase_Tyr S_TKc TyrKc S_TKc PTKc Pkinase PTKc_Csk_like SPS…													Leucine Rich Repeat Kinase I
ORTHOMCL10	10	ORTHOMCL10(71 genes,3 taxa):	LOC_Os09g18594.1	OSA	signalling.receptor kinases.misc	highly similar to ( 555) AT4G29990 | Symbols: | light repressible receptor protein kinase | chr4:14665802-14669438 REVERSEmoderately similar to ( 323) NORK_MEDTR Nodulation receptor kinase precursor (EC 2.7.11.1) (Does not make infections protein 2) (Symbiosis receptor-like kinase) (MtSYMRK) - Medicago truncatula (Barrel medic)nearly identical (1729) loc_os09g18594 12009.m50201 protein senescence…													Leucine Rich Repeat Kinase I
ORTHOMCL10	10	ORTHOMCL10(71 genes,3 taxa):	LOC_Os12g37980.1	OSA	signalling.receptor kinases.misc	highly similar to ( 598) AT4G29990 | Symbols: | light repressible receptor protein kinase | chr4:14665802-14669438 REVERSEmoderately similar to ( 245) NORK_MEDTR Nodulation receptor kinase precursor (EC 2.7.11.1) (Does not make infections protein 2) (Symbiosis receptor-like kinase) (MtSYMRK) - Medicago truncatula (Barrel medic)nearly identical (1699) loc_os12g37980 12012.m07584 protein senescence…													Leucine Rich Repeat Kinase I
ORTHOMCL100	100	ORTHOMCL100(25 genes,3 taxa):	LOC_Os02g05480.1	OSA	protein.postranslational modification	highly similar to ( 632) AT1G10210 | Symbols: ATMPK1, MPK1 | ATMPK1 (MITOGEN-ACTIVATED PROTEIN KINASE 1); MAP kinase/ kinase | chr1:3349579-3350776 FORWARDhighly similar to ( 736) MPK3_ORYSA Mitogen-activated protein kinase 3 (EC 2.7.11.24) (MAP kinase 3) (OsMAP3) (MAP kinase 2) (OsMAPK2) - Oryza sativa (Rice)highly similar to ( 736) loc_os02g05480 12002.m33552 protein OsMPK14 - putative MAPK bas…	Os.12683.1.S1_at												MAPK Family
ORTHOMCL100	100	ORTHOMCL100(25 genes,3 taxa):	LOC_Os06g48590.1	OSA	protein.postranslational modification	highly similar to ( 634) AT1G10210 | Symbols: ATMPK1, MPK1 | ATMPK1 (MITOGEN-ACTIVATED PROTEIN KINASE 1); MAP kinase/ kinase | chr1:3349579-3350776 FORWARDhighly similar to ( 735) MPK4_ORYSA Mitogen-activated protein kinase 4 (EC 2.7.11.24) (MAP kinase 4) (OsMAP2) (Multiple stress-responsive MAP kinase 3) (OsMSRMK3) - Oryza sativa (Rice)highly similar to ( 735) loc_os06g48590 12006.m31922 protein…	Os.4602.2.S1_a_at			1.24279	1.01968					1.13123			MAPK Family
ORTHOMCL100	100	ORTHOMCL100(25 genes,3 taxa):	AT1G10210.1	ATH	signalling.MAP kinases	Symbols: ATMPK1, MPK1 | ATMPK1 (MITOGEN-ACTIVATED PROTEIN KINASE 1); MAP kinase/ kinase | chr1:3349219-3351180 FORWARD	264405_at					1.6885	2.38201			2.03526			MAPK Family
ORTHOMCL100	100	ORTHOMCL100(25 genes,3 taxa):	AT1G59580.1	ATH	signalling.MAP kinases	Symbols: ATMPK2, MPK2 | ATMPK2 (ARABIDOPSIS THALIANA MITOGEN-ACTIVATED PROTEIN KINASE HOMOLOG 2); MAP kinase/ kinase/ protein kinase | chr1:21884043-21886051 FORWARD	262076_at					1.00298	1.16723			1.08511			MAPK Family
ORTHOMCL100	100	ORTHOMCL100(25 genes,3 taxa):	Bradi4g24914.1	BDI	signalling.MAP kinases	(loc_os11g11810.1 : 758.0) no description available & (q5z859|mpk4_orysa : 705.0) Mitogen-activated protein kinase 4 (EC 2.7.11.24) (MAP kinase 4) (OsMAP2) (Multiple stress-responsive MAP kinase 3) (OsMSRMK3) - Oryza sativa (Rice) & (at1g10210 : 629.0) Encodes ATMPK1.; mitogen-activated protein kinase 1 (ATMPK1); CONTAINS InterPro DOMAIN/s: Protein kinase, ATP binding site (InterPro:IPR017441), P…	Bradi4g24914
ORTHOMCL100	100	ORTHOMCL100(25 genes,3 taxa):	Bradi1g34030.1	BDI	signalling.MAP kinases	(q5z859|mpk4_orysa : 698.0) Mitogen-activated protein kinase 4 (EC 2.7.11.24) (MAP kinase 4) (OsMAP2) (Multiple stress-responsive MAP kinase 3) (OsMSRMK3) - Oryza sativa (Rice) & (loc_os06g48590.2 : 698.0) no description available & (at1g10210 : 627.0) Encodes ATMPK1.; mitogen-activated protein kinase 1 (ATMPK1); CONTAINS InterPro DOMAIN/s: Protein kinase, ATP binding site (InterPro:IPR017441), P…	Bradi1g34030
ORTHOMCL100	100	ORTHOMCL100(25 genes,3 taxa):	Bradi3g03780.1	BDI	signalling.MAP kinases	(q6z437|mpk3_orysa : 713.0) Mitogen-activated protein kinase 3 (EC 2.7.11.24) (MAP kinase 3) (OsMAP3) (MAP kinase 2) (OsMAPK2) - Oryza sativa (Rice) & (loc_os02g05480.2 : 713.0) no description available & (at1g10210 : 633.0) Encodes ATMPK1.; mitogen-activated protein kinase 1 (ATMPK1); CONTAINS InterPro DOMAIN/s: Protein kinase, ATP binding site (InterPro:IPR017441), Protein kinase, catalytic dom…	Bradi3g03780
ORTHOMCL100	100	ORTHOMCL100(25 genes,3 taxa):	Bradi4g10450.1	BDI	stress	(loc_os05g40150.1 : 712.0) no description available & (gnl|cdd|36401 : 289.0) no description available & (at4g23290 : 281.0) Encodes a cysteine-rich receptor-like protein kinase.; cysteine-rich RLK (RECEPTOR-like protein kinase) 21 (CRK21); FUNCTIONS IN: kinase activity; INVOLVED IN: protein amino acid phosphorylation; LOCATED IN: mitochondrion; EXPRESSED IN: 11 plant structures; EXPRESSED DURING…	Bradi4g10450	-4.42191	3.79127							-0.31532
ORTHOMCL100	100	ORTHOMCL100(25 genes,3 taxa):	Bradi3g34961.1	BDI	stress.biotic	(loc_os05g40150.1 : 717.0) no description available & (gnl|cdd|39857 : 236.0) no description available & (at3g46730 : 158.0) NB-ARC domain-containing disease resistance protein; FUNCTIONS IN: ATP binding; INVOLVED IN: defense response, apoptosis; LOCATED IN: endomembrane system; CONTAINS InterPro DOMAIN/s: NB-ARC (InterPro:IPR002182), Disease resistance protein (InterPro:IPR000767); BEST Arabidop…	Bradi3g34961	2.41308	-2.36856							0.0222586
ORTHOMCL100	100	ORTHOMCL100(25 genes,3 taxa):	Bradi1g78926.1	BDI	stress.biotic	(loc_os05g40150.1 : 655.0) no description available & (gnl|cdd|39857 : 229.0) no description available & (gnl|cdd|85132 : 172.0) no description available & (at3g46730 : 153.0) NB-ARC domain-containing disease resistance protein; FUNCTIONS IN: ATP binding; INVOLVED IN: defense response, apoptosis; LOCATED IN: endomembrane system; CONTAINS InterPro DOMAIN/s: NB-ARC (InterPro:IPR002182), Disease res…	Bradi1g78926	2.8783	-1.19545							0.841425
ORTHOMCL100	100	ORTHOMCL100(25 genes,3 taxa):	Bradi2g09434.1	BDI	stress.biotic	(loc_os10g22484.2 : 1006.0) no description available & (gnl|cdd|39857 : 229.0) no description available & (gnl|cdd|85132 : 177.0) no description available & (at3g46710 : 158.0) NB-ARC domain-containing disease resistance protein; FUNCTIONS IN: protein binding; INVOLVED IN: apoptosis, defense response; LOCATED IN: cellular_component unknown; EXPRESSED IN: root; CONTAINS InterPro DOMAIN/s: NB-ARC (…	Bradi2g09434
ORTHOMCL100	100	ORTHOMCL100(25 genes,3 taxa):	Bradi4g09886.2	BDI	stress.biotic	(loc_os05g40150.1 : 1060.0) no description available & (gnl|cdd|39857 : 245.0) no description available & (gnl|cdd|85132 : 195.0) no description available & (at3g46530 : 180.0) Confers resistance to the biotrophic oomycete, Peronospora parasitica. Encodes an NBS-LRR type R protein with a putative amino-terminal leucine zipper. Fungal protein ATR13 induces RPP13 gene expression and disease resista…	Bradi4g09886	-4.79957	3.80867							-0.49545
ORTHOMCL100	100	ORTHOMCL100(25 genes,3 taxa):	Bradi1g51961.1	BDI	stress.biotic	(loc_os10g22484.2 : 838.0) no description available & (gnl|cdd|39857 : 232.0) no description available & (gnl|cdd|85132 : 172.0) no description available & (at3g46730 : 169.0) NB-ARC domain-containing disease resistance protein; FUNCTIONS IN: ATP binding; INVOLVED IN: defense response, apoptosis; LOCATED IN: endomembrane system; CONTAINS InterPro DOMAIN/s: NB-ARC (InterPro:IPR002182), Disease res…	Bradi1g51961
ORTHOMCL100	100	ORTHOMCL100(25 genes,3 taxa):	Bradi4g09788.1	BDI	stress.biotic	(loc_os05g40150.1 : 662.0) no description available & (gnl|cdd|39857 : 230.0) no description available & (gnl|cdd|85132 : 180.0) no description available & (at3g46730 : 160.0) NB-ARC domain-containing disease resistance protein; FUNCTIONS IN: ATP binding; INVOLVED IN: defense response, apoptosis; LOCATED IN: endomembrane system; CONTAINS InterPro DOMAIN/s: NB-ARC (InterPro:IPR002182), Disease res…	Bradi4g09788
ORTHOMCL100	100	ORTHOMCL100(25 genes,3 taxa):	Bradi4g12732.1	BDI	stress.biotic	(loc_os05g40150.1 : 664.0) no description available & (gnl|cdd|39857 : 250.0) no description available & (gnl|cdd|85132 : 205.0) no description available & (at3g46730 : 176.0) NB-ARC domain-containing disease resistance protein; FUNCTIONS IN: ATP binding; INVOLVED IN: defense response, apoptosis; LOCATED IN: endomembrane system; CONTAINS InterPro DOMAIN/s: NB-ARC (InterPro:IPR002182), Disease res…	Bradi4g12732
ORTHOMCL100	100	ORTHOMCL100(25 genes,3 taxa):	Bradi4g12895.1	BDI	stress.biotic	(loc_os10g22484.1 : 1020.0) no description available & (gnl|cdd|39857 : 237.0) no description available & (gnl|cdd|85132 : 187.0) no description available & (at3g46730 : 176.0) NB-ARC domain-containing disease resistance protein; FUNCTIONS IN: ATP binding; INVOLVED IN: defense response, apoptosis; LOCATED IN: endomembrane system; CONTAINS InterPro DOMAIN/s: NB-ARC (InterPro:IPR002182), Disease re…	Bradi4g12895
ORTHOMCL100	100	ORTHOMCL100(25 genes,3 taxa):	Bradi4g13987.1	BDI	stress.biotic	(loc_os05g40150.1 : 758.0) no description available & (gnl|cdd|39857 : 232.0) no description available & (at3g50950 : 195.0) HOPZ-ACTIVATED RESISTANCE 1 (ZAR1); FUNCTIONS IN: ATP binding; INVOLVED IN: defense response, apoptosis; LOCATED IN: cellular_component unknown; EXPRESSED IN: 22 plant structures; EXPRESSED DURING: 13 growth stages; CONTAINS InterPro DOMAIN/s: NB-ARC (InterPro:IPR002182), D…	Bradi4g13987
ORTHOMCL100	100	ORTHOMCL100(25 genes,3 taxa):	LOC_Os05g40150.1	OSA	stress.biotic	weakly similar to ( 163) AT3G07040 | Symbols: RPM1, RPS3 | RPM1 (RESISTANCE TO P. SYRINGAE PV MACULICOLA 1); nucleotide binding / protein binding | chr3:2226244-2229024 REVERSEnearly identical (2212) loc_os05g40150 12005.m08192 protein RGH2A, putative, expressed NB-ARC no original description
ORTHOMCL100	100	ORTHOMCL100(25 genes,3 taxa):	LOC_Os10g22484.1	OSA	stress.biotic	moderately similar to ( 248) AT4G12070 | Symbols: | unknown protein | chr4:7231941-7234272 FORWARDnearly identical (2548) loc_os10g22484 12010.m50381 protein RGH2A, putative, expressed NB-ARC no original description	Os.7185.2.S1_a_at
ORTHOMCL100	100	ORTHOMCL100(25 genes,3 taxa):	LOC_Os11g11580.1	OSA	stress.biotic	weakly similar to ( 161) AT5G64550 | Symbols: | loricrin-related | chr5:25801794-25803698 REVERSEnearly identical (2693) loc_os11g11580 12011.m05350 protein NB-ARC domain containing protein, expressed NB-ARC no original description
ORTHOMCL100	100	ORTHOMCL100(25 genes,3 taxa):	LOC_Os11g11810.1	OSA	stress.biotic	weakly similar to ( 179) AT3G46710 | Symbols: | disease resistance protein (CC-NBS-LRR class), putative | chr3:17206489-17209032 REVERSEnearly identical (2588) loc_os11g11810 12011.m05373 protein NBS-LRR disease resistance protein, putative, expressed NB-ARC no original description	Os.28607.1.S2_at			1.05714						1.05714
ORTHOMCL100	100	ORTHOMCL100(25 genes,3 taxa):	LOC_Os11g11920.1	OSA	stress.biotic	weakly similar to ( 176) AT3G50950 | Symbols: | disease resistance protein (CC-NBS-LRR class), putative | chr3:18936127-18938685 FORWARDnearly identical (2141) loc_os11g11920 12011.m05384 protein resistance protein, putative, expressed NB-ARC no original description
ORTHOMCL100	100	ORTHOMCL100(25 genes,3 taxa):	LOC_Os11g45840.1	OSA	stress.biotic	weakly similar to ( 122) AT3G46710 | Symbols: | disease resistance protein (CC-NBS-LRR class), putative | chr3:17206489-17209032 REVERSEnearly identical (1387) loc_os11g45840 12011.m08415 protein NBS-LRR disease resistance protein, putative, expressed NB-ARC no original description
ORTHOMCL100	100	ORTHOMCL100(25 genes,3 taxa):	LOC_Os11g45970.1	OSA	stress.biotic	weakly similar to ( 126) AT3G07040 | Symbols: RPM1, RPS3 | RPM1 (RESISTANCE TO P. SYRINGAE PV MACULICOLA 1); nucleotide binding / protein binding | chr3:2226244-2229024 REVERSEnearly identical (1848) loc_os11g45970 12011.m08427 protein NBS-LRR disease resistance protein, putative, expressed NB-ARC no original description
ORTHOMCL100	100	ORTHOMCL100(25 genes,3 taxa):	Bradi4g12770.2	BDI	stress.biotic.PR-proteins	(loc_os05g40150.1 : 551.0) no description available & (gnl|cdd|39857 : 189.0) no description available & (at3g46730 : 104.0) NB-ARC domain-containing disease resistance protein; FUNCTIONS IN: ATP binding; INVOLVED IN: defense response, apoptosis; LOCATED IN: endomembrane system; CONTAINS InterPro DOMAIN/s: NB-ARC (InterPro:IPR002182), Disease resistance protein (InterPro:IPR000767); BEST Arabidop…	Bradi4g12770
ORTHOMCL1000	1000	ORTHOMCL1000(8 genes,3 taxa):	AT1G17590.1	ATH	RNA.regulation of transcription.CCAAT box binding factor family, HAP2	Symbols: NF-YA8 | NF-YA8 (NUCLEAR FACTOR Y, SUBUNIT A8); transcription factor | chr1:6050222-6052541 REVERSE	260684_at											CBFB_NFYA
ORTHOMCL1000	1000	ORTHOMCL1000(8 genes,3 taxa):	AT1G54160.1	ATH	RNA.regulation of transcription.CCAAT box binding factor family, HAP2	Symbols: NFYA5, NF-YA5 | NF-YA5 (NUCLEAR FACTOR Y, SUBUNIT A5); specific transcriptional repressor/ transcription factor | chr1:20217336-20219452 REVERSE	263158_at											CBFB_NFYA
ORTHOMCL1000	1000	ORTHOMCL1000(8 genes,3 taxa):	AT1G72830.2	ATH	RNA.regulation of transcription.CCAAT box binding factor family, HAP2	Symbols: HAP2C, ATHAP2C, NF-YA3 | NF-YA3 (NUCLEAR FACTOR Y, SUBUNIT A3); transcription factor | chr1:27405461-27407969 REVERSE	262378_at											CBFB_NFYA
ORTHOMCL1000	1000	ORTHOMCL1000(8 genes,3 taxa):	AT3G14020.1	ATH	RNA.regulation of transcription.CCAAT box binding factor family, HAP2	Symbols: NF-YA6 | NF-YA6 (NUCLEAR FACTOR Y, SUBUNIT A6); transcription factor | chr3:4642968-4644301 FORWARD	258198_at						1.02962			1.02962		CBFB_NFYA
ORTHOMCL1000	1000	ORTHOMCL1000(8 genes,3 taxa):	Bradi1g21762.1	BDI	RNA.regulation of transcription.CCAAT box binding factor family, HAP2	(loc_os07g41720.2 : 285.0) no description available & (at1g17590 : 119.0) "nuclear factor Y, subunit A8" (NF-YA8); FUNCTIONS IN: sequence-specific DNA binding transcription factor activity; INVOLVED IN: regulation of transcription, DNA-dependent; LOCATED IN: CCAAT-binding factor complex, nucleus, chloroplast; EXPRESSED IN: 8 plant structures; EXPRESSED DURING: petal differentiation and expansion …	Bradi1g21762
ORTHOMCL1000	1000	ORTHOMCL1000(8 genes,3 taxa):	Bradi1g72960.2	BDI	RNA.regulation of transcription.CCAAT box binding factor family, HAP2	(loc_os03g07880.1 : 289.0) no description available & (at3g14020 : 127.0) "nuclear factor Y, subunit A6" (NF-YA6); FUNCTIONS IN: sequence-specific DNA binding transcription factor activity; INVOLVED IN: regulation of transcription, DNA-dependent; LOCATED IN: CCAAT-binding factor complex, nucleus, chloroplast; EXPRESSED IN: 21 plant structures; EXPRESSED DURING: 13 growth stages; CONTAINS InterPro…	Bradi1g72960
ORTHOMCL1000	1000	ORTHOMCL1000(8 genes,3 taxa):	LOC_Os03g07880.1	OSA	RNA.regulation of transcription.CCAAT box binding factor family, HAP2	weakly similar to ( 135) AT3G14020 | Symbols: NF-YA6 | NF-YA6 (NUCLEAR FACTOR Y, SUBUNIT A6); transcription factor | chr3:4642968-4644301 FORWARDmoderately similar to ( 404) loc_os03g07880 12003.m35594 protein nuclear transcription factor Y subunit A-3, putative, expressed CBF CBFB_NFYA no original description	Os.3426.2.S1_x_at			1.36239	1.3285					1.34545		CBFB_NFYA
ORTHOMCL1000	1000	ORTHOMCL1000(8 genes,3 taxa):	LOC_Os07g41720.1	OSA	RNA.regulation of transcription.CCAAT box binding factor family, HAP2	weakly similar to ( 109) AT1G54160 | Symbols: NFYA5, NF-YA5 | NF-YA5 (NUCLEAR FACTOR Y, SUBUNIT A5); specific transcriptional repressor/ transcription factor | chr1:20217581-20218706 REVERSEmoderately similar to ( 429) loc_os07g41720 12007.m29255 protein nuclear transcription factor Y subunit A-3, putative, expressed CBF CBFB_NFYA no original description	Os.13736.1.S1_at											CBFB_NFYA
ORTHOMCL10000	10000	ORTHOMCL10000(3 genes,3 taxa):	AT3G15550.1	ATH	not assigned.unknown	unknown protein | chr3:5267351-5270118 FORWARD	257290_at 258387_at
ORTHOMCL10000	10000	ORTHOMCL10000(3 genes,3 taxa):	Bradi2g04780.1	BDI	not assigned.unknown	(loc_os01g08150.1 : 1008.0) no description available & (at3g15550 : 433.0) unknown protein; Has 25732 Blast hits to 16979 proteins in 961 species: Archae - 144; Bacteria - 1801; Metazoa - 12681; Fungi - 1868; Plants - 912; Viruses - 94; Other Eukaryotes - 8232 (source: NCBI BLink). & (reliability: 866.0) & (original description: pacid=31123990 transcript=Bradi2g04780.1 locus=Bradi2g04780 ID=Bradi…	Bradi2g04780		-2.22175							-2.22175
ORTHOMCL10000	10000	ORTHOMCL10000(3 genes,3 taxa):	LOC_Os01g08150.1	OSA	not assigned.unknown	moderately similar to ( 413) AT3G15550
ORTHOMCL10001	10001	ORTHOMCL10001(3 genes,3 taxa):	AT3G15520.1	ATH	cell.cycle.peptidylprolyl isomerase	peptidyl-prolyl cis-trans isomerase TLP38, chloroplast / thylakoid lumen PPIase of 38 kDa / cyclophilin / rotamase | chr3:5249599-5252506 REVERSE	258386_at
ORTHOMCL10001	10001	ORTHOMCL10001(3 genes,3 taxa):	Bradi1g24500.2	BDI	cell.cycle.peptidylprolyl isomerase	(loc_os07g37830.1 : 625.0) no description available & (at3g15520 : 492.0) Cyclophilin-like peptidyl-prolyl cis-trans isomerase family protein; FUNCTIONS IN: peptidyl-prolyl cis-trans isomerase activity; INVOLVED IN: protein folding; LOCATED IN: thylakoid, thylakoid lumen, chloroplast thylakoid membrane, chloroplast thylakoid lumen, chloroplast; EXPRESSED IN: 22 plant structures; EXPRESSED DURING:…	Bradi1g24500		-1.69284							-1.69284
ORTHOMCL10001	10001	ORTHOMCL10001(3 genes,3 taxa):	LOC_Os07g37830.1	OSA	cell.cycle.peptidylprolyl isomerase	highly similar to ( 524) AT3G15520 | Symbols: | peptidyl-prolyl cis-trans isomerase TLP38, chloroplast / thylakoid lumen PPIase of 38 kDa / cyclophilin / rotamase | chr3:5249739-5252432 REVERSEweakly similar to ( 132) TLP40_SPIOL Peptidyl-prolyl cis-trans isomerase, chloroplast precursor (EC 5.2.1.8) (40 kDa thylakoid lumen PPIase) (40 kDa thylakoid lumen rotamase) - Spinacia oleracea (Spinach)hi…	Os.44471.2.S1_at			-1.70636	-1.25911					-1.48274
ORTHOMCL10002	10002	ORTHOMCL10002(3 genes,3 taxa):	AT3G15430.1	ATH	cell.division	regulator of chromosome condensation (RCC1) family protein | chr3:5209020-5211745 FORWARD	258401_at
ORTHOMCL10002	10002	ORTHOMCL10002(3 genes,3 taxa):	Bradi1g28530.3	BDI	cell.division	(loc_os07g27490.1 : 861.0) no description available & (at3g15430 : 619.0) Regulator of chromosome condensation (RCC1) family protein; CONTAINS InterPro DOMAIN/s: Regulator of chromosome condensation/beta-lactamase-inhibitor protein II (InterPro:IPR009091), Regulator of chromosome condensation, RCC1 (InterPro:IPR000408); BEST Arabidopsis thaliana protein match is: Regulator of chromosome condensat…	Bradi1g28530	-1.16348								-1.16348
ORTHOMCL10002	10002	ORTHOMCL10002(3 genes,3 taxa):	LOC_Os07g27490.1	OSA	cell.division	highly similar to ( 595) AT3G15430 | Symbols: | regulator of chromosome condensation (RCC1) family protein | chr3:5209408-5211562 FORWARDhighly similar to ( 916) loc_os07g27490 12007.m66736 protein HECT domain and RCC1-like domain-containing protein 2, putative, expressed ATS1 no original description	Os.37542.1.S1_at
ORTHOMCL10003	10003	ORTHOMCL10003(3 genes,3 taxa):	AT3G15410.2	ATH	not assigned.no ontology	leucine-rich repeat family protein | chr3:5203292-5207559 FORWARD	258390_at
ORTHOMCL10003	10003	ORTHOMCL10003(3 genes,3 taxa):	Bradi3g56757.1	BDI	not assigned.no ontology	(loc_os02g58030.1 : 783.0) no description available & (at3g15410 : 610.0) Leucine-rich repeat (LRR) family protein; CONTAINS InterPro DOMAIN/s: Leucine-rich repeat-containing protein (InterPro:IPR015766), Leucine-rich repeat, typical subtype (InterPro:IPR003591), Leucine-rich repeat (InterPro:IPR001611); BEST Arabidopsis thaliana protein match is: Leucine-rich repeat receptor-like protein kinase …	Bradi3g56757
ORTHOMCL10003	10003	ORTHOMCL10003(3 genes,3 taxa):	LOC_Os02g58030.1	OSA	signalling.receptor kinases.leucine rich repeat XI	highly similar to ( 551) AT3G15410 | Symbols: | leucine-rich repeat family protein | chr3:5203380-5207279 FORWARDhighly similar to ( 889) loc_os02g58030 12002.m10824 protein leucine-rich repeat-containing protein 40, putative, expressed no original description	Os.38001.1.A1_at
ORTHOMCL10004	10004	ORTHOMCL10004(3 genes,3 taxa):	AT3G15395.1	ATH	not assigned.unknown	unknown protein | chr3:5200713-5201418 FORWARD
ORTHOMCL10004	10004	ORTHOMCL10004(3 genes,3 taxa):	Bradi3g07170.2	BDI	not assigned.unknown	no hits & (original description: pacid=31155702 transcript=Bradi3g07170.2 locus=Bradi3g07170 ID=Bradi3g07170.2.v2.1 annot-version=v2.1)	Bradi3g07170
ORTHOMCL10004	10004	ORTHOMCL10004(3 genes,3 taxa):	LOC_Os02g10370.1	OSA	not assigned.unknown	very weakly similar to (91.7) loc_os02g10370 12002.m06335 protein expressed protein no original description	Os.12121.1.S1_at
ORTHOMCL10005	10005	ORTHOMCL10005(3 genes,3 taxa):	LOC_Os02g42670.1	OSA	not assigned.no ontology	weakly similar to ( 180) AT3G15390	Os.49563.3.S1_x_at
ORTHOMCL10005	10005	ORTHOMCL10005(3 genes,3 taxa):	AT3G15390.1	ATH	RNA.transcription	Symbols: SDE5 | SDE5 (silencing defective 5) | chr3:5196607-5200337 REVERSE	258389_at
ORTHOMCL10005	10005	ORTHOMCL10005(3 genes,3 taxa):	Bradi3g49860.3	BDI	RNA.transcription	(loc_os02g42670.1 : 571.0) no description available & (at3g15390 : 162.0) Encodes a novel protein that is similar to PRL1 interacting factor and is involved in virus induced silencing.; silencing defective 5 (SDE5); FUNCTIONS IN: molecular_function unknown; INVOLVED IN: production of ta-siRNAs involved in RNA interference; LOCATED IN: cellular_component unknown; EXPRESSED IN: 21 plant structures;…	Bradi3g49860		-1.25413							-1.25413
ORTHOMCL10006	10006	ORTHOMCL10006(3 genes,3 taxa):	AT3G15353.1	ATH	metal handling.binding, chelation and storage	Symbols: MT3 | MT3 (METALLOTHIONEIN 3); copper ion binding | chr3:5180667-5181400 REVERSE	257054_at						1.51078			1.51078
ORTHOMCL10006	10006	ORTHOMCL10006(3 genes,3 taxa):	Bradi2g06220.1	BDI	not assigned.unknown	no hits & (original description: pacid=31117601 transcript=Bradi2g06220.1 locus=Bradi2g06220 ID=Bradi2g06220.1.v2.1 annot-version=v2.1)	Bradi2g06220
ORTHOMCL10006	10006	ORTHOMCL10006(3 genes,3 taxa):	LOC_Os05g11320.1	OSA	not assigned.unknown	very weakly similar to (81.3) loc_os05g11320 12005.m05601 protein metallothionein-like protein type 3, putative, expressed no original description
ORTHOMCL10007	10007	ORTHOMCL10007(3 genes,3 taxa):	AT3G15290.1	ATH	Biodegradation of Xenobiotics.3-hydroxybutyryl-CoA dehydrogenase	3-hydroxybutyryl-CoA dehydrogenase, putative | chr3:5144997-5146856 FORWARD	257052_at						1.11531			1.11531
ORTHOMCL10007	10007	ORTHOMCL10007(3 genes,3 taxa):	Bradi2g52350.1	BDI	Biodegradation of Xenobiotics.3-hydroxybutyryl-CoA dehydrogenase	(loc_os01g58380.1 : 446.0) no description available & (gnl|cdd|82260 : 380.0) no description available & (at3g15290 : 373.0) 3-hydroxyacyl-CoA dehydrogenase family protein; FUNCTIONS IN: in 7 functions; INVOLVED IN: fatty acid metabolic process, metabolic process; LOCATED IN: peroxisome; EXPRESSED IN: 24 plant structures; EXPRESSED DURING: 15 growth stages; CONTAINS InterPro DOMAIN/s: Dehydrogena…	Bradi2g52350
ORTHOMCL10007	10007	ORTHOMCL10007(3 genes,3 taxa):	LOC_Os01g58380.1	OSA	lipid metabolism.lipid degradation.beta-oxidation.multifunctional	moderately similar to ( 388) AT3G15290 | Symbols: | 3-hydroxybutyryl-CoA dehydrogenase, putative | chr3:5145054-5146613 FORWARDweakly similar to ( 129) MFP_ORYSA Peroxisomal fatty acid beta-oxidation multifunctional protein (MFP) [Includes: Enoyl-CoA hydratase (EC 4.2.1.17); 3-2-trans-enoyl-CoA isomerase (EC 5.3.3.8); 3-hydroxybutyryl-CoA epimerase (EC 5.1.2.3); 3-hydroxyacyl-CoA dehydrogenase (E…	Os.9992.1.S1_a_at			2.08404	2.19043					2.13724
ORTHOMCL10008	10008	ORTHOMCL10008(3 genes,3 taxa):	AT3G15200.1	ATH	not assigned.no ontology.pentatricopeptide (PPR) repeat-containing protein	pentatricopeptide (PPR) repeat-containing protein | chr3:5117489-5119060 REVERSE	256884_at
ORTHOMCL10008	10008	ORTHOMCL10008(3 genes,3 taxa):	Bradi2g03420.1	BDI	not assigned.no ontology.pentatricopeptide (PPR) repeat-containing protein	(loc_os01g05860.1 : 864.0) no description available & (at3g15200 : 437.0) Tetratricopeptide repeat (TPR)-like superfamily protein; INVOLVED IN: biological_process unknown; LOCATED IN: cytosolic ribosome; CONTAINS InterPro DOMAIN/s: Pentatricopeptide repeat (InterPro:IPR002885); BEST Arabidopsis thaliana protein match is: Tetratricopeptide repeat (TPR)-like superfamily protein (TAIR:AT5G15010.1); …	Bradi2g03420
ORTHOMCL10008	10008	ORTHOMCL10008(3 genes,3 taxa):	LOC_Os01g05860.1	OSA	not assigned.no ontology.pentatricopeptide (PPR) repeat-containing protein	moderately similar to ( 438) AT3G15200 | Symbols: | pentatricopeptide (PPR) repeat-containing protein | chr3:5117489-5119060 REVERSEweakly similar to ( 137) RF1_ORYSA Rf1 protein, mitochondrial precursor (PPR protein) (Fertility restorer) (Restorer for CMS) - Oryza sativa (Rice)nearly identical (1118) loc_os01g05860 12001.m07217 protein GTP binding protein, putative, expressed no original descrip…
ORTHOMCL10009	10009	ORTHOMCL10009(3 genes,3 taxa):	AT3G15190.1	ATH	protein.synthesis.ribosomal protein.prokaryotic.chloroplast.30S subunit.S20	chloroplast 30S ribosomal protein S20, putative | chr3:5116141-5117615 FORWARD	256855_at
ORTHOMCL10009	10009	ORTHOMCL10009(3 genes,3 taxa):	Bradi2g46520.1	BDI	protein.synthesis.ribosomal protein.prokaryotic.chloroplast.30S subunit.S20	(loc_os01g48690.1 : 179.0) no description available & (at3g15190 : 106.0) chloroplast 30S ribosomal protein S20, putative; FUNCTIONS IN: structural constituent of ribosome, RNA binding; INVOLVED IN: translation, ribosome biogenesis; LOCATED IN: ribosome, chloroplast stroma, chloroplast, membrane; EXPRESSED IN: 22 plant structures; EXPRESSED DURING: 13 growth stages; CONTAINS InterPro DOMAIN/s: Ri…	Bradi2g46520
ORTHOMCL10009	10009	ORTHOMCL10009(3 genes,3 taxa):	LOC_Os01g48690.1	OSA	protein.synthesis.ribosomal protein.prokaryotic.chloroplast.30S subunit.S20	weakly similar to ( 111) AT3G15190 | Symbols: | chloroplast 30S ribosomal protein S20, putative | chr3:5116216-5117412 FORWARDmoderately similar to ( 256) loc_os01g48690 12001.m150433 protein ribosomal protein rpS20, putative, expressed no original description	Os.4701.1.S1_at
ORTHOMCL1001	1001	ORTHOMCL1001(8 genes,3 taxa):	AT1G54320.1	ATH	not assigned.no ontology	LEM3 (ligand-effect modulator 3) family protein / CDC50 family protein | chr1:20275534-20277957 REVERSE	262960_at
ORTHOMCL1001	1001	ORTHOMCL1001(8 genes,3 taxa):	LOC_Os02g07750.1	OSA	not assigned.no ontology	moderately similar to ( 464) AT3G12740 | Symbols: ALIS1 | ALIS1 (ALA-INTERACTING SUBUNIT 1); phospholipid transporter | chr3:4049739-4051561 FORWARDhighly similar to ( 634) loc_os02g07750 12002.m06121 protein cell division control protein 50, putative, expressed CDC50 CDC50 no original description	Os.7332.1.S1_at
ORTHOMCL1001	1001	ORTHOMCL1001(8 genes,3 taxa):	LOC_Os06g45430.1	OSA	not assigned.no ontology	moderately similar to ( 439) AT3G12740 | Symbols: ALIS1 | ALIS1 (ALA-INTERACTING SUBUNIT 1); phospholipid transporter | chr3:4049739-4051561 FORWARDhighly similar to ( 614) loc_os06g45430 12006.m09071 protein cell division control protein 50, putative, expressed CDC50 CDC50 no original description	Os.4719.1.S1_at
ORTHOMCL1001	1001	ORTHOMCL1001(8 genes,3 taxa):	AT1G16360.1	ATH	transport.misc	LEM3 (ligand-effect modulator 3) family protein / CDC50 family protein | chr1:5593301-5595179 REVERSE	262755_at
ORTHOMCL1001	1001	ORTHOMCL1001(8 genes,3 taxa):	AT1G79450.1	ATH	transport.p- and v-ATPases	Symbols: ALIS5 | ALIS5 (ALA-Interacting Subunit 5) | chr1:29887692-29890145 FORWARD	262942_at
ORTHOMCL1001	1001	ORTHOMCL1001(8 genes,3 taxa):	AT3G12740.1	ATH	transport.p- and v-ATPases	Symbols: ALIS1 | ALIS1 (ALA-INTERACTING SUBUNIT 1); phospholipid transporter | chr3:4049515-4051775 FORWARD	257700_at
ORTHOMCL1001	1001	ORTHOMCL1001(8 genes,3 taxa):	Bradi1g31850.1	BDI	transport.p- and v-ATPases	(loc_os06g45430.1 : 580.0) no description available & (at3g12740 : 457.0) Physically interacts with ALA3, and is required for the phospholipid translocase activity of ALA3.; ALA-interacting subunit 1 (ALIS1); CONTAINS InterPro DOMAIN/s: Protein of unknown function DUF284, transmembrane eukaryotic (InterPro:IPR005045); BEST Arabidopsis thaliana protein match is: LEM3 (ligand-effect modulator 3) fa…	Bradi1g31850
ORTHOMCL1001	1001	ORTHOMCL1001(8 genes,3 taxa):	Bradi3g05450.1	BDI	transport.p- and v-ATPases	(loc_os06g45430.1 : 515.0) no description available & (at3g12740 : 446.0) Physically interacts with ALA3, and is required for the phospholipid translocase activity of ALA3.; ALA-interacting subunit 1 (ALIS1); CONTAINS InterPro DOMAIN/s: Protein of unknown function DUF284, transmembrane eukaryotic (InterPro:IPR005045); BEST Arabidopsis thaliana protein match is: LEM3 (ligand-effect modulator 3) fa…	Bradi3g05450		1.09856							1.09856
ORTHOMCL10010	10010	ORTHOMCL10010(3 genes,3 taxa):	AT3G15180.2	ATH	protein.degradation.ubiquitin.proteasom	proteasome-related | chr3:5111893-5116007 FORWARD	256854_at
ORTHOMCL10010	10010	ORTHOMCL10010(3 genes,3 taxa):	Bradi2g17000.1	BDI	protein.degradation.ubiquitin.proteasom	(loc_os05g48340.1 : 782.0) no description available & (at3g15180 : 396.0) ARM repeat superfamily protein; FUNCTIONS IN: binding; INVOLVED IN: biological_process unknown; EXPRESSED IN: 22 plant structures; EXPRESSED DURING: 11 growth stages; CONTAINS InterPro DOMAIN/s: Armadillo-type fold (InterPro:IPR016024), 26S proteasome non-ATPase regulatory subunit 5 (InterPro:IPR019538). & (gnl|cdd|39614 : …	Bradi2g17000
ORTHOMCL10010	10010	ORTHOMCL10010(3 genes,3 taxa):	LOC_Os05g48340.1	OSA	protein.degradation.ubiquitin.proteasom	moderately similar to ( 405) AT3G15180	Os.5594.1.S1_at			2.49227	1.9031					2.19768
ORTHOMCL10011	10011	ORTHOMCL10011(3 genes,3 taxa):	AT3G15160.1	ATH	not assigned.unknown	unknown protein | chr3:5104367-5108473 FORWARD	256888_at
ORTHOMCL10011	10011	ORTHOMCL10011(3 genes,3 taxa):	Bradi5g22560.1	BDI	not assigned.unknown	(loc_os04g53530.1 : 898.0) no description available & (at3g15160 : 576.0) unknown protein; Has 266 Blast hits to 264 proteins in 44 species: Archae - 0; Bacteria - 0; Metazoa - 58; Fungi - 0; Plants - 199; Viruses - 0; Other Eukaryotes - 9 (source: NCBI BLink). & (reliability: 1152.0) & (original description: pacid=31146573 transcript=Bradi5g22560.1 locus=Bradi5g22560 ID=Bradi5g22560.1.v2.1 annot…	Bradi5g22560
ORTHOMCL10011	10011	ORTHOMCL10011(3 genes,3 taxa):	LOC_Os04g53530.1	OSA	not assigned.unknown	highly similar to ( 620) AT3G15160	Os.24287.1.A1_at
ORTHOMCL10012	10012	ORTHOMCL10012(3 genes,3 taxa):	AT3G15140.1	ATH	DNA.unspecified	exonuclease family protein | chr3:5099532-5101781 REVERSE	256858_at
ORTHOMCL10012	10012	ORTHOMCL10012(3 genes,3 taxa):	Bradi3g22650.2	BDI	DNA.unspecified	(loc_os06g24594.1 : 527.0) no description available & (at3g15140 : 369.0) Polynucleotidyl transferase, ribonuclease H-like superfamily protein; FUNCTIONS IN: exonuclease activity; LOCATED IN: intracellular, chloroplast; EXPRESSED IN: 14 plant structures; EXPRESSED DURING: 9 growth stages; CONTAINS InterPro DOMAIN/s: Exonuclease, RNase T/DNA polymerase III (InterPro:IPR013520); Has 576 Blast hits …	Bradi3g22650
ORTHOMCL10012	10012	ORTHOMCL10012(3 genes,3 taxa):	LOC_Os06g24594.5	OSA	DNA.unspecified	moderately similar to ( 206) AT3G15140 | Symbols: | exonuclease family protein | chr3:5099712-5101717 REVERSEmoderately similar to ( 422) loc_os06g24594 12006.m091693 protein histone mRNA exonuclease 1, putative, expressed no original description	Os.53187.1.S1_at
ORTHOMCL10013	10013	ORTHOMCL10013(3 genes,3 taxa):	AT3G15130.1	ATH	not assigned.no ontology.pentatricopeptide (PPR) repeat-containing protein	pentatricopeptide (PPR) repeat-containing protein | chr3:5097153-5099222 REVERSE	256886_at
ORTHOMCL10013	10013	ORTHOMCL10013(3 genes,3 taxa):	Bradi5g26900.1	BDI	not assigned.no ontology.pentatricopeptide (PPR) repeat-containing protein	(loc_os04g58980.1 : 993.0) no description available & (at3g15130 : 645.0) Tetratricopeptide repeat (TPR)-like superfamily protein; CONTAINS InterPro DOMAIN/s: Pentatricopeptide repeat (InterPro:IPR002885); BEST Arabidopsis thaliana protein match is: Pentatricopeptide repeat (PPR) superfamily protein (TAIR:AT4G13650.1); Has 42839 Blast hits to 13577 proteins in 243 species: Archae - 0; Bacteria - …	Bradi5g26900
ORTHOMCL10013	10013	ORTHOMCL10013(3 genes,3 taxa):	LOC_Os04g58980.1	OSA	not assigned.no ontology.pentatricopeptide (PPR) repeat-containing protein	highly similar to ( 657) AT3G15130 | Symbols: | pentatricopeptide (PPR) repeat-containing protein | chr3:5097153-5099222 REVERSEvery weakly similar to (87.0) RF1_ORYSA Rf1 protein, mitochondrial precursor (PPR protein) (Fertility restorer) (Restorer for CMS) - Oryza sativa (Rice)nearly identical (1322) loc_os04g58980 12004.m10776 protein EMB2261, putative, expressed no original description
ORTHOMCL10014	10014	ORTHOMCL10014(3 genes,3 taxa):	AT3G15120.1	ATH	protein.folding	AAA-type ATPase family protein | chr3:5088366-5095482 REVERSE	256885_at
ORTHOMCL10014	10014	ORTHOMCL10014(3 genes,3 taxa):	Bradi2g46130.3	BDI	protein.folding	(loc_os01g47800.1 : 1167.0) no description available & (at3g15120 : 1117.0) P-loop containing nucleoside triphosphate hydrolases superfamily protein; FUNCTIONS IN: nucleoside-triphosphatase activity, ATPase activity, nucleotide binding, ATP binding; EXPRESSED IN: 22 plant structures; EXPRESSED DURING: 13 growth stages; CONTAINS InterPro DOMAIN/s: ATPase, AAA-type, core (InterPro:IPR003959), ATPas…	Bradi2g46130
ORTHOMCL10014	10014	ORTHOMCL10014(3 genes,3 taxa):	LOC_Os01g47800.1	OSA	protein.folding	moderately similar to ( 342) AT3G15120 | Symbols: | AAA-type ATPase family protein | chr3:5088487-5095482 REVERSEnearly identical (1812) loc_os01g47800 12001.m10973 protein ATP binding protein, putative, expressed no original description	Os.32955.2.S1_x_at
ORTHOMCL10015	10015	ORTHOMCL10015(3 genes,3 taxa):	AT3G15110.1	ATH	not assigned.unknown	unknown protein | chr3:5084278-5085843 REVERSE	256856_at
ORTHOMCL10015	10015	ORTHOMCL10015(3 genes,3 taxa):	Bradi3g11370.1	BDI	not assigned.unknown	(loc_os02g20490.1 : 187.0) no description available & (at3g15110 : 114.0) unknown protein; FUNCTIONS IN: molecular_function unknown; INVOLVED IN: biological_process unknown; LOCATED IN: chloroplast thylakoid membrane; EXPRESSED IN: 20 plant structures; EXPRESSED DURING: 13 growth stages; CONTAINS InterPro DOMAIN/s: Protein of unknown function DUF3082 (InterPro:IPR021434); Has 77 Blast hits to 77 …	Bradi3g11370		-1.14909							-1.14909
ORTHOMCL10015	10015	ORTHOMCL10015(3 genes,3 taxa):	LOC_Os02g20490.1	OSA	not assigned.unknown	weakly similar to ( 112) AT3G15110	Os.51211.1.S1_at			-1.02208						-1.02208
ORTHOMCL10016	10016	ORTHOMCL10016(3 genes,3 taxa):	AT3G15095.1	ATH	not assigned.unknown	unknown protein | chr3:5081780-5084081 FORWARD	257236_at
ORTHOMCL10016	10016	ORTHOMCL10016(3 genes,3 taxa):	Bradi2g16330.1	BDI	not assigned.unknown	(loc_os06g24540.1 : 611.0) no description available & (at3g15095 : 92.0) unknown protein; FUNCTIONS IN: molecular_function unknown; INVOLVED IN: biological_process unknown; EXPRESSED IN: 22 plant structures; EXPRESSED DURING: 13 growth stages; Has 30201 Blast hits to 17322 proteins in 780 species: Archae - 12; Bacteria - 1396; Metazoa - 17338; Fungi - 3422; Plants - 5037; Viruses - 0; Other Eukar…	Bradi2g16330
ORTHOMCL10016	10016	ORTHOMCL10016(3 genes,3 taxa):	LOC_Os06g24540.1	OSA	not assigned.unknown	very weakly similar to (82.8) AT3G15095	Os.48853.1.S1_at
ORTHOMCL10017	10017	ORTHOMCL10017(3 genes,3 taxa):	AT3G15090.1	ATH	not assigned.no ontology	oxidoreductase, zinc-binding dehydrogenase family protein | chr3:5076689-5079117 FORWARD	257212_at
ORTHOMCL10017	10017	ORTHOMCL10017(3 genes,3 taxa):	Bradi2g50080.1	BDI	not assigned.no ontology	(loc_os01g54940.1 : 559.0) no description available & (at3g15090 : 468.0) GroES-like zinc-binding alcohol dehydrogenase family protein; FUNCTIONS IN: oxidoreductase activity, zinc ion binding; INVOLVED IN: oxidation reduction; LOCATED IN: mitochondrion; EXPRESSED IN: 23 plant structures; EXPRESSED DURING: 14 growth stages; CONTAINS InterPro DOMAIN/s: GroES-like (InterPro:IPR011032), Alcohol dehyd…	Bradi2g50080
ORTHOMCL10017	10017	ORTHOMCL10017(3 genes,3 taxa):	LOC_Os01g54940.1	OSA	not assigned.no ontology	moderately similar to ( 485) AT3G15090 | Symbols: | oxidoreductase, zinc-binding dehydrogenase family protein | chr3:5076847-5078870 FORWARDvery weakly similar to (86.7) QORH_SPIOL Chloroplastic quinone-oxidoreductase homolog (EC 1.-.-.-) (ceQORH) - Spinacia oleracea (Spinach)highly similar to ( 610) loc_os01g54940 12001.m11655 protein reticulon-4-interacting protein 1, mitochondrial precursor, p…	Os.22713.1.S1_at
ORTHOMCL10018	10018	ORTHOMCL10018(3 genes,3 taxa):	AT3G15080.1	ATH	DNA.unspecified	exonuclease family protein | chr3:5074216-5076524 FORWARD	257211_at					-1.19552	-1.09332			-1.14442
ORTHOMCL10018	10018	ORTHOMCL10018(3 genes,3 taxa):	Bradi3g35110.1	BDI	DNA.unspecified	(loc_os08g28980.1 : 364.0) no description available & (at3g15080 : 236.0) Polynucleotidyl transferase, ribonuclease H-like superfamily protein; FUNCTIONS IN: exonuclease activity, nucleic acid binding; LOCATED IN: intracellular; EXPRESSED IN: 22 plant structures; EXPRESSED DURING: 13 growth stages; CONTAINS InterPro DOMAIN/s: Exonuclease (InterPro:IPR006055), Polynucleotidyl transferase, ribonucl…	Bradi3g35110
ORTHOMCL10018	10018	ORTHOMCL10018(3 genes,3 taxa):	LOC_Os08g28980.2	OSA	DNA.unspecified	moderately similar to ( 253) AT3G15080 | Symbols: | exonuclease family protein | chr3:5074319-5076327 FORWARDmoderately similar to ( 441) loc_os08g28980 12008.m06902 protein RNA exonuclease 4, putative, expressed EXOIII Exonuc_X-T no original description
ORTHOMCL10019	10019	ORTHOMCL10019(3 genes,3 taxa):	AT3G15040.1	ATH	not assigned.unknown	unknown protein | chr3:5064704-5066690 REVERSE	257214_at
ORTHOMCL10019	10019	ORTHOMCL10019(3 genes,3 taxa):	Bradi2g55770.3	BDI	not assigned.unknown	(original description: pacid=31123921 transcript=Bradi2g55770.2 locus=Bradi2g55770 ID=Bradi2g55770.2.v2.1 annot-version=v2.1)	Bradi2g55770
ORTHOMCL10019	10019	ORTHOMCL10019(3 genes,3 taxa):	LOC_Os01g64300.1	OSA	not assigned.unknown	moderately similar to ( 238) loc_os01g64300 12001.m12545 protein expressed proteinDUF584 no original description	Os.5693.1.S1_at
ORTHOMCL1002	1002	ORTHOMCL1002(8 genes,3 taxa):	AT1G15150.1	ATH	transport.misc	MATE efflux family protein | chr1:5212615-5214858 FORWARD	262589_s_at
ORTHOMCL1002	1002	ORTHOMCL1002(8 genes,3 taxa):	AT1G15160.1	ATH	transport.misc	MATE efflux family protein | chr1:5215475-5217545 FORWARD	262589_s_at
ORTHOMCL1002	1002	ORTHOMCL1002(8 genes,3 taxa):	AT1G15170.1	ATH	transport.misc	MATE efflux family protein | chr1:5220641-5222973 FORWARD	262605_at					1.19847	1.60043			1.39945
ORTHOMCL1002	1002	ORTHOMCL1002(8 genes,3 taxa):	AT1G15180.1	ATH	transport.misc	MATE efflux family protein | chr1:5224385-5226702 FORWARD	262569_at
ORTHOMCL1002	1002	ORTHOMCL1002(8 genes,3 taxa):	Bradi2g46750.1	BDI	transport.misc	(loc_os01g49120.1 : 668.0) no description available & (at1g15170 : 441.0) MATE efflux family protein; FUNCTIONS IN: antiporter activity, drug transmembrane transporter activity, transporter activity; INVOLVED IN: drug transmembrane transport, transmembrane transport; LOCATED IN: chloroplast, membrane; EXPRESSED IN: 17 plant structures; EXPRESSED DURING: 9 growth stages; CONTAINS InterPro DOMAIN/s…	Bradi2g46750	-2.95838	1.13761							-0.910384
ORTHOMCL1002	1002	ORTHOMCL1002(8 genes,3 taxa):	Bradi2g12080.1	BDI	transport.misc	(loc_os01g31980.2 : 744.0) no description available & (at1g15170 : 444.0) MATE efflux family protein; FUNCTIONS IN: antiporter activity, drug transmembrane transporter activity, transporter activity; INVOLVED IN: drug transmembrane transport, transmembrane transport; LOCATED IN: chloroplast, membrane; EXPRESSED IN: 17 plant structures; EXPRESSED DURING: 9 growth stages; CONTAINS InterPro DOMAIN/s…	Bradi2g12080		1.86431							1.86431
ORTHOMCL1002	1002	ORTHOMCL1002(8 genes,3 taxa):	Bradi2g16223.1	BDI	transport.misc	(loc_os01g31980.2 : 663.0) no description available & (at1g71140 : 407.0) MATE efflux family protein; FUNCTIONS IN: antiporter activity, drug transmembrane transporter activity, transporter activity; INVOLVED IN: drug transmembrane transport, transmembrane transport; LOCATED IN: plasma membrane, membrane; EXPRESSED IN: 13 plant structures; EXPRESSED DURING: 8 growth stages; CONTAINS InterPro DOMA…	Bradi2g16223
ORTHOMCL1002	1002	ORTHOMCL1002(8 genes,3 taxa):	LOC_Os01g31980.2	OSA	transport.misc	moderately similar to ( 433) AT1G15150 | Symbols: | MATE efflux family protein | chr1:5212674-5214723 FORWARDhighly similar to ( 807) loc_os01g31980 12001.m150603 protein transparent testa 12 protein, putative, expressed NorM PRK01766 MatE PRK00187 no original description	Os.4866.1.S1_at
ORTHOMCL10020	10020	ORTHOMCL10020(3 genes,3 taxa):	AT3G15010.1	ATH	RNA.RNA binding	RNA recognition motif (RRM)-containing protein | chr3:5052731-5054918 FORWARD	257266_at					-1.73716	-1.46386			-1.60051
ORTHOMCL10020	10020	ORTHOMCL10020(3 genes,3 taxa):	Bradi2g43460.2	BDI	RNA.RNA binding	(loc_os01g42820.2 : 295.0) no description available & (at3g15010 : 204.0) RNA-binding (RRM/RBD/RNP motifs) family protein; FUNCTIONS IN: RNA binding, nucleotide binding, nucleic acid binding; INVOLVED IN: leaf senescence, cell death, ethylene biosynthetic process, defense response; LOCATED IN: nucleolus, nucleus; EXPRESSED IN: 24 plant structures; EXPRESSED DURING: 13 growth stages; CONTAINS Inte…	Bradi2g43460
ORTHOMCL10020	10020	ORTHOMCL10020(3 genes,3 taxa):	LOC_Os01g42820.3	OSA	RNA.RNA binding	moderately similar to ( 211) AT3G15010 | Symbols: | RNA recognition motif (RRM)-containing protein | chr3:5052844-5054058 FORWARDmoderately similar to ( 347) loc_os01g42820 12001.m150655 protein heterogeneous nuclear ribonucleoprotein A3 homolog 2, putative, expressed COG0724 no original description	Os.41273.1.S1_at
ORTHOMCL10021	10021	ORTHOMCL10021(3 genes,3 taxa):	AT3G14980.1	ATH	RNA.regulation of transcription.PHD finger transcription factor	PHD finger transcription factor, putative | chr3:5039931-5045403 REVERSE	257265_at
ORTHOMCL10021	10021	ORTHOMCL10021(3 genes,3 taxa):	Bradi5g27517.2	BDI	RNA.regulation of transcription.PHD finger transcription factor	(loc_os04g59510.1 : 660.0) no description available & (at3g14980 : 471.0) Acyl-CoA N-acyltransferase with RING/FYVE/PHD-type zinc finger protein; FUNCTIONS IN: DNA binding, zinc ion binding, N-acetyltransferase activity; INVOLVED IN: regulation of transcription, DNA-dependent, metabolic process; LOCATED IN: nucleus; EXPRESSED IN: 18 plant structures; EXPRESSED DURING: 8 growth stages; CONTAINS In…	Bradi5g27517
ORTHOMCL10021	10021	ORTHOMCL10021(3 genes,3 taxa):	LOC_Os04g59510.1	OSA	RNA.regulation of transcription.PHD finger transcription factor	moderately similar to ( 362) AT3G14980 | Symbols: | PHD finger transcription factor, putative | chr3:5039931-5044811 REVERSEhighly similar to ( 768) loc_os04g59510 12004.m10826 protein DNA binding protein, putative, expressed no original description	#N/A
ORTHOMCL10022	10022	ORTHOMCL10022(3 genes,1 taxa):	AT3G15440.1	ATH	not assigned.unknown	FUNCTIONS IN: molecular_function unknown; INVOLVED IN: biological_process unknown; LOCATED IN: cellular_component unknown; BEST Arabidopsis thaliana protein match is: zinc finger (C3HC4-type RING finger) family protein (TAIR:AT3G15740.1); Has 6 Blast hits to 6 proteins in 1 species: Archae - 0; Bacteria - 0; Metazoa - 0; Fungi - 0; Plants - 6; Viruses - 0; Other Eukaryotes - 0 (source: NCBI BLink…	258383_at					5.01893	4.33547	1.39705		3.58382
ORTHOMCL10022	10022	ORTHOMCL10022(3 genes,1 taxa):	AT3G14970.1	ATH	protein.degradation.ubiquitin.E3.RING	zinc finger (C3HC4-type RING finger) family protein | chr3:5039071-5039733 REVERSE
ORTHOMCL10022	10022	ORTHOMCL10022(3 genes,1 taxa):	AT3G15740.1	ATH	protein.degradation.ubiquitin.E3.RING	zinc finger (C3HC4-type RING finger) family protein | chr3:5333879-5334553 REVERSE	258261_at
ORTHOMCL10023	10023	ORTHOMCL10023(3 genes,3 taxa):	AT3G14930.1	ATH	tetrapyrrole synthesis.uroporphyrinogen decarboxylase	Symbols: HEME1 | HEME1; uroporphyrinogen decarboxylase | chr3:5020570-5022959 FORWARD	257219_at
ORTHOMCL10023	10023	ORTHOMCL10023(3 genes,3 taxa):	Bradi2g43900.1	BDI	tetrapyrrole synthesis.uroporphyrinogen decarboxylase	(loc_os01g43390.1 : 675.0) no description available & (at3g14930 : 566.0) HEME1; FUNCTIONS IN: uroporphyrinogen decarboxylase activity; INVOLVED IN: response to cadmium ion; LOCATED IN: chloroplast; EXPRESSED IN: 23 plant structures; EXPRESSED DURING: 14 growth stages; CONTAINS InterPro DOMAIN/s: Uroporphyrinogen decarboxylase HemE (InterPro:IPR006361), Uroporphyrinogen decarboxylase (URO-D) (Int…	Bradi2g43900
ORTHOMCL10023	10023	ORTHOMCL10023(3 genes,3 taxa):	LOC_Os01g43390.1	OSA	tetrapyrrole synthesis.uroporphyrinogen decarboxylase	highly similar to ( 566) AT3G14930 | Symbols: HEME1 | HEME1; uroporphyrinogen decarboxylase | chr3:5021290-5022577 FORWARDmoderately similar to ( 405) DCUP_TOBAC Uroporphyrinogen decarboxylase, chloroplast precursor (EC 4.1.1.37) (URO-D) (UPD) - Nicotiana tabacum (Common tobacco)highly similar to ( 738) loc_os01g43390 12001.m150657 protein uroporphyrinogen decarboxylase, chloroplast precursor, pu…	Os.32068.1.S1_at			-1.49125						-1.49125
ORTHOMCL10024	10024	ORTHOMCL10024(3 genes,3 taxa):	AT3G14910.1	ATH	not assigned.unknown	unknown protein | chr3:5015426-5017805 FORWARD	257208_at
ORTHOMCL10024	10024	ORTHOMCL10024(3 genes,3 taxa):	Bradi4g27920.1	BDI	not assigned.unknown	(loc_os09g14680.1 : 657.0) no description available & (at3g14910 : 434.0) unknown protein; Has 158 Blast hits to 158 proteins in 77 species: Archae - 0; Bacteria - 0; Metazoa - 104; Fungi - 0; Plants - 33; Viruses - 0; Other Eukaryotes - 21 (source: NCBI BLink). & (gnl|cdd|37938 : 328.0) no description available & (reliability: 868.0) & (original description: pacid=31143411 transcript=Bradi4g2792…	Bradi4g27920
ORTHOMCL10024	10024	ORTHOMCL10024(3 genes,3 taxa):	LOC_Os09g14680.1	OSA	not assigned.unknown	moderately similar to ( 473) AT3G14910	Os.9598.1.S1_at
ORTHOMCL10025	10025	ORTHOMCL10025(3 genes,3 taxa):	AT3G14900.1	ATH	not assigned.unknown	unknown protein | chr3:5013291-5015292 REVERSE	257207_at
ORTHOMCL10025	10025	ORTHOMCL10025(3 genes,3 taxa):	Bradi5g14610.1	BDI	not assigned.unknown	(loc_os04g42030.1 : 618.0) no description available & (at3g14900 : 408.0) unknown protein; FUNCTIONS IN: molecular_function unknown; INVOLVED IN: embryo development; LOCATED IN: chloroplast; EXPRESSED IN: 19 plant structures; EXPRESSED DURING: 13 growth stages; Has 17135 Blast hits to 10204 proteins in 644 species: Archae - 47; Bacteria - 1684; Metazoa - 5536; Fungi - 2506; Plants - 1043; Viruses…	Bradi5g14610
ORTHOMCL10025	10025	ORTHOMCL10025(3 genes,3 taxa):	LOC_Os04g42030.1	OSA	not assigned.unknown	moderately similar to ( 414) AT3G14900	Os.38386.1.A1_at
ORTHOMCL10026	10026	ORTHOMCL10026(3 genes,3 taxa):	AT3G14890.1	ATH	DNA.repair	phosphoesterase | chr3:5008742-5013265 FORWARD	257237_at					-1.43439	-1.49401			-1.4642
ORTHOMCL10026	10026	ORTHOMCL10026(3 genes,3 taxa):	Bradi2g49180.2	BDI	DNA.repair	(loc_os01g53560.1 : 635.0) no description available & (at3g14890 : 397.0) phosphoesterase; FUNCTIONS IN: DNA binding, catalytic activity, zinc ion binding; EXPRESSED IN: 24 plant structures; EXPRESSED DURING: 15 growth stages; CONTAINS InterPro DOMAIN/s: HAD-superfamily hydrolase, subfamily IIIA (InterPro:IPR006549), Polynucleotide kinase 3 phosphatase, central region (InterPro:IPR013954), Zinc f…	Bradi2g49180
ORTHOMCL10026	10026	ORTHOMCL10026(3 genes,3 taxa):	LOC_Os01g53560.1	OSA	DNA.repair	moderately similar to ( 390) AT3G14890 | Symbols: | phosphoesterase | chr3:5008751-5013060 FORWARDvery weakly similar to (99.0) PARP1_MAIZE Poly [ADP-ribose] polymerase 1 (EC 2.4.2.30) (PARP-1) (ADPRT 1) (NAD(+) ADP-ribosyltransferase 1) (Poly[ADP-ribose] synthetase 1) - Zea mays (Maize)highly similar to ( 899) loc_os01g53560 12001.m11522 protein phosphoesterase, putative, expressed PNK3P no orig…	OsAffx.11589.1.S1_x_at				-1.2057					-1.2057
ORTHOMCL10027	10027	ORTHOMCL10027(3 genes,3 taxa):	LOC_Os05g48650.1	OSA	not assigned.unknown	very weakly similar to (94.4) AT3G14880 | Symbols: | FUNCTIONS IN: molecular_function unknown; INVOLVED IN: biological_process unknown; BEST Arabidopsis thaliana protein match is: DOG1 (DELAY OF GERMINATION 1) (TAIR:AT5G45830.1); Has 368 Blast hits to 367 proteins in 28 species: Archae - 0; Bacteria - 0; Metazoa - 2; Fungi - 0; Plants - 366; Viruses - 0; Other Eukaryotes - 0 (source: NCBI BLink).…	OsAffx.15154.1.S1_at			-1.86518	-1.01667					-1.44093
ORTHOMCL10027	10027	ORTHOMCL10027(3 genes,3 taxa):	AT3G14880.1	ATH	RNA.regulation of transcription.bZIP transcription factor family	FUNCTIONS IN: molecular_function unknown; INVOLVED IN: biological_process unknown; BEST Arabidopsis thaliana protein match is: DOG1 (DELAY OF GERMINATION 1) (TAIR:AT5G45830.1); Has 356 Blast hits to 355 proteins in 28 species: Archae - 0; Bacteria - 0; Metazoa - 2; Fungi - 0; Plants - 354; Viruses - 0; Other Eukaryotes - 0 (source: NCBI BLink). | chr3:5006565-5007689 FORWARD	257234_at
ORTHOMCL10027	10027	ORTHOMCL10027(3 genes,3 taxa):	Bradi2g16790.1	BDI	RNA.regulation of transcription.bZIP transcription factor family	(loc_os05g48650.1 : 241.0) no description available & (at3g14880 : 110.0) FUNCTIONS IN: molecular_function unknown; INVOLVED IN: response to karrikin; BEST Arabidopsis thaliana protein match is: transcription factor-related (TAIR:AT4G18650.1); Has 30201 Blast hits to 17322 proteins in 780 species: Archae - 12; Bacteria - 1396; Metazoa - 17338; Fungi - 3422; Plants - 5037; Viruses - 0; Other Eukar…	Bradi2g16790	-2.10437								-2.10437
ORTHOMCL10028	10028	ORTHOMCL10028(3 genes,3 taxa):	AT3G14860.2	ATH	not assigned.no ontology	NHL repeat-containing protein | chr3:4998357-5001046 REVERSE	256573_at
ORTHOMCL10028	10028	ORTHOMCL10028(3 genes,3 taxa):	Bradi3g08990.1	BDI	not assigned.no ontology	(loc_os02g13950.1 : 760.0) no description available & (at3g14860 : 419.0) NHL domain-containing protein; CONTAINS InterPro DOMAIN/s: NHL repeat (InterPro:IPR001258), Six-bladed beta-propeller, TolB-like (InterPro:IPR011042); BEST Arabidopsis thaliana protein match is: NHL domain-containing protein (TAIR:AT1G70280.2); Has 35333 Blast hits to 34131 proteins in 2444 species: Archae - 798; Bacteria -…	Bradi3g08990
ORTHOMCL10028	10028	ORTHOMCL10028(3 genes,3 taxa):	LOC_Os02g13950.1	OSA	not assigned.no ontology	moderately similar to ( 400) AT3G14860	Os.50488.1.S1_at
ORTHOMCL10029	10029	ORTHOMCL10029(3 genes,3 taxa):	AT3G14770.1	ATH	development.unspecified	nodulin MtN3 family protein | chr3:4957334-4959704 REVERSE	256548_at					3.00277	2.52277			2.76277
ORTHOMCL10029	10029	ORTHOMCL10029(3 genes,3 taxa):	Bradi2g40537.1	BDI	development.unspecified	(loc_os01g36070.1 : 307.0) no description available & (at3g14770 : 202.0) Nodulin MtN3 family protein; FUNCTIONS IN: molecular_function unknown; INVOLVED IN: biological_process unknown; LOCATED IN: endomembrane system, integral to membrane, membrane; EXPRESSED IN: 22 plant structures; EXPRESSED DURING: 13 growth stages; CONTAINS InterPro DOMAIN/s: MtN3/saliva-related transmembrane protein, conser…	Bradi2g40537		1.06336							1.06336
ORTHOMCL10029	10029	ORTHOMCL10029(3 genes,3 taxa):	LOC_Os01g36070.1	OSA	development.unspecified	moderately similar to ( 206) AT3G14770 | Symbols: | nodulin MtN3 family protein | chr3:4957787-4959202 REVERSEmoderately similar to ( 382) loc_os01g36070 12001.m09904 protein mtN3 protein-like, putative, expressed no original description	Os.16286.1.S1_at			1.28938	1.45896					1.37417
ORTHOMCL1003	1003	ORTHOMCL1003(8 genes,3 taxa):	AT1G14860.1	ATH	nucleotide metabolism.salvage.NUDIX hydrolases	Symbols: atnudt18 | atnudt18 (Arabidopsis thaliana Nudix hydrolase homolog 18); hydrolase | chr1:5124742-5126151 FORWARD
ORTHOMCL1003	1003	ORTHOMCL1003(8 genes,3 taxa):	AT1G18300.1	ATH	nucleotide metabolism.salvage.NUDIX hydrolases	Symbols: atnudt4 | atnudt4 (Arabidopsis thaliana Nudix hydrolase homolog 4); hydrolase | chr1:6299687-6301086 FORWARD
ORTHOMCL1003	1003	ORTHOMCL1003(8 genes,3 taxa):	AT1G73540.1	ATH	nucleotide metabolism.salvage.NUDIX hydrolases	Symbols: atnudt21 | atnudt21 (Arabidopsis thaliana Nudix hydrolase homolog 21); hydrolase | chr1:27645658-27646698 REVERSE	245777_at					-2.45143	-2.36809			-2.40976
ORTHOMCL1003	1003	ORTHOMCL1003(8 genes,3 taxa):	AT2G01670.1	ATH	nucleotide metabolism.salvage.NUDIX hydrolases	Symbols: atnudt17 | atnudt17 (Arabidopsis thaliana Nudix hydrolase homolog 17); hydrolase | chr2:296510-298101 REVERSE	265872_at
ORTHOMCL1003	1003	ORTHOMCL1003(8 genes,3 taxa):	Bradi3g56830.1	BDI	nucleotide metabolism.salvage.NUDIX hydrolases	(loc_os02g50130.1 : 213.0) no description available & (at1g73540 : 137.0) nudix hydrolase homolog 21 (NUDT21); FUNCTIONS IN: hydrolase activity; INVOLVED IN: biological_process unknown; LOCATED IN: chloroplast; EXPRESSED IN: 24 plant structures; EXPRESSED DURING: 15 growth stages; CONTAINS InterPro DOMAIN/s: NUDIX hydrolase domain-like (InterPro:IPR015797), NUDIX hydrolase, conserved site (InterP…	Bradi3g56830	1.11644								1.11644
ORTHOMCL1003	1003	ORTHOMCL1003(8 genes,3 taxa):	Bradi1g44170.1	BDI	nucleotide metabolism.salvage.NUDIX hydrolases	(loc_os06g14420.1 : 201.0) no description available & (at1g18300 : 136.0) nudix hydrolase homolog 4 (NUDT4); FUNCTIONS IN: hydrolase activity; LOCATED IN: cytosol; EXPRESSED IN: stem, root, leaf; CONTAINS InterPro DOMAIN/s: NUDIX hydrolase domain-like (InterPro:IPR015797), NUDIX hydrolase, conserved site (InterPro:IPR020084), NUDIX hydrolase domain (InterPro:IPR000086); BEST Arabidopsis thaliana …	Bradi1g44170	1.04349								1.04349
ORTHOMCL1003	1003	ORTHOMCL1003(8 genes,3 taxa):	LOC_Os02g50130.1	OSA	nucleotide metabolism.salvage.NUDIX hydrolases	weakly similar to ( 158) AT1G73540 | Symbols: atnudt21 | atnudt21 (Arabidopsis thaliana Nudix hydrolase homolog 21); hydrolase | chr1:27645880-27646571 REVERSEmoderately similar to ( 286) loc_os02g50130 12002.m10047 protein nudix hydrolase 4, putative, expressed Nudix_Hydrolase_9 no original description	Os.12035.1.S1_at				1.10551					1.10551
ORTHOMCL1003	1003	ORTHOMCL1003(8 genes,3 taxa):	LOC_Os06g14420.1	OSA	nucleotide metabolism.salvage.NUDIX hydrolases	weakly similar to ( 148) AT1G73540 | Symbols: atnudt21 | atnudt21 (Arabidopsis thaliana Nudix hydrolase homolog 21); hydrolase | chr1:27645880-27646571 REVERSEmoderately similar to ( 303) loc_os06g14420 12006.m06157 protein nudix hydrolase 4, putative, expressed Nudix_Hydrolase_9 no original description	Os.27969.1.S1_at
ORTHOMCL10030	10030	ORTHOMCL10030(3 genes,3 taxa):	AT3G14760.1	ATH	not assigned.unknown	unknown protein | chr3:4956349-4957255 FORWARD	256599_at
ORTHOMCL10030	10030	ORTHOMCL10030(3 genes,3 taxa):	Bradi3g10930.2	BDI	not assigned.unknown	(original description: pacid=31157103 transcript=Bradi3g10930.2 locus=Bradi3g10930 ID=Bradi3g10930.2.v2.1 annot-version=v2.1)	Bradi3g10930
ORTHOMCL10030	10030	ORTHOMCL10030(3 genes,3 taxa):	LOC_Os02g21530.1	OSA	not assigned.unknown	moderately similar to ( 314) loc_os02g21530 12002.m07392 protein expressed protein no original description
ORTHOMCL10031	10031	ORTHOMCL10031(3 genes,3 taxa):	AT3G14750.1	ATH	not assigned.no ontology	unknown protein | chr3:4953576-4955656 REVERSE	258093_at
ORTHOMCL10031	10031	ORTHOMCL10031(3 genes,3 taxa):	Bradi1g26600.1	BDI	not assigned.no ontology	(loc_os07g32450.1 : 309.0) no description available & (at3g14750 : 157.0) unknown protein; BEST Arabidopsis thaliana protein match is: unknown protein (TAIR:AT1G67170.1); Has 4036 Blast hits to 3091 proteins in 519 species: Archae - 61; Bacteria - 669; Metazoa - 1503; Fungi - 255; Plants - 421; Viruses - 4; Other Eukaryotes - 1123 (source: NCBI BLink). & (reliability: 314.0) & (original descripti…	Bradi1g26600
ORTHOMCL10031	10031	ORTHOMCL10031(3 genes,3 taxa):	LOC_Os07g32450.1	OSA	not assigned.unknown	weakly similar to ( 152) AT3G14750 | Symbols: | unknown protein | chr3:4953765-4955373 REVERSEmoderately similar to ( 366) loc_os07g32450 12007.m07510 protein myosin-like protein, putative, expressed no original description	Os.5852.1.S1_at			1.06548						1.06548
ORTHOMCL10032	10032	ORTHOMCL10032(3 genes,3 taxa):	AT3G14740.2	ATH	RNA.regulation of transcription.C2H2 zinc finger family	PHD finger family protein | chr3:4952061-4953423 REVERSE	258089_at					-1.63415	-2.03865			-1.8364
ORTHOMCL10032	10032	ORTHOMCL10032(3 genes,3 taxa):	Bradi2g05320.1	BDI	RNA.regulation of transcription.C2H2 zinc finger family	(loc_os01g08820.1 : 375.0) no description available & (at3g14740 : 258.0) RING/FYVE/PHD zinc finger superfamily protein; FUNCTIONS IN: zinc ion binding; EXPRESSED IN: 21 plant structures; EXPRESSED DURING: 13 growth stages; CONTAINS InterPro DOMAIN/s: Zinc finger, PHD-type (InterPro:IPR001965), Zinc finger, FYVE/PHD-type (InterPro:IPR011011), Zinc finger, PHD-finger (InterPro:IPR019787); BEST Ara…	Bradi2g05320
ORTHOMCL10032	10032	ORTHOMCL10032(3 genes,3 taxa):	LOC_Os01g08820.1	OSA	RNA.regulation of transcription.SET-domain transcriptional regulator family	moderately similar to ( 238) AT3G14740 | Symbols: | PHD finger family protein | chr3:4952185-4953306 REVERSEhighly similar to ( 724) loc_os01g08820 12001.m07507 protein PHD-finger family protein, expressed COG5141 no original description
ORTHOMCL10033	10033	ORTHOMCL10033(3 genes,3 taxa):	AT3G14730.1	ATH	not assigned.no ontology.pentatricopeptide (PPR) repeat-containing protein	pentatricopeptide (PPR) repeat-containing protein | chr3:4949385-4951346 REVERSE	258120_at
ORTHOMCL10033	10033	ORTHOMCL10033(3 genes,3 taxa):	Bradi2g53377.1	BDI	not assigned.no ontology.pentatricopeptide (PPR) repeat-containing protein	(loc_os01g60250.1 : 898.0) no description available & (at3g14730 : 394.0) Pentatricopeptide repeat (PPR) superfamily protein; CONTAINS InterPro DOMAIN/s: Pentatricopeptide repeat (InterPro:IPR002885); BEST Arabidopsis thaliana protein match is: Tetratricopeptide repeat (TPR)-like superfamily protein (TAIR:AT3G57430.1); Has 39287 Blast hits to 13376 proteins in 233 species: Archae - 0; Bacteria - …	Bradi2g53377
ORTHOMCL10033	10033	ORTHOMCL10033(3 genes,3 taxa):	LOC_Os01g60250.1	OSA	not assigned.no ontology.pentatricopeptide (PPR) repeat-containing protein	moderately similar to ( 371) AT3G14730 | Symbols: | pentatricopeptide (PPR) repeat-containing protein | chr3:4949385-4951346 REVERSEnearly identical (1057) loc_os01g60250 12001.m12155 protein selenium-binding protein-like, putative, expressed no original description
ORTHOMCL10034	10034	ORTHOMCL10034(3 genes,3 taxa):	AT3G14580.1	ATH	not assigned.no ontology.pentatricopeptide (PPR) repeat-containing protein	pentatricopeptide (PPR) repeat-containing protein | chr3:4903012-4904229 FORWARD	258088_at
ORTHOMCL10034	10034	ORTHOMCL10034(3 genes,3 taxa):	Bradi5g21920.4	BDI	not assigned.no ontology.pentatricopeptide (PPR) repeat-containing protein	(at3g14580 : 344.0) Pentatricopeptide repeat (PPR) superfamily protein; CONTAINS InterPro DOMAIN/s: Pentatricopeptide repeat (InterPro:IPR002885); BEST Arabidopsis thaliana protein match is: Pentatricopeptide repeat (PPR) superfamily protein (TAIR:AT5G46100.1); Has 35779 Blast hits to 10850 proteins in 252 species: Archae - 2; Bacteria - 9; Metazoa - 300; Fungi - 243; Plants - 34331; Viruses - 0;…	Bradi5g21920
ORTHOMCL10034	10034	ORTHOMCL10034(3 genes,3 taxa):	LOC_Os04g52725.1	OSA	not assigned.no ontology.pentatricopeptide (PPR) repeat-containing protein	moderately similar to ( 308) AT3G14580 | Symbols: | pentatricopeptide (PPR) repeat-containing protein | chr3:4903012-4904229 FORWARDweakly similar to ( 117) RF1_ORYSA Rf1 protein, mitochondrial precursor (PPR protein) (Fertility restorer) (Restorer for CMS) - Oryza sativa (Rice)weakly similar to ( 139) loc_os03g37260 12003.m08835 protein ATP binding protein, putative, expressed no original descri…
ORTHOMCL10035	10035	ORTHOMCL10035(3 genes,3 taxa):	AT3G14400.1	ATH	protein.degradation.ubiquitin.ubiquitin protease	Symbols: UBP25 | UBP25 (UBIQUITIN-SPECIFIC PROTEASE 25); ubiquitin thiolesterase/ ubiquitin-specific protease | chr3:4811532-4815515 REVERSE	258372_at
ORTHOMCL10035	10035	ORTHOMCL10035(3 genes,3 taxa):	Bradi2g20280.1	BDI	protein.degradation.ubiquitin.ubiquitin protease	(loc_os05g43480.1 : 847.0) no description available & (gnl|cdd|73067 : 397.0) no description available & (at3g14400 : 381.0) Encodes a ubiquitin-specific protease.; ubiquitin-specific protease 25 (UBP25); FUNCTIONS IN: ubiquitin-specific protease activity, ubiquitin thiolesterase activity; INVOLVED IN: ubiquitin-dependent protein catabolic process; EXPRESSED IN: 24 plant structures; EXPRESSED DUR…	Bradi2g20280
ORTHOMCL10035	10035	ORTHOMCL10035(3 genes,3 taxa):	LOC_Os05g43480.1	OSA	protein.degradation.ubiquitin.ubiquitin protease	moderately similar to ( 389) AT3G14400 | Symbols: UBP25 | UBP25 (UBIQUITIN-SPECIFIC PROTEASE 25); ubiquitin thiolesterase/ ubiquitin-specific protease | chr3:4811953-4815210 REVERSEnearly identical (1143) loc_os05g43480 12005.m08476 protein UBP25, putative, expressed Peptidase_C19E UCH Peptidase_C19D Peptidase_C19 peptidase_C19C Peptidase_C19K Peptidase_C19R Peptidase_C19G Peptidase_C19H Peptidas…	Os.10062.1.S1_at
ORTHOMCL10036	10036	ORTHOMCL10036(3 genes,3 taxa):	AT3G14250.1	ATH	protein.degradation.ubiquitin.E3.RING	protein binding / zinc ion binding | chr3:4745926-4746958 REVERSE	258360_at
ORTHOMCL10036	10036	ORTHOMCL10036(3 genes,3 taxa):	Bradi3g37410.2	BDI	protein.degradation.ubiquitin.E3.RING	(loc_os08g35060.1 : 314.0) no description available & (at3g14250 : 181.0) RING/U-box superfamily protein; FUNCTIONS IN: zinc ion binding; EXPRESSED IN: egg cell; CONTAINS InterPro DOMAIN/s: Zinc finger, C6HC-type (InterPro:IPR002867), Zinc finger, RING-type (InterPro:IPR001841); BEST Arabidopsis thaliana protein match is: RING/U-box superfamily protein (TAIR:AT3G53690.1); Has 3093 Blast hits to 3…	Bradi3g37410
ORTHOMCL10036	10036	ORTHOMCL10036(3 genes,3 taxa):	LOC_Os08g35060.1	OSA	protein.degradation.ubiquitin.E3.RING	weakly similar to ( 194) AT3G14250 | Symbols: | protein binding / zinc ion binding | chr3:4745963-4746958 REVERSEmoderately similar to ( 433) loc_os08g35060 12008.m07495 protein ubiquitin-conjugating enzyme 7-interacting protein 4, putative, expressed no original description
ORTHOMCL10037	10037	ORTHOMCL10037(3 genes,3 taxa):	AT3G14200.1	ATH	stress.abiotic.heat	DNAJ heat shock N-terminal domain-containing protein | chr3:4712574-4714653 REVERSE	256999_at					-1.08333	-1.26104			-1.17218
ORTHOMCL10037	10037	ORTHOMCL10037(3 genes,3 taxa):	Bradi3g60090.1	BDI	stress.abiotic.heat	(loc_os02g54130.2 : 289.0) no description available & (at3g14200 : 138.0) Chaperone DnaJ-domain superfamily protein; FUNCTIONS IN: heat shock protein binding; INVOLVED IN: protein folding; LOCATED IN: cellular_component unknown; EXPRESSED IN: 19 plant structures; EXPRESSED DURING: 11 growth stages; CONTAINS InterPro DOMAIN/s: Molecular chaperone, heat shock protein, Hsp40, DnaJ (InterPro:IPR01560…	Bradi3g60090
ORTHOMCL10037	10037	ORTHOMCL10037(3 genes,3 taxa):	LOC_Os02g54130.1	OSA	stress.abiotic.heat	weakly similar to ( 118) AT3G14200 | Symbols: | DNAJ heat shock N-terminal domain-containing protein | chr3:4712881-4714361 REVERSEmoderately similar to ( 335) loc_os02g54130 12002.m33902 protein dnaJ protein, putative, expressedDnaJ DnaJ DnaJ no original description	Os.14181.1.S1_at			1.52585	1.82569					1.67577
ORTHOMCL10038	10038	ORTHOMCL10038(3 genes,3 taxa):	AT3G14170.1	ATH	not assigned.unknown	unknown protein | chr3:4695965-4698120 REVERSE
ORTHOMCL10038	10038	ORTHOMCL10038(3 genes,3 taxa):	Bradi1g72510.6	BDI	not assigned.unknown	(loc_os03g08390.1 : 750.0) no description available & (gnl|cdd|69589 : 507.0) no description available & (ipr010341 : 320.1647) Protein of unknown function DUF936, plant & (at3g14170 : 296.0) Plant protein of unknown function (DUF936); CONTAINS InterPro DOMAIN/s: Protein of unknown function DUF936, plant (InterPro:IPR010341); BEST Arabidopsis thaliana protein match is: Plant protein of unknown fu…	Bradi1g72510
ORTHOMCL10038	10038	ORTHOMCL10038(3 genes,3 taxa):	LOC_Os03g08390.1	OSA	not assigned.unknown	weakly similar to ( 175) AT3G14170	Os.15574.1.S1_at			-1.15363						-1.15363
ORTHOMCL10039	10039	ORTHOMCL10039(3 genes,3 taxa):	AT3G14120.1	ATH	not assigned.no ontology	FUNCTIONS IN: molecular_function unknown; INVOLVED IN: transport; LOCATED IN: nuclear pore; EXPRESSED IN: 23 plant structures; EXPRESSED DURING: 13 growth stages; CONTAINS InterPro DOMAIN/s: Nuclear pore protein 84/107 (InterPro:IPR007252); Has 207 Blast hits to 206 proteins in 78 species: Archae - 0; Bacteria - 0; Metazoa - 123; Fungi - 57; Plants - 22; Viruses - 0; Other Eukaryotes - 5 (source:…	257000_at
ORTHOMCL10039	10039	ORTHOMCL10039(3 genes,3 taxa):	Bradi4g11687.1	BDI	not assigned.no ontology	(loc_os11g42420.2 : 1791.0) no description available & (at3g14120 : 1236.0) FUNCTIONS IN: molecular_function unknown; INVOLVED IN: transport; LOCATED IN: nuclear pore; EXPRESSED IN: 22 plant structures; EXPRESSED DURING: 13 growth stages; CONTAINS InterPro DOMAIN/s: Nuclear pore protein 84/107 (InterPro:IPR007252). & (gnl|cdd|67726 : 459.0) no description available & (gnl|cdd|37175 : 139.0) no de…	Bradi4g11687
ORTHOMCL10039	10039	ORTHOMCL10039(3 genes,3 taxa):	LOC_Os11g42420.1	OSA	not assigned.no ontology	nearly identical (1187) AT3G14120 | Symbols: | FUNCTIONS IN: molecular_function unknown; INVOLVED IN: transport; LOCATED IN: nuclear pore; EXPRESSED IN: 23 plant structures; EXPRESSED DURING: 13 growth stages; CONTAINS InterPro DOMAIN/s: Nuclear pore protein 84/107 (InterPro:IPR007252); Has 207 Blast hits to 206 proteins in 78 species: Archae - 0; Bacteria - 0; Metazoa - 123; Fungi - 57; Plants -…	OsAffx.19332.1.S1_at
ORTHOMCL1004	1004	ORTHOMCL1004(8 genes,3 taxa):	AT1G14840.1	ATH	cell.organisation	Symbols: ATMAP70-4 | ATMAP70-4 (microtubule-associated proteins 70-4); microtubule binding | chr1:5112084-5115428 REVERSE	262847_at
ORTHOMCL1004	1004	ORTHOMCL1004(8 genes,3 taxa):	AT1G24764.1	ATH	cell.organisation	Symbols: ATMAP70-2 | ATMAP70-2 (microtubule-associated proteins 70-2); microtubule binding | chr1:8759533-8763355 REVERSE	245645_at
ORTHOMCL1004	1004	ORTHOMCL1004(8 genes,3 taxa):	AT1G68060.1	ATH	cell.organisation	Symbols: ATMAP70-1 | ATMAP70-1 (microtubule-associated proteins 70-1); microtubule binding | chr1:25510941-25514500 REVERSE	260000_at
ORTHOMCL1004	1004	ORTHOMCL1004(8 genes,3 taxa):	AT2G01750.2	ATH	cell.organisation	Symbols: ATMAP70-3 | ATMAP70-3 (microtubule-associated proteins 70-3); microtubule binding | chr2:328351-332113 FORWARD	265864_at					-1.01865	-1.23543			-1.12704
ORTHOMCL1004	1004	ORTHOMCL1004(8 genes,3 taxa):	LOC_Os02g50320.2	OSA	cell.organisation	highly similar to ( 535) AT1G24764 | Symbols: ATMAP70-2 | ATMAP70-2 (microtubule-associated proteins 70-2); microtubule binding | chr1:8760001-8763256 REVERSEhighly similar to ( 734) loc_os02g50320 12002.m10066 protein ATMAP70-3, putative, expressedMyosin_HC-like no original description	Os.47336.1.S1_at
ORTHOMCL1004	1004	ORTHOMCL1004(8 genes,3 taxa):	LOC_Os06g14080.1	OSA	cell.organisation	highly similar to ( 535) AT1G24764 | Symbols: ATMAP70-2 | ATMAP70-2 (microtubule-associated proteins 70-2); microtubule binding | chr1:8760001-8763256 REVERSEhighly similar to ( 772) loc_os06g14080 12006.m06123 protein ATMAP70-4, putative, expressedMyosin_HC-like no original description	Os.49219.1.S1_at
ORTHOMCL1004	1004	ORTHOMCL1004(8 genes,3 taxa):	Bradi1g44290.1	BDI	cell.organisation.cytoskeleton.mikrotubuli.MAP70	(loc_os06g14080.1 : 671.0) no description available & (at1g24764 : 554.0) Member of the MAP70 protein family.; microtubule-associated proteins 70-2 (MAP70-2); FUNCTIONS IN: microtubule binding; INVOLVED IN: cytoskeleton organization; LOCATED IN: microtubule; EXPRESSED IN: 23 plant structures; EXPRESSED DURING: 13 growth stages; CONTAINS InterPro DOMAIN/s: Myosin II heavy chain-like (InterPro:IPR0…	Bradi1g44290
ORTHOMCL1004	1004	ORTHOMCL1004(8 genes,3 taxa):	Bradi3g59920.3	BDI	cell.organisation.cytoskeleton.mikrotubuli.MAP70	(loc_os02g50320.1 : 645.0) no description available & (at1g24764 : 539.0) Member of the MAP70 protein family.; microtubule-associated proteins 70-2 (MAP70-2); FUNCTIONS IN: microtubule binding; INVOLVED IN: cytoskeleton organization; LOCATED IN: microtubule; EXPRESSED IN: 23 plant structures; EXPRESSED DURING: 13 growth stages; CONTAINS InterPro DOMAIN/s: Myosin II heavy chain-like (InterPro:IPR0…	Bradi3g59920
ORTHOMCL10040	10040	ORTHOMCL10040(3 genes,3 taxa):	AT3G14110.3	ATH	tetrapyrrole synthesis.regulation	Symbols: FLU | FLU (FLUORESCENT IN BLUE LIGHT); binding | chr3:4676118-4677658 REVERSE	257003_at					1.63406	1.97491			1.80449
ORTHOMCL10040	10040	ORTHOMCL10040(3 genes,3 taxa):	Bradi4g27210.1	BDI	tetrapyrrole synthesis.regulation	(loc_os01g32730.1 : 436.0) no description available & (at3g14110 : 277.0) Encodes a novel coiled-coil, TPR domain containing protein that is localized to the chloroplast membrane and is involved in chlorophyll biosynthesis. Mutants accumulate protochlorophyllide, an intermediate in the chlorophyll biosynthesis pathway, in dark and release singlet oxygen in plastids in a controlled and non-invasiv…	Bradi4g27210		-2.38144							-2.38144
ORTHOMCL10040	10040	ORTHOMCL10040(3 genes,3 taxa):	LOC_Os01g32730.1	OSA	tetrapyrrole synthesis.regulation	moderately similar to ( 310) AT3G14110 | Symbols: FLU | FLU (FLUORESCENT IN BLUE LIGHT); binding | chr3:4676222-4677602 REVERSEhighly similar to ( 561) loc_os01g32730 12001.m43031 protein FLU, putative, expressed no original description	Os.9779.1.S1_at
ORTHOMCL10041	10041	ORTHOMCL10041(3 genes,3 taxa):	AT3G14080.1	ATH	RNA.processing	small nuclear ribonucleoprotein, putative / snRNP, putative / Sm protein, putative | chr3:4667365-4669194 FORWARD	257001_at
ORTHOMCL10041	10041	ORTHOMCL10041(3 genes,3 taxa):	Bradi3g46230.2	BDI	RNA.processing	(loc_os04g36810.1 : 214.0) no description available & (at3g14080 : 186.0) Small nuclear ribonucleoprotein family protein; CONTAINS InterPro DOMAIN/s: Like-Sm ribonucleoprotein (LSM) domain (InterPro:IPR001163), Like-Sm ribonucleoprotein (LSM) domain, eukaryotic/archaea-type (InterPro:IPR006649), Like-Sm ribonucleoprotein (LSM)-related domain (InterPro:IPR010920); BEST Arabidopsis thaliana protein…	Bradi3g46230
ORTHOMCL10041	10041	ORTHOMCL10041(3 genes,3 taxa):	LOC_Os04g36810.1	OSA	RNA.processing	weakly similar to ( 185) AT3G14080 | Symbols: | small nuclear ribonucleoprotein, putative / snRNP, putative / Sm protein, putative | chr3:4667717-4668989 FORWARDmoderately similar to ( 221) loc_os04g36810 12004.m08721 protein small nuclear ribonucleoprotein LSM1, putative, expressed LSm1 no original description	Os.6415.1.S1_at
ORTHOMCL10042	10042	ORTHOMCL10042(3 genes,3 taxa):	AT3G14075.1	ATH	lipid metabolism.lipid degradation.lipases.triacylglycerol lipase	lipase class 3 family protein | chr3:4663602-4666968 REVERSE	257006_at
ORTHOMCL10042	10042	ORTHOMCL10042(3 genes,3 taxa):	Bradi3g57100.1	BDI	lipid metabolism.lipid degradation.lipases.triacylglycerol lipase	(loc_os02g54010.1 : 832.0) no description available & (at3g14075 : 586.0) Mono-/di-acylglycerol lipase, N-terminal;Lipase, class 3; FUNCTIONS IN: triglyceride lipase activity, carboxylesterase activity; INVOLVED IN: lipid catabolic process, lipid metabolic process; EXPRESSED IN: 23 plant structures; EXPRESSED DURING: 15 growth stages; CONTAINS InterPro DOMAIN/s: Lipase, class 3 (InterPro:IPR00292…	Bradi3g57100
ORTHOMCL10042	10042	ORTHOMCL10042(3 genes,3 taxa):	LOC_Os02g54010.1	OSA	lipid metabolism.lipid degradation.lipases.triacylglycerol lipase	highly similar to ( 612) AT3G14075 | Symbols: | lipase class 3 family protein | chr3:4663819-4666338 REVERSEnearly identical (1145) loc_os02g54010 12002.m10430 protein triacylglycerol lipase, putative, expressed Lipase_3 Lipase_3 Lipase no original description	Os.14769.1.S1_at
ORTHOMCL10043	10043	ORTHOMCL10043(3 genes,3 taxa):	AT3G13990.1	ATH	not assigned.no ontology.hydroxyproline rich proteins	unknown protein | chr3:4625570-4630613 REVERSE
ORTHOMCL10043	10043	ORTHOMCL10043(3 genes,3 taxa):	Bradi1g60080.1	BDI	not assigned.no ontology.hydroxyproline rich proteins	(loc_os03g29750.1 : 664.0) no description available & (at3g13990 : 154.0) Kinase-related protein of unknown function (DUF1296); FUNCTIONS IN: molecular_function unknown; INVOLVED IN: biological_process unknown; LOCATED IN: cytosol, nucleus; EXPRESSED IN: cultured cell; CONTAINS InterPro DOMAIN/s: Protein of unknown function DUF1296 (InterPro:IPR009719); BEST Arabidopsis thaliana protein match is:…	Bradi1g60080
ORTHOMCL10043	10043	ORTHOMCL10043(3 genes,3 taxa):	LOC_Os03g29750.1	OSA	not assigned.no ontology.hydroxyproline rich proteins	moderately similar to ( 210) AT3G13990	Os.11643.1.S1_at
ORTHOMCL10044	10044	ORTHOMCL10044(3 genes,3 taxa):	AT3G13960.1	ATH	RNA.regulation of transcription.General Transcription	Symbols: AtGRF5 | AtGRF5 (GROWTH-REGULATING FACTOR 5); transcription activator | chr3:4608383-4610399 FORWARD	258204_at
ORTHOMCL10044	10044	ORTHOMCL10044(3 genes,3 taxa):	Bradi3g57267.1	BDI	RNA.regulation of transcription.General Transcription	(loc_os02g53690.1 : 211.0) no description available & (at3g13960 : 161.0) Growth regulating factor encoding transcription activator. One of the nine members of a GRF gene family, containing nuclear targeting domain. Involved in leaf development and expressed in root, shoot and flower.; growth-regulating factor 5 (GRF5); CONTAINS InterPro DOMAIN/s: Glutamine-Leucine-Glutamine, QLQ (InterPro:IPR014…	Bradi3g57267	2.01658	1.49037							1.75347
ORTHOMCL10044	10044	ORTHOMCL10044(3 genes,3 taxa):	LOC_Os02g53690.1	OSA	RNA.regulation of transcription.General Transcription	weakly similar to ( 162) AT3G13960 | Symbols: AtGRF5 | AtGRF5 (GROWTH-REGULATING FACTOR 5); transcription activator | chr3:4608526-4610160 FORWARDhighly similar to ( 558) loc_os02g53690 12002.m10398 protein atGRF5, putative, expressedWRC no original description
ORTHOMCL10045	10045	ORTHOMCL10045(3 genes,3 taxa):	LOC_Os11g40090.2	OSA	not assigned.no ontology	weakly similar to ( 167) AT3G13940 | Symbols: | DNA binding / DNA-directed RNA polymerase | chr3:4600647-4602412 REVERSEhighly similar to ( 778) loc_os11g40090 12011.m07856 protein A49-like RNA polymerase I associated factor family protein, expressed RNA_pol_I_A49 no original description	Os.9751.1.S1_at
ORTHOMCL10045	10045	ORTHOMCL10045(3 genes,3 taxa):	AT3G13940.1	ATH	RNA.regulation of transcription.General Transcription	DNA binding / DNA-directed RNA polymerase | chr3:4600492-4602486 REVERSE	258202_at					-1.2682	-1.10861			-1.18841
ORTHOMCL10045	10045	ORTHOMCL10045(3 genes,3 taxa):	Bradi4g13720.1	BDI	RNA.regulation of transcription.General Transcription	(loc_os11g40090.1 : 450.0) no description available & (at3g13940 : 173.0) DNA binding;DNA-directed RNA polymerases; FUNCTIONS IN: DNA-directed RNA polymerase activity, DNA binding; INVOLVED IN: transcription; LOCATED IN: nucleus; EXPRESSED IN: 23 plant structures; EXPRESSED DURING: 14 growth stages; CONTAINS InterPro DOMAIN/s: RNA polymerase I associated factor, A49-like (InterPro:IPR009668); Has…	Bradi4g13720
ORTHOMCL10046	10046	ORTHOMCL10046(3 genes,3 taxa):	AT3G13890.1	ATH	RNA.regulation of transcription.MYB domain transcription factor family	Symbols: MYB26, ATMYB26, MS35 | ATMYB26 (MYB DOMAIN PROTEIN 26); DNA binding / transcription factor | chr3:4576744-4578027 REVERSE	258195_at
ORTHOMCL10046	10046	ORTHOMCL10046(3 genes,3 taxa):	Bradi2g47887.1	BDI	RNA.regulation of transcription.MYB domain transcription factor family	(loc_os01g51260.1 : 354.0) no description available & (at3g13890 : 234.0) Encodes a putative transcription factor (MYB26).; myb domain protein 26 (MYB26); CONTAINS InterPro DOMAIN/s: SANT, DNA-binding (InterPro:IPR001005), Homeodomain-like (InterPro:IPR009057), Myb, DNA-binding (InterPro:IPR014778), HTH transcriptional regulator, Myb-type, DNA-binding (InterPro:IPR017930), Homeodomain-related (In…	Bradi2g47887
ORTHOMCL10046	10046	ORTHOMCL10046(3 genes,3 taxa):	LOC_Os01g51260.1	OSA	RNA.regulation of transcription.MYB domain transcription factor family	moderately similar to ( 236) AT3G13890 | Symbols: MYB26 | ATMYB26 (MYB DOMAIN PROTEIN 26); DNA binding / transcription factor | chr3:4576744-4578027 REVERSEweakly similar to ( 191) MYB3_HORVU Myb-related protein Hv33 - Hordeum vulgare (Barley)highly similar to ( 536) loc_os01g51260 12001.m11307 protein MYB9, putative, expressed REB1 no original description												Myb_DNA-binding
ORTHOMCL10047	10047	ORTHOMCL10047(3 genes,3 taxa):	AT3G13882.2	ATH	protein.synthesis.ribosomal protein.prokaryotic.unknown organellar.50S subunit.L34	structural constituent of ribosome | chr3:4574521-4576048 FORWARD
ORTHOMCL10047	10047	ORTHOMCL10047(3 genes,3 taxa):	Bradi2g41520.1	BDI	protein.synthesis.ribosomal protein.prokaryotic.unknown organellar.50S subunit.L34	(loc_os01g39010.1 : 129.0) no description available & (at3g13882 : 85.1) Ribosomal protein L34; FUNCTIONS IN: structural constituent of ribosome; INVOLVED IN: translation; LOCATED IN: ribosome, intracellular; CONTAINS InterPro DOMAIN/s: Ribosomal protein L34 (InterPro:IPR000271), Ribosomal protein L34, conserved site (InterPro:IPR020939); Has 5121 Blast hits to 5121 proteins in 2273 species: Arch…	Bradi2g41520
ORTHOMCL10047	10047	ORTHOMCL10047(3 genes,3 taxa):	LOC_Os01g39010.1	OSA	protein.synthesis.ribosomal protein.prokaryotic.unknown organellar.50S subunit.L34	very weakly similar to (87.4) AT3G13882 | Symbols: | structural constituent of ribosome | chr3:4574521-4575852 FORWARDweakly similar to ( 181) loc_os01g39010 12001.m10181 protein LIN1 protein, putative, expressed no original description	Os.8974.1.S1_at
ORTHOMCL10048	10048	ORTHOMCL10048(3 genes,3 taxa):	AT3G13850.1	ATH	RNA.regulation of transcription.AS2,Lateral Organ Boundaries Gene Family	Symbols: LBD22 | LBD22 (LOB DOMAIN-CONTAINING PROTEIN 22) | chr3:4559908-4561020 FORWARD
ORTHOMCL10048	10048	ORTHOMCL10048(3 genes,3 taxa):	Bradi3g35280.1	BDI	RNA.regulation of transcription.AS2,Lateral Organ Boundaries Gene Family	(loc_os08g31080.1 : 222.0) no description available & (gnl|cdd|66843 : 119.0) no description available & (at3g13850 : 116.0) LOB domain-containing protein 22 (LBD22); INVOLVED IN: biological_process unknown; LOCATED IN: chloroplast; CONTAINS InterPro DOMAIN/s: Lateral organ boundaries, LOB (InterPro:IPR004883); BEST Arabidopsis thaliana protein match is: LOB domain-containing protein 7 (TAIR:AT1G…	Bradi3g35280
ORTHOMCL10048	10048	ORTHOMCL10048(3 genes,3 taxa):	LOC_Os08g31080.1	OSA	RNA.regulation of transcription.AS2,Lateral Organ Boundaries Gene Family	weakly similar to ( 125) AT3G13850
ORTHOMCL10049	10049	ORTHOMCL10049(3 genes,3 taxa):	AT3G13840.1	ATH	RNA.regulation of transcription.GRAS transcription factor family	scarecrow transcription factor family protein | chr3:4555305-4556837 REVERSE	257605_at
ORTHOMCL10049	10049	ORTHOMCL10049(3 genes,3 taxa):	Bradi1g60140.1	BDI	RNA.regulation of transcription.GRAS transcription factor family	(loc_os03g29480.1 : 362.0) no description available & (q4vyc8|nsp1_medtr : 255.0) Nodulation signaling pathway 1 protein - Medicago truncatula (Barrel medic) & (at3g13840 : 228.0) GRAS family transcription factor; CONTAINS InterPro DOMAIN/s: Transcription factor GRAS (InterPro:IPR005202); BEST Arabidopsis thaliana protein match is: GRAS family transcription factor (TAIR:AT3G49950.1); Has 2103 Bla…	Bradi1g60140
ORTHOMCL10049	10049	ORTHOMCL10049(3 genes,3 taxa):	LOC_Os03g29480.1	OSA	RNA.regulation of transcription.GRAS transcription factor family	weakly similar to ( 196) AT3G13840 | Symbols: | scarecrow transcription factor family protein | chr3:4555305-4556837 REVERSEmoderately similar to ( 229) NSP1_MEDTR Nodulation signaling pathway 1 protein - Medicago truncatula (Barrel medic)highly similar to ( 547) loc_os03g29480 12003.m08221 protein nodulation signaling pathway 1 protein, putative, expressedGRAS no original description
ORTHOMCL1005	1005	ORTHOMCL1005(8 genes,1 taxa):	AT1G14480.1	ATH	cell.organisation	protein binding | chr1:4956257-4957971 FORWARD	261476_at
ORTHOMCL1005	1005	ORTHOMCL1005(8 genes,1 taxa):	AT1G14500.1	ATH	cell.organisation	ankyrin repeat family protein | chr1:4960375-4961780 FORWARD
ORTHOMCL1005	1005	ORTHOMCL1005(8 genes,1 taxa):	AT4G10720.1	ATH	cell.organisation	ankyrin repeat family protein | chr4:6607851-6609559 FORWARD
ORTHOMCL1005	1005	ORTHOMCL1005(8 genes,1 taxa):	AT4G11000.1	ATH	cell.organisation	ankyrin repeat family protein | chr4:6731020-6732464 FORWARD	254948_at
ORTHOMCL1005	1005	ORTHOMCL1005(8 genes,1 taxa):	AT5G15500.2	ATH	cell.organisation	ankyrin repeat family protein | chr5:5031676-5033465 REVERSE
ORTHOMCL1005	1005	ORTHOMCL1005(8 genes,1 taxa):	AT5G51160.1	ATH	cell.organisation	ankyrin repeat family protein | chr5:20792211-20793841 FORWARD	248464_at						1.01074			1.01074
ORTHOMCL1005	1005	ORTHOMCL1005(8 genes,1 taxa):	AT5G54610.1	ATH	cell.organisation	Symbols: ANK | ANK (ankyrin); protein binding | chr5:22184779-22186525 REVERSE	248169_at
ORTHOMCL1005	1005	ORTHOMCL1005(8 genes,1 taxa):	AT5G54620.1	ATH	cell.organisation	ankyrin repeat family protein | chr5:22187761-22189746 REVERSE	248170_at
ORTHOMCL10050	10050	ORTHOMCL10050(3 genes,3 taxa):	AT3G13800.1	ATH	not assigned.no ontology	metallo-beta-lactamase family protein | chr3:4538821-4541487 FORWARD	257602_at					1.12949	1.59908			1.36428
ORTHOMCL10050	10050	ORTHOMCL10050(3 genes,3 taxa):	Bradi4g28860.1	BDI	not assigned.no ontology	(at3g13800 : 477.0) Metallo-hydrolase/oxidoreductase superfamily protein; FUNCTIONS IN: hydrolase activity, catalytic activity; INVOLVED IN: metabolic process; LOCATED IN: chloroplast; EXPRESSED IN: 23 plant structures; EXPRESSED DURING: 14 growth stages; CONTAINS InterPro DOMAIN/s: Beta-lactamase-like (InterPro:IPR001279); BEST Arabidopsis thaliana protein match is: Metallo-hydrolase/oxidoreduct…	Bradi4g28860
ORTHOMCL10050	10050	ORTHOMCL10050(3 genes,3 taxa):	LOC_Os09g19920.1	OSA	not assigned.no ontology	moderately similar to ( 493) AT3G13800	OsAffx.29931.1.S1_at
ORTHOMCL10051	10051	ORTHOMCL10051(3 genes,3 taxa):	AT3G13780.1	ATH	not assigned.unknown	FUNCTIONS IN: molecular_function unknown; INVOLVED IN: biological_process unknown; LOCATED IN: cellular_component unknown; EXPRESSED IN: 24 plant structures; EXPRESSED DURING: 14 growth stages; CONTAINS InterPro DOMAIN/s: SMAD/FHA domain (InterPro:IPR008984); Has 14184 Blast hits to 8674 proteins in 364 species: Archae - 7; Bacteria - 1751; Metazoa - 6167; Fungi - 1701; Plants - 645; Viruses - 19…	256777_at
ORTHOMCL10051	10051	ORTHOMCL10051(3 genes,3 taxa):	Bradi1g37710.1	BDI	not assigned.unknown	(original description: pacid=31135018 transcript=Bradi1g37710.1 locus=Bradi1g37710 ID=Bradi1g37710.1.v2.1 annot-version=v2.1)	Bradi1g37710
ORTHOMCL10051	10051	ORTHOMCL10051(3 genes,3 taxa):	LOC_Os06g36940.1	OSA	not assigned.unknown	moderately similar to ( 264) loc_os06g36940 12006.m08229 protein expressed protein no original description	OsAffx.15787.3.S1_at
ORTHOMCL10052	10052	ORTHOMCL10052(3 genes,3 taxa):	AT3G13770.1	ATH	not assigned.no ontology.pentatricopeptide (PPR) repeat-containing protein	pentatricopeptide (PPR) repeat-containing protein | chr3:4519647-4521533 FORWARD	256775_at
ORTHOMCL10052	10052	ORTHOMCL10052(3 genes,3 taxa):	Bradi1g36010.1	BDI	not assigned.no ontology.pentatricopeptide (PPR) repeat-containing protein	(loc_os06g41040.1 : 1031.0) no description available & (at3g13770 : 769.0) Pentatricopeptide repeat (PPR) superfamily protein; CONTAINS InterPro DOMAIN/s: Pentatricopeptide repeat (InterPro:IPR002885); BEST Arabidopsis thaliana protein match is: Tetratricopeptide repeat (TPR)-like superfamily protein (TAIR:AT3G57430.1); Has 37890 Blast hits to 13461 proteins in 236 species: Archae - 0; Bacteria -…	Bradi1g36010
ORTHOMCL10052	10052	ORTHOMCL10052(3 genes,3 taxa):	LOC_Os06g41040.1	OSA	not assigned.no ontology.pentatricopeptide (PPR) repeat-containing protein	highly similar to ( 774) AT3G13770 | Symbols: | pentatricopeptide (PPR) repeat-containing protein | chr3:4519647-4521533 FORWARDnearly identical (1224) loc_os06g41040 12006.m08639 protein pentatricopeptide repeat protein PPR1106-17, putative, expressed no original description	OsAffx.5072.1.S1_at
ORTHOMCL10053	10053	ORTHOMCL10053(3 genes,3 taxa):	AT3G13700.1	ATH	RNA.RNA binding	RNA-binding protein, putative | chr3:4491008-4493737 REVERSE	256770_at 256771_at
ORTHOMCL10053	10053	ORTHOMCL10053(3 genes,3 taxa):	Bradi1g49340.2	BDI	RNA.RNA binding	(loc_os06g05800.1 : 390.0) no description available & (at3g13700 : 228.0) RNA-binding (RRM/RBD/RNP motifs) family protein; FUNCTIONS IN: RNA binding, nucleotide binding, nucleic acid binding; INVOLVED IN: biological_process unknown; LOCATED IN: cellular_component unknown; CONTAINS InterPro DOMAIN/s: RNA recognition motif, RNP-1 (InterPro:IPR000504), Nucleotide-binding, alpha-beta plait (InterPro:…	Bradi1g49340
ORTHOMCL10053	10053	ORTHOMCL10053(3 genes,3 taxa):	LOC_Os06g05800.1	OSA	RNA.RNA binding	moderately similar to ( 226) AT3G13700 | Symbols: | RNA-binding protein, putative | chr3:4490859-4492632 REVERSEmoderately similar to ( 499) loc_os06g05800 12006.m05306 protein RNA binding protein, putative, expressed no original description	OsAffx.15278.1.S1_s_at
ORTHOMCL10054	10054	ORTHOMCL10054(3 genes,3 taxa):	AT3G13677.1	ATH	not assigned.unknown	unknown protein | chr3:4476296-4477092 FORWARD
ORTHOMCL10054	10054	ORTHOMCL10054(3 genes,3 taxa):	Bradi1g15530.2	BDI	not assigned.unknown	(original description: pacid=31135056 transcript=Bradi1g15530.2 locus=Bradi1g15530 ID=Bradi1g15530.2.v2.1 annot-version=v2.1)	Bradi1g15530
ORTHOMCL10054	10054	ORTHOMCL10054(3 genes,3 taxa):	LOC_Os03g38500.1	OSA	not assigned.unknown	weakly similar to ( 135) loc_os03g38500 12003.m35297 protein expressed protein no original description	OsAffx.25417.1.S1_s_at
ORTHOMCL10055	10055	ORTHOMCL10055(3 genes,3 taxa):	AT3G13620.1	ATH	transport.amino acids	amino acid permease family protein | chr3:4450745-4452624 REVERSE	256650_at
ORTHOMCL10055	10055	ORTHOMCL10055(3 genes,3 taxa):	Bradi1g61290.1	BDI	transport.amino acids	(loc_os03g25920.1 : 630.0) no description available & (at3g13620 : 500.0) Amino acid permease family protein; FUNCTIONS IN: cationic amino acid transmembrane transporter activity; INVOLVED IN: transport, amino acid transport, transmembrane transport; LOCATED IN: membrane; EXPRESSED IN: 23 plant structures; EXPRESSED DURING: 12 growth stages; CONTAINS InterPro DOMAIN/s: Amino acid/polyamine transp…	Bradi1g61290		1.02026							1.02026
ORTHOMCL10055	10055	ORTHOMCL10055(3 genes,3 taxa):	LOC_Os03g25920.1	OSA	transport.amino acids	moderately similar to ( 425) AT3G13620 | Symbols: | amino acid permease family protein | chr3:4450904-4452556 REVERSEhighly similar to ( 675) loc_os03g25920 12003.m07936 protein cationic amino acid transporter, putative PotE no original description	OsAffx.13037.1.S1_x_at
ORTHOMCL10056	10056	ORTHOMCL10056(3 genes,3 taxa):	AT3G13560.1	ATH	misc.beta 1,3 glucan hydrolases.glucan endo-1,3-beta-glucosidase	glycosyl hydrolase family 17 protein | chr3:4425227-4428179 REVERSE	256962_at					-1.56816	-2.17437			-1.87126
ORTHOMCL10056	10056	ORTHOMCL10056(3 genes,3 taxa):	Bradi1g23640.1	BDI	misc.beta 1,3 glucan hydrolases.glucan endo-1,3-beta-glucosidase	(loc_os07g38930.1 : 708.0) no description available & (at3g13560 : 457.0) O-Glycosyl hydrolases family 17 protein; FUNCTIONS IN: cation binding, hydrolase activity, hydrolyzing O-glycosyl compounds, catalytic activity; INVOLVED IN: carbohydrate metabolic process; LOCATED IN: anchored to plasma membrane, plasma membrane, anchored to membrane; EXPRESSED IN: 24 plant structures; EXPRESSED DURING: 13…	Bradi1g23640
ORTHOMCL10056	10056	ORTHOMCL10056(3 genes,3 taxa):	LOC_Os07g38930.5	OSA	misc.beta 1,3 glucan hydrolases.glucan endo-1,3-beta-glucosidase	moderately similar to ( 455) AT3G13560 | Symbols: | glycosyl hydrolase family 17 protein | chr3:4425484-4427284 REVERSEmoderately similar to ( 228) E13B_WHEAT Glucan endo-1,3-beta-glucosidase precursor (EC 3.2.1.39) ((1->3)-beta-glucan endohydrolase) ((1->3)-beta-glucanase) (Beta-1,3-endoglucanase) - Triticum aestivum (Wheat)highly similar to ( 888) loc_os07g38930 12007.m08137 protein glucan endo…	OsAffx.5572.1.S1_at			-1.18995	-1.22028					-1.20511
ORTHOMCL10057	10057	ORTHOMCL10057(3 genes,3 taxa):	AT3G13550.1	ATH	protein.degradation.ubiquitin.E2	Symbols: FUS9, EMB144, COP10, CIN4 | FUS9 (FUSCA 9); protein binding / ubiquitin-protein ligase | chr3:4423349-4424883 REVERSE	256954_at
ORTHOMCL10057	10057	ORTHOMCL10057(3 genes,3 taxa):	Bradi1g23630.1	BDI	protein.degradation.ubiquitin.E2	(loc_os07g38940.1 : 261.0) no description available & (at3g13550 : 215.0) Encodes a protein similar to ubiquitin-conjugating enzyme (E2) variant proteins (UEV); lacks catalytic cysteine residue found in ubiquitin-conjugating enzyme E2. Represses photomorphogenesis and induces skotomorphogenesis in the dark.; FUSCA 9 (FUS9); CONTAINS InterPro DOMAIN/s: Ubiquitin-conjugating enzyme/RWD-like (InterP…	Bradi1g23630
ORTHOMCL10057	10057	ORTHOMCL10057(3 genes,3 taxa):	LOC_Os07g38940.1	OSA	protein.degradation.ubiquitin.E2	moderately similar to ( 219) AT3G13550 | Symbols: FUS9, EMB144, COP10, CIN4 | FUS9 (FUSCA 9); protein binding / ubiquitin-protein ligase | chr3:4423828-4424797 REVERSEvery weakly similar to (88.6) UBC2_MEDSA Ubiquitin-conjugating enzyme E2-17 kDa (EC 6.3.2.19) (Ubiquitin-protein ligase) (Ubiquitin carrier protein) - Medicago sativa (Alfalfa)moderately similar to ( 291) loc_os07g38940 12007.m08138…	Os.57174.1.S1_at
ORTHOMCL10058	10058	ORTHOMCL10058(3 genes,3 taxa):	AT3G13540.1	ATH	RNA.regulation of transcription.MYB domain transcription factor family	Symbols: ATMYB5 | ATMYB5 (MYB DOMAIN PROTEIN 5); DNA binding / transcription factor | chr3:4420173-4421701 FORWARD	256985_at											Myb_DNA-binding
ORTHOMCL10058	10058	ORTHOMCL10058(3 genes,3 taxa):	Bradi2g47367.1	BDI	RNA.regulation of transcription.MYB domain transcription factor family	(loc_os01g50110.1 : 244.0) no description available & (at3g13540 : 215.0) Encodes a member of the MYB family of transcriptional regulators. MYB5 act as a negative regulator of trichome branching and play a role in the correct formation of the seed coat and possibly the formation the underlying endosperm layers. Loss of function mutations have defects in seed coat mucilage and columella cells as w…	Bradi2g47367
ORTHOMCL10058	10058	ORTHOMCL10058(3 genes,3 taxa):	LOC_Os01g50110.1	OSA	RNA.regulation of transcription.MYB domain transcription factor family	moderately similar to ( 207) AT3G13540 | Symbols: ATMYB5 | ATMYB5 (MYB DOMAIN PROTEIN 5); DNA binding / transcription factor | chr3:4420239-4421443 FORWARDweakly similar to ( 171) MYB38_MAIZE Myb-related protein Zm38 - Zea mays (Maize)moderately similar to ( 400) loc_os01g50110 12001.m11195 protein myb-related protein Hv33, putative, expressed no original description
ORTHOMCL10059	10059	ORTHOMCL10059(3 genes,3 taxa):	AT3G13490.1	ATH	protein.aa activation.lysine-tRNA ligase	Symbols: OVA5, ATKRS-2 | OVA5 (OVULE ABORTION 5); ATP binding / aminoacyl-tRNA ligase/ lysine-tRNA ligase/ nucleic acid binding / nucleotide binding | chr3:4395725-4399325 REVERSE	256963_at
ORTHOMCL10059	10059	ORTHOMCL10059(3 genes,3 taxa):	Bradi3g49150.1	BDI	protein.aa activation.lysine-tRNA ligase	(loc_os02g41470.3 : 944.0) no description available & (at3g13490 : 793.0) Encodes a dual targeted lysyl-tRNA ligase that is found both in the mitochondrion and the chloroplast. Plants mutated in this gene exhibit an ovule abortion phenotype.; OVULE ABORTION 5 (OVA5); FUNCTIONS IN: aminoacyl-tRNA ligase activity, nucleotide binding, ATP binding, nucleic acid binding, lysine-tRNA ligase activity; I…	Bradi3g49150
ORTHOMCL10059	10059	ORTHOMCL10059(3 genes,3 taxa):	LOC_Os02g41470.3	OSA	protein.aa activation.lysine-tRNA ligase	highly similar to ( 778) AT3G13490 | Symbols: OVA5, ATKRS-2 | OVA5 (OVULE ABORTION 5); ATP binding / aminoacyl-tRNA ligase/ lysine-tRNA ligase/ nucleic acid binding / nucleotide binding | chr3:4395984-4399302 REVERSEmoderately similar to ( 335) SYK_ORYSA Lysyl-tRNA synthetase (EC 6.1.1.6) (Lysine--tRNA ligase) (LysRS) - Oryza sativa (Rice)nearly identical (1024) loc_os02g41470 12002.m33780 protei…	Os.6575.1.S1_s_at			-1.1869						-1.1869
ORTHOMCL1006	1006	ORTHOMCL1006(8 genes,2 taxa):	AT1G13460.1	ATH	protein.postranslational modification	serine/threonine protein phosphatase 2A (PP2A) regulatory subunit B, putative | chr1:4615813-4618329 FORWARD	259359_at
ORTHOMCL1006	1006	ORTHOMCL1006(8 genes,2 taxa):	AT3G21650.1	ATH	protein.postranslational modification	serine/threonine protein phosphatase 2A (PP2A) regulatory subunit B, putative | chr3:7621569-7624076 REVERSE	258176_at
ORTHOMCL1006	1006	ORTHOMCL1006(8 genes,2 taxa):	AT3G26020.4	ATH	protein.postranslational modification	serine/threonine protein phosphatase 2A (PP2A) regulatory subunit B, putative | chr3:9513696-9516869 FORWARD	258084_at
ORTHOMCL1006	1006	ORTHOMCL1006(8 genes,2 taxa):	AT4G15415.2	ATH	protein.postranslational modification	Symbols: ATB GAMMA | ATB GAMMA; poly(U) binding / protein phosphatase type 2A regulator | chr4:8817031-8819693 FORWARD	245248_at
ORTHOMCL1006	1006	ORTHOMCL1006(8 genes,2 taxa):	Bradi5g13810.1	BDI	protein.postranslational modification	(loc_os04g40860.1 : 900.0) no description available & (gnl|cdd|85563 : 706.0) no description available & (at3g26020 : 677.0) Encodes protein phosphatase 2A (PP2A) Beta subunit. Targeted to nucleus and cytosol.; Protein phosphatase 2A regulatory B subunit family protein; FUNCTIONS IN: protein phosphatase type 2A regulator activity; INVOLVED IN: signal transduction; LOCATED IN: cytosol, nucleus, pr…	Bradi5g13810
ORTHOMCL1006	1006	ORTHOMCL1006(8 genes,2 taxa):	Bradi3g14090.1	BDI	protein.postranslational modification	(loc_os08g02860.1 : 884.0) no description available & (gnl|cdd|85563 : 737.0) no description available & (at3g26020 : 701.0) Encodes protein phosphatase 2A (PP2A) Beta subunit. Targeted to nucleus and cytosol.; Protein phosphatase 2A regulatory B subunit family protein; FUNCTIONS IN: protein phosphatase type 2A regulator activity; INVOLVED IN: signal transduction; LOCATED IN: cytosol, nucleus, pr…	Bradi3g14090
ORTHOMCL1006	1006	ORTHOMCL1006(8 genes,2 taxa):	Bradi1g52760.3	BDI	protein.postranslational modification	(loc_os07g17360.2 : 845.0) no description available & (gnl|cdd|85563 : 691.0) no description available & (at3g26020 : 654.0) Encodes protein phosphatase 2A (PP2A) Beta subunit. Targeted to nucleus and cytosol.; Protein phosphatase 2A regulatory B subunit family protein; FUNCTIONS IN: protein phosphatase type 2A regulator activity; INVOLVED IN: signal transduction; LOCATED IN: cytosol, nucleus, pr…	Bradi1g52760
ORTHOMCL1006	1006	ORTHOMCL1006(8 genes,2 taxa):	Bradi1g01930.2	BDI	protein.postranslational modification	(loc_os03g62730.2 : 829.0) no description available & (gnl|cdd|85563 : 731.0) no description available & (gnl|cdd|37296 : 652.0) no description available & (at3g26020 : 651.0) Encodes protein phosphatase 2A (PP2A) Beta subunit. Targeted to nucleus and cytosol.; Protein phosphatase 2A regulatory B subunit family protein; FUNCTIONS IN: protein phosphatase type 2A regulator activity; INVOLVED IN: si…	Bradi1g01930
ORTHOMCL10060	10060	ORTHOMCL10060(3 genes,3 taxa):	AT3G13440.1	ATH	not assigned.unknown	methyltransferase/ nucleic acid binding | chr3:4377097-4379575 FORWARD	256959_at
ORTHOMCL10060	10060	ORTHOMCL10060(3 genes,3 taxa):	Bradi1g03440.1	BDI	not assigned.unknown	(loc_os03g60920.1 : 436.0) no description available & (at3g13440 : 243.0) S-adenosyl-L-methionine-dependent methyltransferases superfamily protein; FUNCTIONS IN: methyltransferase activity, nucleic acid binding; INVOLVED IN: methylation, acetate biosynthetic process from carbon monoxide, methanol oxidation; LOCATED IN: cellular_component unknown; EXPRESSED IN: 24 plant structures; EXPRESSED DURIN…	Bradi1g03440
ORTHOMCL10060	10060	ORTHOMCL10060(3 genes,3 taxa):	LOC_Os03g60920.1	OSA	not assigned.unknown	moderately similar to ( 245) AT3G13440 | Symbols: | methyltransferase/ nucleic acid binding | chr3:4378338-4379347 FORWARDhighly similar to ( 525) loc_os03g60920 12003.m10979 protein hemK methyltransferase family member 2, putative, expressed HemK no original description	Os.15547.1.S1_at			1.17758						1.17758
ORTHOMCL10061	10061	ORTHOMCL10061(3 genes,1 taxa):	AT4G26455.1	ATH	not assigned.no ontology	Symbols: WIP1 | WIP1 (WPP-DOMAIN INTERACTING PROTEIN 1); protein heterodimerization/ protein homodimerization | chr4:13365368-13367497 FORWARDhighly similar to ( 590)AT4G26450| Symbols: WIP1 | WIP1 (WPP-DOMAIN INTERACTING PROTEIN 1); protein heterodimerization/ protein homodimerization | chr4:13362564-13368686 FORWARD
ORTHOMCL10061	10061	ORTHOMCL10061(3 genes,1 taxa):	AT3G13360.1	ATH	not assigned.unknown	Symbols: WIP3 | WIP3 (WPP-domain Interacting Protein 3) | chr3:4338359-4340412 REVERSE	257660_at
ORTHOMCL10061	10061	ORTHOMCL10061(3 genes,1 taxa):	AT5G56210.1	ATH	not assigned.unknown	Symbols: WIP2 | WIP2 (WPP-domain Interacting Protein 2); protein heterodimerization/ protein homodimerization | chr5:22750555-22752732 REVERSE
ORTHOMCL10062	10062	ORTHOMCL10062(3 genes,3 taxa):	AT3G13330.1	ATH	not assigned.unknown	binding | chr3:4319647-4330061 REVERSE	257708_at
ORTHOMCL10062	10062	ORTHOMCL10062(3 genes,3 taxa):	Bradi1g42980.1	BDI	not assigned.unknown	(loc_os06g19730.1 : 3083.0) no description available & (at3g13330 : 2144.0) Encodes a protein that interacts with the 26S proteasome. Mutants are phenotypically indistinguishable from wild type plants under a variety of growth conditions. Protein levels increase upon exposure of seedlings to MG132, a specific, potent, reversible, and cell-permeable proteasome inhibitor.; proteasome activating pro…	Bradi1g42980
ORTHOMCL10062	10062	ORTHOMCL10062(3 genes,3 taxa):	LOC_Os06g19730.1	OSA	not assigned.unknown	nearly identical (2048) AT3G13330 | Symbols: | binding | chr3:4319804-4330061 REVERSEnearly identical (3526) loc_os06g19730 12006.m06632 protein HEAT repeat family protein, expressed no original description	Os.9889.1.S1_at
ORTHOMCL10063	10063	ORTHOMCL10063(3 genes,3 taxa):	AT3G13235.1	ATH	protein.degradation.ubiquitin.ubiquitin	ubiquitin family protein | chr3:4271258-4274455 REVERSE	257657_at
ORTHOMCL10063	10063	ORTHOMCL10063(3 genes,3 taxa):	Bradi3g07286.1	BDI	protein.degradation.ubiquitin.ubiquitin	(loc_os02g10510.1 : 672.0) no description available & (at3g13235 : 546.0) ubiquitin family protein; FUNCTIONS IN: aspartic-type endopeptidase activity; LOCATED IN: cytosol, nucleus; EXPRESSED IN: 23 plant structures; EXPRESSED DURING: 13 growth stages; CONTAINS InterPro DOMAIN/s: Ubiquitin-associated/translation elongation factor EF1B, N-terminal (InterPro:IPR000449), Peptidase aspartic (InterPro…	Bradi3g07286
ORTHOMCL10063	10063	ORTHOMCL10063(3 genes,3 taxa):	LOC_Os02g10510.1	OSA	protein.degradation.ubiquitin.ubiquitin	highly similar to ( 536) AT3G13235 | Symbols: | ubiquitin family protein | chr3:4271492-4274348 REVERSEhighly similar to ( 742) loc_os02g10510 12002.m06349 protein DNA damage-inducible protein DDI1, putative, expressed Asp_protease no original description	Os.9235.1.S1_at
ORTHOMCL10064	10064	ORTHOMCL10064(3 genes,3 taxa):	AT3G13226.1	ATH	DNA.repair	regulatory protein RecX family protein | chr3:4264295-4266362 REVERSE	257659_at
ORTHOMCL10064	10064	ORTHOMCL10064(3 genes,3 taxa):	Bradi5g25467.2	BDI	DNA.repair	(loc_os04g57230.1 : 268.0) no description available & (at3g13226 : 185.0) regulatory protein RecX family protein; FUNCTIONS IN: molecular_function unknown; INVOLVED IN: regulation of DNA repair; LOCATED IN: mitochondrion; EXPRESSED IN: 22 plant structures; EXPRESSED DURING: 13 growth stages; CONTAINS InterPro DOMAIN/s: Regulatory protein RecX (InterPro:IPR003783); Has 1697 Blast hits to 1697 prot…	Bradi5g25467
ORTHOMCL10064	10064	ORTHOMCL10064(3 genes,3 taxa):	LOC_Os04g57230.1	OSA	DNA.repair	weakly similar to ( 160) AT3G13226 | Symbols: | regulatory protein RecX family protein | chr3:4264442-4266286 REVERSEmoderately similar to ( 444) loc_os04g57230 12004.m35505 protein regulatory protein RecX, putative, expressedrecX OraA no original description	Os.5935.1.S1_at
ORTHOMCL10065	10065	ORTHOMCL10065(3 genes,3 taxa):	AT3G13225.2	ATH	not assigned.no ontology	protein binding | chr3:4258770-4262911 REVERSE	257653_at					1.00366	1.00827			1.00597
ORTHOMCL10065	10065	ORTHOMCL10065(3 genes,3 taxa):	Bradi1g43210.1	BDI	not assigned.no ontology	(loc_os06g19470.2 : 744.0) no description available & (at3g13225 : 117.0) WW domain-containing protein; CONTAINS InterPro DOMAIN/s: WW/Rsp5/WWP (InterPro:IPR001202); Has 1723 Blast hits to 1069 proteins in 210 species: Archae - 2; Bacteria - 74; Metazoa - 564; Fungi - 222; Plants - 86; Viruses - 6; Other Eukaryotes - 769 (source: NCBI BLink). & (reliability: 234.0) & (original description: pacid=…	Bradi1g43210
ORTHOMCL10065	10065	ORTHOMCL10065(3 genes,3 taxa):	LOC_Os06g19470.1	OSA	not assigned.no ontology	very weakly similar to ( 100) AT3G13225 | Symbols: | protein binding | chr3:4258928-4262853 REVERSEnearly identical (1246) loc_os06g19470 12006.m091808 protein WW domain containing protein, expressed no original description	Os.22475.1.S1_at			1.15115						1.15115
ORTHOMCL10066	10066	ORTHOMCL10066(3 genes,3 taxa):	AT3G13220.1	ATH	transport.ABC transporters and multidrug resistance systems	ABC transporter family protein | chr3:4247968-4250703 REVERSE	257183_at
ORTHOMCL10066	10066	ORTHOMCL10066(3 genes,3 taxa):	Bradi1g36410.1	BDI	transport.ABC transporters and multidrug resistance systems	(loc_os06g40550.1 : 1076.0) no description available & (at3g13220 : 813.0) Encodes a ATP-binding cassette transporter G26 (ABCG26) involved in tapetal cell and pollen development. Required for male fertility and pollen exine formation.; WBC27; CONTAINS InterPro DOMAIN/s: ATPase, AAA+ type, core (InterPro:IPR003593), ABC transporter-like (InterPro:IPR003439), ABC-2 type transporter (InterPro:IPR01…	Bradi1g36410
ORTHOMCL10066	10066	ORTHOMCL10066(3 genes,3 taxa):	LOC_Os06g40550.1	OSA	transport.ABC transporters and multidrug resistance systems	highly similar to ( 731) AT3G13220 | Symbols: | ABC transporter family protein | chr3:4247968-4250703 REVERSEweakly similar to ( 165) PDR15_ORYSA Pleiotropic drug resistance protein 15 - Oryza sativa (Rice)nearly identical (1167) loc_os06g40550 12006.m08591 protein ABC transporter-like protein, putative, expressed ABCG_White ABCG_EPDR CcmA ABC_PDR_domain2 ABC_PDR_domain1 SalX ABC_Carb_Solutes_lik…
ORTHOMCL10067	10067	ORTHOMCL10067(3 genes,3 taxa):	AT3G13200.1	ATH	not assigned.no ontology	Symbols: EMB2769 | EMB2769 (EMBRYO DEFECTIVE 2769) | chr3:4242125-4244145 FORWARD	257192_at
ORTHOMCL10067	10067	ORTHOMCL10067(3 genes,3 taxa):	Bradi1g52090.1	BDI	not assigned.no ontology	(loc_os06g01700.1 : 245.0) no description available & (at3g13200 : 216.0) EMBRYO DEFECTIVE 2769 (EMB2769); FUNCTIONS IN: molecular_function unknown; INVOLVED IN: nuclear mRNA splicing, via spliceosome; LOCATED IN: spliceosomal complex; EXPRESSED IN: 24 plant structures; EXPRESSED DURING: 15 growth stages; CONTAINS InterPro DOMAIN/s: Cwf15/Cwc15 cell cycle control protein (InterPro:IPR006973); Has…	Bradi1g52090
ORTHOMCL10067	10067	ORTHOMCL10067(3 genes,3 taxa):	LOC_Os06g01700.1	OSA	not assigned.unknown	moderately similar to ( 214) AT3G13200 | Symbols: EMB2769 | EMB2769 (EMBRYO DEFECTIVE 2769) | chr3:4242239-4243976 FORWARDmoderately similar to ( 265) loc_os06g01700 12006.m04906 protein pre-mRNA-splicing factor cwc15, putative, expressed Cwf_Cwc_15 no original description	Os.19955.1.S2_at
ORTHOMCL10068	10068	ORTHOMCL10068(3 genes,3 taxa):	AT3G13180.1	ATH	RNA.RNA binding	NOL1/NOP2/sun family protein / antitermination NusB domain-containing protein | chr3:4236017-4240011 REVERSE	257180_at
ORTHOMCL10068	10068	ORTHOMCL10068(3 genes,3 taxa):	Bradi4g33067.2	BDI	RNA.RNA binding	(loc_os09g30100.1 : 783.0) no description available & (at3g13180 : 655.0) NOL1/NOP2/sun family protein / antitermination NusB domain-containing protein; FUNCTIONS IN: RNA binding; INVOLVED IN: regulation of transcription, DNA-dependent; LOCATED IN: chloroplast; EXPRESSED IN: 19 plant structures; EXPRESSED DURING: 13 growth stages; CONTAINS InterPro DOMAIN/s: Bacterial Fmu (Sun)/eukaryotic nucleol…	Bradi4g33067		-1.49279							-1.49279
ORTHOMCL10068	10068	ORTHOMCL10068(3 genes,3 taxa):	LOC_Os09g30100.1	OSA	RNA.RNA binding	highly similar to ( 565) AT3G13180 | Symbols: | NOL1/NOP2/sun family protein / antitermination NusB domain-containing protein | chr3:4236326-4239966 REVERSEnearly identical (1016) loc_os09g30100 12009.m060003 protein ribosomal RNA small subunit methyltransferase B, putative, expressed Sun PRK10901 Nol1_Nop2_Fmu no original description
ORTHOMCL10069	10069	ORTHOMCL10069(3 genes,3 taxa):	AT3G13170.1	ATH	DNA.synthesis/chromatin structure	Symbols: ATSPO11-1 | ATSPO11-1; ATP binding / DNA binding / DNA topoisomerase (ATP-hydrolyzing)/ catalytic | chr3:4231560-4234192 REVERSE	257179_at
ORTHOMCL10069	10069	ORTHOMCL10069(3 genes,3 taxa):	Bradi1g08390.1	BDI	DNA.synthesis/chromatin structure	(loc_os03g54091.1 : 578.0) no description available & (at3g13170 : 407.0) Encodes AtSPO11-1, one of the three Arabidopsis homologues of the archaeal DNA topoisomerase VIA subunit (topo VIA). Required for meiotic recombination. AtSPO11-1 and AtSPO11-2 have overlapping functions (i.e. both required for meiotic recombination) whereas AtSPO11-3 functions in DNA replication. AtSPO11-1 accumulates in f…	Bradi1g08390
ORTHOMCL10069	10069	ORTHOMCL10069(3 genes,3 taxa):	LOC_Os03g54091.1	OSA	DNA.synthesis/chromatin structure	moderately similar to ( 405) AT3G13170 | Symbols: ATSPO11-1 | ATSPO11-1; ATP binding / DNA binding / DNA topoisomerase (ATP-hydrolyzing)/ catalytic | chr3:4231560-4234192 REVERSEhighly similar to ( 682) loc_os03g54091 12003.m35630 protein meiotic recombination protein SPO11, putative, expressed COG1697 PRK04342 TOPRIM_TopoIIB_SPO no original description	Os.24622.1.A1_at
ORTHOMCL1007	1007	ORTHOMCL1007(8 genes,3 taxa):	AT1G13440.1	ATH	glycolysis.cytosolic branch.glyceraldehyde 3-phosphate dehydrogenase (GAP-DH)	Symbols: GAPC-2, GAPC2 | GAPC2 (GLYCERALDEHYDE-3-PHOSPHATE DEHYDROGENASE C2); NAD or NADH binding / binding / catalytic/ glyceraldehyde-3-phosphate dehydrogenase (phosphorylating)/ glyceraldehyde-3-phosphate dehydrogenase | chr1:4608196-4610647 REVERSE	259361_at
ORTHOMCL1007	1007	ORTHOMCL1007(8 genes,3 taxa):	AT3G04120.1	ATH	glycolysis.cytosolic branch.glyceraldehyde 3-phosphate dehydrogenase (GAP-DH)	Symbols: GAPC, GAPC-1, GAPC1 | GAPC1 (GLYCERALDEHYDE-3-PHOSPHATE DEHYDROGENASE C SUBUNIT 1); glyceraldehyde-3-phosphate dehydrogenase (phosphorylating)/ glyceraldehyde-3-phosphate dehydrogenase | chr3:1080950-1083530 FORWARD	258588_s_at AFFX-Athal-GAPDH_3_s_at AFFX-Athal-GAPDH_5_s_at AFFX-Athal-GAPDH_M_s_at AFFX-r2-At-GAPDH-3_s_at AFFX-r2-At-GAPDH-5_s_at
ORTHOMCL1007	1007	ORTHOMCL1007(8 genes,3 taxa):	Bradi3g14120.3	BDI	glycolysis.cytosolic branch.glyceraldehyde 3-phosphate dehydrogenase (GAP-DH)	(p26517|g3px_horvu : 614.0) Glyceraldehyde-3-phosphate dehydrogenase, cytosolic (EC 1.2.1.12) - Hordeum vulgare (Barley) & (loc_os08g03290.1 : 582.0) no description available & (at3g04120 : 550.0) encodes cytosolic GADPH (C subunit) involved in the glycolytic pathway but also interacts with H2O2 potentially placing it in a signalling cascade induced by ROS.; glyceraldehyde-3-phosphate dehydrogena…	Bradi3g14120
ORTHOMCL1007	1007	ORTHOMCL1007(8 genes,3 taxa):	Bradi3g14040.1	BDI	glycolysis.cytosolic branch.glyceraldehyde 3-phosphate dehydrogenase (GAP-DH)	(p26517|g3px_horvu : 614.0) Glyceraldehyde-3-phosphate dehydrogenase, cytosolic (EC 1.2.1.12) - Hordeum vulgare (Barley) & (loc_os08g03290.1 : 585.0) no description available & (at3g04120 : 554.0) encodes cytosolic GADPH (C subunit) involved in the glycolytic pathway but also interacts with H2O2 potentially placing it in a signalling cascade induced by ROS.; glyceraldehyde-3-phosphate dehydrogena…	Bradi3g14040
ORTHOMCL1007	1007	ORTHOMCL1007(8 genes,3 taxa):	Bradi3g14057.1	BDI	glycolysis.cytosolic branch.glyceraldehyde 3-phosphate dehydrogenase (GAP-DH)	(p26517|g3px_horvu : 598.0) Glyceraldehyde-3-phosphate dehydrogenase, cytosolic (EC 1.2.1.12) - Hordeum vulgare (Barley) & (loc_os08g03290.1 : 579.0) no description available & (at3g04120 : 542.0) encodes cytosolic GADPH (C subunit) involved in the glycolytic pathway but also interacts with H2O2 potentially placing it in a signalling cascade induced by ROS.; glyceraldehyde-3-phosphate dehydrogena…	Bradi3g14057
ORTHOMCL1007	1007	ORTHOMCL1007(8 genes,3 taxa):	LOC_Os02g38920.1	OSA	glycolysis.cytosolic branch.glyceraldehyde 3-phosphate dehydrogenase (GAP-DH)	highly similar to ( 574) AT3G04120 | Symbols: GAPC, GAPC-1, GAPC1 | GAPC1 (GLYCERALDEHYDE-3-PHOSPHATE DEHYDROGENASE C SUBUNIT 1); glyceraldehyde-3-phosphate dehydrogenase (phosphorylating)/ glyceraldehyde-3-phosphate dehydrogenase | chr3:1081077-1083131 FORWARDhighly similar to ( 598) G3PE_MAIZE Glyceraldehyde-3-phosphate dehydrogenase, cytosolic 3 (EC 1.2.1.12) - Zea mays (Maize)highly similar t…	#N/A
ORTHOMCL1007	1007	ORTHOMCL1007(8 genes,3 taxa):	LOC_Os04g40950.1	OSA	glycolysis.cytosolic branch.glyceraldehyde 3-phosphate dehydrogenase (GAP-DH)	highly similar to ( 570) AT1G13440 | Symbols: GAPC-2, GAPC2 | GAPC2 (GLYCERALDEHYDE-3-PHOSPHATE DEHYDROGENASE C2); NAD or NADH binding / binding / catalytic/ glyceraldehyde-3-phosphate dehydrogenase (phosphorylating)/ glyceraldehyde-3-phosphate dehydrogenase | chr1:4608465-4610494 REVERSEhighly similar to ( 597) G3PE_MAIZE Glyceraldehyde-3-phosphate dehydrogenase, cytosolic 3 (EC 1.2.1.12) - Zea …	Os.28374.1.S1_at
ORTHOMCL1007	1007	ORTHOMCL1007(8 genes,3 taxa):	LOC_Os08g03290.1	OSA	glycolysis.cytosolic branch.glyceraldehyde 3-phosphate dehydrogenase (GAP-DH)	highly similar to ( 551) AT3G04120 | Symbols: GAPC, GAPC-1, GAPC1 | GAPC1 (GLYCERALDEHYDE-3-PHOSPHATE DEHYDROGENASE C SUBUNIT 1); glyceraldehyde-3-phosphate dehydrogenase (phosphorylating)/ glyceraldehyde-3-phosphate dehydrogenase | chr3:1081077-1083131 FORWARDhighly similar to ( 625) G3PC_ORYSA Glyceraldehyde-3-phosphate dehydrogenase, cytosolic (EC 1.2.1.12) (PP38) - Oryza sativa (Rice)highly s…	#N/A
ORTHOMCL10070	10070	ORTHOMCL10070(3 genes,3 taxa):	AT3G13120.1	ATH	protein.synthesis.ribosomal protein.prokaryotic.chloroplast.30S subunit.S10	30S ribosomal protein S10, chloroplast, putative | chr3:4219775-4221630 REVERSE	257190_at					1.58508	1.1418			1.36344
ORTHOMCL10070	10070	ORTHOMCL10070(3 genes,3 taxa):	Bradi1g71425.1	BDI	protein.synthesis.ribosomal protein.prokaryotic.chloroplast.30S subunit.S10	(loc_os03g10060.1 : 201.0) no description available & (q9m4y3|rr10_mescr : 194.0) 30S ribosomal protein S10, chloroplast precursor - Mesembryanthemum crystallinum (Common ice plant) & (at3g13120 : 188.0) Ribosomal protein S10p/S20e family protein; FUNCTIONS IN: structural constituent of ribosome, RNA binding; INVOLVED IN: translation; LOCATED IN: small ribosomal subunit; EXPRESSED IN: 22 plant st…	Bradi1g71425	-1.01075	-1.54285							-1.2768
ORTHOMCL10070	10070	ORTHOMCL10070(3 genes,3 taxa):	LOC_Os03g10060.1	OSA	protein.synthesis.ribosomal protein.prokaryotic.chloroplast.30S subunit.S10	weakly similar to ( 187) AT3G13120 | Symbols: | 30S ribosomal protein S10, chloroplast, putative | chr3:4220310-4221526 REVERSEweakly similar to ( 196) RR10_MESCR 30S ribosomal protein S10, chloroplast precursor - Mesembryanthemum crystallinum (Common ice plant)moderately similar to ( 258) loc_os03g10060 12003.m06460 protein chloroplast 30S ribosomal protein S10, putative, expressed rpsJ rps10 Rp…	Os.28094.1.S1_s_at
ORTHOMCL10071	10071	ORTHOMCL10071(3 genes,3 taxa):	AT3G13060.2	ATH	not assigned.unknown	Symbols: ECT5 | ECT5; FUNCTIONS IN: molecular_function unknown; INVOLVED IN: biological_process unknown; LOCATED IN: cellular_component unknown; EXPRESSED IN: 24 plant structures; EXPRESSED DURING: 15 growth stages; CONTAINS InterPro DOMAIN/s: YT521-B-like protein (InterPro:IPR007275); BEST Arabidopsis thaliana protein match is: ECT2; protein binding (TAIR:AT3G13460.1); Has 1007 Blast hits to 965…	257849_at
ORTHOMCL10071	10071	ORTHOMCL10071(3 genes,3 taxa):	Bradi3g42640.2	BDI	not assigned.unknown	(loc_os08g44200.1 : 915.0) no description available & (at3g13060 : 454.0) evolutionarily conserved C-terminal region 5 (ECT5); CONTAINS InterPro DOMAIN/s: YTH domain (InterPro:IPR007275); BEST Arabidopsis thaliana protein match is: evolutionarily conserved C-terminal region 2 (TAIR:AT3G13460.4); Has 1288 Blast hits to 1234 proteins in 189 species: Archae - 0; Bacteria - 12; Metazoa - 605; Fungi -…	Bradi3g42640
ORTHOMCL10071	10071	ORTHOMCL10071(3 genes,3 taxa):	LOC_Os08g44200.1	OSA	not assigned.unknown	moderately similar to ( 468) AT3G13060 | Symbols: ECT5 | ECT5; FUNCTIONS IN: molecular_function unknown; INVOLVED IN: biological_process unknown; LOCATED IN: cellular_component unknown; EXPRESSED IN: 24 plant structures; EXPRESSED DURING: 15 growth stages; CONTAINS InterPro DOMAIN/s: YT521-B-like protein (InterPro:IPR007275); BEST Arabidopsis thaliana protein match is: ECT2; protein binding (TAIR…	Os.5001.1.S1_at
ORTHOMCL10072	10072	ORTHOMCL10072(3 genes,3 taxa):	AT3G13040.1	ATH	RNA.regulation of transcription.G2-like transcription factor family, GARP	myb family transcription factor | chr3:4172142-4175227 REVERSE	257855_at											Myb_DNA-binding
ORTHOMCL10072	10072	ORTHOMCL10072(3 genes,3 taxa):	Bradi1g34470.6	BDI	RNA.regulation of transcription.G2-like transcription factor family, GARP	(loc_os06g49040.1 : 386.0) no description available & (at3g13040 : 204.0) myb-like HTH transcriptional regulator family protein; CONTAINS InterPro DOMAIN/s: Homeodomain-like (InterPro:IPR009057), Myb, DNA-binding (InterPro:IPR014778), HTH transcriptional regulator, Myb-type, DNA-binding (InterPro:IPR017930), Myb-like DNA-binding domain, SHAQKYF class (InterPro:IPR006447), Homeodomain-related (Int…	Bradi1g34470		-1.9519							-1.9519
ORTHOMCL10072	10072	ORTHOMCL10072(3 genes,3 taxa):	LOC_Os06g49040.1	OSA	RNA.regulation of transcription.G2-like transcription factor family, GARP	weakly similar to ( 196) AT3G13040 | Symbols: | myb family transcription factor | chr3:4172415-4174456 REVERSEhighly similar to ( 638) loc_os06g49040 12006.m09430 protein transfactor-like protein, putative, expressed no original description	Os.5279.1.S1_at			-1.23382	-1.27077					-1.25229		Myb_DNA-binding
ORTHOMCL10073	10073	ORTHOMCL10073(3 genes,3 taxa):	LOC_Os06g49060.1	OSA	not assigned.unknown	highly similar to ( 547) AT3G13000 | Symbols: | transcription factor | chr3:4158214-4160818 REVERSEnearly identical (1023) loc_os06g49060 12006.m09431 protein ternary complex factor MIP1, putative, expressedDUF547 no original description
ORTHOMCL10073	10073	ORTHOMCL10073(3 genes,3 taxa):	AT3G13000.2	ATH	RNA.regulation of transcription.NAC domain transcription factor family	transcription factor | chr3:4157968-4162065 REVERSE	257547_at
ORTHOMCL10073	10073	ORTHOMCL10073(3 genes,3 taxa):	Bradi1g34490.1	BDI	RNA.regulation of transcription.NAC domain transcription factor family	(loc_os06g49060.1 : 818.0) no description available & (at3g13000 : 521.0) Protein of unknown function, DUF547; FUNCTIONS IN: sequence-specific DNA binding transcription factor activity; INVOLVED IN: regulation of transcription; LOCATED IN: vacuole; EXPRESSED IN: 22 plant structures; EXPRESSED DURING: 13 growth stages; CONTAINS InterPro DOMAIN/s: Protein of unknown function DUF547 (InterPro:IPR006…	Bradi1g34490
ORTHOMCL10074	10074	ORTHOMCL10074(3 genes,3 taxa):	AT3G12960.1	ATH	not assigned.unknown	unknown protein | chr3:4136488-4136828 FORWARD	257853_at
ORTHOMCL10074	10074	ORTHOMCL10074(3 genes,3 taxa):	Bradi3g13150.1	BDI	not assigned.unknown	no hits & (original description: pacid=31155720 transcript=Bradi3g13150.1 locus=Bradi3g13150 ID=Bradi3g13150.1.v2.1 annot-version=v2.1)	Bradi3g13150
ORTHOMCL10074	10074	ORTHOMCL10074(3 genes,3 taxa):	LOC_Os08g01370.1	OSA	not assigned.unknown	weakly similar to ( 165) loc_os08g01370 12008.m04286 protein expressed protein no original description	Os.10590.1.S1_s_at
ORTHOMCL10075	10075	ORTHOMCL10075(3 genes,3 taxa):	AT3G12930.1	ATH	not assigned.unknown	INVOLVED IN: biological_process unknown; LOCATED IN: chloroplast; EXPRESSED IN: 21 plant structures; EXPRESSED DURING: 13 growth stages; CONTAINS InterPro DOMAIN/s: Iojap-related protein (InterPro:IPR004394); Has 2517 Blast hits to 2517 proteins in 833 species: Archae - 0; Bacteria - 1551; Metazoa - 22; Fungi - 0; Plants - 35; Viruses - 0; Other Eukaryotes - 909 (source: NCBI BLink). | chr3:41284…	257856_at
ORTHOMCL10075	10075	ORTHOMCL10075(3 genes,3 taxa):	Bradi4g34016.1	BDI	not assigned.unknown	(loc_os09g32030.1 : 231.0) no description available & (q41822|iojap_maize : 211.0) Protein Iojap - Zea mays (Maize) & (at3g12930 : 186.0) Lojap-related protein; INVOLVED IN: biological_process unknown; LOCATED IN: chloroplast; EXPRESSED IN: 21 plant structures; EXPRESSED DURING: 13 growth stages; CONTAINS InterPro DOMAIN/s: Iojap-related protein (InterPro:IPR004394); Has 4153 Blast hits to 4153 p…	Bradi4g34016
ORTHOMCL10075	10075	ORTHOMCL10075(3 genes,3 taxa):	LOC_Os09g32030.1	OSA	not assigned.unknown	moderately similar to ( 201) AT3G12930	Os.17721.1.S1_at
ORTHOMCL10076	10076	ORTHOMCL10076(3 genes,3 taxa):	AT3G12870.1	ATH	not assigned.unknown	unknown protein | chr3:4094417-4095037 REVERSE	257134_at					-1.17706	-1.80646			-1.49176
ORTHOMCL10076	10076	ORTHOMCL10076(3 genes,3 taxa):	Bradi1g06840.1	BDI	not assigned.unknown	(loc_os03g56700.1 : 202.0) no description available & (at3g12870 : 133.0) unknown protein; BEST Arabidopsis thaliana protein match is: unknown protein (TAIR:AT5G56120.1); Has 70 Blast hits to 70 proteins in 12 species: Archae - 0; Bacteria - 0; Metazoa - 0; Fungi - 0; Plants - 70; Viruses - 0; Other Eukaryotes - 0 (source: NCBI BLink). & (reliability: 266.0) & (original description: pacid=3112834…	Bradi1g06840
ORTHOMCL10076	10076	ORTHOMCL10076(3 genes,3 taxa):	LOC_Os03g56700.1	OSA	not assigned.unknown	weakly similar to ( 117) AT3G12870
ORTHOMCL10077	10077	ORTHOMCL10077(3 genes,2 taxa):	AT3G12810.1	ATH	RNA.regulation of transcription.Chromatin Remodeling Factors	Symbols: PIE1, SRCAP, chr13 | PIE1 (PHOTOPERIOD-INDEPENDENT EARLY FLOWERING 1); ATP binding / DNA binding / helicase/ nucleic acid binding | chr3:4065042-4074078 FORWARD	257688_at
ORTHOMCL10077	10077	ORTHOMCL10077(3 genes,2 taxa):	Bradi1g57635.1	BDI	RNA.regulation of transcription.Chromatin Remodeling Factors	(at3g12810 : 1763.0) Encodes a protein similar to ATP-dependent, chromatin-remodeling proteins of the ISWI and SWI2/SNF2 family. Genetic analyses suggest that this gene is involved in multiple flowering pathways. Mutations in PIE1 results in suppression of FLC-mediated delay of flowering and causes early flowering in noninductive photoperiods independently of FLC. PIE1 is required for expression …	Bradi1g57635
ORTHOMCL10077	10077	ORTHOMCL10077(3 genes,2 taxa):	Bradi2g42340.4	BDI	RNA.regulation of transcription.Chromatin Remodeling Factors	(at3g12810 : 1759.0) Encodes a protein similar to ATP-dependent, chromatin-remodeling proteins of the ISWI and SWI2/SNF2 family. Genetic analyses suggest that this gene is involved in multiple flowering pathways. Mutations in PIE1 results in suppression of FLC-mediated delay of flowering and causes early flowering in noninductive photoperiods independently of FLC. PIE1 is required for expression …	Bradi2g42340
ORTHOMCL10078	10078	ORTHOMCL10078(3 genes,3 taxa):	AT3G12800.1	ATH	misc.short chain dehydrogenase/reductase (SDR)	Symbols: SDRB, DECR | SDRB (SHORT-CHAIN DEHYDROGENASE-REDUCTASE B); binding / catalytic/ oxidoreductase | chr3:4063323-4064822 REVERSE	257686_at 257687_at
ORTHOMCL10078	10078	ORTHOMCL10078(3 genes,3 taxa):	Bradi5g21687.2	BDI	misc.short chain dehydrogenase/reductase (SDR)	(loc_os04g52400.1 : 412.0) no description available & (at3g12800 : 303.0) short-chain dehydrogenase-reductase B (SDRB); FUNCTIONS IN: oxidoreductase activity, binding, catalytic activity; INVOLVED IN: oxidation reduction, metabolic process; LOCATED IN: peroxisome, plasma membrane; EXPRESSED IN: 24 plant structures; EXPRESSED DURING: 13 growth stages; CONTAINS InterPro DOMAIN/s: NAD(P)-binding dom…	Bradi5g21687
ORTHOMCL10078	10078	ORTHOMCL10078(3 genes,3 taxa):	LOC_Os04g52400.1	OSA	misc.short chain dehydrogenase/reductase (SDR)	moderately similar to ( 379) AT3G12800 | Symbols: SDRB, DECR | SDRB (SHORT-CHAIN DEHYDROGENASE-REDUCTASE B); binding / catalytic/ oxidoreductase | chr3:4063463-4064757 REVERSEvery weakly similar to (99.0) GRDH_DAUCA Glucose and ribitol dehydrogenase (EC 1.1.1.-) (Carrot ABA-induced in somatic embryos 5 protein) - Daucus carota (Carrot)highly similar to ( 507) loc_os04g52400 12004.m10134 protein p…	Os.4851.1.S1_at
ORTHOMCL10079	10079	ORTHOMCL10079(3 genes,3 taxa):	AT3G12760.1	ATH	not assigned.no ontology	FUNCTIONS IN: molecular_function unknown; INVOLVED IN: biological_process unknown; LOCATED IN: cellular_component unknown; EXPRESSED IN: 24 plant structures; EXPRESSED DURING: 15 growth stages; CONTAINS InterPro DOMAIN/s: Defective in cullin neddylation (InterPro:IPR014764), Ubiquitin-associated/translation elongation factor EF1B, N-terminal (InterPro:IPR000449), Protein of unknown function DUF29…	257705_at
ORTHOMCL10079	10079	ORTHOMCL10079(3 genes,3 taxa):	Bradi4g07420.1	BDI	not assigned.no ontology	(loc_os06g12690.1 : 465.0) no description available & (at3g12760 : 362.0) CONTAINS InterPro DOMAIN/s: Defective-in-cullin neddylation protein (InterPro:IPR014764), Protein of unknown function DUF298 (InterPro:IPR005176), UBA-like (InterPro:IPR009060); BEST Arabidopsis thaliana protein match is: Domain of unknown function (DUF298) (TAIR:AT1G15860.2); Has 857 Blast hits to 855 proteins in 202 speci…	Bradi4g07420
ORTHOMCL10079	10079	ORTHOMCL10079(3 genes,3 taxa):	LOC_Os06g12690.1	OSA	not assigned.unknown	moderately similar to ( 371) AT3G12760 | Symbols: | FUNCTIONS IN: molecular_function unknown; INVOLVED IN: biological_process unknown; LOCATED IN: cellular_component unknown; EXPRESSED IN: 24 plant structures; EXPRESSED DURING: 15 growth stages; CONTAINS InterPro DOMAIN/s: Defective in cullin neddylation (InterPro:IPR014764), Ubiquitin-associated/translation elongation factor EF1B, N-terminal (In…	Os.9510.1.S1_s_at
ORTHOMCL1008	1008	ORTHOMCL1008(8 genes,2 taxa):	AT1G13245.1	ATH	development.unspecified	Symbols: RTFL17, DVL4 | RTFL17 (ROTUNDIFOLIA LIKE 17) | chr1:4525486-4526064 REVERSE
ORTHOMCL1008	1008	ORTHOMCL1008(8 genes,2 taxa):	AT1G68825.1	ATH	development.unspecified	Symbols: DVL5, RTFL15 | RTFL15 (ROTUNDIFOLIA LIKE 15) | chr1:25869700-25870163 REVERSE
ORTHOMCL1008	1008	ORTHOMCL1008(8 genes,2 taxa):	AT3G25717.1	ATH	development.unspecified	Symbols: RTFL16, DVL6 | RTFL16 (ROTUNDIFOLIA LIKE 16) | chr3:9375102-9375671 REVERSE
ORTHOMCL1008	1008	ORTHOMCL1008(8 genes,2 taxa):	Bradi2g14020.1	BDI	not assigned.unknown	no hits & (original description: pacid=31119541 transcript=Bradi2g14020.1 locus=Bradi2g14020 ID=Bradi2g14020.1.v2.1 annot-version=v2.1)	Bradi2g14020
ORTHOMCL1008	1008	ORTHOMCL1008(8 genes,2 taxa):	Bradi2g47271.1	BDI	not assigned.unknown	no hits & (original description: pacid=31115532 transcript=Bradi2g47271.1 locus=Bradi2g47271 ID=Bradi2g47271.1.v2.1 annot-version=v2.1)	Bradi2g47271
ORTHOMCL1008	1008	ORTHOMCL1008(8 genes,2 taxa):	Bradi3g22032.1	BDI	not assigned.unknown	no hits & (original description: pacid=31152490 transcript=Bradi3g22032.1 locus=Bradi3g22032 ID=Bradi3g22032.1.v2.1 annot-version=v2.1)	Bradi3g22032
ORTHOMCL1008	1008	ORTHOMCL1008(8 genes,2 taxa):	Bradi4g27730.1	BDI	not assigned.unknown	no hits & (original description: pacid=31139908 transcript=Bradi4g27730.1 locus=Bradi4g27730 ID=Bradi4g27730.1.v2.1 annot-version=v2.1)	Bradi4g27730
ORTHOMCL1008	1008	ORTHOMCL1008(8 genes,2 taxa):	Bradi4g27736.1	BDI	not assigned.unknown	no hits & (original description: pacid=31141942 transcript=Bradi4g27736.1 locus=Bradi4g27736 ID=Bradi4g27736.1.v2.1 annot-version=v2.1)	Bradi4g27736
ORTHOMCL10080	10080	ORTHOMCL10080(3 genes,3 taxa):	AT3G12750.1	ATH	transport.metal	Symbols: ZIP1 | ZIP1 (ZINC TRANSPORTER 1 PRECURSOR); zinc ion transmembrane transporter | chr3:4051651-4053201 REVERSE	257715_at
ORTHOMCL10080	10080	ORTHOMCL10080(3 genes,3 taxa):	Bradi5g21580.1	BDI	transport.metal	(loc_os04g52310.1 : 505.0) no description available & (at3g12750 : 298.0) A member of Zrt- and Irt-related protein (ZIP) family. transcript is induced in response to zinc deficiency in the root.; zinc transporter 1 precursor (ZIP1); FUNCTIONS IN: zinc ion transmembrane transporter activity; INVOLVED IN: response to zinc ion, zinc ion transport; LOCATED IN: endomembrane system, integral to membran…	Bradi5g21580		-7.43159							-7.43159
ORTHOMCL10080	10080	ORTHOMCL10080(3 genes,3 taxa):	LOC_Os04g52310.1	OSA	transport.metal	moderately similar to ( 274) AT3G12750 | Symbols: ZIP1 | ZIP1 (ZINC TRANSPORTER 1 PRECURSOR); zinc ion transmembrane transporter | chr3:4051950-4053156 REVERSEhighly similar to ( 590) loc_os04g52310 12004.m10125 protein zinc transporter 1 precursor, putative, expressed Zip no original description
ORTHOMCL10081	10081	ORTHOMCL10081(3 genes,3 taxa):	AT3G12720.1	ATH	RNA.regulation of transcription.MYB domain transcription factor family	Symbols: ATY53, ATMYB67 | ATMYB67 (MYB DOMAIN PROTEIN 67); DNA binding / transcription factor | chr3:4043310-4044609 REVERSE	257704_at											Myb_DNA-binding
ORTHOMCL10081	10081	ORTHOMCL10081(3 genes,3 taxa):	Bradi1g26920.1	BDI	RNA.regulation of transcription.MYB domain transcription factor family	(loc_os07g31470.1 : 300.0) no description available & (at3g12720 : 253.0) Member of the R2R3 factor gene family.; myb domain protein 67 (MYB67); FUNCTIONS IN: DNA binding, sequence-specific DNA binding transcription factor activity; INVOLVED IN: regulation of transcription, DNA-dependent, regulation of transcription; CONTAINS InterPro DOMAIN/s: SANT, DNA-binding (InterPro:IPR001005), Homeodomain-…	Bradi1g26920
ORTHOMCL10081	10081	ORTHOMCL10081(3 genes,3 taxa):	LOC_Os07g31470.1	OSA	RNA.regulation of transcription.MYB domain transcription factor family	moderately similar to ( 253) AT3G12720 | Symbols: ATY53, ATMYB67 | ATMYB67 (MYB DOMAIN PROTEIN 67); DNA binding / transcription factor | chr3:4043407-4044522 REVERSEweakly similar to ( 199) MYB3_HORVU Myb-related protein Hv33 - Hordeum vulgare (Barley)highly similar to ( 514) loc_os07g31470 12007.m07416 protein MYB transcription factor, putative, expressed REB1 no original description												Myb_DNA-binding
ORTHOMCL10082	10082	ORTHOMCL10082(3 genes,3 taxa):	AT3G12710.1	ATH	DNA.repair	methyladenine glycosylase family protein | chr3:4040324-4041982 REVERSE	257701_at					-1.11719	-1.1792			-1.14819
ORTHOMCL10082	10082	ORTHOMCL10082(3 genes,3 taxa):	Bradi2g52460.1	BDI	DNA.repair	(loc_os01g58550.1 : 471.0) no description available & (at5g44680 : 283.0) DNA glycosylase superfamily protein; FUNCTIONS IN: DNA-3-methyladenine glycosylase I activity, catalytic activity; INVOLVED IN: DNA repair, base-excision repair; EXPRESSED IN: 21 plant structures; EXPRESSED DURING: 13 growth stages; CONTAINS InterPro DOMAIN/s: DNA glycosylase (InterPro:IPR011257), Methyladenine glycosylase …	Bradi2g52460	-1.12058	-3.01259							-2.06659
ORTHOMCL10082	10082	ORTHOMCL10082(3 genes,3 taxa):	LOC_Os01g58550.1	OSA	DNA.repair	moderately similar to ( 298) AT5G44680 | Symbols: | methyladenine glycosylase family protein | chr5:18024461-18025893 REVERSEhighly similar to ( 639) loc_os01g58550 12001.m150749 protein DNA-3-methyladenine glycosylase I, putative, expressedAdenine_glyco Tag PRK10353 no original description
ORTHOMCL10083	10083	ORTHOMCL10083(3 genes,3 taxa):	AT3G12685.1	ATH	not assigned.unknown	FUNCTIONS IN: molecular_function unknown; INVOLVED IN: biological_process unknown; LOCATED IN: cellular_component unknown; EXPRESSED IN: 20 plant structures; EXPRESSED DURING: 14 growth stages; CONTAINS InterPro DOMAIN/s: Acid phosphatase/vanadium-dependent haloperoxidase related (InterPro:IPR003832); BEST Arabidopsis thaliana protein match is: unknown protein (TAIR:AT1G24350.1); Has 607 Blast hi…	257706_at
ORTHOMCL10083	10083	ORTHOMCL10083(3 genes,3 taxa):	Bradi1g38720.1	BDI	not assigned.unknown	(loc_os06g33930.1 : 244.0) no description available & (at3g12685 : 140.0) Acid phosphatase/vanadium-dependent haloperoxidase-related protein; CONTAINS InterPro DOMAIN/s: Acid phosphatase/vanadium-dependent haloperoxidase related (InterPro:IPR003832); BEST Arabidopsis thaliana protein match is: Acid phosphatase/vanadium-dependent haloperoxidase-related protein (TAIR:AT1G24350.1); Has 1099 Blast hi…	Bradi1g38720
ORTHOMCL10083	10083	ORTHOMCL10083(3 genes,3 taxa):	LOC_Os06g33930.1	OSA	not assigned.unknown	weakly similar to ( 135) AT3G12685 | Symbols: | FUNCTIONS IN: molecular_function unknown; INVOLVED IN: biological_process unknown; LOCATED IN: cellular_component unknown; EXPRESSED IN: 20 plant structures; EXPRESSED DURING: 14 growth stages; CONTAINS InterPro DOMAIN/s: Acid phosphatase/vanadium-dependent haloperoxidase related (InterPro:IPR003832); BEST Arabidopsis thaliana protein match is: unkn…	OsAffx.15718.1.S1_at
ORTHOMCL10084	10084	ORTHOMCL10084(3 genes,3 taxa):	AT3G12680.1	ATH	RNA.regulation of transcription.unclassified	Symbols: HUA1 | HUA1 (ENHANCER OF AG-4 1); RNA binding | chr3:4025076-4029140 REVERSE	257695_at
ORTHOMCL10084	10084	ORTHOMCL10084(3 genes,3 taxa):	Bradi2g43600.2	BDI	RNA.regulation of transcription.unclassified	(loc_os01g42970.2 : 558.0) no description available & (at3g12680 : 373.0) Member of the floral homeotic AGAMOUS pathway.; ENHANCER OF AG-4 1 (HUA1); CONTAINS InterPro DOMAIN/s: Zinc finger, CCCH-type (InterPro:IPR000571); BEST Arabidopsis thaliana protein match is: Zinc finger C-x8-C-x5-C-x3-H type family protein (TAIR:AT2G47850.3); Has 2136 Blast hits to 795 proteins in 118 species: Archae - 0; …	Bradi2g43600
ORTHOMCL10084	10084	ORTHOMCL10084(3 genes,3 taxa):	LOC_Os01g42970.1	OSA	RNA.regulation of transcription.unclassified	moderately similar to ( 385) AT3G12680 | Symbols: HUA1 | HUA1 (ENHANCER OF AG-4 1); RNA binding | chr3:4025276-4028999 REVERSEweakly similar to ( 172) ZFNL_PEA Zinc finger CCCH domain-containing protein ZFN-like - Pisum sativum (Garden pea)highly similar to ( 820) loc_os01g42970 12001.m42678 protein zinc finger C-x8-C-x5-C-x3-H type family protein, expressed no original description	Os.46377.1.S1_at			1.11583						1.11583
ORTHOMCL10085	10085	ORTHOMCL10085(3 genes,3 taxa):	AT3G12650.1	ATH	not assigned.unknown	unknown protein | chr3:4017830-4018631 REVERSE	257707_at
ORTHOMCL10085	10085	ORTHOMCL10085(3 genes,3 taxa):	Bradi3g53480.1	BDI	not assigned.unknown	(loc_os02g48680.1 : 176.0) no description available & (at3g12650 : 89.0) unknown protein; FUNCTIONS IN: molecular_function unknown; INVOLVED IN: biological_process unknown; LOCATED IN: mitochondrion; EXPRESSED IN: 23 plant structures; EXPRESSED DURING: 15 growth stages; Has 31 Blast hits to 31 proteins in 12 species: Archae - 0; Bacteria - 0; Metazoa - 0; Fungi - 0; Plants - 31; Viruses - 0; Othe…	Bradi3g53480
ORTHOMCL10085	10085	ORTHOMCL10085(3 genes,3 taxa):	LOC_Os02g48680.1	OSA	not assigned.unknown	very weakly similar to (90.5) AT3G12650	Os.20168.1.S1_at
ORTHOMCL10086	10086	ORTHOMCL10086(3 genes,3 taxa):	LOC_Os04g39629.1	OSA	RNA.processing	moderately similar to ( 262) AT3G12640 | Symbols: | RNA binding / nucleic acid binding / nucleotide binding | chr3:4014455-4017675 FORWARDnearly identical (1212) loc_os04g39629 12004.m08951 protein RNA recognition motif family protein, expressed no original description	Os.18684.1.S1_at
ORTHOMCL10086	10086	ORTHOMCL10086(3 genes,3 taxa):	AT3G12640.1	ATH	RNA.RNA binding	RNA binding / nucleic acid binding / nucleotide binding | chr3:4014213-4017869 FORWARD	257703_at
ORTHOMCL10086	10086	ORTHOMCL10086(3 genes,3 taxa):	Bradi5g13137.1	BDI	RNA.RNA binding	(loc_os04g39629.1 : 781.0) no description available & (at3g12640 : 270.0) RNA binding (RRM/RBD/RNP motifs) family protein; FUNCTIONS IN: RNA binding, nucleotide binding, nucleic acid binding; INVOLVED IN: mRNA processing; LOCATED IN: cellular_component unknown; EXPRESSED IN: 25 plant structures; EXPRESSED DURING: 15 growth stages; CONTAINS InterPro DOMAIN/s: RNA recognition motif, RNP-1 (InterPro…	Bradi5g13137
ORTHOMCL10087	10087	ORTHOMCL10087(3 genes,3 taxa):	AT3G12590.1	ATH	not assigned.unknown	unknown protein | chr3:3995722-4003657 REVERSE
ORTHOMCL10087	10087	ORTHOMCL10087(3 genes,3 taxa):	Bradi2g62330.1	BDI	not assigned.unknown	(loc_os01g74310.1 : 1770.0) no description available & (at3g12590 : 1039.0) unknown protein; INVOLVED IN: biological_process unknown; LOCATED IN: chloroplast; Has 50 Blast hits to 41 proteins in 15 species: Archae - 0; Bacteria - 0; Metazoa - 2; Fungi - 0; Plants - 43; Viruses - 0; Other Eukaryotes - 5 (source: NCBI BLink). & (reliability: 2078.0) & (original description: pacid=31119165 transcrip…	Bradi2g62330
ORTHOMCL10087	10087	ORTHOMCL10087(3 genes,3 taxa):	LOC_Os01g74310.1	OSA	not assigned.unknown	highly similar to ( 785) AT3G12590	OsAffx.24039.2.S1_x_at
ORTHOMCL10088	10088	ORTHOMCL10088(3 genes,3 taxa):	AT3G12530.1	ATH	DNA.synthesis/chromatin structure	Symbols: PSF2 | PSF2 | chr3:3972346-3974195 REVERSE	256284_at
ORTHOMCL10088	10088	ORTHOMCL10088(3 genes,3 taxa):	Bradi2g62300.1	BDI	DNA.synthesis/chromatin structure	(loc_os01g14610.2 : 384.0) no description available & (at3g12530 : 281.0) PSF2; FUNCTIONS IN: molecular_function unknown; INVOLVED IN: DNA replication; LOCATED IN: nucleus; EXPRESSED IN: 24 plant structures; EXPRESSED DURING: 15 growth stages; CONTAINS InterPro DOMAIN/s: GINS complex (InterPro:IPR021151), GINS complex, subunit Psf2 (InterPro:IPR007257), GINS complex, subunit Psf2, subgroup (Inter…	Bradi2g62300
ORTHOMCL10088	10088	ORTHOMCL10088(3 genes,3 taxa):	LOC_Os01g14610.2	OSA	DNA.synthesis/chromatin structure	moderately similar to ( 272) AT3G12530 | Symbols: PSF2 | PSF2 | chr3:3972604-3973728 REVERSEmoderately similar to ( 401) loc_os01g14610 12001.m42941 protein DNA replication complex GINS protein PSF2, putative, expressed Psf2 COG5093 no original description	Os.874.1.S1_at
ORTHOMCL10089	10089	ORTHOMCL10089(3 genes,3 taxa):	AT3G12490.2	ATH	protein.degradation.cysteine protease	Symbols: ATCYSB | cysteine protease inhibitor, putative / cystatin, putative | chr3:3960401-3961915 REVERSE	256235_at
ORTHOMCL10089	10089	ORTHOMCL10089(3 genes,3 taxa):	Bradi2g10146.1	BDI	protein.degradation.cysteine protease	(loc_os01g16430.1 : 348.0) no description available & (at3g12490 : 257.0) Encodes a protein with cysteine proteinase inhibitor activity. Overexpression increases tolerance to abiotic stressors (i.e.salt,osmitic, cold stress).; cystatin B (CYSB); FUNCTIONS IN: cysteine-type endopeptidase inhibitor activity, cobalt ion binding; INVOLVED IN: response to abiotic stimulus; LOCATED IN: endomembrane sys…	Bradi2g10146
ORTHOMCL10089	10089	ORTHOMCL10089(3 genes,3 taxa):	LOC_Os01g16430.1	OSA	protein.degradation.cysteine protease	moderately similar to ( 266) AT3G12490 | Symbols: ATCYSB | cysteine protease inhibitor, putative / cystatin, putative | chr3:3960523-3961777 REVERSEweakly similar to ( 122) CYTI_VIGUN Cysteine proteinase inhibitor (Cystatin) - Vigna unguiculata (Cowpea)moderately similar to ( 390) loc_os01g16430 12001.m08239 protein multidomain cystatin, putative, expressed no original description	Os.6850.1.S1_at
ORTHOMCL1009	1009	ORTHOMCL1009(8 genes,3 taxa):	AT1G12110.1	ATH	transport.nitrate	Symbols: NRT1.1, CHL1-1, NRT1, B-1, ATNRT1, CHL1 | NRT1.1; nitrate transmembrane transporter/ transporter | chr1:4105233-4109545 FORWARD	264348_at					-2.66949	-1.6644			-2.16694
ORTHOMCL1009	1009	ORTHOMCL1009(8 genes,3 taxa):	Bradi3g16670.1	BDI	transport.nitrate	(loc_os08g05910.1 : 858.0) no description available & (at1g12110 : 633.0) Encodes NRT1.1 (CHL1), a dual-affinity nitrate transporter. The protein is expressed in guard cells and function in stomatal opening. Mutants have less transpiration and are more tolerant to drought. Expressed in lateral roots. Involved in nitrate signaling which enables the plant root system to detect and exploit nitrate-r…	Bradi3g16670
ORTHOMCL1009	1009	ORTHOMCL1009(8 genes,3 taxa):	Bradi3g33040.1	BDI	transport.nitrate	(loc_os10g40600.1 : 951.0) no description available & (at1g12110 : 695.0) Encodes NRT1.1 (CHL1), a dual-affinity nitrate transporter. The protein is expressed in guard cells and function in stomatal opening. Mutants have less transpiration and are more tolerant to drought. Expressed in lateral roots. Involved in nitrate signaling which enables the plant root system to detect and exploit nitrate-r…	Bradi3g33040	3.43783	1.77821							2.60802
ORTHOMCL1009	1009	ORTHOMCL1009(8 genes,3 taxa):	Bradi3g33030.1	BDI	transport.nitrate	(loc_os10g40600.1 : 949.0) no description available & (at1g12110 : 686.0) Encodes NRT1.1 (CHL1), a dual-affinity nitrate transporter. The protein is expressed in guard cells and function in stomatal opening. Mutants have less transpiration and are more tolerant to drought. Expressed in lateral roots. Involved in nitrate signaling which enables the plant root system to detect and exploit nitrate-r…	Bradi3g33030	2.00655								2.00655
ORTHOMCL1009	1009	ORTHOMCL1009(8 genes,3 taxa):	Bradi1g78330.1	BDI	transport.nitrate	(loc_os10g40600.1 : 617.0) no description available & (gnl|cdd|36451 : 554.0) no description available & (at1g12110 : 545.0) Encodes NRT1.1 (CHL1), a dual-affinity nitrate transporter. The protein is expressed in guard cells and function in stomatal opening. Mutants have less transpiration and are more tolerant to drought. Expressed in lateral roots. Involved in nitrate signaling which enables th…	Bradi1g78330
ORTHOMCL1009	1009	ORTHOMCL1009(8 genes,3 taxa):	LOC_Os03g01290.1	OSA	transport.peptides and oligopeptides	highly similar to ( 516) AT1G12110 | Symbols: NRT1.1, CHL1-1, NRT1, B-1, ATNRT1, CHL1 | NRT1.1; nitrate transmembrane transporter/ transporter | chr1:4105341-4109290 FORWARDhighly similar to ( 937) loc_os03g01290 12003.m05678 protein peptide transporter PTR2, putative, expressed PTR2 PTR2 no original description
ORTHOMCL1009	1009	ORTHOMCL1009(8 genes,3 taxa):	LOC_Os08g05910.1	OSA	transport.peptides and oligopeptides	highly similar to ( 540) AT1G12110 | Symbols: NRT1.1, CHL1-1, NRT1, B-1, ATNRT1, CHL1 | NRT1.1; nitrate transmembrane transporter/ transporter | chr1:4105341-4109290 FORWARDhighly similar to ( 859) loc_os08g05910 12008.m26584 protein peptide transporter PTR2, putative, expressed PTR2 PTR2 no original description	Os.7458.1.S1_a_at			1.27885						1.27885
ORTHOMCL1009	1009	ORTHOMCL1009(8 genes,3 taxa):	LOC_Os10g40600.1	OSA	transport.peptides and oligopeptides	highly similar to ( 633) AT1G12110 | Symbols: NRT1.1, CHL1-1, NRT1, B-1, ATNRT1, CHL1 | NRT1.1; nitrate transmembrane transporter/ transporter | chr1:4105341-4109290 FORWARDnearly identical (1013) loc_os10g40600 12010.m06828 protein peptide transporter PTR2, putative, expressed PTR2 PTR2 no original description	Os.3048.2.S1_x_at
ORTHOMCL10090	10090	ORTHOMCL10090(3 genes,3 taxa):	AT3G12480.1	ATH	RNA.regulation of transcription.CCAAT box binding factor family, HAP5	Symbols: NF-YC11 | NF-YC11 (NUCLEAR FACTOR Y, SUBUNIT C11); DNA binding / transcription factor | chr3:3957777-3960472 FORWARD	256258_at
ORTHOMCL10090	10090	ORTHOMCL10090(3 genes,3 taxa):	Bradi2g21290.1	BDI	RNA.regulation of transcription.CCAAT box binding factor family, HAP5	(loc_os05g41450.1 : 305.0) no description available & (at3g12480 : 145.0) "nuclear factor Y, subunit C11" (NF-YC11); FUNCTIONS IN: DNA binding, sequence-specific DNA binding transcription factor activity; INVOLVED IN: regulation of transcription, DNA-dependent; LOCATED IN: nucleus, intracellular; EXPRESSED IN: 25 plant structures; EXPRESSED DURING: 13 growth stages; CONTAINS InterPro DOMAIN/s: Tr…	Bradi2g21290
ORTHOMCL10090	10090	ORTHOMCL10090(3 genes,3 taxa):	LOC_Os05g41450.1	OSA	RNA.regulation of transcription.CCAAT box binding factor family, HAP5	weakly similar to ( 151) AT3G12480 | Symbols: NF-YC11 | NF-YC11 (NUCLEAR FACTOR Y, SUBUNIT C11); DNA binding / transcription factor | chr3:3958065-3960278 FORWARDmoderately similar to ( 472) loc_os05g41450 12005.m08320 protein dr1-associated corepressor, putative, expressed BUR6 no original description	Os.7892.1.S1_a_at
ORTHOMCL10091	10091	ORTHOMCL10091(3 genes,3 taxa):	AT3G12350.1	ATH	protein.degradation.ubiquitin.E3.SCF.FBOX	F-box family protein | chr3:3931564-3933356 FORWARD	256236_at
ORTHOMCL10091	10091	ORTHOMCL10091(3 genes,3 taxa):	Bradi4g06500.1	BDI	protein.degradation.ubiquitin.E3.SCF.FBOX	(loc_os12g32630.1 : 368.0) no description available & (at3g12350 : 144.0) F-box family protein; FUNCTIONS IN: molecular_function unknown; INVOLVED IN: biological_process unknown; LOCATED IN: cellular_component unknown; EXPRESSED IN: 24 plant structures; EXPRESSED DURING: 15 growth stages; CONTAINS InterPro DOMAIN/s: F-box domain, cyclin-like (InterPro:IPR001810), F-box domain, Skp2-like (InterPro…	Bradi4g06500
ORTHOMCL10091	10091	ORTHOMCL10091(3 genes,3 taxa):	LOC_Os12g32630.1	OSA	protein.degradation.ubiquitin.E3.SCF.FBOX	weakly similar to ( 135) AT3G12350 | Symbols: | F-box family protein | chr3:3931626-3933104 FORWARDmoderately similar to ( 474) loc_os12g32630 12012.m27042 protein ankyrin-like protein, putative, expressed no original description	Os.26764.1.A1_at
ORTHOMCL10092	10092	ORTHOMCL10092(3 genes,3 taxa):	AT3G12345.1	ATH	not assigned.unknown	unknown protein | chr3:3930180-3930992 REVERSE
ORTHOMCL10092	10092	ORTHOMCL10092(3 genes,3 taxa):	Bradi1g66090.1	BDI	not assigned.unknown	(original description: pacid=31132491 transcript=Bradi1g66090.1 locus=Bradi1g66090 ID=Bradi1g66090.1.v2.1 annot-version=v2.1)	Bradi1g66090
ORTHOMCL10092	10092	ORTHOMCL10092(3 genes,3 taxa):	LOC_Os06g28950.1	OSA	not assigned.unknown	weakly similar to ( 186) loc_os06g28950 12006.m07439 protein FKBP-type peptidyl-prolyl cis-trans isomerase, putative, expressed no original description	Os.5170.1.S1_at
ORTHOMCL10093	10093	ORTHOMCL10093(3 genes,3 taxa):	AT3G12340.1	ATH	protein.folding	FK506 binding / peptidyl-prolyl cis-trans isomerase | chr3:3925526-3929405 REVERSE	256230_at						-1.11669			-1.11669
ORTHOMCL10093	10093	ORTHOMCL10093(3 genes,3 taxa):	Bradi5g00880.1	BDI	protein.folding	(loc_os09g12270.1 : 359.0) no description available & (at3g12340 : 110.0) FKBP-like peptidyl-prolyl cis-trans isomerase family protein; FUNCTIONS IN: FK506 binding, peptidyl-prolyl cis-trans isomerase activity; INVOLVED IN: protein folding; LOCATED IN: chloroplast thylakoid lumen; EXPRESSED IN: 20 plant structures; EXPRESSED DURING: 11 growth stages; CONTAINS InterPro DOMAIN/s: Peptidyl-prolyl ci…	Bradi5g00880	2.38201	-2.39885							-0.00841821
ORTHOMCL10093	10093	ORTHOMCL10093(3 genes,3 taxa):	LOC_Os09g12270.1	OSA	protein.folding	weakly similar to ( 121) AT4G25340 | Symbols: | immunophilin-related / FKBP-type peptidyl-prolyl cis-trans isomerase-related | chr4:12959657-12962632 REVERSEhighly similar to ( 645) loc_os09g12270 12009.m04489 protein FK506-binding protein 39 kDa, putative, expressed FkpA FKBP_C no original description	#N/A
ORTHOMCL10094	10094	ORTHOMCL10094(3 genes,3 taxa):	AT3G12290.1	ATH	C1-metabolism.Methylenetetrahydrofolate dehydrogenase & Methenyltetrahydrofolate cyclohydrolase	tetrahydrofolate dehydrogenase/cyclohydrolase, putative | chr3:3919502-3921519 FORWARD	256263_at
ORTHOMCL10094	10094	ORTHOMCL10094(3 genes,3 taxa):	Bradi2g35690.1	BDI	C1-metabolism.Methylenetetrahydrofolate dehydrogenase & Methenyltetrahydrofolate cyclohydrolase	(loc_os05g05830.1 : 452.0) no description available & (at3g12290 : 400.0) Amino acid dehydrogenase family protein; FUNCTIONS IN: binding, catalytic activity; INVOLVED IN: folic acid and derivative biosynthetic process, metabolic process; LOCATED IN: chloroplast; EXPRESSED IN: 25 plant structures; EXPRESSED DURING: 14 growth stages; CONTAINS InterPro DOMAIN/s: Tetrahydrofolate dehydrogenase/cycloh…	Bradi2g35690
ORTHOMCL10094	10094	ORTHOMCL10094(3 genes,3 taxa):	LOC_Os05g05830.1	OSA	C1-metabolism.Methylenetetrahydrofolate dehydrogenase & Methenyltetrahydrofolate cyclohydrolase	moderately similar to ( 437) AT3G12290 | Symbols: | tetrahydrofolate dehydrogenase/cyclohydrolase, putative | chr3:3919591-3921326 FORWARDhighly similar to ( 531) loc_os05g05830 12005.m083615 protein C-1-tetrahydrofolate synthase, cytoplasmic, putative, expressed FolD PRK10792 THF_DHG_CYH_C THF_DHG_CYH no original description	Os.2919.1.S1_s_at
ORTHOMCL10095	10095	ORTHOMCL10095(3 genes,3 taxa):	AT3G12270.1	ATH	misc.O-methyl transferases	Symbols: ATPRMT3, PRMT3 | PRMT3 (PROTEIN ARGININE METHYLTRANSFERASE 3); methyltransferase/ zinc ion binding | chr3:3910633-3913329 FORWARD	256288_at						-1.04644			-1.04644
ORTHOMCL10095	10095	ORTHOMCL10095(3 genes,3 taxa):	Bradi1g19940.1	BDI	misc.O-methyl transferases	(loc_os07g44640.1 : 894.0) no description available & (at3g12270 : 541.0) protein arginine methyltransferase 3 (PRMT3); FUNCTIONS IN: protein methyltransferase activity, methyltransferase activity, zinc ion binding; INVOLVED IN: protein amino acid methylation; LOCATED IN: intracellular, cytoplasm; EXPRESSED IN: 21 plant structures; EXPRESSED DURING: 13 growth stages; CONTAINS InterPro DOMAIN/s: Z…	Bradi1g19940		-1.59432							-1.59432
ORTHOMCL10095	10095	ORTHOMCL10095(3 genes,3 taxa):	LOC_Os07g44640.1	OSA	misc.O-methyl transferases	highly similar to ( 559) AT3G12270 | Symbols: ATPRMT3, PRMT3 | PRMT3 (PROTEIN ARGININE METHYLTRANSFERASE 3); methyltransferase/ zinc ion binding | chr3:3910642-3913122 FORWARDnearly identical (1139) loc_os07g44640 12007.m08685 protein protein arginine N-methyltransferase 3-like protein, putative, expressed no original description	Os.54510.1.S1_at
ORTHOMCL10096	10096	ORTHOMCL10096(3 genes,3 taxa):	AT3G12260.1	ATH	mitochondrial electron transport / ATP synthesis.NADH-DH.complex I	complex 1 family protein / LVR family protein | chr3:3908940-3910420 REVERSE	256267_at
ORTHOMCL10096	10096	ORTHOMCL10096(3 genes,3 taxa):	Bradi1g19930.1	BDI	mitochondrial electron transport / ATP synthesis.NADH-DH.complex I	(loc_os07g44650.1 : 231.0) no description available & (at3g12260 : 192.0) LYR family of Fe/S cluster biogenesis protein; FUNCTIONS IN: catalytic activity; LOCATED IN: mitochondrion, respiratory chain complex I, membrane; EXPRESSED IN: 23 plant structures; EXPRESSED DURING: 14 growth stages; Has 252 Blast hits to 252 proteins in 114 species: Archae - 0; Bacteria - 0; Metazoa - 119; Fungi - 50; Pla…	Bradi1g19930
ORTHOMCL10096	10096	ORTHOMCL10096(3 genes,3 taxa):	LOC_Os07g44650.1	OSA	not assigned.unknown	weakly similar to ( 186) AT3G12260 | Symbols: | complex 1 family protein / LVR family protein | chr3:3909252-3910337 REVERSEmoderately similar to ( 261) loc_os07g44650 12007.m08686 protein NADH ubiquinone oxidoreductase B14 subunit, putative, expressed no original description	Os.12246.1.S1_at
ORTHOMCL10097	10097	ORTHOMCL10097(3 genes,3 taxa):	AT3G12210.2	ATH	not assigned.unknown	sequence-specific DNA binding | chr3:3894778-3896066 FORWARD	256264_at
ORTHOMCL10097	10097	ORTHOMCL10097(3 genes,3 taxa):	Bradi1g09980.1	BDI	not assigned.unknown	(at3g12210 : 187.0) DNA binding; FUNCTIONS IN: DNA binding; INVOLVED IN: DNA repair; EXPRESSED IN: 22 plant structures; EXPRESSED DURING: 13 growth stages; CONTAINS InterPro DOMAIN/s: Helix-hairpin-helix DNA-binding motif, class 1 (InterPro:IPR003583); Has 226 Blast hits to 226 proteins in 103 species: Archae - 3; Bacteria - 2; Metazoa - 90; Fungi - 78; Plants - 41; Viruses - 0; Other Eukaryotes …	Bradi1g09980		-1.72543							-1.72543
ORTHOMCL10097	10097	ORTHOMCL10097(3 genes,3 taxa):	LOC_Os03g51880.1	OSA	not assigned.unknown	weakly similar to ( 130) AT3G12210	Os.54926.1.S1_at
ORTHOMCL10098	10098	ORTHOMCL10098(3 genes,3 taxa):	AT3G12180.1	ATH	not assigned.no ontology	cornichon family protein | chr3:3883362-3884805 FORWARD	256286_at
ORTHOMCL10098	10098	ORTHOMCL10098(3 genes,3 taxa):	Bradi4g06710.1	BDI	not assigned.no ontology	(loc_os12g32180.1 : 229.0) no description available & (at3g12180 : 121.0) Cornichon family protein; FUNCTIONS IN: molecular_function unknown; INVOLVED IN: intracellular signaling pathway; LOCATED IN: endomembrane system, membrane; EXPRESSED IN: 23 plant structures; EXPRESSED DURING: 13 growth stages; CONTAINS InterPro DOMAIN/s: Cornichon (InterPro:IPR003377); BEST Arabidopsis thaliana protein mat…	Bradi4g06710
ORTHOMCL10098	10098	ORTHOMCL10098(3 genes,3 taxa):	LOC_Os12g32180.1	OSA	not assigned.no ontology	weakly similar to ( 127) AT3G12180 | Symbols: | cornichon family protein | chr3:3883464-3884570 FORWARDmoderately similar to ( 256) loc_os12g32180 12012.m26719 protein ER-derived vesicles protein ERV14, putative, expressed Cornichon no original description	Os.49374.1.S1_at
ORTHOMCL10099	10099	ORTHOMCL10099(3 genes,3 taxa):	AT3G12150.1	ATH	not assigned.unknown	unknown protein | chr3:3876407-3878900 REVERSE	256262_at
ORTHOMCL10099	10099	ORTHOMCL10099(3 genes,3 taxa):	Bradi3g07040.3	BDI	not assigned.unknown	(loc_os02g10160.1 : 607.0) no description available & (at3g12150 : 426.0) unknown protein; CONTAINS InterPro DOMAIN/s: Protein of unknown function DUF2048 (InterPro:IPR019149); Has 421 Blast hits to 334 proteins in 155 species: Archae - 2; Bacteria - 147; Metazoa - 215; Fungi - 0; Plants - 43; Viruses - 0; Other Eukaryotes - 14 (source: NCBI BLink). & (gnl|cdd|36764 : 304.0) no description availa…	Bradi3g07040
ORTHOMCL10099	10099	ORTHOMCL10099(3 genes,3 taxa):	LOC_Os02g10160.1	OSA	not assigned.unknown	highly similar to ( 530) AT3G12150	Os.25152.1.S1_at
ORTHOMCL101	101	ORTHOMCL101(25 genes,3 taxa):	AT1G09930.1	ATH	transport.peptides and oligopeptides	Symbols: ATOPT2 | ATOPT2; oligopeptide transporter | chr1:3227490-3230043 REVERSE	264659_at
ORTHOMCL101	101	ORTHOMCL101(25 genes,3 taxa):	AT4G10770.1	ATH	transport.peptides and oligopeptides	Symbols: ATOPT7, OPT7 | OPT7 (OLIGOPEPTIDE TRANSPORTER 7); oligopeptide transporter | chr4:6628404-6632599 REVERSE	254938_at
ORTHOMCL101	101	ORTHOMCL101(25 genes,3 taxa):	AT4G16370.1	ATH	transport.peptides and oligopeptides	Symbols: ATOPT3, OPT3 | ATOPT3 (OLIGOPEPTIDE TRANSPORTER); oligopeptide transporter | chr4:9247302-9250091 REVERSE	245296_at
ORTHOMCL101	101	ORTHOMCL101(25 genes,3 taxa):	AT4G26590.1	ATH	transport.peptides and oligopeptides	Symbols: ATOPT5, OPT5 | OPT5 (OLIGOPEPTIDE TRANSPORTER 5); oligopeptide transporter | chr4:13413973-13417055 REVERSE	253984_at
ORTHOMCL101	101	ORTHOMCL101(25 genes,3 taxa):	AT4G27730.1	ATH	transport.peptides and oligopeptides	Symbols: ATOPT6, OPT6 | OPT6 (OLIGOPEPTIDE TRANSPORTER 1); oligopeptide transporter | chr4:13833807-13836578 REVERSE	253887_at					1.00238	1.78431			1.39334
ORTHOMCL101	101	ORTHOMCL101(25 genes,3 taxa):	AT5G53510.1	ATH	transport.peptides and oligopeptides	Symbols: ATOPT9, OPT9 | ATOPT9 (ARABIDOPSIS THALIANA OLIGOPEPTIDE TRANSPORTER 9); oligopeptide transporter | chr5:21738849-21742082 FORWARD	248274_at
ORTHOMCL101	101	ORTHOMCL101(25 genes,3 taxa):	AT5G53520.1	ATH	transport.peptides and oligopeptides	Symbols: ATOPT8, OPT8 | ATOPT8 (ARABIDOPSIS THALIANA OLIGOPEPTIDE TRANSPORTER 8); oligopeptide transporter | chr5:21743450-21745981 FORWARD	248275_at
ORTHOMCL101	101	ORTHOMCL101(25 genes,3 taxa):	AT5G55930.1	ATH	transport.peptides and oligopeptides	Symbols: ATOPT1, OPT1 | OPT1 (OLIGOPEPTIDE TRANSPORTER 1); oligopeptide transporter | chr5:22652715-22656106 FORWARD	248037_at
ORTHOMCL101	101	ORTHOMCL101(25 genes,3 taxa):	AT5G64410.1	ATH	transport.peptides and oligopeptides	Symbols: ATOPT4, OPT4 | OPT4 (OLIGOPEPTIDE TRANSPORTER 4); oligopeptide transporter | chr5:25750845-25755052 REVERSE	247284_at					1.36762	1.22631			1.29696
ORTHOMCL101	101	ORTHOMCL101(25 genes,3 taxa):	Bradi1g49620.2	BDI	transport.peptides and oligopeptides	(loc_os06g03700.1 : 1307.0) no description available & (at4g10770 : 1074.0) oligopeptide transporter; oligopeptide transporter 7 (OPT7); CONTAINS InterPro DOMAIN/s: Tetrapeptide transporter, OPT1/isp4 (InterPro:IPR004648), Oligopeptide transporter OPT superfamily (InterPro:IPR004813); BEST Arabidopsis thaliana protein match is: oligopeptide transporter 1 (TAIR:AT4G27730.1); Has 1807 Blast hits to…	Bradi1g49620		-1.809							-1.809
ORTHOMCL101	101	ORTHOMCL101(25 genes,3 taxa):	Bradi1g49470.1	BDI	transport.peptides and oligopeptides	(loc_os06g03540.1 : 1261.0) no description available & (at4g10770 : 1079.0) oligopeptide transporter; oligopeptide transporter 7 (OPT7); CONTAINS InterPro DOMAIN/s: Tetrapeptide transporter, OPT1/isp4 (InterPro:IPR004648), Oligopeptide transporter OPT superfamily (InterPro:IPR004813); BEST Arabidopsis thaliana protein match is: oligopeptide transporter 1 (TAIR:AT4G27730.1); Has 1807 Blast hits to…	Bradi1g49470	1.14022	-1.78654							-0.323163
ORTHOMCL101	101	ORTHOMCL101(25 genes,3 taxa):	Bradi3g39077.1	BDI	transport.peptides and oligopeptides	(loc_os08g38400.1 : 1238.0) no description available & (gnl|cdd|37473 : 964.0) no description available & (at4g26590 : 912.0) oligopeptide transporter; oligopeptide transporter 5 (OPT5); CONTAINS InterPro DOMAIN/s: Tetrapeptide transporter, OPT1/isp4 (InterPro:IPR004648), Oligopeptide transporter OPT superfamily (InterPro:IPR004813); BEST Arabidopsis thaliana protein match is: oligopeptide transp…	Bradi3g39077
ORTHOMCL101	101	ORTHOMCL101(25 genes,3 taxa):	Bradi1g08421.1	BDI	transport.peptides and oligopeptides	(loc_os03g54000.1 : 1280.0) no description available & (at4g16370 : 1166.0) Encodes an oligopeptide transporter involved in metal homeostasis.; oligopeptide transporter (OPT3); CONTAINS InterPro DOMAIN/s: Tetrapeptide transporter, OPT1/isp4 (InterPro:IPR004648), Oligopeptide transporter OPT superfamily (InterPro:IPR004813); BEST Arabidopsis thaliana protein match is: oligopeptide transporter 2 (T…	Bradi1g08421
ORTHOMCL101	101	ORTHOMCL101(25 genes,3 taxa):	Bradi3g52290.1	BDI	transport.peptides and oligopeptides	(loc_os01g43940.1 : 1089.0) no description available & (at5g64410 : 1023.0) oligopeptide transporter; oligopeptide transporter 4 (OPT4); CONTAINS InterPro DOMAIN/s: Tetrapeptide transporter, OPT1/isp4 (InterPro:IPR004648), Oligopeptide transporter OPT superfamily (InterPro:IPR004813); BEST Arabidopsis thaliana protein match is: oligopeptide transporter 2 (TAIR:AT1G09930.1); Has 1807 Blast hits to…	Bradi3g52290		1.64877							1.64877
ORTHOMCL101	101	ORTHOMCL101(25 genes,3 taxa):	Bradi3g20710.1	BDI	transport.peptides and oligopeptides	(loc_os08g23130.3 : 1127.0) no description available & (gnl|cdd|37473 : 859.0) no description available & (at4g26590 : 808.0) oligopeptide transporter; oligopeptide transporter 5 (OPT5); CONTAINS InterPro DOMAIN/s: Tetrapeptide transporter, OPT1/isp4 (InterPro:IPR004648), Oligopeptide transporter OPT superfamily (InterPro:IPR004813); BEST Arabidopsis thaliana protein match is: oligopeptide transp…	Bradi3g20710
ORTHOMCL101	101	ORTHOMCL101(25 genes,3 taxa):	Bradi5g20190.1	BDI	transport.peptides and oligopeptides	(loc_os04g50820.1 : 1051.0) no description available & (gnl|cdd|37473 : 997.0) no description available & (at5g64410 : 961.0) oligopeptide transporter; oligopeptide transporter 4 (OPT4); CONTAINS InterPro DOMAIN/s: Tetrapeptide transporter, OPT1/isp4 (InterPro:IPR004648), Oligopeptide transporter OPT superfamily (InterPro:IPR004813); BEST Arabidopsis thaliana protein match is: oligopeptide transp…	Bradi5g20190
ORTHOMCL101	101	ORTHOMCL101(25 genes,3 taxa):	LOC_Os01g43940.1	OSA	transport.peptides and oligopeptides	nearly identical (1067) AT5G64410 | Symbols: ATOPT4, OPT4 | OPT4 (OLIGOPEPTIDE TRANSPORTER 4); oligopeptide transporter | chr5:25750921-25754974 REVERSEnearly identical (1407) loc_os01g43940 12001.m10653 protein oligopeptide transporter 4, putative OPT no original description
ORTHOMCL101	101	ORTHOMCL101(25 genes,3 taxa):	LOC_Os02g46850.1	OSA	transport.peptides and oligopeptides	highly similar to ( 766) AT5G64410 | Symbols: ATOPT4, OPT4 | OPT4 (OLIGOPEPTIDE TRANSPORTER 4); oligopeptide transporter | chr5:25750921-25754974 REVERSEnearly identical (1037) loc_os02g46850 12002.m33277 protein oligopeptide transporter 4, putative, expressed OPT no original description
ORTHOMCL101	101	ORTHOMCL101(25 genes,3 taxa):	LOC_Os03g54000.1	OSA	transport.peptides and oligopeptides	nearly identical (1144) AT4G16370 | Symbols: ATOPT3, OPT3 | ATOPT3 (OLIGOPEPTIDE TRANSPORTER); oligopeptide transporter | chr4:9247514-9250071 REVERSEnearly identical (1343) loc_os03g54000 12003.m34932 protein oligopeptide transporter 3, putative, expressed OPT no original description	Os.4978.1.S2_at			-2.45449	-1.97063					-2.21256
ORTHOMCL101	101	ORTHOMCL101(25 genes,3 taxa):	LOC_Os04g50820.1	OSA	transport.peptides and oligopeptides	highly similar to ( 962) AT5G64410 | Symbols: ATOPT4, OPT4 | OPT4 (OLIGOPEPTIDE TRANSPORTER 4); oligopeptide transporter | chr5:25750921-25754974 REVERSEnearly identical (1364) loc_os04g50820 12004.m09979 protein oligopeptide transporter 4, putative, expressed OPT no original description
ORTHOMCL101	101	ORTHOMCL101(25 genes,3 taxa):	LOC_Os06g03540.1	OSA	transport.peptides and oligopeptides	nearly identical (1057) AT4G10770 | Symbols: ATOPT7, OPT7 | OPT7 (OLIGOPEPTIDE TRANSPORTER 7); oligopeptide transporter | chr4:6628646-6632517 REVERSEnearly identical (1362) loc_os06g03540 12006.m05086 protein oligopeptide transporter 9, putative, expressed OPT no original description	Os.17167.1.S1_at			-1.50912	-1.20103					-1.35508
ORTHOMCL101	101	ORTHOMCL101(25 genes,3 taxa):	LOC_Os06g03560.1	OSA	transport.peptides and oligopeptides	nearly identical (1085) AT4G10770 | Symbols: ATOPT7, OPT7 | OPT7 (OLIGOPEPTIDE TRANSPORTER 7); oligopeptide transporter | chr4:6628646-6632517 REVERSEnearly identical (1490) loc_os06g03560 12006.m05088 protein oligopeptide transporter 9, putative, expressed OPT no original description	Os.52527.1.S1_s_at
ORTHOMCL101	101	ORTHOMCL101(25 genes,3 taxa):	LOC_Os06g03700.1	OSA	transport.peptides and oligopeptides	nearly identical (1023) AT4G10770 | Symbols: ATOPT7, OPT7 | OPT7 (OLIGOPEPTIDE TRANSPORTER 7); oligopeptide transporter | chr4:6628646-6632517 REVERSEnearly identical (1375) loc_os06g03700 12006.m05102 protein oligopeptide transporter 9, putative, expressed OPT no original description	Os.34161.2.S1_x_at			-2.36902	-2.11798					-2.2435
ORTHOMCL101	101	ORTHOMCL101(25 genes,3 taxa):	LOC_Os08g23130.3	OSA	transport.peptides and oligopeptides	highly similar to ( 898) AT4G26590 | Symbols: ATOPT5, OPT5 | OPT5 (OLIGOPEPTIDE TRANSPORTER 5); oligopeptide transporter | chr4:13414134-13416850 REVERSEnearly identical (1442) loc_os08g23130 12008.m080127 protein oligopeptide transporter 5, putative, expressed OPT no original description
ORTHOMCL101	101	ORTHOMCL101(25 genes,3 taxa):	LOC_Os08g38400.1	OSA	transport.peptides and oligopeptides	highly similar to ( 915) AT4G26590 | Symbols: ATOPT5, OPT5 | OPT5 (OLIGOPEPTIDE TRANSPORTER 5); oligopeptide transporter | chr4:13414134-13416850 REVERSEnearly identical (1443) loc_os08g38400 12008.m26725 protein oligopeptide transporter 5, putative, expressed OPT no original description	Os.8615.1.S1_at
ORTHOMCL1010	1010	ORTHOMCL1010(8 genes,2 taxa):	AT1G11100.2	ATH	RNA.regulation of transcription.Chromatin Remodeling Factors	SNF2 domain-containing protein / helicase domain-containing protein / zinc finger protein-related | chr1:3703691-3709302 REVERSE	260468_at
ORTHOMCL1010	1010	ORTHOMCL1010(8 genes,2 taxa):	AT1G50410.1	ATH	RNA.regulation of transcription.Chromatin Remodeling Factors	SNF2 domain-containing protein / helicase domain-containing protein / RING finger domain-containing protein | chr1:18672163-18677556 FORWARD	261862_at
ORTHOMCL1010	1010	ORTHOMCL1010(8 genes,2 taxa):	AT1G61140.1	ATH	RNA.regulation of transcription.Chromatin Remodeling Factors	Symbols: EDA16 | EDA16 (embryo sac development arrest 16); ATP binding / DNA binding / helicase/ nucleic acid binding / protein binding / zinc ion binding | chr1:22534717-22540850 REVERSE	264936_at
ORTHOMCL1010	1010	ORTHOMCL1010(8 genes,2 taxa):	AT3G20010.1	ATH	RNA.regulation of transcription.Chromatin Remodeling Factors	SNF2 domain-containing protein / helicase domain-containing protein / RING finger domain-containing protein | chr3:6971352-6976595 FORWARD	256625_at
ORTHOMCL1010	1010	ORTHOMCL1010(8 genes,2 taxa):	Bradi3g15380.1	BDI	RNA.regulation of transcription.Chromatin Remodeling Factors	(loc_os08g08220.2 : 1251.0) no description available & (at1g50410 : 786.0) SNF2 domain-containing protein / helicase domain-containing protein / zinc finger protein-related; FUNCTIONS IN: helicase activity, DNA binding, zinc ion binding, nucleic acid binding, ATP binding; EXPRESSED IN: 24 plant structures; EXPRESSED DURING: 14 growth stages; CONTAINS InterPro DOMAIN/s: Zinc finger, RING-type, con…	Bradi3g15380
ORTHOMCL1010	1010	ORTHOMCL1010(8 genes,2 taxa):	Bradi5g22745.2	BDI	RNA.regulation of transcription.Chromatin Remodeling Factors	(loc_os04g53720.1 : 1063.0) no description available & (at1g50410 : 731.0) SNF2 domain-containing protein / helicase domain-containing protein / zinc finger protein-related; FUNCTIONS IN: helicase activity, DNA binding, zinc ion binding, nucleic acid binding, ATP binding; EXPRESSED IN: 24 plant structures; EXPRESSED DURING: 14 growth stages; CONTAINS InterPro DOMAIN/s: Zinc finger, RING-type, con…	Bradi5g22745
ORTHOMCL1010	1010	ORTHOMCL1010(8 genes,2 taxa):	Bradi2g51727.1	BDI	RNA.regulation of transcription.Chromatin Remodeling Factors	(loc_os01g57110.1 : 1538.0) no description available & (at1g61140 : 850.0) embryo sac development arrest 16 (EDA16); FUNCTIONS IN: helicase activity, DNA binding, zinc ion binding, ATP binding, nucleic acid binding; INVOLVED IN: embryo sac development; EXPRESSED IN: 24 plant structures; EXPRESSED DURING: 15 growth stages; CONTAINS InterPro DOMAIN/s: Zinc finger, RING-type, conserved site (InterPr…	Bradi2g51727
ORTHOMCL1010	1010	ORTHOMCL1010(8 genes,2 taxa):	Bradi1g45620.1	BDI	RNA.regulation of transcription.Chromatin Remodeling Factors	(loc_os08g08220.2 : 1344.0) no description available & (at1g50410 : 810.0) SNF2 domain-containing protein / helicase domain-containing protein / zinc finger protein-related; FUNCTIONS IN: helicase activity, DNA binding, zinc ion binding, nucleic acid binding, ATP binding; EXPRESSED IN: 24 plant structures; EXPRESSED DURING: 14 growth stages; CONTAINS InterPro DOMAIN/s: Zinc finger, RING-type, con…	Bradi1g45620
ORTHOMCL10100	10100	ORTHOMCL10100(3 genes,3 taxa):	AT3G12100.1	ATH	transport.metal	cation efflux family protein / metal tolerance protein, putative | chr3:3854515-3857319 REVERSE	256272_at
ORTHOMCL10100	10100	ORTHOMCL10100(3 genes,3 taxa):	Bradi3g60802.1	BDI	transport.metal	(at3g12100 : 392.0) Cation efflux family protein; FUNCTIONS IN: cation transmembrane transporter activity, efflux transmembrane transporter activity; INVOLVED IN: cation transport, response to nematode; LOCATED IN: membrane; EXPRESSED IN: 22 plant structures; EXPRESSED DURING: 13 growth stages; CONTAINS InterPro DOMAIN/s: Cation efflux protein (InterPro:IPR002524); BEST Arabidopsis thaliana prote…	Bradi3g60802
ORTHOMCL10100	10100	ORTHOMCL10100(3 genes,3 taxa):	LOC_Os02g58580.1	OSA	transport.metal	moderately similar to ( 326) AT3G12100 | Symbols: | cation efflux family protein / metal tolerance protein, putative | chr3:3855105-3857270 REVERSEmoderately similar to ( 443) loc_os02g58580 12002.m33963 protein metal tolerance protein C2, putative, expressed no original description	Os.8441.1.S1_s_at
ORTHOMCL10101	10101	ORTHOMCL10101(3 genes,3 taxa):	AT3G12090.1	ATH	development.unspecified	Symbols: TET6 | TET6 (TETRASPANIN6) | chr3:3852145-3853720 REVERSE	256273_at
ORTHOMCL10101	10101	ORTHOMCL10101(3 genes,3 taxa):	Bradi2g38130.1	BDI	development.unspecified	(loc_os05g03530.2 : 388.0) no description available & (at3g12090 : 264.0) Member of TETRASPANIN family; tetraspanin6 (TET6); FUNCTIONS IN: molecular_function unknown; INVOLVED IN: aging; LOCATED IN: endomembrane system, integral to membrane; EXPRESSED IN: 8 plant structures; EXPRESSED DURING: LP.04 four leaves visible, 4 anthesis, petal differentiation and expansion stage; CONTAINS InterPro DOMAI…	Bradi2g38130		-1.05527							-1.05527
ORTHOMCL10101	10101	ORTHOMCL10101(3 genes,3 taxa):	LOC_Os05g03530.1	OSA	development.unspecified	weakly similar to ( 156) AT3G12090 | Symbols: TET6 | TET6 (TETRASPANIN6) | chr3:3852326-3853714 REVERSEmoderately similar to ( 315) loc_os05g03530 12005.m27685 protein senescence-associated protein-like, putative, expressed no original description	Os.37285.1.S1_at
ORTHOMCL10102	10102	ORTHOMCL10102(3 genes,3 taxa):	AT3G12080.1	ATH	signalling.G-proteins	Symbols: emb2738 | emb2738 (embryo defective 2738); GTP binding | chr3:3847792-3852138 FORWARD	256274_at					1.35432	1.43006			1.39219
ORTHOMCL10102	10102	ORTHOMCL10102(3 genes,3 taxa):	Bradi4g12180.2	BDI	signalling.G-proteins	(at3g12080 : 722.0) embryo defective 2738 (emb2738); FUNCTIONS IN: GTP binding; INVOLVED IN: embryo development ending in seed dormancy; LOCATED IN: chloroplast; EXPRESSED IN: 21 plant structures; EXPRESSED DURING: 13 growth stages; CONTAINS InterPro DOMAIN/s: Small GTP-binding protein (InterPro:IPR005225), GTP-binding, EngA (InterPro:IPR016484), GTP1/OBG (InterPro:IPR006073), GTP-binding protein…	Bradi4g12180
ORTHOMCL10102	10102	ORTHOMCL10102(3 genes,3 taxa):	LOC_Os11g41910.1	OSA	signalling.G-proteins	moderately similar to ( 463) AT3G12080 | Symbols: emb2738 | emb2738 (embryo defective 2738); GTP binding | chr3:3847851-3851677 FORWARDhighly similar to ( 636) loc_os11g41910 12011.m08029 protein GTP-binding protein engA, putative, expressed engA COG1160 EngA2 engA PRK09518 trmE ThdF Era trmE MMR_HSR1 Era_like EngA1 era Era no original description	Os.20693.1.S1_at
ORTHOMCL10103	10103	ORTHOMCL10103(3 genes,3 taxa):	AT3G12050.1	ATH	not assigned.no ontology	Aha1 domain-containing protein | chr3:3839102-3841466 FORWARD	256663_at
ORTHOMCL10103	10103	ORTHOMCL10103(3 genes,3 taxa):	Bradi3g37790.1	BDI	not assigned.no ontology	(loc_os08g36150.1 : 499.0) no description available & (at3g12050 : 392.0) Aha1 domain-containing protein; FUNCTIONS IN: ATPase activator activity, chaperone binding; INVOLVED IN: response to stress; LOCATED IN: cytoplasm; EXPRESSED IN: 24 plant structures; EXPRESSED DURING: 16 growth stages; CONTAINS InterPro DOMAIN/s: Activator of Hsp90 ATPase, N-terminal (InterPro:IPR015310), Activator of Hsp90…	Bradi3g37790
ORTHOMCL10103	10103	ORTHOMCL10103(3 genes,3 taxa):	LOC_Os08g36150.1	OSA	not assigned.unknown	moderately similar to ( 429) AT3G12050 | Symbols: | Aha1 domain-containing protein | chr3:3839289-3841303 FORWARDhighly similar to ( 600) loc_os08g36150 12008.m07604 protein activator of 90 kDa heat shock protein ATPase homolog 1, putative, expressed Aha1_N COG5580 no original description	Os.8027.1.S1_at
ORTHOMCL10104	10104	ORTHOMCL10104(3 genes,3 taxa):	AT3G12040.1	ATH	DNA.repair	DNA-3-methyladenine glycosylase (MAG) | chr3:3835129-3836833 REVERSE	256664_at
ORTHOMCL10104	10104	ORTHOMCL10104(3 genes,3 taxa):	Bradi3g57425.2	BDI	DNA.repair	(loc_os02g53430.1 : 347.0) no description available & (at3g12040 : 324.0) DNA-3-methyladenine glycosylase (MAG); FUNCTIONS IN: DNA binding, alkylbase DNA N-glycosylase activity, catalytic activity; INVOLVED IN: base-excision repair; LOCATED IN: cellular_component unknown; EXPRESSED IN: 22 plant structures; EXPRESSED DURING: 14 growth stages; CONTAINS InterPro DOMAIN/s: Methylpurine-DNA glycosylas…	Bradi3g57425
ORTHOMCL10104	10104	ORTHOMCL10104(3 genes,3 taxa):	LOC_Os02g53430.1	OSA	DNA.repair	moderately similar to ( 330) AT3G12040 | Symbols: | DNA-3-methyladenine glycosylase (MAG) | chr3:3835349-3836781 REVERSEmoderately similar to ( 456) loc_os02g53430 12002.m10372 protein DNA-3-methyladenine glycosylase, putative, expressed Pur_DNA_glyco AAG PRK00802 Mpg no original description	Os.56994.1.S1_at
ORTHOMCL10105	10105	ORTHOMCL10105(3 genes,2 taxa):	AT3G12030.1	ATH	not assigned.no ontology	unknown protein | chr3:3834361-3835075 REVERSE	256637_at
ORTHOMCL10105	10105	ORTHOMCL10105(3 genes,2 taxa):	LOC_Os03g51160.2	OSA	not assigned.no ontology	weakly similar to ( 166) AT5G06660 | Symbols: | unknown protein | chr5:2046863-2047453 FORWARDmoderately similar to ( 253) loc_os03g51160 12003.m101475 protein fb27, putative, expressed DUF841 no original description	Os.49167.1.S1_at
ORTHOMCL10105	10105	ORTHOMCL10105(3 genes,2 taxa):	AT5G06660.1	ATH	not assigned.unknown	unknown protein | chr5:2046810-2047794 FORWARD	250687_at
ORTHOMCL10106	10106	ORTHOMCL10106(3 genes,3 taxa):	AT3G11980.1	ATH	development.unspecified	Symbols: MS2, FAR2 | MS2 (MALE STERILITY 2); fatty acyl-CoA reductase (alcohol-forming)/ oxidoreductase, acting on the CH-CH group of donors, NAD or NADP as acceptor | chr3:3814236-3817117 FORWARD	256662_at
ORTHOMCL10106	10106	ORTHOMCL10106(3 genes,3 taxa):	Bradi1g73877.1	BDI	development.unspecified	(loc_os03g07140.1 : 831.0) no description available & (at3g11980 : 595.0) Similar to fatty acid reductases.; MALE STERILITY 2 (MS2); FUNCTIONS IN: fatty-acyl-CoA reductase (alcohol-forming) activity, oxidoreductase activity, acting on the CH-CH group of donors, NAD or NADP as acceptor; INVOLVED IN: microsporogenesis, pollen exine formation; LOCATED IN: chloroplast; EXPRESSED IN: leaf whorl, sepal…	Bradi1g73877
ORTHOMCL10106	10106	ORTHOMCL10106(3 genes,3 taxa):	LOC_Os03g07140.1	OSA	lipid metabolism.lipid degradation.beta-oxidation.acyl CoA reductase	highly similar to ( 587) AT3G11980 | Symbols: MS2, FAR2 | MS2 (MALE STERILITY 2); fatty acyl-CoA reductase (alcohol-forming)/ oxidoreductase, acting on the CH-CH group of donors, NAD or NADP as acceptor | chr3:3814484-3816927 FORWARDnearly identical (1028) loc_os03g07140 12003.m06231 protein male sterility protein 2, putative, expressed NAD_binding_4 no original description
ORTHOMCL10107	10107	ORTHOMCL10107(3 genes,3 taxa):	AT3G11964.1	ATH	not assigned.no ontology.S RNA-binding domain-containing protein	RNA binding | chr3:3793957-3806626 REVERSE	256661_at					-1.08652				-1.08652
ORTHOMCL10107	10107	ORTHOMCL10107(3 genes,3 taxa):	Bradi1g38227.1	BDI	not assigned.no ontology.S RNA-binding domain-containing protein	(at3g11964 : 1828.0) RNA binding;RNA binding; FUNCTIONS IN: RNA binding; INVOLVED IN: mRNA processing, RNA processing; LOCATED IN: nucleolus, plasma membrane; EXPRESSED IN: 22 plant structures; EXPRESSED DURING: 13 growth stages; CONTAINS InterPro DOMAIN/s: Nucleic acid-binding, OB-fold (InterPro:IPR012340), Nucleic acid-binding, OB-fold-like (InterPro:IPR016027), Ribosomal protein S1, RNA-bindin…	Bradi1g38227		-1.4078							-1.4078
ORTHOMCL10107	10107	ORTHOMCL10107(3 genes,3 taxa):	LOC_Os07g10350.1	OSA	not assigned.unknown	highly similar to ( 835) AT3G11964 | Symbols: | RNA binding | chr3:3793957-3806626 REVERSEnearly identical (1594) loc_os07g10350 12007.m05490 protein RRP5 protein, putative, expressed RpsA rpsA rpsA no original description	OsAffx.5279.1.S1_x_at
ORTHOMCL10108	10108	ORTHOMCL10108(3 genes,3 taxa):	AT3G11960.1	ATH	RNA.processing.splicing	cleavage and polyadenylation specificity factor (CPSF) A subunit C-terminal domain-containing protein | chr3:3786386-3793375 FORWARD	258756_at
ORTHOMCL10108	10108	ORTHOMCL10108(3 genes,3 taxa):	Bradi1g54457.3	BDI	RNA.processing.splicing	(loc_os07g10390.1 : 1571.0) no description available & (at3g11960 : 1193.0) Cleavage and polyadenylation specificity factor (CPSF) A subunit protein; FUNCTIONS IN: nucleic acid binding; INVOLVED IN: biological_process unknown; LOCATED IN: nucleus, chloroplast; EXPRESSED IN: 23 plant structures; EXPRESSED DURING: 13 growth stages; CONTAINS InterPro DOMAIN/s: Cleavage/polyadenylation specificity fa…	Bradi1g54457
ORTHOMCL10108	10108	ORTHOMCL10108(3 genes,3 taxa):	LOC_Os07g10390.1	OSA	RNA.processing.splicing	highly similar to ( 979) AT3G11960 | Symbols: | cleavage and polyadenylation specificity factor (CPSF) A subunit C-terminal domain-containing protein | chr3:3786431-3793160 FORWARDnearly identical (1949) loc_os07g10390 12007.m05494 protein nucleic acid binding protein, putative, expressed no original description	Os.18616.1.S1_at
ORTHOMCL10109	10109	ORTHOMCL10109(3 genes,3 taxa):	AT3G11945.2	ATH	secondary metabolism.isoprenoids.tocopherol biosynthesis	Symbols: ATHST | homogentisate farnesyltransferase/ homogentisate geranylgeranyltransferase/ homogentisate solanesyltransferase | chr3:3779839-3782954 REVERSE	258755_at
ORTHOMCL10109	10109	ORTHOMCL10109(3 genes,3 taxa):	Bradi2g18210.3	BDI	secondary metabolism.isoprenoids.tocopherol biosynthesis	(loc_os07g38850.1 : 552.0) no description available & (at3g11945 : 469.0) Encodes a protein involved in plastoquinone-9 biosynthesis. The enzyme possesses homogentisate prenyltransferase activity and was shown to use solanesyl diphosphate, farnesyl diphosphate and geranylgeranyldiphosphate as prenyl donors, but not phytyldiphosphate. This gene At3g11945 derives from a split of At3g11950, publicat…	Bradi2g18210
ORTHOMCL10109	10109	ORTHOMCL10109(3 genes,3 taxa):	LOC_Os07g38850.1	OSA	secondary metabolism.isoprenoids.tocopherol biosynthesis	moderately similar to ( 385) AT3G11945 | Symbols: ATHST | homogentisate farnesyltransferase/ homogentisate geranylgeranyltransferase/ homogentisate solanesyltransferase | chr3:3780041-3782880 REVERSEhighly similar to ( 532) loc_os07g38850 12007.m08130 protein prenyltransferase/ zinc ion binding protein, putative, expressedubiA no original description	Os.8566.1.S1_at			-1.15089						-1.15089
ORTHOMCL1011	1011	ORTHOMCL1011(8 genes,3 taxa):	AT1G10900.1	ATH	signalling.phosphinositides.phosphatidylinositol-4-phosphate 5-kinase	phosphatidylinositol-4-phosphate 5-kinase family protein | chr1:3632234-3637141 REVERSE	260466_at
ORTHOMCL1011	1011	ORTHOMCL1011(8 genes,3 taxa):	AT1G60890.2	ATH	signalling.phosphinositides.phosphatidylinositol-4-phosphate 5-kinase	phosphatidylinositol-4-phosphate 5-kinase family protein | chr1:22412246-22417244 REVERSE	259721_at
ORTHOMCL1011	1011	ORTHOMCL1011(8 genes,3 taxa):	AT3G09920.1	ATH	signalling.phosphinositides.phosphatidylinositol-4-phosphate 5-kinase	Symbols: PIP5K9 | PIP5K9 (PHOSPHATIDYL INOSITOL MONOPHOSPHATE 5 KINASE); 1-phosphatidylinositol-4-phosphate 5-kinase/ ATP binding / phosphatidylinositol phosphate kinase | chr3:3040303-3043912 REVERSE	258651_at					1.01363	1.11298			1.0633
ORTHOMCL1011	1011	ORTHOMCL1011(8 genes,3 taxa):	Bradi3g56070.1	BDI	signalling.phosphinositides.phosphatidylinositol-4-phosphate 5-kinase	(loc_os02g57660.1 : 1431.0) no description available & (at3g09920 : 1056.0) phosphatidyl inositol monophosphate 5 kinase (PIP5K9); FUNCTIONS IN: 1-phosphatidylinositol-4-phosphate 5-kinase activity, phosphatidylinositol phosphate kinase activity, ATP binding; INVOLVED IN: carbohydrate metabolic process, cellular amino acid metabolic process; LOCATED IN: cytosol, nucleus, membrane; EXPRESSED IN: 2…	Bradi3g56070
ORTHOMCL1011	1011	ORTHOMCL1011(8 genes,3 taxa):	Bradi1g11530.3	BDI	signalling.phosphinositides.phosphatidylinositol-4-phosphate 5-kinase	(loc_os03g49510.1 : 1359.0) no description available & (q6ex42|pi5k1_orysa : 1353.0) Phosphatidylinositol-4-phosphate 5-kinase 1 precursor (EC 2.7.1.68) (1-phosphatidylinositol-4-phosphate kinase) (PIP5K) (PtdIns(4)P-5-kinase) (Diphosphoinositide kinase) - Oryza sativa (Rice) & (at1g10900 : 822.0) Phosphatidylinositol-4-phosphate 5-kinase family protein; FUNCTIONS IN: 1-phosphatidylinositol-4-pho…	Bradi1g11530
ORTHOMCL1011	1011	ORTHOMCL1011(8 genes,3 taxa):	Bradi1g29140.1	BDI	signalling.phosphinositides.phosphatidylinositol-4-phosphate 5-kinase	(loc_os02g57660.1 : 1223.0) no description available & (at3g09920 : 1022.0) phosphatidyl inositol monophosphate 5 kinase (PIP5K9); FUNCTIONS IN: 1-phosphatidylinositol-4-phosphate 5-kinase activity, phosphatidylinositol phosphate kinase activity, ATP binding; INVOLVED IN: carbohydrate metabolic process, cellular amino acid metabolic process; LOCATED IN: cytosol, nucleus, membrane; EXPRESSED IN: 2…	Bradi1g29140
ORTHOMCL1011	1011	ORTHOMCL1011(8 genes,3 taxa):	LOC_Os02g57660.2	OSA	signalling.phosphinositides.phosphatidylinositol-4-phosphate 5-kinase	nearly identical (1062) AT3G09920 | Symbols: PIP5K9 | PIP5K9 (PHOSPHATIDYL INOSITOL MONOPHOSPHATE 5 KINASE); 1-phosphatidylinositol-4-phosphate 5-kinase/ ATP binding / phosphatidylinositol phosphate kinase | chr3:3040426-3043676 REVERSEhighly similar to ( 711) PI5K1_ORYSA Phosphatidylinositol-4-phosphate 5-kinase 1 precursor (EC 2.7.1.68) (1-phosphatidylinositol-4-phosphate kinase) (PIP5K) (PtdIn…	Os.26408.3.S1_x_at
ORTHOMCL1011	1011	ORTHOMCL1011(8 genes,3 taxa):	LOC_Os03g49510.1	OSA	signalling.phosphinositides.phosphatidylinositol-4-phosphate 5-kinase	highly similar to ( 815) AT1G60890 | Symbols: | phosphatidylinositol-4-phosphate 5-kinase family protein | chr1:22412452-22416338 REVERSEnearly identical (1602) PI5K1_ORYSA Phosphatidylinositol-4-phosphate 5-kinase 1 precursor (EC 2.7.1.68) (1-phosphatidylinositol-4-phosphate kinase) (PIP5K) (PtdIns(4)P-5-kinase) (Diphosphoinositide kinase) - Oryza sativa (Rice)nearly identical (1608) loc_os03g49…	Os.38046.1.S1_s_at
ORTHOMCL10110	10110	ORTHOMCL10110(3 genes,3 taxa):	AT3G11920.1	ATH	redox.glutaredoxins	glutaredoxin-related | chr3:3772311-3774887 FORWARD	258754_at
ORTHOMCL10110	10110	ORTHOMCL10110(3 genes,3 taxa):	Bradi3g29080.1	BDI	redox.glutaredoxins	(loc_os10g34170.1 : 858.0) no description available & (at3g11920 : 530.0) glutaredoxin-related; FUNCTIONS IN: electron carrier activity, protein disulfide oxidoreductase activity; INVOLVED IN: intracellular signaling pathway, cell redox homeostasis; LOCATED IN: cellular_component unknown; CONTAINS InterPro DOMAIN/s: Winged helix-turn-helix transcription repressor DNA-binding (InterPro:IPR011991),…	Bradi3g29080	1.08093	1.99376							1.53734
ORTHOMCL10110	10110	ORTHOMCL10110(3 genes,3 taxa):	LOC_Os10g34170.1	OSA	redox.glutaredoxins	highly similar to ( 553) AT3G11920 | Symbols: | glutaredoxin-related | chr3:3772311-3774887 FORWARDnearly identical (1158) loc_os10g34170 12010.m06246 protein domain found in Dishevelled, Egl-10, and Pleckstrin family protein, expressedDUF547 GRX_DEP no original description	Os.21367.1.S1_at				1.09895					1.09895
ORTHOMCL10111	10111	ORTHOMCL10111(3 genes,3 taxa):	AT3G11900.1	ATH	transport.amino acids	Symbols: ANT1 | ANT1 (AROMATIC AND NEUTRAL TRANSPORTER 1); amino acid transmembrane transporter/ aromatic amino acid transmembrane transporter/ neutral amino acid transmembrane transporter | chr3:3758452-3760378 FORWARD	258729_at
ORTHOMCL10111	10111	ORTHOMCL10111(3 genes,3 taxa):	Bradi1g53700.1	BDI	transport.amino acids	(loc_os07g12770.1 : 646.0) no description available & (at3g11900 : 402.0) encodes an amino acid transporter that transports aromatic and neutral amino acids, IAA, and 2,4-D. Expressed in all tissues with highest abundance in flowers and cauline leaves. a member of a small gene family in Arabidopsis and represents a new class of amino acid transporters.; aromatic and neutral transporter 1 (ANT1); …	Bradi1g53700	1.07826	1.80553							1.44189
ORTHOMCL10111	10111	ORTHOMCL10111(3 genes,3 taxa):	LOC_Os07g12770.1	OSA	transport.amino acids	moderately similar to ( 383) AT3G11900 | Symbols: ANT1 | ANT1 (AROMATIC AND NEUTRAL TRANSPORTER 1); amino acid transmembrane transporter/ aromatic amino acid transmembrane transporter/ neutral amino acid transmembrane transporter | chr3:3758523-3760103 FORWARDhighly similar to ( 725) loc_os07g12770 12007.m05729 protein ANT1, putative, expressed Aa_trans SdaC no original description	Os.17662.1.S1_at
ORTHOMCL10112	10112	ORTHOMCL10112(3 genes,3 taxa):	AT3G11830.1	ATH	protein.folding	chaperonin, putative | chr3:3732661-3736374 FORWARD	258776_at
ORTHOMCL10112	10112	ORTHOMCL10112(3 genes,3 taxa):	Bradi3g04430.1	BDI	protein.folding	(gnl|cdd|48157 : 931.0) no description available & (loc_os06g47320.1 : 921.0) no description available & (at3g11830 : 878.0) TCP-1/cpn60 chaperonin family protein; FUNCTIONS IN: unfolded protein binding, ATP binding; LOCATED IN: cellular_component unknown; EXPRESSED IN: 24 plant structures; EXPRESSED DURING: 14 growth stages; CONTAINS InterPro DOMAIN/s: Chaperone, tailless complex polypeptide 1 (…	Bradi3g04430
ORTHOMCL10112	10112	ORTHOMCL10112(3 genes,3 taxa):	LOC_Os06g47320.1	OSA	protein.folding	highly similar to ( 891) AT3G11830 | Symbols: | chaperonin, putative | chr3:3732734-3736156 FORWARDmoderately similar to ( 243) TCPE2_AVESA T-complex protein 1 subunit epsilon (TCP-1-epsilon) (CCT-epsilon) (TCP-K36) - Avena sativa (Oat)highly similar to ( 968) loc_os06g47320 12006.m09258 protein T-complex protein 1 subunit eta, putative, expressed TCP1_eta chaperonin_type_I_II cpn60 Cpn60_TCP1 Gr…	Os.11699.1.S1_at
ORTHOMCL10113	10113	ORTHOMCL10113(3 genes,3 taxa):	AT3G11680.1	ATH	not assigned.unknown	unknown protein | chr3:3686995-3689329 REVERSE
ORTHOMCL10113	10113	ORTHOMCL10113(3 genes,3 taxa):	Bradi5g09690.1	BDI	not assigned.unknown	(loc_os04g34010.1 : 639.0) no description available & (at3g11680 : 334.0) Aluminium activated malate transporter family protein; INVOLVED IN: response to aluminum ion; CONTAINS InterPro DOMAIN/s: Malate transporter, aliminium toerance (InterPro:IPR020966); BEST Arabidopsis thaliana protein match is: Aluminium activated malate transporter family protein (TAIR:AT1G08440.1); Has 773 Blast hits to 77…	Bradi5g09690		-1.36435							-1.36435
ORTHOMCL10113	10113	ORTHOMCL10113(3 genes,3 taxa):	LOC_Os04g34010.1	OSA	not assigned.unknown	moderately similar to ( 335) AT3G11680 | Symbols: | unknown protein | chr3:3686995-3689329 REVERSEhighly similar to ( 701) loc_os04g34010 12004.m08495 protein ALMT1, putative, expressed UPF0005 no original description
ORTHOMCL10114	10114	ORTHOMCL10114(3 genes,3 taxa):	AT3G11620.2	ATH	not assigned.no ontology	unknown protein | chr3:3669319-3672031 REVERSE	259234_at					1.2217				1.2217
ORTHOMCL10114	10114	ORTHOMCL10114(3 genes,3 taxa):	Bradi2g61360.1	BDI	not assigned.no ontology	(loc_os01g72870.2 : 488.0) no description available & (at3g11620 : 340.0) alpha/beta-Hydrolases superfamily protein; CONTAINS InterPro DOMAIN/s: Protein of unknown function DUF2305 (InterPro:IPR019363); Has 35333 Blast hits to 34131 proteins in 2444 species: Archae - 798; Bacteria - 22429; Metazoa - 974; Fungi - 991; Plants - 531; Viruses - 0; Other Eukaryotes - 9610 (source: NCBI BLink). & (ipr0…	Bradi2g61360
ORTHOMCL10114	10114	ORTHOMCL10114(3 genes,3 taxa):	LOC_Os01g72870.2	OSA	not assigned.no ontology	moderately similar to ( 359) AT3G11620	OsAffx.9748.1.S1_x_at
ORTHOMCL10115	10115	ORTHOMCL10115(3 genes,3 taxa):	AT3G11590.1	ATH	not assigned.unknown	unknown protein | chr3:3660377-3663734 FORWARD	259240_at
ORTHOMCL10115	10115	ORTHOMCL10115(3 genes,3 taxa):	Bradi5g07797.2	BDI	not assigned.unknown	(loc_os04g31400.1 : 388.0) no description available & (at3g11590 : 167.0) unknown protein; LOCATED IN: plasma membrane; EXPRESSED IN: 22 plant structures; EXPRESSED DURING: 13 growth stages; BEST Arabidopsis thaliana protein match is: unknown protein (TAIR:AT5G22310.1); Has 22320 Blast hits to 15179 proteins in 1213 species: Archae - 372; Bacteria - 2307; Metazoa - 10906; Fungi - 1700; Plants - 1…	Bradi5g07797	-1.25094								-1.25094
ORTHOMCL10115	10115	ORTHOMCL10115(3 genes,3 taxa):	LOC_Os04g31400.1	OSA	not assigned.unknown	weakly similar to ( 185) AT3G11590
ORTHOMCL10116	10116	ORTHOMCL10116(3 genes,2 taxa):	AT3G11570.1	ATH	not assigned.unknown	unknown protein | chr3:3645022-3647542 REVERSE
ORTHOMCL10116	10116	ORTHOMCL10116(3 genes,2 taxa):	AT5G06230.1	ATH	not assigned.unknown	unknown protein | chr5:1884928-1887121 REVERSE
ORTHOMCL10116	10116	ORTHOMCL10116(3 genes,2 taxa):	Bradi4g40210.1	BDI	not assigned.unknown	(at3g11570 : 363.0) Encodes a member of the TBL (TRICHOME BIREFRINGENCE-LIKE) gene family containing a plant-specific DUF231 (domain of unknown function) domain. TBL gene family has 46 members, two of which (TBR/AT5G06700 and TBL3/AT5G01360) have been shown to be involved in the synthesis and deposition of secondary wall cellulose, presumably by influencing the esterification state of pectic poly…	Bradi4g40210
ORTHOMCL10117	10117	ORTHOMCL10117(3 genes,3 taxa):	AT3G11540.1	ATH	hormone metabolism.gibberelin.signal transduction	Symbols: SPY | SPY (SPINDLY); protein N-acetylglucosaminyltransferase/ protein binding / transferase, transferring glycosyl groups | chr3:3631887-3637955 FORWARD	259259_at					1.11523	1.26172			1.18847
ORTHOMCL10117	10117	ORTHOMCL10117(3 genes,3 taxa):	Bradi3g42910.1	BDI	hormone metabolism.gibberelin.signal transduction	(o82422|spy_horvu : 1726.0) Probable UDP-N-acetylglucosamine--peptide N-acetylglucosaminyltransferase SPINDLY (EC 2.4.1.-) (HvSPY) - Hordeum vulgare (Barley) & (loc_os08g44510.1 : 1642.0) no description available & (at3g11540 : 1441.0) Encodes a N-acetyl glucosamine transferase that may glycosylate other molecules involved in GA signaling. Contains a tetratricopeptide repeat region, and a novel c…	Bradi3g42910
ORTHOMCL10117	10117	ORTHOMCL10117(3 genes,3 taxa):	LOC_Os08g44510.1	OSA	hormone metabolism.gibberelin.signal transduction	nearly identical (1439) AT3G11540 | Symbols: SPY | SPY (SPINDLY); protein N-acetylglucosaminyltransferase/ protein binding / transferase, transferring glycosyl groups | chr3:3632842-3637547 FORWARDnearly identical (1899) SPY_ORYSA Probable UDP-N-acetylglucosamine--peptide N-acetylglucosaminyltransferase SPINDLY (EC 2.4.1.-) - Oryza sativa (Rice)nearly identical (1899) loc_os08g44510 12008.m08424 …	Os.27475.1.S1_at
ORTHOMCL10118	10118	ORTHOMCL10118(3 genes,3 taxa):	AT3G11460.1	ATH	not assigned.no ontology.pentatricopeptide (PPR) repeat-containing protein	pentatricopeptide (PPR) repeat-containing protein | chr3:3608250-3610121 FORWARD	259285_at
ORTHOMCL10118	10118	ORTHOMCL10118(3 genes,3 taxa):	Bradi2g53450.1	BDI	not assigned.no ontology.pentatricopeptide (PPR) repeat-containing protein	(loc_os01g60430.1 : 895.0) no description available & (at3g11460 : 531.0) Pentatricopeptide repeat (PPR) superfamily protein; CONTAINS InterPro DOMAIN/s: Pentatricopeptide repeat (InterPro:IPR002885); BEST Arabidopsis thaliana protein match is: Pentatricopeptide repeat (PPR) superfamily protein (TAIR:AT4G30700.1); Has 38316 Blast hits to 13864 proteins in 256 species: Archae - 0; Bacteria - 8; Me…	Bradi2g53450
ORTHOMCL10118	10118	ORTHOMCL10118(3 genes,3 taxa):	LOC_Os01g60430.1	OSA	not assigned.no ontology.pentatricopeptide (PPR) repeat-containing protein	moderately similar to ( 485) AT3G11460 | Symbols: | pentatricopeptide (PPR) repeat-containing protein | chr3:3608250-3610121 FORWARDnearly identical (1054) loc_os01g60430 12001.m12171 protein pentatricopeptide repeat-containing protein, putative, expressed no original description
ORTHOMCL10119	10119	ORTHOMCL10119(3 genes,3 taxa):	AT3G11400.2	ATH	protein.synthesis.initiation	Symbols: EIF3G1, ATEIF3G1 | eukaryotic translation initiation factor 3G / eIF3g | chr3:3578388-3580569 FORWARD	259238_at
ORTHOMCL10119	10119	ORTHOMCL10119(3 genes,3 taxa):	Bradi3g53710.1	BDI	protein.synthesis.initiation	(loc_os02g54700.2 : 384.0) no description available & (at3g11400 : 342.0) One of the 2 genes that code for the G subunit of eukaryotic initiation factor 3 (EIF3).; eukaryotic translation initiation factor 3G1 (EIF3G1); CONTAINS InterPro DOMAIN/s: RNA recognition motif, RNP-1 (InterPro:IPR000504), Nucleotide-binding, alpha-beta plait (InterPro:IPR012677), Translation initiation factor 3, RNA-bindi…	Bradi3g53710
ORTHOMCL10119	10119	ORTHOMCL10119(3 genes,3 taxa):	LOC_Os02g54700.2	OSA	protein.synthesis.initiation	moderately similar to ( 369) AT3G11400 | Symbols: EIF3G1, ATEIF3G1 | eukaryotic translation initiation factor 3G / eIF3g | chr3:3578536-3580366 FORWARDhighly similar to ( 516) loc_os02g54700 12002.m10498 protein eukaryotic translation initiation factor 3 subunit 4, putative, expressed no original description	Os.10955.1.S1_at
ORTHOMCL1012	1012	ORTHOMCL1012(8 genes,1 taxa):	AT1G10717.1	ATH	not assigned.no ontology	Encodes a Maternally expressed gene (MEG) family protein | chr1:3562180-3562554 FORWARD
ORTHOMCL1012	1012	ORTHOMCL1012(8 genes,1 taxa):	AT1G10745.1	ATH	not assigned.no ontology	Encodes a Maternally expressed gene (MEG) family protein | chr1:3572710-3573066 FORWARD
ORTHOMCL1012	1012	ORTHOMCL1012(8 genes,1 taxa):	AT1G10747.1	ATH	not assigned.no ontology	Encodes a Maternally expressed gene (MEG) family protein | chr1:3574312-3574830 FORWARD
ORTHOMCL1012	1012	ORTHOMCL1012(8 genes,1 taxa):	AT1G27135.1	ATH	not assigned.no ontology	Encodes a Maternally expressed gene (MEG) family protein | chr1:9427164-9427529 FORWARD
ORTHOMCL1012	1012	ORTHOMCL1012(8 genes,1 taxa):	AT2G16225.1	ATH	not assigned.no ontology	Encodes a Maternally expressed gene (MEG) family protein | chr2:7033940-7034317 REVERSE
ORTHOMCL1012	1012	ORTHOMCL1012(8 genes,1 taxa):	AT2G41415.1	ATH	not assigned.no ontology	Encodes a Maternally expressed gene (MEG) family protein | chr2:17264402-17265082 REVERSE
ORTHOMCL1012	1012	ORTHOMCL1012(8 genes,1 taxa):	AT4G15953.1	ATH	not assigned.no ontology	Encodes a Maternally expressed gene (MEG) family protein | chr4:9042897-9043337 FORWARD
ORTHOMCL1012	1012	ORTHOMCL1012(8 genes,1 taxa):	AT5G50345.1	ATH	not assigned.no ontology	Encodes a Maternally expressed gene (MEG) family protein | chr5:20497401-20497868 FORWARD
ORTHOMCL10120	10120	ORTHOMCL10120(3 genes,3 taxa):	AT3G11220.2	ATH	development.unspecified	Symbols: ELO1 | Paxneb protein-related | chr3:3513531-3516408 REVERSE	256412_at
ORTHOMCL10120	10120	ORTHOMCL10120(3 genes,3 taxa):	Bradi1g30370.1	BDI	development.unspecified	(loc_os06g43280.1 : 378.0) no description available & (at3g11220 : 343.0) A subunit of Elongator, a histone acetyl transferase complex, consisting of six subunits (ELP1??ELP6), that copurifies with the elongating RNAPII in yeast and humans. Three Arabidopsis thaliana genes, encoding homologs of the yeast Elongator subunits ELP1, ELP3 (histone acetyl transferase), and ELP4 are responsible for the …	Bradi1g30370
ORTHOMCL10120	10120	ORTHOMCL10120(3 genes,3 taxa):	LOC_Os06g43280.1	OSA	development.unspecified	moderately similar to ( 228) AT3G11220 | Symbols: ELO1 | Paxneb protein-related | chr3:3513830-3515990 REVERSEmoderately similar to ( 500) loc_os06g43280 12006.m08858 protein elongator component, putative, expressed PAXNEB no original description	Os.55135.1.S1_at
ORTHOMCL10121	10121	ORTHOMCL10121(3 genes,3 taxa):	AT3G11210.1	ATH	misc.GDSL-motif lipase	GDSL-motif lipase/hydrolase family protein | chr3:3510663-3513060 REVERSE	256415_at
ORTHOMCL10121	10121	ORTHOMCL10121(3 genes,3 taxa):	Bradi1g74310.1	BDI	misc.GDSL-motif lipase	(loc_os11g48070.1 : 472.0) no description available & (at3g11210 : 358.0) SGNH hydrolase-type esterase superfamily protein; FUNCTIONS IN: hydrolase activity, hydrolase activity, acting on ester bonds, carboxylesterase activity; INVOLVED IN: lipid metabolic process; LOCATED IN: cellular_component unknown; EXPRESSED IN: 20 plant structures; EXPRESSED DURING: 12 growth stages; CONTAINS InterPro DOMA…	Bradi1g74310		-1.80309							-1.80309
ORTHOMCL10121	10121	ORTHOMCL10121(3 genes,3 taxa):	LOC_Os11g48070.1	OSA	misc.GDSL-motif lipase	moderately similar to ( 378) AT3G11210 | Symbols: | GDSL-motif lipase/hydrolase family protein | chr3:3511101-3512899 REVERSEhighly similar to ( 542) loc_os11g48070 12011.m08606 protein isoamyl acetate-hydrolyzing esterase, putative, expressed Isoamyl_acetate_hydrolase_like Lipase_GDSL no original description	Os.28457.1.S1_at
ORTHOMCL10122	10122	ORTHOMCL10122(3 genes,3 taxa):	AT3G11150.1	ATH	not assigned.unknown	unknown protein | chr3:3492867-3494653 REVERSE	256436_at
ORTHOMCL10122	10122	ORTHOMCL10122(3 genes,3 taxa):	Bradi2g54000.1	BDI	not assigned.unknown	(original description: pacid=31123018 transcript=Bradi2g54000.1 locus=Bradi2g54000 ID=Bradi2g54000.1.v2.1 annot-version=v2.1)	Bradi2g54000
ORTHOMCL10122	10122	ORTHOMCL10122(3 genes,3 taxa):	LOC_Os01g61440.1	OSA	not assigned.unknown	moderately similar to ( 457) loc_os01g61440 12001.m12270 protein expressed protein no original description	Os.32153.2.S1_x_at
ORTHOMCL10123	10123	ORTHOMCL10123(3 genes,2 taxa):	AT3G11020.1	ATH	RNA.regulation of transcription.AP2/EREBP, APETALA2/Ethylene-responsive element binding protein family	Symbols: DREB2B, DREB2 | DREB2B (DRE/CRT-BINDING PROTEIN 2B); DNA binding / transcription activator/ transcription factor | chr3:3455355-3457214 FORWARD	256430_at											AP2
ORTHOMCL10123	10123	ORTHOMCL10123(3 genes,2 taxa):	AT5G05410.1	ATH	RNA.regulation of transcription.AP2/EREBP, APETALA2/Ethylene-responsive element binding protein family	Symbols: DREB2A, DREB2 | DREB2A; DNA binding / transcription activator/ transcription factor | chr5:1602205-1603911 FORWARD	250781_at											AP2
ORTHOMCL10123	10123	ORTHOMCL10123(3 genes,2 taxa):	LOC_Os05g27930.1	OSA	RNA.regulation of transcription.AP2/EREBP, APETALA2/Ethylene-responsive element binding protein family	weakly similar to ( 105) AT5G05410 | Symbols: DREB2A, DREB2 | DREB2A; DNA binding / transcription activator/ transcription factor | chr5:1602650-1603657 FORWARDhighly similar to ( 591) loc_os05g27930 12005.m28049 protein dehydration-responsive element-binding protein 2C, putative, expressedAP2 AP2 no original description	Os.7718.1.S1_at											AP2
ORTHOMCL10124	10124	ORTHOMCL10124(3 genes,3 taxa):	AT3G10970.1	ATH	not assigned.no ontology	haloacid dehalogenase-like hydrolase family protein | chr3:3433098-3436279 REVERSE	256440_at
ORTHOMCL10124	10124	ORTHOMCL10124(3 genes,3 taxa):	Bradi2g34490.1	BDI	not assigned.no ontology	(loc_os05g07632.1 : 613.0) no description available & (at3g10970 : 462.0) Haloacid dehalogenase-like hydrolase (HAD) superfamily protein; FUNCTIONS IN: hydrolase activity, catalytic activity; INVOLVED IN: metabolic process; LOCATED IN: chloroplast; EXPRESSED IN: 23 plant structures; EXPRESSED DURING: 13 growth stages; CONTAINS InterPro DOMAIN/s: Haloacid dehalogenase-like hydrolase (InterPro:IPR0…	Bradi2g34490
ORTHOMCL10124	10124	ORTHOMCL10124(3 genes,3 taxa):	LOC_Os05g07632.1	OSA	not assigned.no ontology	moderately similar to ( 469) AT3G10970 | Symbols: | haloacid dehalogenase-like hydrolase family protein | chr3:3433276-3436077 REVERSEhighly similar to ( 698) loc_os05g07632 12005.m27473 protein catalytic/ hydrolase, putative, expressedCOG0637 no original description	Os.12102.1.S1_at			-1.5105	-1.12139					-1.31595
ORTHOMCL10125	10125	ORTHOMCL10125(3 genes,3 taxa):	AT3G10960.1	ATH	transport.misc	xanthine/uracil permease family protein | chr3:3424813-3426997 REVERSE	256443_at
ORTHOMCL10125	10125	ORTHOMCL10125(3 genes,3 taxa):	Bradi2g30850.1	BDI	transport.misc	(loc_os05g26840.1 : 771.0) no description available & (at3g10960 : 603.0) Encodes a homolog of the adenine-guanine-hypoxanthine transporter AzgA of Aspergillus nidulans. Function as a plant adenine-guanine transporter. Two closely related genes exist in Arabidopsis: AT3G10960 (Azg1) and AT5G50300 (Azg2).; AZA-guanine resistant1 (AZG1); FUNCTIONS IN: transmembrane transporter activity, purine tran…	Bradi2g30850
ORTHOMCL10125	10125	ORTHOMCL10125(3 genes,3 taxa):	LOC_Os05g26840.1	OSA	transport.misc	highly similar to ( 694) AT3G10960 | Symbols: | xanthine/uracil permease family protein | chr3:3424986-3426725 REVERSEhighly similar to ( 949) loc_os05g26840 12005.m06976 protein nucleoside transporter, putative, expressedCOG2252 Xan_ur_permease no original description	Os.17793.1.S1_at			-2.3631	-2.1963					-2.2797
ORTHOMCL10126	10126	ORTHOMCL10126(3 genes,3 taxa):	AT3G10920.1	ATH	redox.dismutases and catalases	Symbols: MSD1, MEE33, ATMSD1 | MSD1 (MANGANESE SUPEROXIDE DISMUTASE 1); metal ion binding / superoxide dismutase | chr3:3417954-3419853 FORWARD	256439_at
ORTHOMCL10126	10126	ORTHOMCL10126(3 genes,3 taxa):	Bradi2g30580.1	BDI	redox.dismutases and catalases	(p09233|sodm1_maize : 386.0) Superoxide dismutase [Mn] 3.1, mitochondrial precursor (EC 1.15.1.1) - Zea mays (Maize) & (loc_os05g25850.1 : 377.0) no description available & (at3g10920 : 345.0) manganese superoxide dismutase (MSD1); manganese superoxide dismutase 1 (MSD1); FUNCTIONS IN: superoxide dismutase activity, copper ion binding, metal ion binding; INVOLVED IN: response to zinc ion, respons…	Bradi2g30580
ORTHOMCL10126	10126	ORTHOMCL10126(3 genes,3 taxa):	LOC_Os05g25850.1	OSA	redox.dismutases and catalases	moderately similar to ( 345) AT3G10920 | Symbols: MSD1 | MSD1 (MANGANESE SUPEROXIDE DISMUTASE 1); metal ion binding / superoxide dismutase | chr3:3418015-3419581 FORWARDmoderately similar to ( 421) SODM_ORYSA Superoxide dismutase [Mn], mitochondrial precursor (EC 1.15.1.1) - Oryza sativa (Rice)moderately similar to ( 421) loc_os05g25850 12005.m083692 protein superoxide dismutase, mitochondrial pr…	Os.4610.1.S1_at			1.27808						1.27808
ORTHOMCL10127	10127	ORTHOMCL10127(3 genes,3 taxa):	AT3G10915.5	ATH	not assigned.no ontology	reticulon family protein | chr3:3415975-3417788 REVERSE
ORTHOMCL10127	10127	ORTHOMCL10127(3 genes,3 taxa):	Bradi1g63140.1	BDI	not assigned.no ontology	(loc_os03g21840.1 : 318.0) no description available & (at3g10915 : 225.0) Reticulon family protein; INVOLVED IN: biological_process unknown; LOCATED IN: endoplasmic reticulum; CONTAINS InterPro DOMAIN/s: Reticulon (InterPro:IPR003388); BEST Arabidopsis thaliana protein match is: Reticulon family protein (TAIR:AT2G15280.1). & (gnl|cdd|37003 : 156.0) no description available & (gnl|cdd|66169 : 139.…	Bradi1g63140
ORTHOMCL10127	10127	ORTHOMCL10127(3 genes,3 taxa):	LOC_Os03g21840.1	OSA	not assigned.no ontology	moderately similar to ( 208) AT3G10915 | Symbols: | reticulon family protein | chr3:3416101-3417497 REVERSEmoderately similar to ( 387) loc_os03g21840 12003.m07588 protein seed maturation protein, putative, expressed Reticulon no original description	Os.48943.1.S1_at
ORTHOMCL10128	10128	ORTHOMCL10128(3 genes,1 taxa):	AT3G10890.1	ATH	cell wall.degradation.mannan-xylose-arabinose-fucose	(1-4)-beta-mannan endohydrolase, putative | chr3:3407455-3409000 REVERSE	258767_at
ORTHOMCL10128	10128	ORTHOMCL10128(3 genes,1 taxa):	AT3G10900.1	ATH	cell wall.degradation.mannan-xylose-arabinose-fucose	(1-4)-beta-mannan endohydrolase, putative | chr3:3410252-3412070 REVERSE	258763_s_at
ORTHOMCL10128	10128	ORTHOMCL10128(3 genes,1 taxa):	AT3G30540.1	ATH	cell wall.degradation.mannan-xylose-arabinose-fucose	(1-4)-beta-mannan endohydrolase family | chr3:12144792-12146475 REVERSE	258763_s_at
ORTHOMCL10129	10129	ORTHOMCL10129(3 genes,3 taxa):	AT3G10850.1	ATH	Biodegradation of Xenobiotics.hydroxyacylglutathione hydrolase	Symbols: GLX2-2, GLY2 | GLY2; hydroxyacylglutathione hydrolase | chr3:3397549-3399574 REVERSE	258775_at
ORTHOMCL10129	10129	ORTHOMCL10129(3 genes,3 taxa):	Bradi1g63410.2	BDI	Biodegradation of Xenobiotics.hydroxyacylglutathione hydrolase	(loc_os03g21460.1 : 484.0) no description available & (at3g10850 : 398.0) glyoxalase II cytoplasmic isozyme (Glx2-2) mRNA, complete; GLY2; FUNCTIONS IN: hydroxyacylglutathione hydrolase activity; INVOLVED IN: methylglyoxal catabolic process to D-lactate; LOCATED IN: endomembrane system, cytoplasm; EXPRESSED IN: 23 plant structures; EXPRESSED DURING: 13 growth stages; CONTAINS InterPro DOMAIN/s: B…	Bradi1g63410
ORTHOMCL10129	10129	ORTHOMCL10129(3 genes,3 taxa):	LOC_Os03g21460.1	OSA	Biodegradation of Xenobiotics.hydroxyacylglutathione hydrolase	moderately similar to ( 405) AT3G10850 | Symbols: GLX2-2, GLY2 | GLY2; hydroxyacylglutathione hydrolase | chr3:3397756-3399522 REVERSEhighly similar to ( 526) loc_os03g21460 12003.m07550 protein hydroxyacylglutathione hydrolase, putative, expressed PRK10241 GloB no original description	Os.6480.1.S1_at
ORTHOMCL1013	1013	ORTHOMCL1013(8 genes,3 taxa):	AT1G10290.1	ATH	misc.dynamin	Symbols: ADL6, DRP2A | ADL6 (DYNAMIN-LIKE PROTEIN 6); GTPase | chr1:3370558-3377463 FORWARD	264406_at
ORTHOMCL1013	1013	ORTHOMCL1013(8 genes,3 taxa):	AT1G59610.1	ATH	misc.dynamin	Symbols: ADL3, CF1 | ADL3 (ARABIDOPSIS DYNAMIN-LIKE 3); GTPase | chr1:21893221-21901086 FORWARD	262077_at
ORTHOMCL1013	1013	ORTHOMCL1013(8 genes,3 taxa):	Bradi3g59800.2	BDI	misc.dynamin	(loc_os02g50550.1 : 1336.0) no description available & (at1g59610 : 1095.0) A high molecular weight GTPase whose GTP-binding domain shows a low homology to those of other plant dynamin-like proteins.Contains a pleckstrin homologous domain. DRP2B and DRP1A participate together in clathrin-coated vesicle formation during endocytosis.; dynamin-like 3 (DL3); FUNCTIONS IN: protein binding, clathrin bi…	Bradi3g59800
ORTHOMCL1013	1013	ORTHOMCL1013(8 genes,3 taxa):	Bradi1g44440.1	BDI	misc.dynamin	(loc_os06g13820.2 : 1314.0) no description available & (at1g10290 : 1080.0) involved in trafficking from the trans-Golgi Network to the central vacuole.; dynamin-like protein 6 (ADL6); FUNCTIONS IN: GTPase activity; INVOLVED IN: Golgi to vacuole transport; LOCATED IN: Golgi apparatus, plasma membrane, membrane; EXPRESSED IN: 25 plant structures; EXPRESSED DURING: 14 growth stages; CONTAINS InterP…	Bradi1g44440
ORTHOMCL1013	1013	ORTHOMCL1013(8 genes,3 taxa):	Bradi3g36167.1	BDI	misc.dynamin	(loc_os08g32920.1 : 1052.0) no description available & (at1g59610 : 819.0) A high molecular weight GTPase whose GTP-binding domain shows a low homology to those of other plant dynamin-like proteins.Contains a pleckstrin homologous domain. DRP2B and DRP1A participate together in clathrin-coated vesicle formation during endocytosis.; dynamin-like 3 (DL3); FUNCTIONS IN: protein binding, clathrin bin…	Bradi3g36167
ORTHOMCL1013	1013	ORTHOMCL1013(8 genes,3 taxa):	LOC_Os02g50550.1	OSA	misc.dynamin	nearly identical (1100) AT1G59610 | Symbols: ADL3, CF1 | ADL3 (ARABIDOPSIS DYNAMIN-LIKE 3); GTPase | chr1:21893413-21900780 FORWARDnearly identical (1544) loc_os02g50550 12002.m10089 protein dynamin-2B, putative, expressed Dynamin_N DYNc Dynamin_M no original description	Os.6049.1.S1_at
ORTHOMCL1013	1013	ORTHOMCL1013(8 genes,3 taxa):	LOC_Os06g13820.2	OSA	misc.dynamin	nearly identical (1066) AT1G59610 | Symbols: ADL3, CF1 | ADL3 (ARABIDOPSIS DYNAMIN-LIKE 3); GTPase | chr1:21893413-21900780 FORWARDnearly identical (1464) loc_os06g13820 12006.m32033 protein dynamin-2A, putative, expressed Dynamin_N DYNc Dynamin_M no original description	Os.5175.1.S1_at
ORTHOMCL1013	1013	ORTHOMCL1013(8 genes,3 taxa):	LOC_Os08g32920.1	OSA	misc.dynamin	highly similar to ( 884) AT1G59610 | Symbols: ADL3, CF1 | ADL3 (ARABIDOPSIS DYNAMIN-LIKE 3); GTPase | chr1:21893413-21900780 FORWARDnearly identical (1388) loc_os08g32920 12008.m07284 protein dynamin-2B, putative, expressed Dynamin_N Dynamin_M DYNc no original description
ORTHOMCL10130	10130	ORTHOMCL10130(3 genes,3 taxa):	AT3G10700.1	ATH	cell wall.precursor synthesis.sugar kinases.galacturonic acid kinase	GHMP kinase family protein | chr3:3346578-3351023 REVERSE	258766_at					1.28039	1.35289			1.31664
ORTHOMCL10130	10130	ORTHOMCL10130(3 genes,3 taxa):	Bradi5g21040.1	BDI	cell wall.precursor synthesis.sugar kinases.galacturonic acid kinase	(loc_os04g51880.1 : 679.0) no description available & (at3g10700 : 454.0) Encodes a GHMP kinase family protein that acts as a galacturonic acid-1-phosphate kinase that catalyzes the production of galacturonic acid-1-phosphate. This is a precursor of the important cell wall building block UDP-galacturonic acid. Based on gene trap line GT8007, the gene appears to be expressed in a petal and stamen-…	Bradi5g21040
ORTHOMCL10130	10130	ORTHOMCL10130(3 genes,3 taxa):	LOC_Os04g51880.1	OSA	cell wall.precursor synthesis.sugar kinases.galacturonic acid kinase	moderately similar to ( 455) AT3G10700 | Symbols: | GHMP kinase family protein | chr3:3346789-3350863 REVERSEhighly similar to ( 791) loc_os04g51880 12004.m101645 protein galactokinase, putative, expressed PRK05322 GalK PRK03817 PRK05101 PRK00555 no original description	Os.10635.1.S1_s_at			4.67377	4.12836					4.40106
ORTHOMCL10131	10131	ORTHOMCL10131(3 genes,3 taxa):	AT3G10670.1	ATH	protein.assembly and cofactor ligation	Symbols: ATNAP7 | ATNAP7; ATPase, coupled to transmembrane movement of substances / protein binding / transporter | chr3:3335049-3337387 REVERSE	258916_at
ORTHOMCL10131	10131	ORTHOMCL10131(3 genes,3 taxa):	Bradi1g63380.1	BDI	protein.assembly and cofactor ligation	(loc_os03g21490.2 : 384.0) no description available & (at3g10670 : 354.0) Plastidic SufC-like ATP-binding cassette/ATPase essential for Arabidopsis embryogenesis. Involved in the biogenesis and/or repair of oxidatively damaged Fe??S clusters. Expressed in embryos and meristems.; non-intrinsic ABC protein 7 (NAP7); FUNCTIONS IN: protein binding, ATPase activity, coupled to transmembrane movement o…	Bradi1g63380
ORTHOMCL10131	10131	ORTHOMCL10131(3 genes,3 taxa):	LOC_Os03g21490.2	OSA	transport.ABC transporters and multidrug resistance systems	moderately similar to ( 351) AT3G10670 | Symbols: ATNAP7 | ATNAP7; ATPase, coupled to transmembrane movement of substances / protein binding / transporter | chr3:3335325-3337304 REVERSEmoderately similar to ( 474) loc_os03g21490 12003.m34858 protein ATP-dependent transporter ycf16, putative, expressed ycf16 sufC ABC_FeS_Assembly sufC ABC_Mj1267_LivG_branched ABC_tran CcmA ABC_cobalt_CbiO_domain1 …	Os.4959.1.S1_at
ORTHOMCL10132	10132	ORTHOMCL10132(3 genes,3 taxa):	AT3G10650.1	ATH	not assigned.unknown	FUNCTIONS IN: molecular_function unknown; INVOLVED IN: biological_process unknown; LOCATED IN: cellular_component unknown; EXPRESSED IN: 24 plant structures; EXPRESSED DURING: 14 growth stages; BEST Arabidopsis thaliana protein match is: nucleoporin-related (TAIR:AT5G20200.1); Has 51621 Blast hits to 25162 proteins in 1378 species: Archae - 161; Bacteria - 11485; Metazoa - 15659; Fungi - 10121; P…	258946_at
ORTHOMCL10132	10132	ORTHOMCL10132(3 genes,3 taxa):	Bradi4g07760.2	BDI	not assigned.unknown	(loc_os12g27090.1 : 541.0) no description available & (at3g10650 : 87.4) BEST Arabidopsis thaliana protein match is: nucleoporin-related (TAIR:AT5G20200.1); Has 61042 Blast hits to 31782 proteins in 2093 species: Archae - 202; Bacteria - 16480; Metazoa - 16017; Fungi - 12552; Plants - 1653; Viruses - 629; Other Eukaryotes - 13509 (source: NCBI BLink). & (reliability: 174.8) & (original descriptio…	Bradi4g07760
ORTHOMCL10132	10132	ORTHOMCL10132(3 genes,3 taxa):	LOC_Os12g27090.1	OSA	not assigned.unknown	nearly identical (1090) loc_os12g27090 12012.m06527 protein expressed protein no original description	OsAffx.31900.1.S1_at
ORTHOMCL10133	10133	ORTHOMCL10133(3 genes,3 taxa):	AT3G10640.1	ATH	RNA.regulation of transcription.SNF7	Symbols: VPS60.1 | VPS60.1 | chr3:3323310-3325039 REVERSE	258915_at
ORTHOMCL10133	10133	ORTHOMCL10133(3 genes,3 taxa):	Bradi2g39980.1	BDI	RNA.regulation of transcription.SNF7	(loc_os05g01250.1 : 355.0) no description available & (at5g04850 : 313.0) VPS60.2; CONTAINS InterPro DOMAIN/s: Snf7 (InterPro:IPR005024); BEST Arabidopsis thaliana protein match is: SNF7 family protein (TAIR:AT3G10640.1). & (gnl|cdd|36868 : 223.0) no description available & (ipr005024 : 121.85469) Snf7 & (gnl|cdd|86302 : 116.0) no description available & (reliability: 626.0) & (original descripti…	Bradi2g39980
ORTHOMCL10133	10133	ORTHOMCL10133(3 genes,3 taxa):	LOC_Os05g01250.1	OSA	RNA.regulation of transcription.SNF7	moderately similar to ( 292) AT3G10640 | Symbols: VPS60.1 | VPS60.1 | chr3:3323501-3324484 REVERSEmoderately similar to ( 342) loc_os05g01250 12005.m04666 protein charged multivesicular body protein 5, putative, expressed Snf7 no original description	Os.2486.1.S1_at
ORTHOMCL10134	10134	ORTHOMCL10134(3 genes,3 taxa):	AT3G10630.1	ATH	not assigned.no ontology	glycosyl transferase family 1 protein | chr3:3321463-3323211 REVERSE	258917_at
ORTHOMCL10134	10134	ORTHOMCL10134(3 genes,3 taxa):	Bradi4g27470.1	BDI	not assigned.no ontology	(loc_os09g12530.1 : 654.0) no description available & (at3g10630 : 486.0) UDP-Glycosyltransferase superfamily protein; FUNCTIONS IN: transferase activity, transferring glycosyl groups; INVOLVED IN: biosynthetic process; LOCATED IN: cellular_component unknown; EXPRESSED IN: 22 plant structures; EXPRESSED DURING: 13 growth stages; CONTAINS InterPro DOMAIN/s: Glycosyl transferase, group 1 (InterPro:…	Bradi4g27470
ORTHOMCL10134	10134	ORTHOMCL10134(3 genes,3 taxa):	LOC_Os09g12530.1	OSA	not assigned.no ontology	moderately similar to ( 471) AT3G10630 | Symbols: | glycosyl transferase family 1 protein | chr3:3321722-3323185 REVERSEhighly similar to ( 743) loc_os09g12530 12009.m04516 protein glycosyl transferase, group 1, putative, expressedRfaG Glycos_transf_1 no original description	Os.12763.2.S1_at
ORTHOMCL10135	10135	ORTHOMCL10135(3 genes,3 taxa):	AT3G10620.1	ATH	signalling.phosphinositides.bis(5-nucleosyl)-tetraphosphatase	Symbols: ATNUDX26 | ATNUDX26 (ARABIDOPSIS THALIANA NUDIX HYDROLASE HOMOLOG 26); bis(5-adenosyl)-pentaphosphatase/ bis(5-nucleosyl)-tetraphosphatase (asymmetrical) | chr3:3320263-3321724 FORWARD	258924_at
ORTHOMCL10135	10135	ORTHOMCL10135(3 genes,3 taxa):	Bradi5g26560.2	BDI	signalling.phosphinositides.bis(5-nucleosyl)-tetraphosphatase	(loc_os04g58900.1 : 274.0) no description available & (at3g10620 : 252.0) nudix hydrolase homolog 26 (NUDX26); CONTAINS InterPro DOMAIN/s: NUDIX hydrolase domain-like (InterPro:IPR015797), NUDIX hydrolase (InterPro:IPR020476), NUDIX hydrolase, conserved site (InterPro:IPR020084), NUDIX hydrolase domain (InterPro:IPR000086); BEST Arabidopsis thaliana protein match is: nudix hydrolase homolog 27 (T…	Bradi5g26560
ORTHOMCL10135	10135	ORTHOMCL10135(3 genes,3 taxa):	LOC_Os04g58900.1	OSA	signalling.phosphinositides.bis(5''-nucleosyl)-tetraphosphatase	moderately similar to ( 228) AT3G10620	Os.7083.1.S1_at
ORTHOMCL10136	10136	ORTHOMCL10136(3 genes,3 taxa):	AT3G10572.1	ATH	protein.postranslational modification	3-phosphoinositide-dependent protein kinase-1, putative | chr3:3304268-3306504 FORWARD
ORTHOMCL10136	10136	ORTHOMCL10136(3 genes,3 taxa):	Bradi1g34360.2	BDI	protein.postranslational modification	(loc_os06g48970.2 : 439.0) no description available & (at3g10572 : 146.0) 3-phosphoinositide-dependent protein kinase-1, putative; Has 32 Blast hits to 32 proteins in 12 species: Archae - 0; Bacteria - 0; Metazoa - 0; Fungi - 0; Plants - 32; Viruses - 0; Other Eukaryotes - 0 (source: NCBI BLink). & (reliability: 292.0) & (original description: pacid=31135185 transcript=Bradi1g34360.2 locus=Bradi1…	Bradi1g34360
ORTHOMCL10136	10136	ORTHOMCL10136(3 genes,3 taxa):	LOC_Os06g48970.1	OSA	protein.postranslational modification	weakly similar to ( 152) AT3G10572 | Symbols: | 3-phosphoinositide-dependent protein kinase-1, putative | chr3:3304346-3306306 FORWARDhighly similar to ( 674) loc_os06g48970 12006.m32173 protein 3-phosphoinositide-dependent protein kinase-1, putative, expressed no original description	Os.8912.1.S1_at
ORTHOMCL10137	10137	ORTHOMCL10137(3 genes,3 taxa):	AT3G10420.2	ATH	not assigned.no ontology	sporulation protein-related | chr3:3239180-3242537 FORWARD	258925_at						1.13513			1.13513
ORTHOMCL10137	10137	ORTHOMCL10137(3 genes,3 taxa):	Bradi1g55007.1	BDI	not assigned.no ontology	(loc_os07g08970.1 : 980.0) no description available & (at3g10420 : 675.0) P-loop containing nucleoside triphosphate hydrolases superfamily protein; FUNCTIONS IN: nucleoside-triphosphatase activity, nucleotide binding; LOCATED IN: chloroplast; EXPRESSED IN: 20 plant structures; EXPRESSED DURING: 12 growth stages; CONTAINS InterPro DOMAIN/s: ATPase, AAA+ type, core (InterPro:IPR003593); BEST Arabid…	Bradi1g55007
ORTHOMCL10137	10137	ORTHOMCL10137(3 genes,3 taxa):	LOC_Os07g08970.1	OSA	not assigned.no ontology	highly similar to ( 696) AT3G10420	OsAffx.5257.1.S1_at			-2.9575	-2.01518					-2.48634
ORTHOMCL10138	10138	ORTHOMCL10138(3 genes,3 taxa):	AT3G10405.1	ATH	not assigned.unknown	unknown protein | chr3:3233715-3235289 REVERSE
ORTHOMCL10138	10138	ORTHOMCL10138(3 genes,3 taxa):	Bradi3g32497.1	BDI	not assigned.unknown	(loc_os10g39800.1 : 253.0) no description available & (at3g10405 : 177.0) unknown protein; FUNCTIONS IN: molecular_function unknown; INVOLVED IN: pollen development; LOCATED IN: chloroplast; Has 44 Blast hits to 44 proteins in 20 species: Archae - 0; Bacteria - 4; Metazoa - 0; Fungi - 0; Plants - 39; Viruses - 0; Other Eukaryotes - 1 (source: NCBI BLink). & (reliability: 354.0) & (original descri…	Bradi3g32497	-2.33481	1.55745							-0.388683
ORTHOMCL10138	10138	ORTHOMCL10138(3 genes,3 taxa):	LOC_Os10g39800.1	OSA	not assigned.unknown	weakly similar to ( 181) AT3G10405	Os.46632.1.S1_at
ORTHOMCL10139	10139	ORTHOMCL10139(3 genes,3 taxa):	AT3G10400.1	ATH	RNA.RNA binding	RNA recognition motif (RRM)-containing protein | chr3:3232608-3233685 FORWARD	258943_at
ORTHOMCL10139	10139	ORTHOMCL10139(3 genes,3 taxa):	Bradi4g37160.1	BDI	RNA.RNA binding	(loc_os09g37720.1 : 244.0) no description available & (at3g10400 : 167.0) RNA recognition motif and CCHC-type zinc finger domains containing protein; FUNCTIONS IN: RNA binding, nucleotide binding, zinc ion binding, nucleic acid binding; INVOLVED IN: biological_process unknown; LOCATED IN: cellular_component unknown; EXPRESSED IN: 16 plant structures; EXPRESSED DURING: 7 growth stages; CONTAINS In…	Bradi4g37160
ORTHOMCL10139	10139	ORTHOMCL10139(3 genes,3 taxa):	LOC_Os09g37720.1	OSA	RNA.RNA binding	weakly similar to ( 174) AT3G10400 | Symbols: | RNA recognition motif (RRM)-containing protein | chr3:3232636-3233421 FORWARDmoderately similar to ( 291) loc_os09g37720 12009.m06719 protein RNA binding protein, putative, expressed no original description
ORTHOMCL1014	1014	ORTHOMCL1014(8 genes,3 taxa):	AT1G10090.1	ATH	not assigned.unknown	unknown protein | chr1:3290311-3296198 REVERSE	264515_at 264516_at
ORTHOMCL1014	1014	ORTHOMCL1014(8 genes,3 taxa):	AT1G58520.2	ATH	not assigned.unknown	Symbols: RXW8 | hydrolase, acting on ester bonds / lipase | chr1:21729913-21738652 FORWARD	252756_s_at
ORTHOMCL1014	1014	ORTHOMCL1014(8 genes,3 taxa):	Bradi4g00860.4	BDI	not assigned.unknown	(loc_os12g43720.1 : 1323.0) no description available & (at1g58520 : 757.0) RXW8; FUNCTIONS IN: hydrolase activity, acting on ester bonds, lipase activity; INVOLVED IN: lipid metabolic process; LOCATED IN: endomembrane system; CONTAINS InterPro DOMAIN/s: Lipase, GDSL, active site (InterPro:IPR008265), Lipase, GDSL (InterPro:IPR001087); BEST Arabidopsis thaliana protein match is: GDSL-like Lipase/A…	Bradi4g00860	-2.43798								-2.43798
ORTHOMCL1014	1014	ORTHOMCL1014(8 genes,3 taxa):	Bradi1g10130.1	BDI	not assigned.unknown	(loc_os03g51620.1 : 1186.0) no description available & (at1g58520 : 650.0) RXW8; FUNCTIONS IN: hydrolase activity, acting on ester bonds, lipase activity; INVOLVED IN: lipid metabolic process; LOCATED IN: endomembrane system; CONTAINS InterPro DOMAIN/s: Lipase, GDSL, active site (InterPro:IPR008265), Lipase, GDSL (InterPro:IPR001087); BEST Arabidopsis thaliana protein match is: GDSL-like Lipase/A…	Bradi1g10130
ORTHOMCL1014	1014	ORTHOMCL1014(8 genes,3 taxa):	Bradi1g12670.1	BDI	not assigned.unknown	(loc_os12g43720.1 : 1174.0) no description available & (at1g58520 : 733.0) RXW8; FUNCTIONS IN: hydrolase activity, acting on ester bonds, lipase activity; INVOLVED IN: lipid metabolic process; LOCATED IN: endomembrane system; CONTAINS InterPro DOMAIN/s: Lipase, GDSL, active site (InterPro:IPR008265), Lipase, GDSL (InterPro:IPR001087); BEST Arabidopsis thaliana protein match is: GDSL-like Lipase/A…	Bradi1g12670
ORTHOMCL1014	1014	ORTHOMCL1014(8 genes,3 taxa):	LOC_Os03g47070.1	OSA	stress.abiotic.drought/salt	highly similar to ( 509) AT1G58520 | Symbols: RXW8 | hydrolase, acting on ester bonds / lipase | chr1:21729913-21731344 FORWARDhighly similar to ( 936) loc_os03g47070 12003.m101432 protein RXW8, putative, expressed DUF221 COG5594 no original description	Os.51210.1.S1_at			-1.13466	-1.08861					-1.11163
ORTHOMCL1014	1014	ORTHOMCL1014(8 genes,3 taxa):	LOC_Os03g51620.1	OSA	stress.abiotic.drought/salt	highly similar to ( 669) AT1G58520 | Symbols: RXW8 | hydrolase, acting on ester bonds / lipase | chr1:21729913-21731344 FORWARDnearly identical (1428) loc_os03g51620 12003.m10140 protein RXW8, putative, expressed DUF221 COG5594 no original description
ORTHOMCL1014	1014	ORTHOMCL1014(8 genes,3 taxa):	LOC_Os12g43720.1	OSA	stress.abiotic.drought/salt	highly similar to ( 775) AT1G58520 | Symbols: RXW8 | hydrolase, acting on ester bonds / lipase | chr1:21729913-21731344 FORWARDnearly identical (1507) loc_os12g43720 12012.m08145 protein RXW8, putative, expressed DUF221 COG5594 no original description	Os.54341.1.S1_at			-1.72561	-1.84691					-1.78626
ORTHOMCL10140	10140	ORTHOMCL10140(3 genes,3 taxa):	AT3G10380.1	ATH	cell.vesicle transport	Symbols: SEC8, ATSEC8 | SEC8 (SUBUNIT OF EXOCYST COMPLEX 8) | chr3:3219523-3228933 REVERSE	259156_at
ORTHOMCL10140	10140	ORTHOMCL10140(3 genes,3 taxa):	Bradi3g20450.1	BDI	cell.vesicle transport	(loc_os08g22864.1 : 1774.0) no description available & (at3g10380 : 1138.0) Subunit of the Putative Arabidopsis Exocyst Complex; subunit of exocyst complex 8 (SEC8); INVOLVED IN: pollen germination, mucilage biosynthetic process involved in seed coat development, pollen tube growth; LOCATED IN: cytosol, plasma membrane, exocyst; EXPRESSED IN: 25 plant structures; EXPRESSED DURING: 13 growth stage…	Bradi3g20450
ORTHOMCL10140	10140	ORTHOMCL10140(3 genes,3 taxa):	LOC_Os08g22864.1	OSA	cell.vesicle transport	nearly identical (1166) AT3G10380 | Symbols: SEC8, ATSEC8 | SEC8 (SUBUNIT OF EXOCYST COMPLEX 8) | chr3:3219922-3228356 REVERSEnearly identical (1965) loc_os08g22864 12008.m26860 protein sec8 exocyst complex component specific domain containing protein, expressed no original description	Os.15141.1.S1_at
ORTHOMCL10141	10141	ORTHOMCL10141(3 genes,3 taxa):	AT3G10370.1	ATH	lipid metabolism.glyceral metabolism.FAD-dependent glycerol-3-phosphate dehydrogenase	Symbols: SDP6 | SDP6 (SUGAR-DEPENDENT 6); glycerol-3-phosphate dehydrogenase | chr3:3216368-3219270 FORWARD	259146_at						-1.14683			-1.14683
ORTHOMCL10141	10141	ORTHOMCL10141(3 genes,3 taxa):	Bradi5g03810.1	BDI	lipid metabolism.glyceral metabolism.FAD-dependent glycerol-3-phosphate dehydrogenase	(loc_os04g14790.1 : 1086.0) no description available & (at3g10370 : 946.0) mitochondrial FAD-dependent glycerol-3-phosphate dehydrogenase. possibly involved in storage lipid catabolism and glycerol assimilation, and in glycerol-3-phosphate shuttle which transports reducing power from cytosol to mitochondrion.; SUGAR-DEPENDENT 6 (SDP6); FUNCTIONS IN: glycerol-3-phosphate dehydrogenase activity; IN…	Bradi5g03810
ORTHOMCL10141	10141	ORTHOMCL10141(3 genes,3 taxa):	LOC_Os04g14790.1	OSA	lipid metabolism.glyceral metabolism.FAD-dependent glycerol-3-phosphate dehydrogenase	highly similar to ( 952) AT3G10370 | Symbols: SDP6 | SDP6 (SUGAR-DEPENDENT 6); glycerol-3-phosphate dehydrogenase | chr3:3216502-3219027 FORWARDnearly identical (1144) loc_os04g14790 12004.m06716 protein glycerol-3-phosphate dehydrogenase, mitochondrial precursor, putative, expressed GlpA glpD glpA DAO no original description	Os.21792.1.S1_at			-1.07475						-1.07475
ORTHOMCL10142	10142	ORTHOMCL10142(3 genes,3 taxa):	AT3G10350.2	ATH	transport.unspecified anions.arsenite-transporting ATPase	anion-transporting ATPase family protein | chr3:3208239-3211294 FORWARD	259148_at
ORTHOMCL10142	10142	ORTHOMCL10142(3 genes,3 taxa):	Bradi3g59400.1	BDI	transport.unspecified anions.arsenite-transporting ATPase	(loc_os02g51100.1 : 566.0) no description available & (at3g10350 : 528.0) P-loop containing nucleoside triphosphate hydrolases superfamily protein; FUNCTIONS IN: ATP binding; INVOLVED IN: cellular metal ion homeostasis, anion transport; LOCATED IN: membrane; EXPRESSED IN: 23 plant structures; EXPRESSED DURING: 13 growth stages; CONTAINS InterPro DOMAIN/s: ATPase, anion-transporting (InterPro:IPR0…	Bradi3g59400		1.30871							1.30871
ORTHOMCL10142	10142	ORTHOMCL10142(3 genes,3 taxa):	LOC_Os02g51100.1	OSA	transport.unspecified anions.arsenite-transporting ATPase	highly similar to ( 519) AT3G10350 | Symbols: | anion-transporting ATPase family protein | chr3:3208310-3210678 FORWARDhighly similar to ( 625) loc_os02g51100 12002.m10144 protein arsenical pump-driving ATPase, putative, expressed ArsA_ATPase ArsA_ATPase ArsA ArsA no original description	Os.23055.1.A1_at
ORTHOMCL10143	10143	ORTHOMCL10143(3 genes,3 taxa):	AT3G10330.1	ATH	RNA.transcription	transcription initiation factor IIB-2 / general transcription factor TFIIB-2 (TFIIB2) | chr3:3199770-3201855 FORWARD	259155_at
ORTHOMCL10143	10143	ORTHOMCL10143(3 genes,3 taxa):	Bradi4g36290.1	BDI	RNA.transcription	(q8w0w3|tf2b_orysa : 615.0) Transcription initiation factor IIB (General transcription factor TFIIB) - Oryza sativa (Rice) & (loc_os09g36440.1 : 615.0) no description available & (at3g10330 : 541.0) Cyclin-like family protein; FUNCTIONS IN: RNA polymerase II transcription factor activity, transcription regulator activity, zinc ion binding, translation initiation factor activity; INVOLVED IN: tran…	Bradi4g36290
ORTHOMCL10143	10143	ORTHOMCL10143(3 genes,3 taxa):	LOC_Os09g36440.1	OSA	RNA.transcription	highly similar to ( 546) AT3G10330 | Symbols: | transcription initiation factor IIB-2 / general transcription factor TFIIB-2 (TFIIB2) | chr3:3199907-3201642 FORWARDhighly similar to ( 624) TF2B_ORYSA Transcription initiation factor IIB (General transcription factor TFIIB) - Oryza sativa (Rice)highly similar to ( 624) loc_os09g36440 12009.m06593 protein transcription initiation factor IIB, putativ…	Os.10851.1.S1_at			1.22467	1.00266					1.11367
ORTHOMCL10144	10144	ORTHOMCL10144(3 genes,3 taxa):	AT3G10260.3	ATH	not assigned.no ontology	reticulon family protein | chr3:3171222-3172959 REVERSE	259154_at
ORTHOMCL10144	10144	ORTHOMCL10144(3 genes,3 taxa):	Bradi1g06700.1	BDI	not assigned.no ontology	(loc_os03g56900.1 : 406.0) no description available & (at3g10260 : 276.0) Reticulon family protein; CONTAINS InterPro DOMAIN/s: Reticulon (InterPro:IPR003388); BEST Arabidopsis thaliana protein match is: Reticulon family protein (TAIR:AT3G61560.1); Has 1060 Blast hits to 1060 proteins in 78 species: Archae - 0; Bacteria - 0; Metazoa - 591; Fungi - 0; Plants - 458; Viruses - 0; Other Eukaryotes - …	Bradi1g06700		-1.16628							-1.16628
ORTHOMCL10144	10144	ORTHOMCL10144(3 genes,3 taxa):	LOC_Os03g56900.1	OSA	not assigned.no ontology	moderately similar to ( 275) AT3G10260 | Symbols: | reticulon family protein | chr3:3171413-3172568 REVERSEmoderately similar to ( 491) loc_os03g56900 12003.m101524 protein seed maturation protein, putative, expressed Reticulon no original description	Os.2820.1.A1_at
ORTHOMCL10145	10145	ORTHOMCL10145(3 genes,3 taxa):	AT3G10230.1	ATH	secondary metabolism.isoprenoids.carotenoids.lycopene beta cyclase	Symbols: LYC | LYC (LYCOPENE CYCLASE); lycopene beta cyclase | chr3:3164075-3166038 REVERSE	259140_at						1.24112			1.24112
ORTHOMCL10145	10145	ORTHOMCL10145(3 genes,3 taxa):	Bradi3g06597.1	BDI	secondary metabolism.isoprenoids.carotenoids.lycopene beta cyclase	(loc_os02g09750.1 : 791.0) no description available & (at3g10230 : 714.0) Encodes a protein with lycopene &#946;-cyclase activity. This enzyme uses the linear, symmetrical lycopene as substrate. However, unlike the &#949;-cyclase which adds only one ring, the &#946;-cyclase introduces a ring at both ends of lycopene to form the bicyclic &beta;-carotene.; lycopene cyclase (LYC); CONTAINS InterPro …	Bradi3g06597
ORTHOMCL10145	10145	ORTHOMCL10145(3 genes,3 taxa):	LOC_Os02g09750.1	OSA	secondary metabolism.isoprenoids.carotenoids.lycopene beta cyclase	highly similar to ( 679) AT3G10230 | Symbols: LYC | LYC (LYCOPENE CYCLASE); lycopene beta cyclase | chr3:3164340-3165449 REVERSEhighly similar to ( 672) LCYB_CAPAN Lycopene beta cyclase, chloroplast precursor (EC 1.14.-.-) - Capsicum annuum (Bell pepper)highly similar to ( 865) loc_os02g09750 12002.m06272 protein lycopene beta cyclase, chloroplast precursor, putative, expressedLycopene_cycl FixC …	OsAffx.11962.1.S1_at			-1.00982						-1.00982
ORTHOMCL10146	10146	ORTHOMCL10146(3 genes,3 taxa):	AT3G10220.1	ATH	cell.organisation	tubulin folding cofactor B | chr3:3161757-3164231 FORWARD	259141_at
ORTHOMCL10146	10146	ORTHOMCL10146(3 genes,3 taxa):	LOC_Os04g59560.1	OSA	cell.organisation	moderately similar to ( 326) AT3G10220 | Symbols: | tubulin folding cofactor B | chr3:3161977-3164037 FORWARDmoderately similar to ( 492) loc_os04g59560 12004.m35542 protein tubulin-specific chaperone B, putative, expressed CAP_GLY Alp11_N no original description	Os.49141.1.S1_at
ORTHOMCL10146	10146	ORTHOMCL10146(3 genes,3 taxa):	Bradi5g27560.1	BDI	cell.organisation.cytoskeleton.mikrotubuli	(loc_os04g59560.1 : 400.0) no description available & (at3g10220 : 312.0) Encodes a tubulin-binding cofactor. Homozygous mutant plants are embryo lethal. Heterozygous mutant plants showed increased ploidy and higher numbers of spindles and phragmoplasts, suggesting a role in cell division.; tubulin folding cofactor B; FUNCTIONS IN: molecular_function unknown; INVOLVED IN: tubulin complex assembly…	Bradi5g27560
ORTHOMCL10147	10147	ORTHOMCL10147(3 genes,3 taxa):	AT3G10210.1	ATH	not assigned.no ontology	FUNCTIONS IN: molecular_function unknown; INVOLVED IN: biological_process unknown; LOCATED IN: cellular_component unknown; EXPRESSED IN: 23 plant structures; EXPRESSED DURING: 13 growth stages; CONTAINS InterPro DOMAIN/s: Cellular retinaldehyde-binding/triple function, C-terminal (InterPro:IPR001251); BEST Arabidopsis thaliana protein match is: Rho-GTPase-activating protein-related (TAIR:AT4G3575…	259152_at
ORTHOMCL10147	10147	ORTHOMCL10147(3 genes,3 taxa):	Bradi2g60740.1	BDI	not assigned.no ontology	(loc_os01g71980.1 : 438.0) no description available & (at3g10210 : 285.0) SEC14 cytosolic factor family protein / phosphoglyceride transfer family protein; CONTAINS InterPro DOMAIN/s: Cellular retinaldehyde-binding/triple function, C-terminal (InterPro:IPR001251); BEST Arabidopsis thaliana protein match is: SEC14 cytosolic factor family protein / phosphoglyceride transfer family protein (TAIR:AT4…	Bradi2g60740
ORTHOMCL10147	10147	ORTHOMCL10147(3 genes,3 taxa):	LOC_Os01g71980.1	OSA	signalling.G-proteins	moderately similar to ( 268) AT3G10210 | Symbols: | FUNCTIONS IN: molecular_function unknown; INVOLVED IN: biological_process unknown; LOCATED IN: cellular_component unknown; EXPRESSED IN: 23 plant structures; EXPRESSED DURING: 13 growth stages; CONTAINS InterPro DOMAIN/s: Cellular retinaldehyde-binding/triple function, C-terminal (InterPro:IPR001251); BEST Arabidopsis thaliana protein match is: …	OsAffx.24009.1.S1_at
ORTHOMCL10148	10148	ORTHOMCL10148(3 genes,3 taxa):	AT3G10180.1	ATH	cell.organisation	kinesin motor protein-related | chr3:3143474-3154644 REVERSE	259144_at 259145_at
ORTHOMCL10148	10148	ORTHOMCL10148(3 genes,3 taxa):	Bradi4g30490.3	BDI	cell.organisation	(at3g10180 : 807.0) P-loop containing nucleoside triphosphate hydrolases superfamily protein; FUNCTIONS IN: microtubule motor activity, ATP binding; INVOLVED IN: microtubule-based movement; EXPRESSED IN: 15 plant structures; EXPRESSED DURING: 6 growth stages; CONTAINS InterPro DOMAIN/s: Kinesin, motor region, conserved site (InterPro:IPR019821), Kinesin, motor domain (InterPro:IPR001752); BEST Ar…	Bradi4g30490		-1.45073							-1.45073
ORTHOMCL10148	10148	ORTHOMCL10148(3 genes,3 taxa):	LOC_Os09g25380.1	OSA	cell.organisation	weakly similar to ( 159) AT3G10180 | Symbols: | kinesin motor protein-related | chr3:3143474-3154644 REVERSEmoderately similar to ( 334) loc_os09g25380 12009.m05690 protein ATP binding protein, putative, expressed no original description	#N/A
ORTHOMCL10149	10149	ORTHOMCL10149(3 genes,3 taxa):	AT3G10150.1	ATH	misc.acid and other phosphatases	Symbols: ATPAP16, PAP16 | PAP16 (PURPLE ACID PHOSPHATASE 16); acid phosphatase/ protein serine/threonine phosphatase | chr3:3137362-3139056 REVERSE	258932_at
ORTHOMCL10149	10149	ORTHOMCL10149(3 genes,3 taxa):	Bradi2g60548.1	BDI	misc.acid and other phosphatases	(loc_os01g71420.1 : 558.0) no description available & (at3g10150 : 452.0) purple acid phosphatase 16 (PAP16); FUNCTIONS IN: protein serine/threonine phosphatase activity, acid phosphatase activity; INVOLVED IN: biological_process unknown; LOCATED IN: membrane; EXPRESSED IN: 15 plant structures; EXPRESSED DURING: 7 growth stages; CONTAINS InterPro DOMAIN/s: Metallophosphoesterase (InterPro:IPR0048…	Bradi2g60548
ORTHOMCL10149	10149	ORTHOMCL10149(3 genes,3 taxa):	LOC_Os01g71420.1	OSA	misc.acid and other phosphatases	moderately similar to ( 457) AT3G10150 | Symbols: ATPAP16, PAP16 | PAP16 (PURPLE ACID PHOSPHATASE 16); acid phosphatase/ protein serine/threonine phosphatase | chr3:3137502-3139056 REVERSEhighly similar to ( 695) loc_os01g71420 12001.m13185 protein hydrolase/ protein serine/threonine phosphatase, putative, expressed no original description
ORTHOMCL1015	1015	ORTHOMCL1015(8 genes,3 taxa):	AT1G09590.1	ATH	protein.synthesis.ribosomal protein.eukaryotic.60S subunit.L21	60S ribosomal protein L21 (RPL21A) | chr1:3106502-3107772 FORWARD	264679_s_at						-1.30296			-1.30296
ORTHOMCL1015	1015	ORTHOMCL1015(8 genes,3 taxa):	AT1G09690.1	ATH	protein.synthesis.ribosomal protein.eukaryotic.60S subunit.L21	60S ribosomal protein L21 (RPL21C) | chr1:3136188-3137475 REVERSE	264679_s_at						-1.30296			-1.30296
ORTHOMCL1015	1015	ORTHOMCL1015(8 genes,3 taxa):	AT1G57660.1	ATH	protein.synthesis.ribosomal protein.eukaryotic.60S subunit.L21	60S ribosomal protein L21 (RPL21E) | chr1:21355520-21356537 FORWARD	246379_s_at
ORTHOMCL1015	1015	ORTHOMCL1015(8 genes,3 taxa):	AT1G57860.1	ATH	protein.synthesis.ribosomal protein.eukaryotic.60S subunit.L21	60S ribosomal protein L21 | chr1:21429898-21430865 REVERSE	246379_s_at
ORTHOMCL1015	1015	ORTHOMCL1015(8 genes,3 taxa):	Bradi1g75620.1	BDI	protein.synthesis.ribosomal protein.eukaryotic.60S subunit.L21	(loc_os10g32820.1 : 300.0) no description available & (at1g09690 : 283.0) Translation protein SH3-like family protein; FUNCTIONS IN: structural constituent of ribosome; INVOLVED IN: translation; LOCATED IN: ribosome, cytosolic large ribosomal subunit; EXPRESSED IN: juvenile leaf, pollen tube; CONTAINS InterPro DOMAIN/s: Translation protein SH3-like (InterPro:IPR008991), Ribosomal protein L21e (In…	Bradi1g75620
ORTHOMCL1015	1015	ORTHOMCL1015(8 genes,3 taxa):	Bradi3g28220.1	BDI	protein.synthesis.ribosomal protein.eukaryotic.60S subunit.L21	(loc_os10g32820.1 : 295.0) no description available & (at1g09690 : 281.0) Translation protein SH3-like family protein; FUNCTIONS IN: structural constituent of ribosome; INVOLVED IN: translation; LOCATED IN: ribosome, cytosolic large ribosomal subunit; EXPRESSED IN: juvenile leaf, pollen tube; CONTAINS InterPro DOMAIN/s: Translation protein SH3-like (InterPro:IPR008991), Ribosomal protein L21e (In…	Bradi3g28220
ORTHOMCL1015	1015	ORTHOMCL1015(8 genes,3 taxa):	LOC_Os03g04750.1	OSA	protein.synthesis.ribosomal protein.eukaryotic.60S subunit.L21	moderately similar to ( 288) AT1G57860 | Symbols: | 60S ribosomal protein L21 | chr1:21430034-21430827 REVERSEmoderately similar to ( 312) loc_os03g04750 12003.m06002 protein 60S ribosomal protein L21, putative, expressed Ribosomal_L21e RPL21A no original description	Os.46086.1.S1_s_at
ORTHOMCL1015	1015	ORTHOMCL1015(8 genes,3 taxa):	LOC_Os10g32820.1	OSA	protein.synthesis.ribosomal protein.eukaryotic.60S subunit.L21	moderately similar to ( 286) AT1G57860 | Symbols: | 60S ribosomal protein L21 | chr1:21430034-21430827 REVERSEmoderately similar to ( 311) loc_os10g32820 12010.m06118 protein 60S ribosomal protein L21, putative, expressed Ribosomal_L21e RPL21A no original description	Os.2247.1.S1_at
ORTHOMCL10150	10150	ORTHOMCL10150(3 genes,3 taxa):	AT3G10130.1	ATH	redox.heme	SOUL heme-binding family protein | chr3:3130998-3133192 REVERSE
ORTHOMCL10150	10150	ORTHOMCL10150(3 genes,3 taxa):	Bradi3g44930.2	BDI	redox.heme	(loc_os02g33020.1 : 347.0) no description available & (at3g10130 : 259.0) SOUL heme-binding family protein; FUNCTIONS IN: binding; INVOLVED IN: biological_process unknown; LOCATED IN: chloroplast thylakoid membrane, chloroplast, plastoglobule; CONTAINS InterPro DOMAIN/s: SOUL haem-binding protein (InterPro:IPR006917); BEST Arabidopsis thaliana protein match is: SOUL heme-binding family protein (T…	Bradi3g44930
ORTHOMCL10150	10150	ORTHOMCL10150(3 genes,3 taxa):	LOC_Os02g33020.1	OSA	redox.heme	moderately similar to ( 257) AT3G10130 | Symbols: | SOUL heme-binding family protein | chr3:3131122-3133158 REVERSEmoderately similar to ( 406) loc_os02g33020 12002.m08395 protein SOUL heme-binding protein, putative, expressedSOUL no original description	OsAffx.24550.1.S1_at			-2.16521	-1.6562					-1.9107
ORTHOMCL10151	10151	ORTHOMCL10151(3 genes,3 taxa):	AT3G10080.1	ATH	stress.abiotic.unspecified	germin-like protein, putative | chr3:3107275-3108177 REVERSE	258938_at					-3.05835	-3.02786	-1.15112		-2.41244
ORTHOMCL10151	10151	ORTHOMCL10151(3 genes,3 taxa):	Bradi3g44880.1	BDI	stress.abiotic.unspecified	(loc_os02g32980.1 : 332.0) no description available & (at3g10080 : 212.0) RmlC-like cupins superfamily protein; FUNCTIONS IN: manganese ion binding, nutrient reservoir activity; INVOLVED IN: biological_process unknown; LOCATED IN: endomembrane system, apoplast; EXPRESSED IN: 22 plant structures; EXPRESSED DURING: 13 growth stages; CONTAINS InterPro DOMAIN/s: Cupin, RmlC-type (InterPro:IPR011051),…	Bradi3g44880
ORTHOMCL10151	10151	ORTHOMCL10151(3 genes,3 taxa):	LOC_Os02g32980.1	OSA	stress.abiotic.unspecified	moderately similar to ( 222) AT3G10080 | Symbols: | germin-like protein, putative | chr3:3107476-3108159 REVERSEweakly similar to ( 147) GLP1_MESCR Germin-like protein precursor - Mesembryanthemum crystallinum (Common ice plant)moderately similar to ( 380) loc_os02g32980 12002.m08391 protein germin-like protein subfamily 3 member 2 precursor, putative, expressedCupin_1 no original description	Os.50966.1.S1_at			2.67209	2.59591					2.634
ORTHOMCL10152	10152	ORTHOMCL10152(3 genes,3 taxa):	AT3G10040.1	ATH	RNA.regulation of transcription.Trihelix, Triple-Helix transcription factor family	transcription factor | chr3:3096415-3098071 REVERSE	258930_at					2.69352	3.05108	4.79058	4.18494	3.68003	Core hypoxia
ORTHOMCL10152	10152	ORTHOMCL10152(3 genes,3 taxa):	Bradi2g12030.2	BDI	RNA.regulation of transcription.Trihelix, Triple-Helix transcription factor family	(loc_os01g21590.1 : 169.0) no description available & (at3g10040 : 141.0) sequence-specific DNA binding transcription factors; BEST Arabidopsis thaliana protein match is: unknown protein (TAIR:AT1G76870.1); Has 3136 Blast hits to 1955 proteins in 249 species: Archae - 4; Bacteria - 147; Metazoa - 846; Fungi - 267; Plants - 330; Viruses - 57; Other Eukaryotes - 1485 (source: NCBI BLink). & (reliab…	Bradi2g12030	4.74701	4.9498							4.8484
ORTHOMCL10152	10152	ORTHOMCL10152(3 genes,3 taxa):	LOC_Os01g21590.1	OSA	RNA.regulation of transcription.Trihelix, Triple-Helix transcription factor family	weakly similar to ( 150) AT3G10040	#N/A
ORTHOMCL10153	10153	ORTHOMCL10153(3 genes,3 taxa):	AT3G10030.1	ATH	nucleotide metabolism.phosphotransfer and pyrophosphatases.uridylate kinase	aspartate/glutamate/uridylate kinase family protein | chr3:3092023-3094945 REVERSE	258885_at					1.73251	2.19742			1.96496
ORTHOMCL10153	10153	ORTHOMCL10153(3 genes,3 taxa):	Bradi5g08980.1	BDI	nucleotide metabolism.phosphotransfer and pyrophosphatases.uridylate kinase	(loc_os04g33300.1 : 492.0) no description available & (at3g10030 : 450.0) aspartate/glutamate/uridylate kinase family protein; FUNCTIONS IN: DNA binding; INVOLVED IN: cellular amino acid biosynthetic process; LOCATED IN: cytoplasm; EXPRESSED IN: 24 plant structures; EXPRESSED DURING: 15 growth stages; CONTAINS InterPro DOMAIN/s: SANT, DNA-binding (InterPro:IPR001005), Aspartate/glutamate/uridylat…	Bradi5g08980
ORTHOMCL10153	10153	ORTHOMCL10153(3 genes,3 taxa):	LOC_Os04g33300.1	OSA	nucleotide metabolism.phosphotransfer and pyrophosphatases.uridylate kinase	moderately similar to ( 308) AT3G10030 | Symbols: | aspartate/glutamate/uridylate kinase family protein | chr3:3092618-3094831 REVERSEhighly similar to ( 545) loc_os04g33300 12004.m08425 protein uridylate kinase, putative, expressedAAK_UMPK-PyrH-Ec pyrH AAK_UMPK-like PyrH PRK12443 AA_kinase no original description	OsAffx.14110.1.S1_s_at
ORTHOMCL10154	10154	ORTHOMCL10154(3 genes,3 taxa):	AT3G09925.1	ATH	stress.abiotic.unspecified	pollen Ole e 1 allergen and extensin family protein | chr3:3051868-3052784 REVERSE
ORTHOMCL10154	10154	ORTHOMCL10154(3 genes,3 taxa):	Bradi3g32620.1	BDI	stress.abiotic.unspecified	(loc_os10g39890.1 : 171.0) no description available & (at3g09925 : 98.2) Pollen Ole e 1 allergen and extensin family protein; FUNCTIONS IN: molecular_function unknown; INVOLVED IN: biological_process unknown; LOCATED IN: endomembrane system; CONTAINS InterPro DOMAIN/s: Pollen Ole e 1 allergen/extensin (InterPro:IPR006041); BEST Arabidopsis thaliana protein match is: Pollen Ole e 1 allergen and ex…	Bradi3g32620
ORTHOMCL10154	10154	ORTHOMCL10154(3 genes,3 taxa):	LOC_Os10g39890.1	OSA	stress.abiotic.unspecified	weakly similar to ( 105) AT3G09925 | Symbols: | pollen Ole e 1 allergen and extensin family protein | chr3:3051868-3052784 REVERSEmoderately similar to ( 283) loc_os10g39890 12010.m06760 protein pollen proteins Ole e I family protein, expressed no original description
ORTHOMCL10155	10155	ORTHOMCL10155(3 genes,3 taxa):	AT3G09890.1	ATH	cell.organisation	ankyrin repeat family protein | chr3:3032559-3034443 FORWARD	258657_at						-1.10086			-1.10086
ORTHOMCL10155	10155	ORTHOMCL10155(3 genes,3 taxa):	Bradi1g75360.1	BDI	cell.organisation	(loc_os03g05260.1 : 253.0) no description available & (at3g09890 : 189.0) Ankyrin repeat family protein; INVOLVED IN: biological_process unknown; LOCATED IN: cellular_component unknown; EXPRESSED IN: 15 plant structures; EXPRESSED DURING: 8 growth stages; CONTAINS InterPro DOMAIN/s: Ankyrin repeat-containing domain (InterPro:IPR020683), Ankyrin repeat (InterPro:IPR002110); BEST Arabidopsis thalia…	Bradi1g75360
ORTHOMCL10155	10155	ORTHOMCL10155(3 genes,3 taxa):	LOC_Os03g05260.1	OSA	cell.organisation	weakly similar to ( 177) AT3G09890 | Symbols: | ankyrin repeat family protein | chr3:3032678-3033849 FORWARDmoderately similar to ( 374) loc_os03g05260 12003.m06050 protein tankyrase 1, putative, expressed ANK no original description	Os.23316.1.A1_at
ORTHOMCL10156	10156	ORTHOMCL10156(3 genes,2 taxa):	AT3G09880.1	ATH	protein.postranslational modification	Symbols: ATB BETA | ATB BETA; protein phosphatase type 2A regulator | chr3:3029511-3032256 FORWARD	258659_at					1.30068	1.53764			1.41916
ORTHOMCL10156	10156	ORTHOMCL10156(3 genes,2 taxa):	AT5G03470.1	ATH	protein.postranslational modification	Symbols: ATB ALPHA | ATB ALPHA; protein phosphatase type 2A regulator | chr5:866449-869024 FORWARD	250900_at
ORTHOMCL10156	10156	ORTHOMCL10156(3 genes,2 taxa):	Bradi1g12470.1	BDI	protein.postranslational modification	(loc_os03g47790.3 : 692.0) no description available & (gnl|cdd|85563 : 675.0) no description available & (gnl|cdd|37296 : 636.0) no description available & (at3g09880 : 526.0) Encodes B regulatory subunit of PP2A (AtBbeta).; ATB BETA; FUNCTIONS IN: protein phosphatase type 2A regulator activity; INVOLVED IN: signal transduction; LOCATED IN: protein phosphatase type 2A complex; EXPRESSED IN: 22 pl…	Bradi1g12470
ORTHOMCL10157	10157	ORTHOMCL10157(3 genes,3 taxa):	AT3G09860.1	ATH	not assigned.unknown	unknown protein | chr3:3026055-3027234 FORWARD
ORTHOMCL10157	10157	ORTHOMCL10157(3 genes,3 taxa):	Bradi1g14990.1	BDI	not assigned.unknown	(original description: pacid=31128255 transcript=Bradi1g14990.1 locus=Bradi1g14990 ID=Bradi1g14990.1.v2.1 annot-version=v2.1)	Bradi1g14990
ORTHOMCL10157	10157	ORTHOMCL10157(3 genes,3 taxa):	LOC_Os03g38120.1	OSA	not assigned.unknown	weakly similar to ( 127) loc_os03g38120 12003.m08914 protein expressed protein no original description	#N/A
ORTHOMCL10158	10158	ORTHOMCL10158(3 genes,3 taxa):	AT3G09850.1	ATH	not assigned.no ontology	D111/G-patch domain-containing protein | chr3:3023211-3025851 REVERSE	258660_at						1.07979			1.07979
ORTHOMCL10158	10158	ORTHOMCL10158(3 genes,3 taxa):	Bradi3g19870.1	BDI	not assigned.no ontology	(loc_os08g19170.1 : 756.0) no description available & (at3g09850 : 293.0) D111/G-patch domain-containing protein; FUNCTIONS IN: nucleic acid binding; INVOLVED IN: biological_process unknown; LOCATED IN: intracellular, chloroplast; EXPRESSED IN: 25 plant structures; EXPRESSED DURING: 14 growth stages; CONTAINS InterPro DOMAIN/s: D111/G-patch (InterPro:IPR000467); BEST Arabidopsis thaliana protein …	Bradi3g19870
ORTHOMCL10158	10158	ORTHOMCL10158(3 genes,3 taxa):	LOC_Os08g19170.1	OSA	not assigned.no ontology	moderately similar to ( 307) AT3G09850 | Symbols: | D111/G-patch domain-containing protein | chr3:3023397-3025742 REVERSEhighly similar to ( 949) loc_os08g19170 12008.m05987 protein G-patch domain containing protein, expressed no original description	OsAffx.29271.1.S1_at
ORTHOMCL10159	10159	ORTHOMCL10159(3 genes,3 taxa):	AT3G09660.1	ATH	DNA.synthesis/chromatin structure	Symbols: MCM8 | MCM8; ATP binding / DNA binding / DNA-dependent ATPase/ nucleoside-triphosphatase/ nucleotide binding | chr3:2961233-2966166 REVERSE	258697_at
ORTHOMCL10159	10159	ORTHOMCL10159(3 genes,3 taxa):	Bradi2g22907.1	BDI	DNA.synthesis/chromatin structure	(at3g09660 : 934.0) minichromosome maintenance 8 (MCM8); FUNCTIONS IN: nucleoside-triphosphatase activity, DNA-dependent ATPase activity, DNA binding, nucleotide binding, ATP binding; INVOLVED IN: DNA-dependent DNA replication initiation, DNA replication; LOCATED IN: cellular_component unknown; EXPRESSED IN: shoot apex, embryo, flower, seed; EXPRESSED DURING: F mature embryo stage, petal differen…	Bradi2g22907
ORTHOMCL10159	10159	ORTHOMCL10159(3 genes,3 taxa):	LOC_Os05g38850.1	OSA	DNA.synthesis/chromatin structure	highly similar to ( 889) AT3G09660 | Symbols: MCM8 | MCM8; ATP binding / DNA binding / DNA-dependent ATPase/ nucleoside-triphosphatase/ nucleotide binding | chr3:2961314-2966166 REVERSEmoderately similar to ( 234) MCM3_MAIZE DNA replication licensing factor MCM3 homolog (Replication origin activator) (ROA protein) (Fragment) - Zea mays (Maize)highly similar to ( 912) loc_os05g38850 12005.m08064 p…
ORTHOMCL1016	1016	ORTHOMCL1016(8 genes,3 taxa):	AT1G09430.1	ATH	TCA / org transformation.other organic acid transformatons.atp-citrate lyase	Symbols: ACLA-3 | ACLA-3; ATP citrate synthase | chr1:3041996-3045402 FORWARD	264504_at
ORTHOMCL1016	1016	ORTHOMCL1016(8 genes,3 taxa):	AT1G10670.3	ATH	TCA / org transformation.other organic acid transformatons.atp-citrate lyase	Symbols: ACLA-1 | ACLA-1; ATP citrate synthase | chr1:3535387-3538281 FORWARD	261833_at						-1.08584			-1.08584
ORTHOMCL1016	1016	ORTHOMCL1016(8 genes,3 taxa):	AT1G60810.1	ATH	TCA / org transformation.other organic acid transformatons.atp-citrate lyase	Symbols: ACLA-2 | ACLA-2; ATP citrate synthase | chr1:22388527-22391165 REVERSE	264916_at						-1.72695			-1.72695
ORTHOMCL1016	1016	ORTHOMCL1016(8 genes,3 taxa):	Bradi4g09770.1	BDI	TCA / org transformation.other organic acid transformatons.atp-citrate lyase	(loc_os11g47330.1 : 832.0) no description available & (at1g09430 : 756.0) Encodes subunit A of the heteromeric enzyme ATP citrate lyase (ACL). In animals, ACL is encoded by a single gene; ACL in Arabidopsis is composed of two polypeptides, ACLA (encoded by 3 genes) and ACLB (encoded by 2 genes). The holoenzyme has an A(4)B(4)stoichiometry. Expression of both ACLA and ACLB but not of either of the…	Bradi4g09770
ORTHOMCL1016	1016	ORTHOMCL1016(8 genes,3 taxa):	Bradi4g04390.1	BDI	TCA / org transformation.other organic acid transformatons.atp-citrate lyase	(loc_os12g37870.1 : 832.0) no description available & (at1g09430 : 776.0) Encodes subunit A of the heteromeric enzyme ATP citrate lyase (ACL). In animals, ACL is encoded by a single gene; ACL in Arabidopsis is composed of two polypeptides, ACLA (encoded by 3 genes) and ACLB (encoded by 2 genes). The holoenzyme has an A(4)B(4)stoichiometry. Expression of both ACLA and ACLB but not of either of the…	Bradi4g04390
ORTHOMCL1016	1016	ORTHOMCL1016(8 genes,3 taxa):	LOC_Os11g47120.1	OSA	TCA / org transformation.other organic acid transformatons.atp-citrate lyase	highly similar to ( 716) AT1G09430 | Symbols: ACLA-3 | ACLA-3; ATP citrate synthase | chr1:3042135-3044978 FORWARDhighly similar to ( 806) loc_os11g47330 12011.m28910 protein ATP-citrate synthase, putative, expressed SucC sucC ATP-grasp_2 no original description	Os.8026.1.S1_at
ORTHOMCL1016	1016	ORTHOMCL1016(8 genes,3 taxa):	LOC_Os11g47330.1	OSA	TCA / org transformation.other organic acid transformatons.atp-citrate lyase	highly similar to ( 777) AT1G09430 | Symbols: ACLA-3 | ACLA-3; ATP citrate synthase | chr1:3042135-3044978 FORWARDhighly similar to ( 867) loc_os11g47330 12011.m28910 protein ATP-citrate synthase, putative, expressed SucC sucC ATP-grasp_2 no original description
ORTHOMCL1016	1016	ORTHOMCL1016(8 genes,3 taxa):	LOC_Os12g37870.1	OSA	TCA / org transformation.other organic acid transformatons.atp-citrate lyase	highly similar to ( 772) AT1G09430 | Symbols: ACLA-3 | ACLA-3; ATP citrate synthase | chr1:3042135-3044978 FORWARDhighly similar to ( 872) loc_os12g37870 12012.m07573 protein ATP-citrate synthase, putative, expressed SucC sucC ATP-grasp_2 no original description	Os.6425.1.S1_at
ORTHOMCL10160	10160	ORTHOMCL10160(3 genes,3 taxa):	AT3G09580.1	ATH	secondary metabolism.isoprenoids.carotenoids	amine oxidase family protein | chr3:2942504-2944078 REVERSE	258708_at
ORTHOMCL10160	10160	ORTHOMCL10160(3 genes,3 taxa):	Bradi1g20780.1	BDI	secondary metabolism.isoprenoids.carotenoids	(loc_os07g43370.1 : 624.0) no description available & (at3g09580 : 393.0) FAD/NAD(P)-binding oxidoreductase family protein; LOCATED IN: chloroplast, chloroplast envelope; EXPRESSED IN: 21 plant structures; EXPRESSED DURING: 13 growth stages; CONTAINS InterPro DOMAIN/s: Amine oxidase (InterPro:IPR002937); BEST Arabidopsis thaliana protein match is: Flavin containing amine oxidoreductase family (TA…	Bradi1g20780	-1.39355	-1.35686							-1.37521
ORTHOMCL10160	10160	ORTHOMCL10160(3 genes,3 taxa):	LOC_Os07g43370.1	OSA	secondary metabolism.isoprenoids.carotenoids	moderately similar to ( 405) AT3G09580 | Symbols: | amine oxidase family protein | chr3:2942614-2944047 REVERSEhighly similar to ( 783) loc_os07g43370 12007.m08565 protein oxidoreductase, putative, expressedAmino_oxidase COG1233 HemY PRK07233 no original description	Os.35708.1.S1_at			-1.41397	-1.30417					-1.35907
ORTHOMCL10161	10161	ORTHOMCL10161(3 genes,3 taxa):	AT3G09560.2	ATH	not assigned.unknown	lipin family protein | chr3:2934617-2939456 REVERSE	258721_at
ORTHOMCL10161	10161	ORTHOMCL10161(3 genes,3 taxa):	Bradi2g23040.2	BDI	not assigned.unknown	(loc_os05g38710.1 : 1294.0) no description available & (at3g09560 : 536.0) Lipin family protein; FUNCTIONS IN: phosphatidate phosphatase activity; INVOLVED IN: cellular response to phosphate starvation, lipid metabolic process; LOCATED IN: cellular_component unknown; EXPRESSED IN: 24 plant structures; EXPRESSED DURING: 14 growth stages; CONTAINS InterPro DOMAIN/s: LNS2, Lipin/Ned1/Smp2 (InterPro:…	Bradi2g23040
ORTHOMCL10161	10161	ORTHOMCL10161(3 genes,3 taxa):	LOC_Os05g38710.1	OSA	not assigned.unknown	moderately similar to ( 338) AT3G09560 | Symbols: | lipin family protein | chr3:2934953-2938673 REVERSEnearly identical (1803) loc_os05g38710 12005.m27878 protein lipin, N-terminal conserved region family protein, expressed SMP2 LNS2 Lipin_N no original description	#N/A
ORTHOMCL10162	10162	ORTHOMCL10162(3 genes,3 taxa):	AT3G09470.1	ATH	not assigned.unknown	FUNCTIONS IN: molecular_function unknown; INVOLVED IN: biological_process unknown; LOCATED IN: cellular_component unknown; EXPRESSED IN: 23 plant structures; EXPRESSED DURING: 13 growth stages; CONTAINS InterPro DOMAIN/s: Protein of unknown function DUF895, eukaryotic (InterPro:IPR010291), Major facilitator superfamily, general substrate transporter (InterPro:IPR016196); Has 638 Blast hits to 624…	258699_at 258705_at
ORTHOMCL10162	10162	ORTHOMCL10162(3 genes,3 taxa):	Bradi4g04030.1	BDI	not assigned.unknown	(loc_os12g37939.1 : 662.0) no description available & (at3g09470 : 432.0) Major facilitator superfamily protein; CONTAINS InterPro DOMAIN/s: Major facilitator superfamily, general substrate transporter (InterPro:IPR016196); Has 810 Blast hits to 800 proteins in 150 species: Archae - 2; Bacteria - 12; Metazoa - 490; Fungi - 196; Plants - 54; Viruses - 0; Other Eukaryotes - 56 (source: NCBI BLink).…	Bradi4g04030
ORTHOMCL10162	10162	ORTHOMCL10162(3 genes,3 taxa):	LOC_Os12g37939.1	OSA	not assigned.unknown	moderately similar to ( 420) AT3G09470 | Symbols: | FUNCTIONS IN: molecular_function unknown; INVOLVED IN: biological_process unknown; LOCATED IN: cellular_component unknown; EXPRESSED IN: 23 plant structures; EXPRESSED DURING: 13 growth stages; CONTAINS InterPro DOMAIN/s: Protein of unknown function DUF895, eukaryotic (InterPro:IPR010291), Major facilitator superfamily, general substrate transpo…	Os.37965.1.S1_at
ORTHOMCL10163	10163	ORTHOMCL10163(3 genes,3 taxa):	AT3G09430.1	ATH	not assigned.unknown	unknown protein | chr3:2901280-2903072 FORWARD	259035_at
ORTHOMCL10163	10163	ORTHOMCL10163(3 genes,3 taxa):	Bradi1g61440.1	BDI	not assigned.unknown	(loc_os07g49510.1 : 235.0) no description available & (at3g09430 : 176.0) unknown protein; Has 17 Blast hits to 17 proteins in 7 species: Archae - 0; Bacteria - 0; Metazoa - 0; Fungi - 0; Plants - 17; Viruses - 0; Other Eukaryotes - 0 (source: NCBI BLink). & (reliability: 352.0) & (original description: pacid=31131243 transcript=Bradi1g61440.1 locus=Bradi1g61440 ID=Bradi1g61440.1.v2.1 annot-versi…	Bradi1g61440
ORTHOMCL10163	10163	ORTHOMCL10163(3 genes,3 taxa):	LOC_Os07g49510.1	OSA	not assigned.unknown	weakly similar to ( 190) AT3G09430	OsAffx.28964.1.S1_at			-1.49941						-1.49941
ORTHOMCL10164	10164	ORTHOMCL10164(3 genes,3 taxa):	AT3G09350.1	ATH	not assigned.no ontology.armadillo/beta-catenin repeat family protein	armadillo/beta-catenin repeat family protein | chr3:2871045-2873312 FORWARD	259037_at
ORTHOMCL10164	10164	ORTHOMCL10164(3 genes,3 taxa):	Bradi1g03590.1	BDI	not assigned.no ontology.armadillo/beta-catenin repeat family protein	(loc_os03g60780.1 : 592.0) no description available & (at3g09350 : 457.0) Encodes one of the Arabidopsis orthologs of the human Hsp70-binding protein 1 (HspBP-1) and yeast Fes1p: Fes1A (AT3G09350), Fes1B (AT3G53800), Fes1C (AT5G02150). Fes1A is cytosolic and associates with cytosolic Hsp70. Mutants showed increased heat-sensitive phenotype suggestion the involvement of Fes1A in acquired thermotol…	Bradi1g03590
ORTHOMCL10164	10164	ORTHOMCL10164(3 genes,3 taxa):	LOC_Os03g60780.1	OSA	not assigned.no ontology.armadillo/beta-catenin repeat family protein	moderately similar to ( 441) AT3G09350 | Symbols: | armadillo/beta-catenin repeat family protein | chr3:2871710-2873109 FORWARDhighly similar to ( 654) loc_os03g60780 12003.m34947 protein armadillo/beta-catenin-like repeat family protein, expressed no original description	Os.6349.1.S1_a_at
ORTHOMCL10165	10165	ORTHOMCL10165(3 genes,3 taxa):	AT3G09250.2	ATH	not assigned.unknown	DNA binding / nuclease | chr3:2839001-2840583 FORWARD	259039_at
ORTHOMCL10165	10165	ORTHOMCL10165(3 genes,3 taxa):	Bradi3g53720.1	BDI	not assigned.unknown	(loc_os02g54710.1 : 260.0) no description available & (at3g09250 : 181.0) Nuclear transport factor 2 (NTF2) family protein; FUNCTIONS IN: DNA binding, nuclease activity; INVOLVED IN: nucleotide-excision repair; EXPRESSED IN: 22 plant structures; EXPRESSED DURING: 13 growth stages; CONTAINS InterPro DOMAIN/s: UvrB/UvrC protein (InterPro:IPR001943); BEST Arabidopsis thaliana protein match is: Nucle…	Bradi3g53720
ORTHOMCL10165	10165	ORTHOMCL10165(3 genes,3 taxa):	LOC_Os02g54710.1	OSA	not assigned.unknown	moderately similar to ( 238) AT3G09250	Os.32465.1.S1_at
ORTHOMCL10166	10166	ORTHOMCL10166(3 genes,3 taxa):	AT3G09210.1	ATH	RNA.regulation of transcription.unclassified	Symbols: PTAC13 | PTAC13 (PLASTID TRANSCRIPTIONALLY ACTIVE13); transcription elongation regulator | chr3:2825279-2826880 REVERSE	259038_at
ORTHOMCL10166	10166	ORTHOMCL10166(3 genes,3 taxa):	Bradi1g03400.1	BDI	RNA.regulation of transcription.unclassified	(loc_os03g61030.2 : 347.0) no description available & (at3g09210 : 169.0) plastid transcriptionally active 13 (PTAC13); FUNCTIONS IN: transcription elongation regulator activity; INVOLVED IN: positive regulation of RNA elongation from RNA polymerase II promoter; LOCATED IN: plastid chromosome, nucleoid; EXPRESSED IN: 22 plant structures; EXPRESSED DURING: 13 growth stages; CONTAINS InterPro DOMAI…	Bradi1g03400
ORTHOMCL10166	10166	ORTHOMCL10166(3 genes,3 taxa):	LOC_Os03g61030.1	OSA	RNA.regulation of transcription.unclassified	weakly similar to ( 152) AT3G09210 | Symbols: PTAC13 | PTAC13 (PLASTID TRANSCRIPTIONALLY ACTIVE13); transcription elongation regulator | chr3:2825422-2826850 REVERSEmoderately similar to ( 469) loc_os03g61030 12003.m35487 protein transcription termination factor nusG family protein, expressedNGN no original description	Os.22563.1.S1_at			-1.57067	-1.20829					-1.38948
ORTHOMCL10167	10167	ORTHOMCL10167(3 genes,3 taxa):	AT3G09180.1	ATH	not assigned.unknown	unknown protein | chr3:2819118-2821425 FORWARD	259212_at
ORTHOMCL10167	10167	ORTHOMCL10167(3 genes,3 taxa):	Bradi2g09707.2	BDI	not assigned.unknown	(loc_os01g15850.1 : 468.0) no description available & (at3g09180 : 393.0) CONTAINS InterPro DOMAIN/s: Mediator complex subunit Med27 (InterPro:IPR021627); Has 112 Blast hits to 112 proteins in 38 species: Archae - 0; Bacteria - 0; Metazoa - 79; Fungi - 0; Plants - 23; Viruses - 0; Other Eukaryotes - 10 (source: NCBI BLink). & (reliability: 786.0) & (original description: pacid=31122159 transcript…	Bradi2g09707
ORTHOMCL10167	10167	ORTHOMCL10167(3 genes,3 taxa):	LOC_Os01g15850.1	OSA	not assigned.unknown	moderately similar to ( 395) AT3G09180	OsAffx.23264.1.S1_s_at
ORTHOMCL10168	10168	ORTHOMCL10168(3 genes,3 taxa):	AT3G09150.2	ATH	PS.lightreaction.other electron carrier (ox/red).ferredoxin oxireductase	Symbols: HY2, GUN3 | HY2 (ELONGATED HYPOCOTYL 2); phytochromobilin:ferredoxin oxidoreductase | chr3:2803528-2805564 FORWARD	259210_at
ORTHOMCL10168	10168	ORTHOMCL10168(3 genes,3 taxa):	Bradi2g60670.1	BDI	PS.lightreaction.other electron carrier (ox/red).ferredoxin oxireductase	(loc_os01g72090.1 : 479.0) no description available & (at3g09150 : 324.0) Required for biosynthesis of the tetrapyrrole phytochrome chromophore phytochromobilin. Encodes phytochromobilin synthase, a ferredoxin-dependent biliverdin reductase. It is necessary for coupling the expression of some nuclear genes to the functional state of the chloroplast.; ELONGATED HYPOCOTYL 2 (HY2); CONTAINS InterPro…	Bradi2g60670
ORTHOMCL10168	10168	ORTHOMCL10168(3 genes,3 taxa):	LOC_Os01g72090.1	OSA	PS.lightreaction.other electron carrier (ox/red).ferredoxin oxireductase	moderately similar to ( 311) AT3G09150 | Symbols: HY2, GUN3 | HY2 (ELONGATED HYPOCOTYL 2); phytochromobilin:ferredoxin oxidoreductase | chr3:2803665-2805333 FORWARDhighly similar to ( 545) loc_os01g72090 12001.m42525 protein phycoerythrobilin ferredoxin oxidoreductase, putative, expressedFe_bilin_red no original description	OsAffx.2460.1.S1_x_at			-1.01944						-1.01944
ORTHOMCL10169	10169	ORTHOMCL10169(3 genes,1 taxa):	AT3G09130.1	ATH	cell wall.precursor synthesis	unknown protein | chr3:2799312-2800505 FORWARD	259203_at
ORTHOMCL10169	10169	ORTHOMCL10169(3 genes,1 taxa):	AT3G42780.1	ATH	not assigned.unknown	unknown protein | chr3:14871213-14871743 FORWARD	252762_at
ORTHOMCL10169	10169	ORTHOMCL10169(3 genes,1 taxa):	AT3G42786.1	ATH	not assigned.unknown	unknown protein | chr3:14876476-14877255 FORWARD
ORTHOMCL1017	1017	ORTHOMCL1017(8 genes,3 taxa):	AT1G08070.1	ATH	not assigned.no ontology.pentatricopeptide (PPR) repeat-containing protein	pentatricopeptide (PPR) repeat-containing protein | chr1:2514192-2516605 REVERSE	260620_at
ORTHOMCL1017	1017	ORTHOMCL1017(8 genes,3 taxa):	AT2G29760.1	ATH	not assigned.no ontology.pentatricopeptide (PPR) repeat-containing protein	pentatricopeptide (PPR) repeat-containing protein | chr2:12712884-12715852 FORWARD	266668_at
ORTHOMCL1017	1017	ORTHOMCL1017(8 genes,3 taxa):	AT3G15930.1	ATH	not assigned.no ontology.pentatricopeptide (PPR) repeat-containing protein	pentatricopeptide (PPR) repeat-containing protein | chr3:5387444-5389690 FORWARD	257796_at
ORTHOMCL1017	1017	ORTHOMCL1017(8 genes,3 taxa):	AT4G14820.1	ATH	not assigned.no ontology.pentatricopeptide (PPR) repeat-containing protein	pentatricopeptide (PPR) repeat-containing protein | chr4:8507794-8510038 REVERSE	245580_at
ORTHOMCL1017	1017	ORTHOMCL1017(8 genes,3 taxa):	Bradi2g04737.1	BDI	not assigned.no ontology.pentatricopeptide (PPR) repeat-containing protein	(loc_os01g08120.1 : 801.0) no description available & (at3g15930 : 524.0) Pentatricopeptide repeat (PPR) superfamily protein; CONTAINS InterPro DOMAIN/s: Pentatricopeptide repeat (InterPro:IPR002885); BEST Arabidopsis thaliana protein match is: Tetratricopeptide repeat (TPR)-like superfamily protein (TAIR:AT2G29760.1); Has 42861 Blast hits to 14596 proteins in 286 species: Archae - 0; Bacteria - …	Bradi2g04737		-1.26288							-1.26288
ORTHOMCL1017	1017	ORTHOMCL1017(8 genes,3 taxa):	Bradi2g04723.1	BDI	not assigned.no ontology.pentatricopeptide (PPR) repeat-containing protein	(loc_os01g08120.1 : 432.0) no description available & (at3g15930 : 282.0) Pentatricopeptide repeat (PPR) superfamily protein; CONTAINS InterPro DOMAIN/s: Pentatricopeptide repeat (InterPro:IPR002885); BEST Arabidopsis thaliana protein match is: Tetratricopeptide repeat (TPR)-like superfamily protein (TAIR:AT2G29760.1); Has 42861 Blast hits to 14596 proteins in 286 species: Archae - 0; Bacteria - …	Bradi2g04723
ORTHOMCL1017	1017	ORTHOMCL1017(8 genes,3 taxa):	Bradi5g13537.1	BDI	not assigned.no ontology.pentatricopeptide (PPR) repeat-containing protein	(at1g08070 : 540.0) Encodes a chloroplast RNA editing factor.; ORGANELLE TRANSCRIPT PROCESSING 82 (OTP82); CONTAINS InterPro DOMAIN/s: Pentatricopeptide repeat (InterPro:IPR002885); BEST Arabidopsis thaliana protein match is: Tetratricopeptide repeat (TPR)-like superfamily protein (TAIR:AT2G29760.1); Has 45065 Blast hits to 15003 proteins in 296 species: Archae - 0; Bacteria - 12; Metazoa - 221; …	Bradi5g13537
ORTHOMCL1017	1017	ORTHOMCL1017(8 genes,3 taxa):	LOC_Os01g08120.1	OSA	not assigned.no ontology.pentatricopeptide (PPR) repeat-containing protein	highly similar to ( 506) AT2G29760 | Symbols: | pentatricopeptide (PPR) repeat-containing protein | chr2:12712884-12715100 FORWARDvery weakly similar to (96.7) RF1_ORYSA Rf1 protein, mitochondrial precursor (PPR protein) (Fertility restorer) (Restorer for CMS) - Oryza sativa (Rice)nearly identical (1186) loc_os01g08120 12001.m07437 protein pentatricopeptide repeat protein PPR868-14, putative, exp…
ORTHOMCL10170	10170	ORTHOMCL10170(3 genes,3 taxa):	AT3G09090.1	ATH	development.unspecified	Symbols: DEX1 | DEX1 (DEFECTIVE IN EXINE FORMATION 1); calcium ion binding | chr3:2782698-2787804 REVERSE	259215_at
ORTHOMCL10170	10170	ORTHOMCL10170(3 genes,3 taxa):	Bradi1g03380.1	BDI	development.unspecified	(loc_os03g61050.1 : 1345.0) no description available & (at3g09090 : 1059.0) Encodes DEX1 (defective in exine formation). Required for exine pattern formation during pollen development.; DEFECTIVE IN EXINE FORMATION 1 (DEX1); CONTAINS InterPro DOMAIN/s: FG-GAP (InterPro:IPR013517). & (reliability: 2118.0) & (original description: pacid=31125333 transcript=Bradi1g03380.1 locus=Bradi1g03380 ID=Bradi…	Bradi1g03380
ORTHOMCL10170	10170	ORTHOMCL10170(3 genes,3 taxa):	LOC_Os03g61050.1	OSA	not assigned.no ontology	nearly identical (1073) AT3G09090 | Symbols: DEX1 | DEX1 (DEFECTIVE IN EXINE FORMATION 1); calcium ion binding | chr3:2783165-2787552 REVERSEnearly identical (1560) loc_os03g61050 12003.m10989 protein DEX1, putative, expressed no original description	Os.10437.1.S1_at
ORTHOMCL10171	10171	ORTHOMCL10171(3 genes,3 taxa):	AT3G09085.1	ATH	not assigned.unknown	unknown protein | chr3:2782133-2782740 FORWARD	259214_at
ORTHOMCL10171	10171	ORTHOMCL10171(3 genes,3 taxa):	Bradi1g67127.1	BDI	not assigned.unknown	(loc_os03g15910.1 : 166.0) no description available & (at3g09085 : 118.0) Protein of unknown function (DUF962); CONTAINS InterPro DOMAIN/s: Protein of unknown function DUF962 (InterPro:IPR009305); Has 704 Blast hits to 704 proteins in 265 species: Archae - 0; Bacteria - 429; Metazoa - 0; Fungi - 2; Plants - 37; Viruses - 0; Other Eukaryotes - 236 (source: NCBI BLink). & (gnl|cdd|34045 : 95.8) no …	Bradi1g67127
[truncated: 64,467 more rows]

## Sheet: Core hypoxia
OMCL clusters derived from 49 Arabidopsis core hypoxia genes (Mustroph et al. 2009). Numbers: Numbers of induced genes in each organism. Yellow: Present (induced orthologs). Gray: Orthrologs not identified (NA).
OMCL name	Definition	BDI	OSA	ATH
ORTHOMCL1	Disease resistance protein (PR-proteins)	NA	0	22
ORTHOMCL75	RBOH	3	2	3
ORTHOMCL158	PFK	3	1	1
[truncated: 36 more rows]

## Sheet: Transcription Factors
OMCL clusters of transcription factors. Clusters with induced/reduced DEGs are shown. Bright yellow: cluster has >1 induced DEG in organism. Light yellow: cluster has 1 induced DEG in organism. White: no DEG ortholog identified in organism. Gray/NA: DEG orthrologs not identified in organism. Numbers: Numbers of induced genes in each organism.
[truncated: 494 more rows]

[truncated: 2 more sheets: Protein kinases, PAGEMAN analysis]
